# Supplementary material for: L-cysteine transporter-PCR to detect hydrogen sulfide-producing Campylobacter fetus
Source: PeerJ. 2019 Nov 5;7:e7820. doi: 10.7717/peerj.7820 (PMC6839519; doi:10.7717/peerj.7820)
Supplement: Supplemental Information 4 [file peerj-07-7820-s004.zip]

Archive with 3 entries (3 files):
- Cff_08421.fasta
- Cff_13344.fasta
- Cfvi_06341.fasta
