# Supplementary material for: L-cysteine transporter-PCR to detect hydrogen sulfide-producing Campylobacter fetus
Source: PeerJ. 2019 Nov 5;7:e7820. doi: 10.7717/peerj.7820 (PMC6839519; doi:10.7717/peerj.7820)
Supplement: Supplemental Information 4 [file peerj-07-7820-s004.zip › Cff_08421.fasta]

>NODE_5_length_209569_cov_100.998811
tttttatattatagtatgcgtggcggacattttgtaaaaacttaaactttttatctaatt
tttacttagtccataaaaagcttattaaatgataattttataactttttatatatttaaa
acttaaaaataaaattgaaaaatttcggacattttgtaaaattttgtaaagcttagccaa
aatttgaattatttttaagctattattaagtttataaacccttagttatttactttaagc
ttcaaaggataaaaatactctttttttaaaatattaaattaaattactaatataaaacaa
taatgtaatatttattttatataggcgatctttgtttgtatatgcaaaatttacttattg
agatttttttgctaaaatataaacatgaaaaatttacccaaaaatagaaatatttatatt
caaaaaggcagattttatatcgatcatcaaaaggacggcgagagaattcgtcgctctacc
ggtcttaaaaagtcggcgcttgcatttgattttgttcgtaaaaattatgatagatttatt
ggctctaaggctgaacttgaacaagctaggcgtgattattacgaacttgagaatgccaaa
ttcgatcgccagttaagaaaaggggaagaggacttaaagcctttaaaaaatagtagcgag
tttagttttgataacgtgattgataaattgcttaaagaaaaatcgttcttaaaagacaag
actattaagctttatggcgttatgagtagtgccgtaaatagttttttgaagtataaaggc
atttattatttgcctgattttaaaaggcatcatagcgttgaattcgttcagttttttaaa
gataaaggcttgaaagacagctcaattagcggttattgctcctttttaaaaatgttattt
cgttatgccgtcaataatgaattaatatcaaaaaatccgttttatatgccaagatttaaa
cagcaatacgatactgccgacgatgaaaaatttacgccttttagccttgaagagattttg
gagcttataaagaacgctgatgatgaagagcttcgtttatttttggtcgttgctttcttt
actggtgctagaactggcgaaatatttgctcttacttttggtgatttggattttaaaaat
agacaaattcgcattaacaaaacgctttcggatgtcggcattgtagattcgccaaaaacc
aaaactagcaatcgcacgattgacatgcttgatattgtctataaagagcttataaagcta
gatgtgggcgataaaaacgcacgaatttttaagcgttctcgctcaatgatcagaattaaa
tttaatgatttgcaagaaaaacttggctataatatacgcagactttacgatactaggcat
tcgttcgcatccgttatgctaagtcgtggtgaagagcctatgtgggtcggttgcaaaatg
atgggacataaggacttgaatgaaacttatcgctcgtacgcaaaatatttaccaaaagaa
gtcaagcaaagagccgtatttttaaatgatattgtcatttagaatttatttttaggcata
tttttaaaaaagtatgctataataacgataaaattcaataaaaatagaatgatttttgct
tcttttaatgcgtttaaagccctattttaggtagttcaagcttaataaattttatgtata
attcaaaactattttgtaattatcattactaaatttaaaaatgaaaatttgaaaggtaaa
taaatgaataaattttttaattttgttatcctgacctcatctttgatactagctggatgt
ttaggctcagataataaaaaatcagccgcccagcaacagataccgcctatgccagtaact
gttatgcaagcaaaaatgggtgatatacctattgttttatcatttaatggtcaaacagtt
agcgatatggatgtcgttttaaaagcaaaagtagcaggaactatagaaaaacaatttttt
aaagccggagcaagcgtaaaagaaggagataaactataccagatagatgaagcaaaatac
agagctgcgtatgatagcgcatttgcaaatttacaagtatcgcaagcaaatttaaaaaac
gcggaatctgactttgatagggcaaaaaaattacaagaaaaaagcgcaatctctcaaaaa
gagtatgacgcggctttagcggcttatgaatctgcaaaagctagcgtattagcctcaaaa
gcaaacgtacaaactgcaaaaatcgatcttgattattctactgtaacggctcctttttct
ggagttttaggcgacactttaaaagacgtcggctcatacgtaagctcatcagacgccgat
ttagtaagacttactaaactaaatccgatttttgttaaattcggaatatcggatgtggat
aagttaaatatcgctcaaaaaactcgcactaaagagtgggagcaattaaactcgctcgtc
actttgagtatgcaaaacggagattataacggtactcttacttttatagataacgttatt
gacgagggtagcggtactgttaacgcaaaagctatgtttgaaaacaactcaactcaaatt
cgtccaggtatatttgcaagcgtaaatgtatatggattttatcaaaaaaacggctttaaa
attccacaagtcgctatattgcaagatttagccagcccatttgtatatacgctaaaagat
ggaaaagtagctaaaaaccctataaaaatagtatctcaagactcaacatcagcagttata
tcaagcggtataaatgacggcgatctaataataatggataatttcaaaaaaataaatata
ggacaaccggttcaggcgataaatgatgccaaaggaagcaaataatgttttctaaatttt
ttatcaacagaccggtattcgcctgcgttttgtcgataataatcgtcatcgccggctata
tcggactcaaaagctctccgatagaagagtatcctcagctcactccgcctcaaatcatgg
ttcaagccaattatagcggtgcagacgcacagactatagccgatactatagcagctcctt
tggaaaatgctataaacggcgttcaagatatgatatatatgcaaagcacttcaagctctg
ctggaactatgagtctaagcgtgtattttaaaatcggcacgaatccgcaaaccgcaacgg
taaatgtcagcaaccgcgtaactcctgctttgtctttgctccctgaggaggtaaaaagag
taggtgttactgttagagaaagaagcagttctatactaaatgttttatcgttttatgacc
caagtggtaaaatgagcgataccgagatcagcaattatataaatatcaacgtagctgatg
ccataaaaagagttccgggagttggagacgctgttgttataggaaacaaagactactcta
tgagggtttggataaaaccagatctccttaaaaaatactctttaacaacaacagacgtga
taaactctataaaagagcaaaatagtcagtatgctacaggaaaaataggcgaacagccga
ctcaaacaagcaatccttatgtttatgccataaaacccgaaggaagactaaaaaatgttt
ctgaatttgaaaatattattataaaagccaacaacaaaggcaatataataaaactaaaag
acgtagcaaccgtggagcttggcgcacaaaactacacatttgcaggaagaatcaacggcg
ctacaatgatacctatgtttgtgtttttacaaagcggtgcaaacgctcttaatacagctg
atgctatcgtaaaaagagtagatgaactcaaagcctcttttccaggagatttaacatata
tagtcggctacgacacgactgaatttgttaaagtatctatagatgaagttataaaaacat
ttattgaagctatgattttagttgttatagttatgtatatgttccttggaaacgtaaggg
ctactataattcctatgttggcggtgcctgtatctattttaggagcttttggcggacttt
atgctatggggttttctataaatttgataacattgttcgcacttatactagccataggaa
tagtcgtcgatgatgctattatcgttatagaaaacgtagaacggatattgcatggagagc
caaatctcaccgtaaaagaagcgactataaaagctatgagcgagatagtagcgcctgtta
tatctatagttttggtactttcggctgtttttataccggtatcttttatggaaggttttg
taggcgtcatacaaagacaatttgcgctaaccttagtcgtatctgtttgtatatcaggac
ttgttgcgctaacccttactcctgctttgtgtgccatgatacttcgcaaaaaagagaatc
ctccgttttggtttgtgcgtaaatttaatgaattctttgacttttcaaccaaaattttca
cggccggagtagctaaaattttaaaacatgtcattatgagcttaatatgcgtgggaataa
ttatatttatgatggcagaactatttaaagtcgttccaggggggctcgttcctgctgaag
acaaaggttctgttttagctataacaaatttacctcctgcttcgactcttagtagaacta
ctgaagatacagagtttataagaagcattatatctcaaaatccaaacgtaaaaaacgtaa
ccggacttgcaggatacgatatgttggcgggcactcttagagaaaacgcgggtataatgt
ttatcagtatgataccatggaatgagagaccaggagaagccaactcaactgcagcgtttg
cagctcaatataataaacagatgtatatggcagatagaaactctatgacgtattttatga
ctccgcctcccatcatgggactatctataacaggaggatttgagctatttgcacaaaata
cggagggtaagaactactctcaaatagaagcagatatgcaaaaagtggtagcaaaagcaa
atgctcacccggctttaaatatggttcgtactacgcttgatacaaatttccctcaatacg
atctaactcttgataaagaaaaaatcaagatgatgggaataaatatatcagacgtattta
atactttaagctccacaataggtcagtattatgtaaatgactttaatatgctaggtaaaa
catttaaagtaaatataagatcaatgtcagagtatagagactcaccggaggatttacgtt
cattatatgttagaagccaggacggcaaaatggtaccgttagactcggtagtatcattaa
aaagaagcttaggaccagataacgtagatagatttaacgcatttcctgcagccaagatca
tgggcgaaccaaaaccaggatacacttcaggagacgctataaaagcaattgaacaaatta
tcaaagaagagcttccaacaggatacgatataggatggtcgggctcggcgtatcaagaag
tagcgtcaacaggtaaaggtgctcaagcatttgtatttggtatgatattcgtatttttga
tacttgcggcacaatatgaaagatggcttatgccattagcagtcgtaactgcggttcctt
tttcagtatttggctcacttctttttacatggacaagaggacttagcaatgatgtatatt
ttcaaataggacttttgcttcttatcggattagcggctaaaaatgcgatattgatagttg
agtttgcgatgcaagagcatttggcgggaaaatccataaaagaagccgcgataaacgctg
ctagaatgagatttagacctatcgtgatgacctctttagcatttactcttggagttttgc
ctatggttgttgccacaggagcaggagctgcgtctcgtcacgcactaggaaccggagtta
taggcggtatgatagcggcgtctacgatagcgattttctttgtgccgctgtttttctata
tattagaaagtttcaatttgtggttagacaacaaacgtggtaaaataacctcgggagaag
aacatgcgtaaaacagcacttattttactaataggagcatttgtagcaggatgctcttta
aaacctgatatgatagagatacaacaaacatacgagtataaatttgatgtttatagtatc
aatgaaaaatggtgggagagttttggggatgaaaaactaaactctctcatctctcaggcc
cttaaaaacaacagcgatttattgatagctttaaataatatcgaacaagctaaaatcaat
ctaaatttagctaacgttgagctatttccaaatataaatttaaacggtgaagcaaccaaa
aaccgctcaagcggtgaaacatacatggggcaagataataaaaaatacaacgcatttagc
ctaaatacggctcttagctacgagatagatctttggggcagagtaagggatagcgcaaat
gcaagcgaggccatcttcaaagctacaaaatacgactatgatagcgcgatgttaagcata
gcgagtactacagcaaatacatatttcatgctaatatcgttaaaagagcaagaaaatata
ctcaatgaaactcttaatacctatgaagaaacgctcatctatagacaaaaagagcttaat
gcaggagctatagatgaacttacgtattatcaagcccaagcagcagtgcacagcgctaaa
actcaacttataggtatccaaactcaaattgcacaaacaaattctgctctaagcgtgtta
gtaggtaaaaatttaaatgatattttatatcagagcatagactctcctaacactcttccg
actatgccagaagttccaagcggtataagttcggatgttcttttgcacagagcagatata
gctagttcattagaaagacttaaagcttcaaatttcttagttggagtagctagaacggct
tggctacctcaattgtcgcttactggaatttttggatttagtagcgatgagtttaataga
ttttttgtaaataacgcaaatatatggagcgtaggtggaagtattatgatgcctctgctt
gattttggaaggacaaaaaatagagttgaacttgcaaacttagagcaaaatgctagtttt
ttatcatacgataaagccgtaaaaactgcatttggcgagataagaaccgctcttgataca
agaaaaaactcagttttaaaagaacaaagcatgcaagatttagtaaaatctcaaacaaaa
gtttatgacttatcaaaagccagatatgatgatggatatagcactcatcttgagttttta
gactcgcaaagaaatcttttatcggcaagactcagcctagctcaatcaaaattagacgtc
gctactagcgtagttgatgtgtataaatctcttggcggaggatttaactacaaagaggat
aatttaaatttaggaaaccctaaaactgctcaaaaatgagcagtttttttctgcttgatt
tacactgcataaattaaaaaatttaaatatctctgtaattaaatactctgtttggacttt
ttatgagcataaacttctacaaaaacaacagcgcataatgatatcaaaactataagcaaa
cttggcaacgcggcagaataaagtctctcatcagtcgcgtaaaaaaacgctctaatactt
agagtttcaaactcaaatggacgtaaaatcaaactcagaggaagctcttttactatatct
acaaaagctaaagtaaaagctagcaaaataaaatgtttcaaaagcggtaaatgcacttta
aaaaacatgttccaaaggctaattttcataactttagacgcgtcatctataaatttagaa
atctttgaataaccactatcaagagcgtaaatactagcagtcataaagcgcacaagatat
ccaaacatcagcaccacaaagctacttgagagtaaactcgtgccgaaatttctatctata
taaccaaaaactatcatcacgcaaactccaacactagctccaggaagcgcgtacccaaga
gacgaacatcttaaaaccatagtttttatcagttttgaaacaaaaaatcttgatgaaaat
gtcaaaaatagccctacagcaactatcaaaacagaagctaaaatagcgataaatagtgag
tttgaagccattttgataaaacccgcatcaaatttcacgtcaccaaaaatcgaccaataa
acaagccagtaaaaaggcaaagcaaaagctatcataaatagtgtaaaacaccataaaaac
gcaaaaaatttagctatttttgagagatttgcaggttttagactaagagaagtattattg
ttaaaactataggattttttattaagatattctgcaaacataataaaaaatactataacc
attaaaattccagccaaaaaactagccagatatgaatcatcaagatcataccaaacctta
aaaattccggcactaaaagtatttactccataataagccgccgttccataatcgctcaaa
gtttccatggctactagcatagctccaccaaaaatagcaggtcttgcaagaggcaaagat
atcttaaaaaatgtcataaatccattgatattgtaaatttttgccaactcaaataccgtt
ttacttcccgttttgaaactagttttagcaaacatatagatgtacggatatagcgataag
cttatcacaaaaatcgcaccccagatattcatcatatctatgcgaaatccaaaaactttc
ataaattcgccattataatccataagccccacataagcaaaactaaatatataagcaggg
attgccaaaggaagcacaagagcaaactcaaaaaatctactaaatggaaatttatagttc
acgaccaaatacgcacttatacaagctattgtgatagtggataccaaaacaccgaataag
agtaaaaaagtatcttttatatatcccgaaagcagatatttactaaaatgatttagaagc
gaaaaatcaccgaaaaacatctctataaatataaaaaatagaggaaaaacgataactagg
gcgacaaaaatcgcccctaatttaagtattttcacttatttccaaccggcttgatctact
aaaaatacggcttttttgatattttcgctaactttgcttaaagagatttcatctgcttta
aactcaccgaaattagcagtagtttgactcggttttacgtctttatttaccggatattcg
taattgatatttgttattatttcttgggcttcaggacttagcaaaaattccataaattta
attgcgttttctctatttttactagcttttgtaagcgcaacaccgctgatatttacgtga
gtaccatagctatcttgatcaggaaaaatgatgcctatgctctttgcagcatctacgtca
tttgcttttggtgagtttagcataagacctatataatacgtattaacaagagctacgtct
ccctcgccggcaaatatcgctttgatctgatctctatcgcctccttttggagctctagca
aaattcgatacgatacttttagatagttcaagggttttttcttcaccattatgcgcaatt
aaagaggcgataagagttgtgttgtacccagccgttccgcttcttataagcagtttacct
tttaaatttgaatttcctagatcttcataatttttaagtcccattttagcaggatcaaac
ctatcttttgaataaactataactctagctctttttgtcacggcaaaccattgtgagtcg
atgtctcttagattttgcggtatggttttttctaaatattcagaatttactttttgaagt
acgcctttttgctttgcagagtataaattcccaacatcggcagttataaaaaggtcagca
gatgagctagctccctcaatctcaagttttttgataagctcactagcttttgcttgagtt
gcttttacttttatacctgtttttttctcaaatgcatcgtaaattttctgatctgcatca
tagtgtctcgcggtatataaatttacttcactagctaacatagcgcttgctaaaagtcct
aaaaacagtactctttttttcattcacttatccttatttttaaaattttgtttatttaag
tatatctatgatttttaaatataatattaattatcaatatttacatattagcaacaaaaa
tattcgaaatctaaatttatctatacttaaagagaattctggtaaaatcagcacctattt
tgaagtaaaggattagcatgccaaaaatgaaatctgttcgcggtgcagctaagcgcttta
aagttggtaaaaataagataaaaagaggctcagcatttagaagccatatcttaacaaaaa
aaccaagtaagcgtatgagagaccttagacaatctcaatatgtagatagtactaatgttt
cagccgttaaaaaaatgctttgtatataagtttttgacgaaagtcatttaaacctcctta
gccaaaaagcttaggacaagttccgaatttggacgccaatttgtaaaggataaatatggc
aagagttaaaacaggcgtagtaagaagaagacgccataaaaaagttctaaaactagctcg
cggtttttacagcgctagacataaacattttagaaaagcaaaagaacaattagaaagaag
tttagtttatgcattccgtgatagacgtgcgaaaaaacgtgatttccgtcgcttatggat
catccgtatcaacgcagcttgcagactaaatgatatcagctattcaagatttatgaatgg
tcttaaaaaagcaaacatagcattagacagaaaagttttggcaaatttagctatgaatga
tgcggccgcatttgctgctatcgtagcagaggctaaaaaagctctataatcattgagtcc
aacttggactcaattttaaatttacactatgactattgatttagctaaagttaaaatcga
agatagctggaaagaagtattaaaagacgaattcctaagttcgtatttcttagaaattaa
atttaatttaataaacgcactaaaaaacggcaaagtatatcctccaagcaacctcatatt
taacgcatttaatctaacaccatttgataaagttaaggtagttatattaggacaagatcc
ttatcataacgaaggagaagcaatgggacttagcttttctgtgccaaaaggcgtaagagt
gccaccaagtttagcaaatatatataaagagataaaagacgacttaggtataatagaacc
aaattgcggcgatctatcatactgggcaaaacaaggagttttgttgctaaatgcgacatt
gagcgttggggctagaatggcaaattcgcattctaatttcggctggcagatatttagcga
tgccgttataaagaatatcagcgagaaaaaaacaggtgtggtgtttatgctttgggggaa
ttatgcaagagcaaaagcaaacctgatagaagctaataaacatctagtactaacagcagc
tcacccgagtccgcttgcacgtggagcattttttggctcacgtcacttctcaaaatgcaa
taattatcttataaaaaacggtcaaactccgattgattgggatttgaacaactatacgtt
aaactaaatttaaggtatttataaaagcagagatgcgataaaaatattaaatataaattt
atatctataacgcactctgcaatgagaaactaaatcttactcatatctagctttatagct
tcattatctatatatccgacacctttagctaaaatatttctagcaatatcttgagcttca
tctaaagagtgcaatgtgcatgttccgcactgatatttatttaactccggaatgtcatct
tgagattttacgtttaatatatctttcatagactcttcccatgcttttgctaccatctcc
caagacggtgtacctataagactcatataaaatccggttctacagcccataggggatata
tctattatctcaacgtcgttattatttaaatgatctctcataaatccggcaaacagatgc
tctaaagtatgcgtacctttttgcggtaaaatttcaatattcggcttgcaaaatctaaga
tcaaaaacagttattttatcaccttttggagtattcataaccttagctaaacgaactcct
ggtgcattcataatggtatgatctactttaaaactatcaagtaatggcatattgtctcct
taaatttaataaaaaagattttagcaaaagttattgaatttaaaataagccgccctagaa
tgagcggctagcagaagttaatgcaagtgcaaaattaactatgaaaagttgggttttatt
atctctacccaagcctttatgcgatcttcggttttatcgctatcattatccgcatctagc
gcaagtcctacgaatttaccatcctttacggcttcactttcatcaaattcataaccatct
gtagatatagcacctactatatttgcgcctttttgagataatttttcgtataatattccc
atagcgttacagtatgtatctgaatagcttgagctatctcccataccaaaaagagcaatg
gttttgccgctaacttcaagcttatcaaaatcaaagctatcccaatcatcttgtaaatct
ccgcttccccaagtagagctaccgatgataagcttatcaaagccatttatcgtagccgca
tcagtatcggcgatgtttagaacttcgtcaatgcctagatttgcagctattaaatttgct
gcttcttcagtatttcccatactgctaccataaattatacctgtcattaatatcctttat
cataaattttattacaaattttatatggaacgagccttagtctagctccattttgtttta
tatctatatatctagtaaaattcacatttctaggaaatgccatatatagatcagtgccta
tatctctgcttttttggtgagcaaaatttatttcagctagtagattattttcatagtcgc
tatcaactagcttgaaaaatgctatcacccctaaaatagttttttcaccatcctttagca
aaatcaaaccatctttcatatctaccactttatatggatgacgctttgaaatcttatcaa
aaacatactcactgaacataaattgcatatcaaatttagcatttgaaaatgcagttttga
taagttttgcaactctcatttttggctcacgagcaaaaataggcaactcttttccatcta
aaaatgcgcgaattatagcatttgaaatcaaacaaaaaataacacattttgtaaatttaa
acggcttaatatttagcaaatcatttactcttaaatgaaatatatgacctacgctttgac
tattttttatatatttatagggtatttttaagccttcatcgacagatgaattataaagcg
ttaaaaatgtttcgagcctattactgctatacaaactgccgtaaatttcataaaaaacgt
ctaagccgctgaatttagaaatcattttgagccttggcaaccaaactctttatctagtcc
aaatactttgcaatattcacaaaaaacgcagcttacgcttcttttagcacacactatagg
aatgttgcgctttttagcttcgcctttgatctttttcatcgtattatgatttaaaaagct
agttaacataataacacattcagtattttgaggaatcggtttgcgatttactctattttc
atttctcgcatcccaatgctcaatgctactagcacctaaatctcttaaaacagcttttat
cggcgttatttcatctgcgcctattactaatactgacataatattccttgatactttgat
acttttttgatattcgttattatattatcacttgactgaatttaagcttattttgattat
tcttatcaaattatccaactaaaaaacaactctaagctcgtaaaaatcataaaataatag
ataaatatgttataataatagaaaaaggattatctatgaaaaatgctattttgataagta
tctttgccatatttttagcatcttgtagcgataaaaaagcggttatacaagatccattaa
aaaatgagcttttagcatacacacagaaatttgaagatacgaatgataaatttttagccg
taggaacatatctaaatcccattcatcaagatgaatttccagacaaaaaaaatgagcatt
tcattatcacaatctatccaaaagatagtaaaataaactactcttcatttaaagtaaatg
atgataataacggaactaaaatatctattttagaagataacgatcctcttttaaaactaa
caacgtttcaaatgccatggggaatttatctaaaggtaagtgcgccgcaaaaaaatagcg
acacactaaatcttagttttgagcggtttgtagattcaaacggaacttctcgcccactcc
aggtatcattaaattttcgaaaaattgcgaaatctttgtattggaattcaaaatagcaag
atatatgatatagtttgcaagaacttttttagcatatgttctactctcggcgtaaggaac
taactccatagataaaaatggctcgtatcttttatattcgctattttgactaaatagatc
tcctctttgaagcatacgttttgtaaatcctatccctccattataagcataagctataaa
aatagggtttataagatatttttccagataatccaaatgataattcgcaaatttatatgc
aatctcaggcttaaacatatcatcttgatcaaaatttgaaatacccagctcttttcctat
atgatttgctaaaaacggcataaactgcatcataccaagagcgtaagaagtcgaaaccgc
acttggtacaaaacggctttcctgccttgctaatgctaatatgagagcttgccttttaac
atcatttgtgccgatatgctccataaacggagtcggataaaaatgaagtttataattatg
agctttttccattatataactgtactcgccaagagtacttttagtaaaaaatctaacccc
atacctaataagctcgctctggctcatttttgctactttatttaatgttttttgccaaac
aaacggatctgtatagtcataatttaacaaagtttttgtgctcggatctggaacaactat
ctttatcttgcctccaccgctgaactctcttgcatacaaactatacatatttatatcgct
gctttttgatatggtttttaagatagacttatcttttgtaataagatatatccagaaatt
agcgttatctctttgactagcaaatttagaagtctttgccgcacttttgaaaaactcaag
cgctaaatcgtctttattaaaaataatagcatttatcccaagcaaaaacgctatttcaga
actagcaaactgcggcgatatatttaataaagacagcctaaaattatcaaattttttgtt
gatcacggcgtcatttataagagttttaaattgccaattactagataagtgcggtataaa
tgaactggttatattgttatcgtttaaaaacttctctttattgttgcttgtattataaaa
cttaaaataacttacagtatcatttgtatccatataatacttcactggatttggggcatc
aaaacctataataaaatttgcaagctcgggagaaccgtctttaaatttaaaagccaactc
gtctcttttgtctttactcatagtttgtaaaaatttaacgctcaaaaccatcttttgaca
agtagcgttagcatctattatattatttgcatttacgcctctacaatcaacaactcgctc
ttttaaaggtcctatgatcgattctatatcttttttaagctttcccgagtatctataaat
ttcggttctaagagtttttatctcgtttggagtagcttttttactctcatttatgtatct
atagatataataatcttttgcaagtccttttggagcttgttttatctgctcgtaacttat
aactccggcatccaaaaaaacagctataaaagctgtaaatatactaaattttagtagaaa
tttcaattaacaatcctactaaaaatagatctaggaattgaagtgctaaaagtacgataa
tcggagctatatctatgccgccaaatgcagtgggtatctttgtttttcgtactaactcat
aagcaggcgcagttatacgatgcagaaattgaactatcttgttatacggatctggattta
cccagctaatgagcgctgcagcaactataatccacgtataggcggtgattactatgtgta
agaggtttgctagtgctataataaacgtgcttataaccatcattttgctattatctcctt
tatatcatctttgattagcgcatataattcttttagctccggaccatgctcgcttcctgt
aagcaataaacgaaatggcataaacagagattttccttttaaatttgtaatttgtataat
ctcatttttcaactcatcaaaattattaggaatatttgagtttaaaacggcgtcttttat
taaatttgcattttgtttccactcatctgaaatatcttttttagagtaaatttgatctat
tttatctttaatttctgaaattaaactacactcttgagtataaaatctagccaaatgagg
ttttgataaaccaagttcttttagcctttcgtcactagctttttttatgtgttctctgtt
tatttgagctaacttttcctcgtcaaatttagcaggagatttcgaaatattttttatact
aaaccactgtaaagactcttctaaagtaaaaatctcgcaaggggttttattgcctaacaa
aataagataatttgcaatggcttcaggcatataacctctatttaaaagccattttacaga
tgagctattttcacgtttgctcatctttttgccttctttatttaggataataggcaaatg
agcatagccgattttaccggtgtaaccaagcgcttctcggattaaattttgttttggagt
attactaacatgatcttcgcctctgataacaaacgtgacgccctcaagcatatcatctat
agcgcaagcaaaattataagtcggagttttatccgctcttaaaagaacaaaactatcgat
attttgcggttcaaatttgacttcgccttttatagcgtcataaaaactttgcggctcgtt
tttgattttcaagcgaacggctgctggacggggattgcttaaaacatcgtcatcacttaa
attttcacaagttccatcatatctgtacggcttacctgctgtttttgcggcttctttttt
agattctaaggtcgtttcgtcacaaaagcataaaaatgcttttttttcagccaaaagttt
agctgcaaattcctgatgaaacttaagatttttactttgataataaagtgtatcccattt
tatattaaatttagtcaatatatcaaagatctctttatcttttccatctatgtttctagc
attatcggtatcttcgatacgtaatataaatccgctattatcttgtaatgagcatatgta
attaaatatagcagctcttaagttgcctatatgcatatctcctgttggagatggtgcaaa
acggtacatctattttccttaaatttttcatttattatatcacaataggctaaatattat
cttgtagcttaagcgttttaaaagtataaaatagcgtttaattagcttttataaggtatt
ttatcgctcagttttgcctctttaaagccttttagtcttaacctgcagctatcacaagta
ccgcatgcaaattcgctattttcatagcagctccaagtaagctctaatggaacttttagg
ctactagcctcttttactatatcaccttttgagagatgaactaaaggagtttttataact
atattattatctgcggtacctaaatttatagccttatttatagaatttataaactgttca
gtgcagtctggatatccgctgctatcttcttctacgactcctatatatatagcctcacaa
ccttctttttgcgctagagccgctgctatactaagaaatataccgtttctaaatggcacg
taagttatagggatattttcgcttatgccatcttttggtatattaagagttttatccgtt
aaagcatttccaccaatttgcgctataaaaccaacatctaaaataaatcgtttttcaaca
tctaaatcatcgcaaattaggttaaaacactctctttctttattcatggtgcgttgatta
taatcaaaatgaagcgctactatctcatatcctgaatttttagctttatacgctgctaaa
gcactatccataccgccgcttatcacgcaaacagctttttttaaatttaccattaagtcc
tactataatcgtcttctattcgtattatatcatcctcgccgaggtaatccccaacttgaa
cttctataaggataagatccgtatcaagcttattttctaatctatggagcttttgctttt
ctatataaatcgactggttatttttcaaaagtgtctctttataatcgatcgtgactagag
cttcaccactgacaaccacccaatgctcgcttctatgaagatgtttttgcaaacttaaac
gcttatatggttttactataatttttttaattttgaaatttggagcatcttctaaaacct
cataacttccccacggacgataggctttggtgtgaatttcgcataaatttggatttgttt
tttttatcagattataaacattttttactttttgagagctaccttttttagtaaccaaaa
gagcgtctttagtatctactatgataagatcatccacatctactaaagcgctatttttat
agctgataacaaagttattatttgcatctatacttgttgatggcgaactctgaacctttt
tggataattcatcgaaacttcccatatcgctccacctagcattcaatggaaccatagcga
tattttcacttttttgcatcaaagcgtaatcaatgcttatatcatcgatattttgcatat
attgtggtttaatgcgcattatatccgagttattttctacatttaagatagcttgacgcg
cctgttcaagtatatttggagcatatttctgcatttgatcaataaaaactccggctttaa
aacagaacattccgctattaaaataacaatcgccctgcgccaaaagctcttttgcttttt
ttaaactcggcttttctataaagcttttaacattgtttccatcagcttttatatagccat
atcctatatttggttcgtttggagtaataccgaatgttactagcttgccatcatttgcca
actctactgcagcttttatagatctattatattcgtcttcaagctcgattagatgatcac
ttggcgtaactagcaaaatttcatctttatctacgctcaaagcacaaaacactataggag
ctgcggtattttttccaaacggctctaaaataaatttagcactatttcctccgcactcat
caagcgctaaaaaatagtgactttcgttacaaataattattctattttcagcaaaagtat
tgcgttttaatgttttactaaatagcgaatcattatcaaagatttttacaaattgttttg
gcaaaagcgctctagaaagcggccaaagtctagttccgctacctccgcaaagaattacat
ttgtcatatttttgcctttaacttttgtactaaagatagtactttttgctctaaaagctc
tttagtttctaacgaaccggcttcaaatctagctactaaaaccggtgtcgtatttgaagc
tcttacaagaccccagccattttcaaatttaatcctaacaccgtctatatcgataacatc
gactatcttaggaagtccgtttttggtattgtgaagttctttttttaattcatctataat
tttaaatttcatctcttcggtggtatctatttttatctcatcgctcgagtataactttgg
aaggctatcaagctcatcatcaaggttaaatccttttgcaataagctccaaaactcttat
catagcataaaccgcgtcatcaaaaccaaaaaatctctctttaaaaaatatatgtccgct
aacctcagcagccatatcgatatttagttctttcatagccttttttatattactatgacc
tgttttacccataaaagatttaccgattttgtctatttcatcatacatattttgcgaaca
tttaacttcgcctaaaaccctagggtttttcatattttttgcatacaaataggctaactc
gtcaccctttatgcttctttttttagttaaaacagctattctatctgcgtctccgtcaaa
cccaaaaccaatctcgtattcaccacttaaagcgttttttaaatcttttaaatttttctc
ttcgctaggatctggatggtgatttggaaagtttccgtttggctctttataaaagatagt
agcgtttaaactcaaagcttgtattatcggctctaaagtaatgccggcagtgccatttgc
gcaatcgcaaataatctttgttttcagtccggtcaaatgcgaaaactcatttttataaaa
ctctacgtatttgcttaatatatcgtatttttgcgcttcaaaattatcttttatctgttt
tttagaagaaataagttcatttacgctatcttttaatttctgaagatctgcgccaaaaaa
actatctttatgagttgttattttaaatccattatactcttttggattatggcttccagt
aatcatcacgtttgcatcaaaaacatctgtaaaaacactaaaatatccaacaggagtagg
cagcatacctatatcaaatactctcattttagcttcatttaagccactaattaaatattt
aaaaagagtatcggcgctaagcctagcatcatatccaacgcttatcgttttaacatctct
tttagccatctctacacctaaacaataaccaatggctttaacgctggtttcgtttagatc
tttttcataaatacctctgatatcatactctctaaaaatcgtatcaaacataatccataa
cctttttaaatttagaatagaaacattaaaatactatcaaaactaatattaaatttactt
tacttcatatgttttttaaatttgattttacattatcaagctctttactttgacctattc
tgtataatgcaaaatcatattttatcggatcaaaagcatcaaagttttttaaatttaaag
ttatctctttagccgctttaaaatcataacttttcctatcgcaaagccccagagcaagac
taactttatgcgtatgagtatcaagaggaattattaactcgctttttggcaaatttttaa
acagaccaagatcgatatcgctatctctaaccatccatctaagccacatattatatcgtt
tatatggacttttgggttcgttttgataacttctgccaaagaaaaactcataaccgtcgc
ttctatagtcgttcaaatcataaattttatttataagcgaatttattccgtctatcataa
gtccatttttatcaaacccactttttataatagcttgtatatcttcttgcgccgctcttt
ttatagtgataaaaatatttgacacgtcttttggattttgaaatctataaagtcgttttt
gagccaatatctctttttctataatctgatcgcttaagcttaaaagttcgaaatccagcg
aatttaagaatttcactatagctttagcatttccgtaagcgaaaagtgcgcaaataagac
ttatatgcacgtttttaaatttagccgccacttgcagcggatcggcttctaaatagagat
tttctaaagtatttttctcttttaaagctctttctaaaatttcttttaaaccataattca
taattattgtttcattcctataagggtttctaacattttttctactgttgtgactatctt
tgcagccgccccgtaacttgattgaaatttaattaaatttccaagttcttcatccatatt
tacaccacttatagactgaaactctgcatttacacttttataaagagataaatttgtgtt
atttaaagcattaacggattcagtttttgacgctatatcggtagttaaatatctataata
cccagttatcgtttcagatcttatagttccgtcatttgcatagaaatttagactttgata
ttgaagatttatcatagcgtttgccatactattatctccatctaccggagctttatttcc
tttaatctttgaagtatcgcttgctaatgatgattctattttgatatttgaagcgctgtc
tccttcaaaaaactggctcattccaaatactccggggaaatttgttcctttatcctctat
cgccatagtatattcgccggatgaaaaaagaggagaaaaacttagatgaccaagtcctgt
tttctcatcatagttaaactttgcagtgaaaaaatcattaacatcgtcatttaagttgcc
gttattattatcatcggtatctgagttaaagtcgccgactattgaatttccttgttttgt
atcgtccatggttgttgaagagtttacatttatagtttttcttgctacttccacgccttg
agagttatagattataacatcaaaattaccgctttgaacattttgatcaaagttttgaag
agttgtgtttggtttcatctgcgaaagatcggttgaactcataccttcttgagctgcgct
ggcgtatatattatttgtttgtattattaatgtctttgcaaaagtatcgagattatttct
aaactcagttatcataccatctttgacttctccattatcgcccatagttctgcctcttag
atcaagcatggcaccaagtttgccgctatttatctttgaagccatatcgactctcgtacc
gtcatttaactcataatatatatttgtaaatccatctttatttccattagtatcaagagt
aagaggatgaaaatttactccatctatcagcgttatgccgtctatattaagattatagtt
tcttccttgatcagtaagagtacctccaaaagtgctattactcgaaatatcatttttaaa
tgttgagatgtttaaaatatttgccaaagtaagctctagctgatctcttttatctcttaa
atcatttgcgttttgagtcgtgcctgtttctactttttgaatttgagcatttaaatctgc
tatttgtttgccgatcctgtttatctcatctactgctaattttacttgctcgtttatatt
attatgaactgtttttagctgagaagatgtatcgtttaatctatttgttaaagtgctggt
taaatttaaaagattagttttttgtgcactttcatacggatgagacgcaaaattattcca
tgcgccaaagtaattttctatatcttttaaaagtccggtatctttaagatctggaaatct
ttgagctatttcttgaagaacttgctgtttgtatgcggtattttctttatttgtcgttgc
agttttgagcttgtcaaatgtaaattcatcatgaattcgtattatagtatctatcctagt
tcccataccaacatcgcccggagaagtatgaagcggagttgtagccgactgcacaactct
ttgtctagtatagtaatcactatttatatttgttatattttgcccggttacttggatctg
gagctgagcggcgtttagccctgatgctcctgtataaagcgaatcgaatattcccatctc
aaacccttaatttaaaaagttgctctggcgaaagagattctgagccatatgttcctgatc
cagagtcgctgccaaacattgactttaataaagagtcgtaaaattcctttactacaataa
cagattttgcgtactctttattgactttttgtaaagatacaagagattctctcaattttg
atagtttctcttttatatcatcgcaaagtatatcagcaagatctgttccattattttctt
tagctagttttactagttcattatctaataatgtttttgtattttcaaatttttttataa
gttcggattttaatcttgtgtgttctgcgacaaaagaatggtctgcattttttatatttt
ctatatcggctttggttatttttatcagctcttcaagatgtaaaacagcatcatctaaat
atttttctaacatagctcttactccctttttttctcaaaggagtaagagatttacataag
tgagtcagctatcttttttgctaatttatcgatatctactttataagtaccgtcatttat
ctctttagctatagttgctactttgctatcgttattactactttgagtttgtgttgtttg
ttcacttttttttgtttcatttttaggtgctgacaaacctgagtaagcagcgcctacacc
tacagaacttatcatgttcgatcctttttagccatatattaatgactaaatcggacatat
aagctttttatttagtttctttctttcaaaaaattaaataacatctcactaaatcccaat
cctccgcttaaagctttactcatcgtatcattatacatagacgaatatatcttatctcca
gcatcttgaggaaaaagactattttcatttttaatagatatatctaaaacctcttttaac
aaaaatgcttcaaatgcatccgtctgctctcttaaaagttcatcattttttgaatctttt
aaatttgaatttatgcttgatgtactaagagagttgtaagaatccaaagctaaactatta
tctacttgcatctatattatctccactccggcgtgtatcgcgcctgctctttttaaattt
tcaattatcgctataatatcttttggagtagctcctagtttatttaaagctcttgttaca
ttagctactgttgtttttgctgcatcaatttttaacgtattcgtagtagtgtctatcgct
gctccgcctatgtccacatcattggcatttgctgctgctggattataagcatttggttca
atttttatagtgatggcgccatgcgatatcacaactggatctatagtgatatttacaccg
cttactacagttccagttctttcatcaataacaactttttcatcggctttataatccata
tccacttccagaactttagctaaaaactctaccatatttgtatttgccggtttggtaagt
tttaccgttcttggatctatagccatagcagcttgaactccgaattttgtgttaatggca
ttttgcattccgactgctgtttggaaactagagtttttaagacttaaatttgcggattgc
tgtgtatagatatcgaaatttacctctttttcaacaagacctcctgcaagaattgtgcct
acagtaggatgatttccgcctttactagtaccgccacccaaagtaagtgctccttgtgca
agagcgtatatatcaccgtcaacgccttttaaagctgttaaaagaagcgttcctccaacg
agatttttagcatctcctatagagcttatagtaacatctaacttatctccttgccttgca
aaaggaggaagtttcgcagtaaccataacagcggcagtgttttttgattttatatcattt
ggatttattttgacatttactgtttgtagcatatttgacaaagactgaatggtaaactcg
ctactacttccgtctccggttccattaagtccaactaccaaaccatatcctataagctgg
ttgtctcttacgcctactatacttgcaagatctttgatttgagcagcgtttatagtgcta
agaagtagcgcgaacgagatgatttttataaatattttcatatggacccttactttattt
tgcaaggattaaagcaataattattccaaatttaatttaaatttaatgctgcttatagta
gctaagcgttgtttttccaaatttacggcttttaaatttagaaaatccggcacaactatc
aggagaattataagttgaaatatgctctaaaactattaaaaatatctttgatttatcaag
tgcagagatcatatcccaaactctctcataaattccgccaaatccatctctgatatcaaa
cggagggtctatgtataatactatatcatcattttcatttactatttgaggagttatttt
aaacgtatcagcattgatcgcaagtatattttggtcgtttaagttatcgatatttttctt
tgtaaatttatacgaatccctatctaactcgacagcatatgctttagccgcatagttgct
aagcgcttcggcagccataagtgcacttcctccaaatacttctataaaaactttaccgac
tatatcttgtctcgctgcgctaaaaaatgactcttttactatagattttgtacttcttgt
tgtatttaaactcggtaaaaatagctttttccctttgaatctgccactactaatagtcgt
cgtcagactacttttcatattcatcttttataatatttattaaatcacgcttaaaattat
cgactaaatttgaaactctctcttctaagcttgaagggctcttttttacatagttttgat
ttcttatttgcatagcggaataaaactcttctagcgtatttaatagcgtatcttttgtaa
atggcacactaagatatggtgatttttcgcttattatgaaaacaggtttatccgaaaccg
tttttttatctgatatgataaaatcgcactcttttttaggcgcgtagtaaccgtccaaaa
atagtcttagactctgtgcaagaagtacgcagtcgcactctatcgatattttcatagaat
ctccttatgcatcattctagcatatttaatataatatttcaactataactataaagcttt
atgcagtaattaccgatataataaaagttagattttatatttcaaggatttaaagatgga
aatttttaaggtagcctcgcagcaaatagataattccgttgctttaaatactaagcaaaa
tagcaaccaaacaagagaagttgagcaagcaaaaatacagcaaaacgtagcgcaagaacg
ctctaaccaaaataaaggcaataatgaacaagactcaaagcgtataagcgacatagtaaa
taagctaaatgacaacatggagactctaaacacaaacataagatttggttttaatgataa
aattagctctatgtatgtgagcgtaacagaagctgatagcggtaaagttatcagaaaaat
accgactgaagagattatgaaattaacagagcattttaaagagattgtcggtgtgatctt
tgataaaaaggaataaaaaatggctattaatactgaaaagtcccaacttggattgggaag
tagtaatgttctttcgtgggatattcttgataaactaaaatcagttgatacaaaaaattt
agtatcaacgatagatactaaaattcaaacaaatttgactcaacaaaaagacttaacagc
cataaaaacactattaagcaattttaaaagcaacgtatcatcacttactgatgatactag
ctacttaaaacgctcggtatctagctcaggaagtggaagcgctactgtagatgcaagtac
cggagttaatgaacaaacaatgaaaattaaggtatctcaactagctagtcaagatgtata
tcagtctaaaaaatttgagctaaaaaacgaatctgttttaagtccgggttcggctgaaac
aagttttaagttaagcataggatcagactcatatgagatagagatcaatgcttcaactac
gcttgaagatatagcaaacaaaataaatgaagcaacagacggcaaaattcaagcaaaagt
tttaaatgtcggaggagaaaatccatatagtttagttatccagtcaaaagatagcggaaa
agataacgaaataagttttagctatgtacaagatagcgcaggaagtatagacaactcaaa
aaatttaatgaaatctttaggatttatgtttaaagatccaagtacgacttctcctggcga
aaagctaactatgatgacagaagatgagataaaagatgcagcattaacagataagactat
cgatacttcaaatttagcttcaagactgcaaactgctcaaaacgctatatttgaatataa
cggaatagagataacaagagatacaaactctataagcgatctcataaccggagtcactat
aaagctaaataaagtggataaagaaggagaaagctcgaatttcgacattaaacaaaatac
agaaggtatagttcaagacgtagaaggcttagttaacagttacaataatcttatgaataa
tttatcagtagcaacttcttataattcagagacaggagctagcggaacatttcaaggcgt
aagcgaaataacgcagataaaatcaaaaattaaccagataataaacggagtctcaaaaga
cggaaaatcaattcaagactttggattatctctaagcagtgatggtcttttgaaactaga
agctagcaaacttaaagatgctttatcgaacaattttgataattttaaaaacttttttag
ctcaaaaacagagtatacaaacgtatctacaacaggaacaaaagccgtagaagcaggaga
gcttcaaggaagtttaactataaacggtaaaaatatagatatcaaaaccgactctgcaaa
caatagcaatcaaaacgcaaaagatatactaaaagctatcactagtgcaggtatagacaa
catcgctgtaactatagataaagacggaaaactagtaataaaaggtagcggtggagaaaa
tttagaaataaaaggcgactctacttttttagaaaaactaggtttaaaagaaactgaact
taaaggaagctcagaagttaccggaggatttttcaaacagttaaaggatactttagattc
atttataggaactaagggatcgctagttacgtacgaagagagcctagttagcaacaacaa
acagctaacaaaagaaaaaacaaacaatgaggaaagtattaccaaaaagtatgagactat
ggctgaaaaatgggtgcaatatgatagcatgatagcaaagatcgaacagcagttttctac
gctaaaaaccatgataaatgcacaactaaactctaaatcttaaggatgatggtatgcaat
caaatgtagcttacgcagcttataaccaaaataatatcggtatagaatctccacaaaagc
ttatcactatgctttatgaaggagttttgagatttatctaccgtgcaaaaaaagcgatag
acgatggagatatagaaacaaaagttcaatttctaaataaaacaaatgcgatattttttg
aacttataaactctttagatatgaatcaaggagcgatatcgcaatacttaaatggacttt
acgcaaggcaaattcagctcatatctctagcaaatagcacaaacgataaagctccgctag
atgaagtaatacacgtaacaagggagcttcttgatgcatggagagacgttacgaaagaag
agtcagatgaagtggctagatgattttaagagtgctttggtaaatgaagatctaaataaa
atagagtatttgataaacaactatccaaataaaatggatatagaagagatgcaatgcgca
gcagctttattggaaaatgcagcagcgatatataaacgaaaacaaaaagagttagacgta
gagtttcaaaaagttaaaaaagctagaaaatatagcttctaaactaaaagctactttgta
ggtgcgatgataagccgagttctgttatggtagctatttatctagttttgatattgtatc
aaactcaagcgaagggttgagcataagactccaaaccgtcccttcttgctgcaagttggg
tttacatagctataagtatctctacttatactggtgggctcttaccccgccgtttcacca
tcaccgttaaatttctttagcggcagtttcctttctgttgcactttcccttaggtttccc
tagccacccgttaggtggaactctgtcttattgcagctcggactttcctcaagataatat
cttgcaactacccatcgcaccggctgttattttaactaaaatatattaaaatagatataa
attcaaaagatcaataaagttttttaaatttataccgatattatatgtttaaaatcgata
gtatgtgaatacttgtgggagaaaaactcccactttttactcttcaaaaatatctctacc
taaaatttcgcgcaaaacaacagtcgcatatgaacctttttgtagcgcaaaacttatgct
aaactgtgcggattcttcattatatttatattctaaattatcaatccacatccaagcaaa
tcgtcttgaaccgcttacaaaagaactaaatttataagcgtctctaaatatttcatcttc
taaactctttgcaactcctgtactttcatacgctttagaaccgattatcaatccgcagct
tgttctgtctcttgctccaaatttagcaacctcggcttctaaatcttcgcataaaaacac
ctttccaaaaggataatgacctaaaacttcgccttgaaaaagcttaaaaaattgtttttg
ggattttaaattttttatagtagttttatcaaatttatatatatcttcaagctccctggc
gctaaaatcttcactaaaacggctaatttccactctcttgcttagccatttgttaaaaag
atcgctctgataagctgaaattaaaaaatctcttaactttggatttgcctttttaaacat
cgatttatcaccgtttaaagcactatttaaaatttcaaatccactatttgcattatctcc
aaatctaccgaacctctgataaccgaaataattcggatagccgtttttatcgatagtttt
taaagcctctttaagtttaagagcttcacttcctaagacttttttgagacgaataaaaaa
gctgtttgattttaagtgaccgattcttattttattattatgttttgttatacttaggat
ttttaaattttcgtagctgaattttgaaatttcattttcaaatttagccggcatactaat
aaattgtgttgtcatcccctctttatctttaagcccggcataaccaaaatcacgcatttt
tgctccgctttgcctgcttaaaacagtaagggcttcggaagtcgtcataccttttttttg
aatttcaacaacgagatgctcaccgcttccactaaaactataaagagggttttctctaac
tacaaaatcacttgcgtttttactaaaatgcgcgtttataggcgaatgcgtagtgcctaa
aagcggtttaaaaatggctgtattttccatatgatttatattttccttttatcagttttc
ctaatatatttagtttaagtctacatttttttgcttcattttgcatacgttttagatgtt
ttttactcaccgtaaatagaagttcatactcttcaccgcttctgaactcatctttactaa
gtatatttttaaatttgattccaaatttagagcatatttttggtaaatcgctagccaacc
cgtcgctgatatccatagcactgtgtataaaaggtgctgcttttttcataaaatttactc
ttaaaacaggtcttttaaaacgagaatttttcggtagatttccaccgttttggagaattc
tcaagccttttaaggagtctcctagcttccctgtatagcatactaaatcccccagcctag
aagtatttctaaaaataggttttttggagtttaggtatgatattatcgttaggcttatta
ttatttcgctgctttttatagtgtctccgccgactatctcaacattaaaatctttcgctg
cgctttttatacctctacagatctcataaatatagttatttgatatgttttttggaatac
caagccctaaaagcgcatatttaggagttgcgttcatagctaccgcgtcacttaaattta
ccagcattgcttttgtgccgatctcataagcgcttaaccatttacgtttaaaatgcgaat
tttcaacaaacatatctttgctaagcaccattttgccgactactgctccatcatcgccgt
ttagtttatgagaaaaacggtctattatactctgctctttatccactctttaagctcctg
ccacgaagctgacgtatcagccatactaatcacatctttatcaacgcaaaactcgcaaat
cgctgtcaccttatcatcattcataaatagttgacgatgaaaaagcccggcttctttaat
gatcaaagaagccctgtttatagcgatctttatctttgcatcgtttgcactttttatcca
gcttaaaaatatatcgtcatagcttaaatttaaagctccggtaccatctggaaatacgac
tatatcatatccataaagcgactgagagtaatttggtgaattgagcttaaatgagccctc
gcaagttatctcttctcttaaagaagcaacttcgaaatcaacgctatttgctataaagaa
atcataaattttagcaaagctaagcatacttattccatcatacaagactatgcagctctt
cacatatcaccttttgttttgcataatattagcgaaagccgcataaaatagtcataaatt
taagatctatttgatataatcttacgacataaatttattcacgataattaattcagtata
ataattaggtacaaaatgtttgatataaaaaaagccaaacaagaaagcaactttagagag
ttaaaaatatctcaaagccattccaaatttataaactatagaggcaaaactcttttaaat
ctcggtagcaacgattacttaggcatagctacgaatataagtttaagagacgaattctta
acaatcgccaaacataaagagtggttttttggctctggcgcgagtaggcttgtatatact
tcaagtagcgaatttaatgagcttgaaagctggtttgaatcgaaatttgacggtaaaaaa
gcaacaatttttaactccggctactgtgcaaatttaagctgtatatcagccataaatagt
ccaaatactctatttttagccgataaattagctcacgctagcatgatagacgctctaaag
ttagccggagcaaatttcaaaagatatcctcacaacgaccttttagcacttcaaaattta
ctcgaacaaaatcaagataaatttgaaaatattataatattaacagagactattttcagc
atggatggggatttgctagatatcaaaaatcttataaatttaaaaaaacggtataaaaat
gtactactttatatcgatgaagctcattcattttttatcaaagacgaattaggtctagca
aaaagcagccaaacagataccgatgtggattttttacttgtaactcttagcaaagcagtc
gggggagaaggagctgttatacttagcgataaagagtataaagatatttttataaactcg
gctagaagcctgatttactctactgccattcctagtataaatatagcatggacgaacttt
atactaaacaaagattttagccgcgaaaggacaaatttagaaaaaaatatcaaattttta
gatcttggcacaactcacatatgtccatttatgacctatgaaaacgataaaactctagaa
ctcgcaaataaaatttttgactctggatatttcgtaccggcaatccgtcccccaacagtg
cctaaacataattcaagacttaggataagcttaagaggagatatagaaataggcgaatta
tcaaatttaaaaaagattttagatgaaaatagatatcattaaaaaagacggtaaaaaact
aattttgttatttttaggctattcatttacgcctagttgtgtagaacatttagaagtagg
agatttcgctttagcggttatttacgactatagcgaacttgagtttgatcatagtttttt
aaaagataaagatatttatctagtgtcttggtcaatgggggtttgggctgcaaatttggt
attaaaaaatatacctttaaaaaaatcaatagccataaacggaactccgtttggtataga
tgaaaaatacggtataaacgcaggtaatttttataaaacaataacgaattatgattttga
aaacttcaaaaagttctgttttttaggaattccaccagaaaaaatctcaaattttaaatt
caatacaaacgcaaaattcgaactacttaatctctataaaaacgctataaaaccgtgtga
taacaacatttgttgggataaagcgattataagcaaaaaagatttgatctttttgccaaa
agcatctgaatggtttacatgtcaaaaaatatatataaatgctccacattttgcattttt
taactttaaaagctttggagatataattgaaatttgaaaaagctatcaactacgaagaat
ttgcagtggctcaaaaatttgccgctctcaatctcataaatttgttaaaaaaatatacgc
aaaactttaagaatgtttatgaaatcggtgctggaagcggagttttaacaaagcttttta
tacaaaattttaattatgaacatttaattcttaatgatatctataaaagtgaatttatga
ataatttttatatagatataggagatataactactaagcaaatgccaaaaaacattgata
ttatcatatcgagctcagtatttcaatggattgatgagattgaaaaactatgtgataaga
tatttctaagcctagaaaataacggaatacttgcattttctatgtttataaatggaactt
taaatgaactttcaagctttactaaagatagtttaaattataaaaatacggatcaaatca
tagatatttttggaaccaaatttgatattttagagtataaaaatggggaatttatagcta
aattcggtagtttaaaagagcttttaactcaccttaagcaaacaggggtaaataacttaa
acgggagttttaaactaaccaaatcaaatttaaaaagtcttgaaacgcattttaataatg
atttcaaactaacttataaatttacaaatataatctgcaaaaaaggtaaaaaatgagaaa
tatctgtatcagcggtattcatacggatgccggaaaaagctgcgtaagcgcggctttgtg
ttatgcgttttcatacgagtattttaagttaatacaagccggaaatataaccgatgaaag
ttttgtaaaaaaaattgtgccaaatctcaaatcacactctcctggcgtaatgctgcaaac
tgctgctagtccgcatgtaggaatgataaatgagaacatacattttgacggacttaaaat
aaaaattccaaaaccagacgatattttagtcgagttagcaggaggactttactgtccgct
tgatgacaaattttacatgatcgactatatcaaaacagcaaatcttcctacgtttttagt
ttctaaaaactatcttggcagcataaatcacactattttaagcatagaagccttaaaaat
gaaaaatttagagattttgggggttatttttagtggatctaaagatgagcaaagtgagaa
ttatttaaagaagcagtttaaagatctacatttttttaatctagaaaactttgatgaaac
aagctttgaaaaagcaagtcttagattaaaagaacaaattataaaagcgagagtaaaact
atgatatatgaaaatgaacttatctgcattgaacttgaaaaaagcgaaattccttgggta
aaggtatttacaaaaaaagaattcaaagagattagcgatgtagatgatgtgactagaaaa
tggctatttgaagcggctctaattaccgaaaaaactatgcttgatttctactgcgccgat
aaaataaattgggcaagttttgctaattacgttccaaaagtacatatccacgttcaagcc
agattcaaagacgatagcttttttcctgagtcgatgtggggtacaaaacaaagagatggt
acgaaaagggatttaaatatagaaaaatttacaaatcaactcgttttaaatttaaaaaat
tataactttatcaaaaaataatatctactttgcataaaatttattaatatttttaaattg
aaaaaattaacgtagttaatgaaatttaaaaaattattaaatagtatatttattgtattg
aaatttaatattaattgtattttacattgtacaattatttatattttataaaaaaggaca
aaaatgacaaagagaatatttggatctgcgttgtgtgcaatgcttttagtaggttttgca
aacgcagcaaactacgatatagatgttactcattcaagtacaaatttcaaaatcaaacac
ctaagcgtgagcaacgtaacaggatcgtttgacaaatttagcggaattgttgatatagaa
aacggtataccaaaaaagatagatgctataataaacgttgattctatcaatacaagcaac
accgcaagagataaccatctaaaacaagctgattttttcgatattgctaaatttcctgaa
atgaaatttgttatgaccgaatttaaaaaagatggcgataacgaaggtaaaattatagga
aatttaactataaaaaatgtaacaaaaccagtaactctaaactatgaatttggcggacaa
agcaaaaatcaaaaaggaattcaaatcgttggatttagccttgagggcaagataaaaaga
agcgattttagctttgctccagatacaagcacattaactttaggagatgaaattaagata
aatatagaagtagaagctgcagcaaaataaataaaaaaaggcggatttatccgcctttca
tatcaaagtatcaggttttagtatcaaaaattacgctaaagtagaattaagcatccaaat
tttcttctcatatgaaccgtaatgatcttgagcgatatttgcagttgttgtatcaccggc
tttttcagctgccgcttcaagctttttgaactcttcaacaagatgtttataagctactct
taattgttctataacttctatagcagtatagctatctttttgcattaccggagcatgagc
aagttttacaagctcttcagattttaaaatagctttcccgcctatttgtatagctctttc
agctacatcatcaaatagctctgccatctcttcatatgctttttcagtatattcgtgaat
tgagaaaaattgaagaccttttacattccaatgatagtcatgaaacgcaatgaaaaacgc
atgagcgtctgcttgaatttggttaagttgtttaactacatttgtcattttatatccttt
attttttaatttcgagaattatatcaaattattcttaaaaagaaataaatcttagataag
aatttttattatttagatacagaatctcttattaagtaaattatatagtttaaatgataa
ataaaaaataaatattgcctattttgaaccctatttgttgaataatcattatcaaaatac
aaacagacaaaattagttatttgatagtaaattttttagtattcttttagaggcttcaac
gccaggctgatcataagtatttactccgagcataagtccagtagcgcttgtaaggagctc
gtaataataaatgagccaaccagagtgccactcatctaatctatctactaaaatcgtatc
tatgctgatattttcactaagtaaagcttgaatggtagattttgcttgagcatttaaaag
cgtactcatggacacttcatttacaaagtcgcactcatctaaatactcaagttttaaatt
tggaatacaaatgctgcttaaatgatcttttaaaatcaaaaacgtaactgttttatcttt
tattccttccattataagctgcaaaaacgagtgttgatctttgcttcctataagtccgac
cggagtaagtcccattcgcttataaccgcgctttttaccaagactctcagcccataactg
tacataccaatcattaaaactatgaaatctttcactatagctaaaaactacatttatctt
agcgcttttatgcgttgcatagtgatatgctttttgtaaaattaaactatcatcatcttc
taaaaactgctttttacaagaaacagcaccgtctaacaaggatgacgtatctactccaca
taatccaagcggcacaagccctatagcagataatacgctaaagcgtcctccaacattttt
tggaatattaaaaacagttatattatgtaaattagcgtactcttcaagagggctttgggg
atcggtaattatgataaaatttttgtaattttttggcgaatagagatctaaaatatactt
ataaatactaattggctctatagtcgtgcctgatttgctagataagataaaaatactgct
atcaaactcgatatcttttaatctattttctatataaaacggatcaagattatctaaaaa
tataagcttagtttttaaatttagcatttcataaagtgctttcacgccaagcgagctgcc
cccaactcctattaacacaaccgtgttgaaatttacatttttacgatacaaagcaagttt
ttcgcttatctcctcaccaaaactaggcagatgataatagccgatctcatcgttatttag
ctcttcattcatacgtcttgcgtatgagctgatattttgcatatccttaaatggaaactt
cagctcatttattaccattgtcactctcatagaagaaattcgtagcttcgacaaatccgc
taacagaaccacaatcaaatcttcttcctttaaatttataagctaaaaccataccgtttt
gagcctgttttaaaagcgcgtctgttatctgaatttcaccgtttttgcccggttttgtag
attctaatatctcaaatatatcgggcgtaagtatatatctgcctatgatagcaagatttg
taggggcttcatctggacttggtttttctatcatatcatttaccattaaaagatcatctt
ctataaacttgccatttacaacaccataactactgatactctctttaggaacttccataa
ccgctactatgctacagcggtatttttcataaattttcgccatctgagctagaacatttt
caccatcttcgtttatacacaaatcatcggcaagtataacaccaaaagcttcatctccta
ctaaagttctaccagtatatatcgcgtctcctagacctttcatactactttgacgagtaa
atgaaaagctacaagaattcataagatctcttatcccggtaagaagatactcttttttag
tcccggctatttggtgctcaagctcataacttatatcaaaataatcctccaaagctcttt
ttcctcgaccggtgacaaatgccatatttttcataccggcttctctagcttcatctactc
cgtagtgaataagaggcttagtaaggataggaagcatctcttttggcaaactttttgtag
ctggaagaaatctcgtaccataaccggcagcaggaaaaaggcaagtttgtatcatatgga
taatccttaattttttagtaattttatcttaaattcatttaaatttaaatttatctgtta
aaatatatccatgtttatagtaaatcaaatttataccggctcaaaagagataaaaaagtc
aaattttataagctatttatgccctataaatgaatttgaaactcttcacaaaaagctaaa
agaagatcatccaaaagcggctcacatagtatgggcgtacagaaattacaacaaacattt
tcaaatagtagaaaattccagcgatgacggtgagccaaaaagcagctccggaccaccttg
tcttgatgtgctaagaggagcaaaccttataaacacgggagtttttgttgtacggtattt
cggaggagtaaaactaggagtcggcggacttgtacgagcatactccagcagtgcaaattt
agtgataaataacgcaaatttgatcaaattcgaagtgcaagatgaatgtctgttttttat
accgtttgccttgttggcacgttttaatcattactttgaaaaacacggagtaaaagacga
aaaaaaggaatttgtagagcaagggtctatttatacttttaaatttaaaaaagaagattt
tgaagagttttttaaatttgcaaaagattttgaaatagatggattttactttcttgcagt
gccgatatttgccaaagaaattatctaattttcataaaatcttttgtcatataagcacaa
caagagataattttaatttatacgtaaatataatcactcataaccggcgttaaaccggct
tttcttatagatcttttcatctcttctacatctctaccgtcgctgatctcaaactgagaa
tcgcctttttgctcatcttttttaccaccgtgctcaccgataccaacactaactccggca
gaaacttttgttactccaagtttgattgcgttatccctaaaatgcgcactttctctagtg
ctaagagtgatatttgcaaacggtaaaaatagacgataagcaacgataacttgcaaaagc
tctctctcaccgacgtcttttggattaatctttttattgtttataataggtctgagtcta
ggaactgagatagaaatctcagcatgaggatactttgcttgcaaaagataagcatgaagc
cctgtagataaagcgtcttttctccagtcatctatacctaaaagagcggcaaaagcaacc
cctctcataccgcccataagtgctctttcttgagcgtttagacgatatggaaaaatgcgt
ttatttccctccagatggattttttcatattttagcggattataagtctcttgaaatacg
gttacaaaatccacgccgcatttgtgtaaaaatgcgtattcatccgaatttagaggataa
atttctactcctactaccttaaaataacgttttgcaagctcacaagctctacttatataa
ctaagcggagttttgctttgactctctcctgtaagtataagaatttcgtctaatccactt
tttgcgatgttttctaactcacgtataatgccatcttcttcaagctgcgcacgttttatc
ttgttgtgtacattaaatccgcaataaacacagttattatcgcaatgatttgctatatac
aaaggtgtaaaaagatagatattttttccaaaatgcctctctttgatactcatcgcttct
tttgccatatcttctaaaaagggagctgcttcaggacttaaaagtgccttaaagtcatat
atacttttattatttgcattaatagcgcttataacatcatcttgagtaaagttttcaaat
ttagtctcttcccactctttaaatatcttattcatcacatcatggcttataacctcttga
tgaggaagataacgcatatgatctgttctatctctcattttatattctcattttatcttt
taattttcgcctaaaaatccagttaaaggcgaactagcacttgctatattttttacccta
ccaagtccggctttataagcagttcttccggcaattatcgcttcgcaaaacgcttttgcc
atagctcttatatcttttgaagtagcaatagcggtatttaccataatagcagcacaaccc
atctccatagcagcgcatgcctcgctaggacggcctatacccgcatcaactataatagga
atatctatctcgtcaatcaaaatttgaataatatctcggtttataagtcctttattagaa
ccgatcggagcggctaaaggcataacggcacttgctccagcatttactaaatctctagcg
caagttaagtctggatacatatatggcaacactataaagccttcatttgcaagtttttcg
gtagcttttatagtttcgtaattatcgggaaatagatatttactatctcgaatgacttct
acttttataaaatttccgcagcccaactcacgactaagtcttgctatgcgcagcgcttca
tcggcatttctggcaccacttgtatttggtaagagagttacattttttggtataaattcg
gttatactatctttgtctttatttactcttcttaaagcaagagttactatttgcgcttta
gcgtcttctacacaagcacttatcaactctggatcaaatttaccagagcccataataaat
cttgagctaaaactaactccacctaaaacaagctcatccattttgttttaccttatctat
taatatttctaatattttatttgcttgatgcatagcgcatattccgactcgcggcgccat
aagtccatttcctatactagccgcacttactaaatcaccgcaaacatagagattatttgc
catttttatagtttttatatcttcatttctaccgtatccggccattccgctagctgctac
tatcatctttttagttaaagaatttattatcatagcttttgactttggattatcaaaaca
ttcagctactacgtcacacttttgaaaaacttcattcacatttgtctcttcaagtcttat
ggtttcaaactcaacttttacaaatggatttataagacttaaagtttcacttaaagcctc
agttttaaaacgtccgatatcttttataaaatactgctgacgatttaaatttgaaggatc
aacagtatcaaaatcaactaattttaagtagctcactccgactctagctaaagctattgc
tacgttacttccaagtcctccaagtcctgctacgcctacttttgcgctttttaaagctat
gttgatctcaggagagtttcttgaactcatcatctcttctaaaaactctttaggaggcat
ttctcctttttttataaatacaacgctatcattatcatttaaagctatattgtcatttgt
agcaaaacctttatatatagtaagcatatcgctactaatacctaattcgttccgtaactc
atttaaattatttgcgttagtttgacgtgtaattgaattaatttttatcgttttcataac
gttcattataacagagtaaaaccaattttttcttaaaagaaagattttaaatttaaaata
taaatttgagtgcaaaaaaaggcataataagaatatataaaatgataaagtatggcatta
atgtatgtttggattatcctccgcctacaaattcaactatctccaagcttaaattttctc
ttaatataaactcattccaaacactttttgaaatgatctctccatcacattctatagcga
ttctatctaaattatagccatttgtctctaaccacttttttagactaaggttttcatcta
tatctatgatatttgagttaatttttatcttcatcgctaaccttttaatgaattgatact
gtttgattatacgtttttgttattaatatttaatatataatgtgaaaatttgatacacta
attaggaaattttcaataatattttaattaattataaatttaaaaataattttaagttaa
atatgataaaataaacaacttaccacattttctgaaaggataaattttgaagctatatca
aaaactgttatggctgcttgtatctgtgataggtgcttggacatttggtgttttagcact
aaaccgcggagagagcataagcgctgtttggctagttgtagctagcgtttgtatctatat
gataggttatactttctatggtcgttttatcgccatgaaagtcctaatgttagatgacaa
ccgcgctactcctgcctacaccctaaatgacggaagagactatactcctacaaataaata
cgttcttttcggtcaccactttgcagccattgcgggtgctggtcctcttgtaggtccggt
agttgctgctcaaatgggttatttaccaagcatgatatggcttttagtcggtgtcgtgct
agctggagccgttcatgacttcgttgttcttttcttatctgttcgcagaaacggaaagag
cttaggagagatgataaaagaggagctcggagcattcaccggcggtgtagctatggtggg
cattttctttattatgctaattatcgtagctatacttgctatggtcgttgtaaaagcctt
agctgaatctccatggggattatttaccatagctatgacgattcctattgctatttttat
gggaatttatatgagatttttacgtcctggtaaagttatagaagcttctataatcggatt
tatatttcttatgtttgctctattaggaggtcactacgttgctgccgatccgttttggaa
ggatatattttcactaaaaggcacaacattagcatggcttactatagcttatggatttat
agccgctattttacctgtttggtttttactagctccaagagactacttaagtacattttt
aaaaataggcgtaatagtcggtatggctatagctatattgcttgtcggacctgaaattaa
aatgcctgcagttacttcatttacagacggtactggtcctgtatttgccggccctctttt
cccgttcttatttattactatagcatgtggcgctatatctggatttcatgctcttatatc
aagcggtacaactccgaaattggtagaaaaagagagtcaaacactatttataggttatgg
ttctatgcttatggaaagccttgttggagttatggcactagtttcagctactatactaac
tcctgggctttacttctctataaatataggaggcctaggcactgacgtggtagccgcagc
tgctaagataacagagcttggctttagcgtaacccctgaagagatcttagcactagcaaa
aaatgtaggtgaagagactatgatgagcagaacaggtggtgcccctacatttgcagtagg
tcttactttgcttttccatgagcttgtaggcggagtagaagctatgccattttggtatca
ctttgcgatattatttgaggcactatttatattaaccgcggttgatgccggtactagaac
aggacgatttatggtacaagatatactaggtaacgttcataaaccaataggtgatacaaa
aaactggttttggggtattatagctactataatatgcgttactggctggggatacctact
atatagcggtgttactgaccctatgggaggtatattcacactttggcctctatttggcgc
ggcaaatcaaatgctagccggcatcgctcttatgcttggaaccgtagtattatttaaaat
gggaaaagcaaaatactcatgggttactatagctcctcttgtttgggtgcttataactac
aatgtatgcagcatatcaaaaacttcttccggcaaatggagagagagttcatgacgccgt
aagtcacatagctactgctcaaaactgggcgaaaaaactagaaactctaaccgatccagc
agccatagctaaagctgaagccgttattagaaataatataattgacgctgtgctttgtgg
attttttatgatagttgtcgttattgtagctatacaaacatttagaatttgctttagaat
ttacaaagatggtaatgataaagcttatccacttggtgaaagcgaatacaaaaaagcgag
cgattacaatggcattacttgctaaacttaaaaaaatttggcaagcttatgagaaattag
atgaagccttgtatcctttgatcgggcttcaaagatatgaaaaatatctggaacatttta
acaaaactcaccccgggaaagaacctctttctagggctgagttttttaaagaagctcaag
acgctaaagccaaaaatgttaaatgctgataaacttaaaatggtttagttaagccagtac
aaaataagtttagtttagccggatatattttccggctataattatttaaatttaattata
taaatttaaaatttataaattaaaaattagcatctttattgtattgcaaatatacaacgt
gagtagctagatactcttcaagcccatgctttccatcggctccacctataccactttttc
taaaaccggcgtgaaatccttgcatagcttcaaaattttcccgattgatatatgtttctc
caaatttaatctcacggcatgctctcatcgctatatctatattttgtgtataaatacttg
aagttagcccataatcactatcgtttgccatctctatagcattatctatactatcaaaag
ccactataggaagcaccggaccaaatatctcactttggataagctcacttttttgatcta
tatcggtaataacagtaggttcataatagtaaccgtcttgattgctagatatgcgtcctc
cggttaataccttagcaccgctatttttcgcacgttctaccatagcatttactgagttta
atccggcttcgcttacaaggggacccatatctactttttcatcagtcggaatgccatatt
ttacatgtttcattgcttctaccattttgtctgtaaaagtttttataatatctttttgca
cataaactctctcagcgcagttacaaacttgtcctgtattgataatacgcgagtttttta
tataatttacggccgcgtctatatcggcatctctacaaacaatagcaggagctttaccgc
ctagttctaaatttacttttatgatatttttactagcagcttccataatcttagctcctg
tttccacgctaccagtaaaacttactaaacctatatctttgtgacttgctagtaaatttc
caaccgtacttccacgtccacttactagattaaacactccttttggaagacctgctttat
gggcaagtttggcaaattcaaacgcgttatttggcgtttcaacactggctttgataacaa
tagtattccccgtaacaagagcaggagccaactttctagcgattaagaaaaatgggaaat
tccaaggtaaaataccgcttgtaactccgattgcttgtttaaatataaatatattttcat
ttgtgcgatcgctttgtataatctcaccttcatatcttctagcccattcagccatataat
caagatagtcagctgtaaaatttacctcaactctagctaaagatatgattttaccttgct
cttcggtaatagtctgagctaacatttctgaattctctcttatctcatttgctatttttc
ttaaataatttgcacgttcgatcgctgcaagtgcctcccaagatttttgagcttttttgc
tactgctaatcgcctcttctacttgcgatatatcggcatctggaatagtcgaaataacct
tttttgtggctggatttagaacttcaatgctcttagagcttctatttggaacaaaagcac
cgtctatatacatttcgtaagtacgcatgatatttcctttatataaatttatattatcat
acactacttttagcaaacggtttatttttttaccggataaaaggcttatatttttgataa
ttaatataaatttgagtaaaaaagtaacaaaagaggagtgaatcctctttttaaatttaa
agtagatttttagctctattggctacgtttgtagcggtaaagccaaaatatttaaaaagt
tcattagcaggggcgctagcaccaaaagtacgcattcctaaaacatcatcagcgtattta
taccattcaagagcgcttgctgcttctactgctaaaacttttgtagatggattaaaaatc
gtatttacataatccgcatcttgctccaaaagcagatcaaaacaaggagcagatacaacg
tttgttgctatgccctcactatctaaaatacttgcagcttccaaacaaagtccgacttca
cttccactagcaactagagttattttcggatttgaggcttgtttcaataaataagcaccg
ttttttacatctccgaatttaggctcatctaaaggaggtagagcttggcgagaacataca
aatgcagatggagcatttaaatttaatgcagttttccaacattccacattttcattacca
tcagctggacggaatgagtaaaaattcggcattgctctaaatgtagaaagctgctcgatc
ggctcatgcgtaggtccatcttcgcctactcctatgctatcatgcgtccagacaaaaaaa
tgctttatacccattaaagcagctattctagcacttgcttttaagtaatcgctaaatata
aaaaacgttgccgaaaacggtaaaaatagtccataacgcgcataagcattacatatagct
cccatagcgtgttctcttatgccaaagtgcatatttttacctcttggaaagtctccaaaa
cctttaagttctgttttattactaggtgcaagatctgcgctaccgccgataaatccggga
agcgcggcagctaaagcatttaaaatcttgccgttactatctctagtagctagtttctct
ccttttaaatttggaaaatcaattttagaaaaatcgggatttaaaagagtgtttaaaagc
tcttttttctcatttggaagttcgctaactagcttgtcccactgcgcatttgcaaggtct
cctaactccacggcacttctaaatttaaaaagcacgtcatcatctacaaaaaactgtttt
tgcggatcaaatccggcttctattttagcttgttttatgatttcttcaccaagcggagcg
ccgtgagcatggtgactaccttccaaatctcctgcgcctttagcaatctttgtacttgcg
ataataagataaggtttttctttcgtatctgcttcgcaaagtgcaaattcaatctcatca
taattatgtccatctatccgcgcaacttcaaatccagccgcttcaaaacgtacttttaca
tcttcacaccacgctatactagtatcgccctctatcgtgatattattgctatcatatata
atcactaaattatctaaagagtgttttccagccaaagcacaagcttcataactgatacct
tcttctagatctccatcgccgcacagacaatatactttatgatttataatctcatttcca
agtaaatttgaagcgctttttgccgccatggcaaaacctacagcatttgccactccttgt
cctaatggtccagttgctatctctactcccggggtttctatctcgggatgtccgggagtt
ttagagtgaagttgtctaaattttttcaaatcatccaaactaacgtcataaccacaaaga
tataaataactataaaccaagctacttgcatgaccaccgctaaataccaatctatctcta
tttaaccatgttggatttttaggattatgttttatatgatttaccaaaacactcattata
tcagccaaacccataggagcacccggatgtccggagtttgctttttgaaccatatcggca
cataaaaaccttattgtatcggcttgtttcttaaacattttaactatccttttagatatt
tatttattaaatttaaaatcagagttttaagaggcgatccatcaagctcgtataaaatct
cattttctatctcatctctagcatctatagcgccgttaacacccattaaatttgtaaaag
aatttttaaacaaatcattatttactgttttaccagctttcatctcatcgctagtagcgt
ctattatatcatcgtgaatttgaaacgcaagtccgagctttaatcctatattataaattt
tttcacattgtttgtcgctctgagctgatattatggcacccattttcatgctagctgcga
tcaaagcgccggttttatgcagatgtaaaaacttaagttcatctaaatttaaatgcttat
tttcaaagtagcagtctatggcttgacctattaccataccgtatataccgccattttcgg
ctaatgtttggacgcattttactaccgcttcggcaggaagattagccgaactaagcatat
aaaaagcatgggtattcaaagcatctccagccaataccgcacttacttcatcgtatttaa
catgtaaagttgcaacgcctcttctaagatccgcattatccatacaagggagatcatcat
gtataagagaatatgtatgaagcatttctactgctgctgcgactgggtaagatgcgctct
taagatcaggtttcaaagcatctacgactcctaaaagaagtttagctctaaaatgctttc
cgcctgctttcaaaacccaagaaagagaatcattaaaatgaggatggaaactatcgacct
ttggtaaatttaactcaaaaaactcttcaaagctcatctataaactttcacaaaaaactg
aaaatcatcacgcgaaactagataataaaaagcaccattttttgcagacattattttttc
tatatcggctgaggaattcagttgttttttatcaatctgcattattttatctccgttcct
aaaaccggctttatacgcttttgagtttcgagctacactttttatagttaaattcggatt
taaagttataccgtactgacttaaaaaagtacgctttttaacaggttttttggctttgag
cgaggatgttttattatcatcggaagaattcataattttatttggcaaatttgacatctt
gatgctataagactggtttttaccatctctgttaatatcaaatttcaacaccgcatcttt
tggagcaaacaaaatcatctcgtttatttctcttagattatttggtacttttgaatttac
agatactatagtatctcctgttaaaagctcttttcctgctccaaaaggatttgcgctttt
tactgttatagttccgttatcatcactaaaagtcacgcctatatcgccgtaatatacatc
gctatatttcataaaatgttttatgtatctatttcctataaatttatttcctccaacgcc
tataccgaccatagtaccgcaatcgcaaactaaaagtccggctttgctagcgttataact
aagctcgtcgagttcgcctatatcttttgcaaaactctttatatgccccatttcagtaga
gtttttatctaaaatcataacccacatatcttctttgctatctagctcatctatcataaa
tgaagctcttaaagtattttgggatttgataagataaagccctaagtacggatcaaattt
aatataatccttactatctaatttattgtttttatcataaataacagcagcaagatccgc
atttaatgcaactgcgatattgcctttatagttaaactgagaatctttgtttttttgata
tatcgcatctacgtcttcaggagtcggcttaggtgcgctgtaagcaaaaatagctaaaaa
tagcagtaaaaatgagcataattttttcattctacactccaaatccgccaagaccgccaa
acatagcagaagcggcacgttttttctcgtcttcagatagcttaatagcatcatttatag
cagatataagcagtatttgaagactctctttgtcttctaaaagcgtatcatctatactta
tgtctaaaatttgggatcgaccgttagcttttacacttataagaccgccgccgcttttag
ccacaaactctttagcggcaatctcattttcaaactctgcagcctttttttgagcctctg
agagcatttcacccattttagaaaaatcaaaatctttaaacataaactacctttagtttt
gattaattataacaaaacgggtattaaatttagctttttaccgaattatcaaatcttgaa
aaatcctattaattcattcaactttctagatatcgcttccaactctttaagtttttcttg
attttggttcatattgtcttgagtatcatgtgagacttttgatatattttctatatttgt
agccaataaaaccattgattctacttgattttcagccacacttacaacttcactagcttt
atgagacgaatcaactgcttgattataaatttcatttaaaagccctgctacgtcgcttga
tagtttgtatccgtcttcgactcttggaactccttgttcgataatacttactgccacttc
ggtttgttcttgaataattttaattgtatttgtaatctcatctgtggccgtgcctgttct
ttcggcaagctttctgatctcgtctgcaacaaccgcaaatcctcttcctgcttctcctgc
tctagctgcttcgatagccgcgtttagagctaaaagatttgtttgatctgtgatttctga
gataagttcagctgcgccactgatatctttagcatgactgcttaaaagttttatttgatt
tacttgttcagcaacagttgcgtttatctcattcatcttttgagcaacttcatttgaaga
attttttccattttggcataactctgtggctttatttgaatttaactgagtgtcttttgc
catatttgctacatcgccggttttttgttttgctaattgaactatttttgtagaatttgt
tgctatatcattttgtttagtaactgatgtattaacattcttaaacgtctcaatcaaaat
cttagttttatcatcgacttgatatgaagcttgatttatggattcgactatctcttttaa
tttattttgcattttgatagtttgagctaaaatactagcctcataagtcgtatctgattt
tatacttaaatttccgcgagcgacttccgaaataatgttattaacatcttttggttcacc
gccgatctgcctttttataccactttgtatcaaaaatcctatagtagaagctataacgat
agctatcaaagtcaaaacgatcattatgtatttaaaaccggaggcttcggcttttataac
atcggtaagctctttgtttgcgttttcttgataatctataaatttgttaatagcagccaa
ccattgcgtaaatttgccagctatttcatgcataagaagctcatgagcttcatcgtattt
tccttcttgttttagcaaaatggcttttttgtataaaggaacggtagtttcattgatata
atcaatatcctttatcatatctagctcttctttcgttactgagccgatctgctttataaa
ctgttttagaggagcgtcagattcattatagaatttttcaagcctagctatatcgtttaa
aaatgtttttaattcatcattttcatttgtcaatataacatctcttatggctatagccct
atcatgaaccgatcctctaaagtttataccgtatctttgcttgagtgaattaacatctgt
cattgtagatagagatttatcgataaaatcaaccctatttatgcctatcacgctaattat
tatcataagaaaaatgacaatagcaaaacttagataaagttttgttgaaacttttaaatt
ctcaaaataattcataaacaaatccttttcgtaactaaatttggcgaattataacatttt
ttgttaattctatgttaattcacataattgatacttattataattctattttttatctct
aaataaactaataaatataatctaataatttattatttttgtacaaataatgcgataaaa
actatgctttatgtatattataatgataaatatcatcatttcaaatatttatttttcaat
atttatttacatttataaatttttatttttttttaaaaataggattattttagtctatac
aaatttaaaagttttataaatacttaaatattttaatatatcaaattaagactaaattta
ttatcttaaatgaagagtatagggtataaacctaggcgatccaaatttaaaactagatta
tttttaaatttaaatagcccaagtagaacttatagtatattttgcatctaaaatccaatt
tgggaagcttgcattgtaccgtttcattcgttaatttcgtttttttcatttacgtgaact
atcgtaggagagaagttttttgcttttttacgcttcatcgacgcgtagcttactatgatt
attatatcacctatacatacttttctagctgctgctccgttcaagcaaatttcacctttt
ttttcaccttttataacatatgtttgaaatctctcaccgttgttaatatctaaaatttca
accttttgaaactcgagtaaatttgccgctttcataagtctctcgtctatagttatcgat
cctacgtagtttaaatttgcatctgtgaccgtggctctgtgaattttgctatataacatc
tctatttccattttaattcctttttttggtttaaatagcacttaaaatttcttgaacgac
taatttatcgctaaacggatactttttaccgcttatttcttgataaggttcatcgccttt
accaagtactactactgttttaccggctgctagttctatggctttttttattgcatcttt
tctattttctatagaaaaaacgctgttatttatctgcataccagctagtatatcgtcgat
tattgaatttggatcttctgttctgggattatcgcttgtgactatagatatcgatgcgta
tttttgtactattttacccattataggacgttttgttttatctctatctccacctgcgcc
aaaaactactacaagctcatcgtgacttaaagcatctaaaactttttctattccatctgg
agtatgagcaaaatcgacgataacaagcggatttttactaactatctcgactctacctgc
cacgctttcaaatttgcgcacagagtcagcagcctcttgcaagctaactctgcttaaaaa
cttaatggacccgatcgcagccaaaagattataaagattaaatttgccttgtaaatgact
ttgcaaatttgccgtttcatttttgctttttatattagcttttataccgcctttaaaatc
ataattttctacgaaaaaacttgcgtcgctatttttaagccaataaatcatagtattttt
atgattaaatttaatactctcgtcatcaccgtttataagcttaggagaatcatcatcaaa
aaaacttgattttactctagcatactcactaaaacttttgtgataatctaaatgatcttg
acttaaattagtaaaaactttaagagcaaaattaagcccttctatacgattttgagctat
ggcgtgcgaacttacctccattacaaaatatctacatccggactcttttgcctgctttat
atagcttagggtttctagaatttgacttgttgtgagacctttatctgctatttgtttatc
gcatataaatgcgccccttgtgccgcttatcccgactttatatccaagagacctaagtcc
aaaagcaatagcaaacgcggttgtagttttaccgtttgtaccggtgataccgattaatcg
tattccatcatctaaatttaaaatagtttttgctctcttaggagttatgataatagctcc
gctctttatcgcatcattttcaaatttagcattagaatttgatttgagaaaaaagcatcc
gctttcacatgttttggagttatcggttataaaatttccgtcatttaacaagattttcat
ttttattcctaagcttgtttaacatctgttctatgcgaatatctccggcaaacataacag
ctgaactctcaagataattaagccccatctcgtcatatccattatctataagcttagtga
caaactcaagcaaatcctctttatctgctataataattttagtcgagaacataacgcttt
gaaatatatctttaaaatccttgccttttaagagatttttaaaatccgcgtatgttatag
cattttcataatctaactcttttaagttctgcatatttccactttgaagtatatttataa
tctcgtttatattatcttgttgattatctttagccgtatttatataaatttcaaacaacg
acaaagcctcttgaccgcttgattttgcgacctcacatagatcaatgagggctaacaact
cttcgctacttttatcttcataagctagtgaaaagtatgattttgcttcatcgaatttag
aagccttaaaaagttttatacctagatctttgtaatttttagagttcaaattcctctcct
attggtatattaactacactgagttctggatgaatatctacttttagctgtctttctacg
ccgtatttcaacgtctgtgaactagctgcacatccatgacaatgcccagtaagtctaaca
tatacaactccatttttgatcccaagaagctccatgccgccgccatcttgttctagcata
ggcataataacttttaagctttctttaaccggttctaacagctcttcatcgctaaatggt
atcataaaattcctctttatttttagcttattatatcactaaaggactaaaacagaactt
atctgtttaggctaataaacatgaattatctttaaataaaatatcgttttaaattttaga
atgtttaataaatttgaataaaattttgatttataataaaataattaagaagccttttta
aatttaaaaaggtttgccaagaaaattcttggcaaaacaagactactagttattgggcta
ctaactctatataagccatctcggctgcgtcgccttttctaacgcgagttttgatgatac
gagtgtatccgccgtttcttgtagcatattttggggctatttcagtaacaagcatatttg
tagcttctttgtcttgcaaatgtgcaaaaacaaatttatgggcgttaaaatcaccctttc
tagctcttgttataagtttttctacatagcctcttagctcttttgcttttggtaacgttg
tttctatcttaccagccttaacgatagctatcgtaaggtttttaagcaaagctgcacggt
gagagctagtgcgtcctagttttctatatccgtgattatgtctcattatatattccttcg
cttcttatgattttaactcagatatcttttttctgagcgcttctttactatcacctaatg
tattttcaccaaacggatagccgatttctgccattacagcttttatctcatcaagagatt
ttttacctaaatttttgagatctttcaactcactctcttccataagagcaagctcgccta
tatagcgtatatcggctttgtcaagacagttaaaacttctagcacttaaatttaaattct
caacgctttcaagcaattttgaatgctcatttgagttttgacttgaagttaatgccatat
ttacatctatatttagaacattattaaatatagacatctgcttgtacatagcctctattg
agtgtttaaacgcttctataggacttacttgaccatctgttgtcactgttaaaacgatct
tttcatagtctggattgtcttcaaccaaaacattttctatctcataaaccgcttttttaa
caggagtaaagaaagcatcaagcgctatatactcgctatctatataatccctgatctctt
cgctaggcacatatccaatacctttttctactataaggctaaacttaagctcagcatctt
cgtttatggtagcaaggtaagaatccggatttacaatctcaactatatcattgtttaaat
caattccggttatctcttttggccctttaaagctatactctatgacttcacgttttgagt
catttttgagcttaaaacgtaagttttttaaatttataataaatagcgtaacatcttcaa
gcataccgcgcatactatcaaattcatgagctacgccatctatcttaacagcagtcggag
caaatccaaccgtgctagtataaagtaatcggcgaagcggatgagccaaagttacagcgt
agcctgtctcaaacggatatgctataatcttagctacattctcactcacattaacaacct
caatctcagttggcatataagctgatgttgtaatttttttcataatcgcctcctactatt
ttgagtaaagctctactatatatctttcctcaactggaatgaccacttcttcacgttctg
gaatccttgtgaaaattccatattttttatctttttctacatcaacccaagcaactatac
cagtttgatttgtaagttctattgctcttacaatctgtggattagttttacttttttctg
cgacttcgattttctctccggcagtaactctatatgaagggatatcaacctttttaccat
ttactaaaatatgtccgtgagttacaagttgtcttgcgaatcttctagttgtagcaaatc
ccattctataaactacgttatcaagtctttgctctaaaagacctataagaagaactccgg
tgttgccctctcttctagcagcttcagaaaacaatcttctgaattgtttttcgctaacgc
cgtacataaatttagctttttgtttttctcttaattgtaaaccatattcgctaatttttg
tttttctttgtccgtgttgaccgggtgcgtatggtcttttatctaacgcgcttttaccag
ctagtcttctttcaccttttagtgcaagagatacacctaggcgtctttctaatttttcaa
ctggtcctctatatcttgccattataattctcctaaattctatctaacattacacgcggc
ggcgttttggtggtctacaaccgttgtgagcaagtggagttatatcttttagatacaata
ccttaataccctcaactccgccaatactcttaactgctgtttctctaccgcttcctggtc
cttgaactttgataccaacttctttgataccatgctcttttgctttattcatagcgtctt
caactgcttgttgagctgcgtaaggagtagattttttactacctttaaagccaagaccgc
cggcactgctccatgctatagcatttcccatttcatcagtcactgtaaccattgtgttgt
tgaatgtagcagagatataaacgataccttttgctatattttttctaacgatttttttct
taattacttttctttttgccattttctatccttactttgtagccgcgccgacagttttac
gtctgccttttcttgttcttgcgttagtctttgttttttgaccgcgaacaggaagacctt
ttctgtgtcttaagcctctatagctacctaaatccataagtgctttgatatccattgcaa
cgctttttctaagatcaccttcaaccatatagtgttcttggatctctttacgaatagcag
cagcttcatcttcgcttaactcataaactcttttatcataagagattccaacagcattaa
gaatctttcttgaagtaaataagcctataccgtagatataggtaaggccatactcaactc
tttttttctttggtaaatcaacacctgctatacgagccataccttatccttgtctttgtt
tatgttttggattctcgcaaataacatgaactatgcctttgcgtttgacaattttacatt
tgtcacacatcttcttaacagaaggacgaactttcatcttagtctcctaaaaatttatta
ccacttttattcaactgcacttaggttttgacgaaatctcaaaccaactgttttcaaaat
agtggttaattttgaaaacacttcttcacacagttagttgcaaaaagttggattttatct
aaatttagctttaatattacttatacctatatgttatcctgcccttatcaaggctataag
gcgtaagttcaactttaacgcgatcccccggcataatcttaatataatgcatacgcatct
taccggctatgtgacaaagtattatatgcttgttgtcaagttcgactttaaaagtcgcat
ttggtagagcttcaactacattgccatcgatctctatgacatcatcttttgccaatattt
tctcctttctattttgatgttcttttagcgtacgaataaattcgtactaaagaaccaaat
actaaagtccgttcgcttttgctcacgctttaagtattgagtaaatttaattaaatacct
aaaataaggtatttttaccaagcaaggcgatttttaaatttagagtgatgcaaacttaac
atcagtgattgactaaatttaaaaaccaacacaacatagtcaaaaaagacaaagttaaaa
actttaaatttgacttaaaatctctgctttaccgtctattatcgctaaacaatgctcata
atggctagttctaagaccatctttgctcgtcacagtccatttatcatctgcgataactgg
tgtaccgtctttttgacatatcataggctctatgcaaaaaaccattccatttctgatctt
tggtccgctttttggattatttccctcaagataatttggaatttctggctcttcgtgagg
gcgttttcctataccatgaccgcaaaaaccctttaatggaacaaatcctcgatttaatat
aaaattttcaagctcatagcaaatctctttaaaatgcattccggattttatatactcaat
cgcaaaataaagagcatctttactgcaagctatcaaagcttcatcagtaactgagatttt
accgactggatatgttctagcactatcgccgaaatatccttttaaatttgagccgatatc
cacacttactatgtcgccctcttttagtttatattcatttggaataccatggataaccac
ttcatttacgcttatgcaagctgcatttggaaaaccgtaaagccctttgaaagccggttt
tgcaccggcacttcttatcatatcttcgcaaattttatcaatttccaacaaagaaattcc
aggctttatatagttatgcagataatcaagagtattagcgacaattttatttgccgctct
tagttgttctagatcctttgcatttttaatagatatccccatattaaagtccaaccgcac
ttaatgtttgatatttattcatgtaaatttgagcctctatttttctcatcgtgtcaagcg
ctactgaaacgactataagaacacttgttccgccaaaataaaacggtactcccataaatt
taaccaaaatccaaggaagtgttgagataagtcctagataaacagatccggttaaagtaa
gtctgctagcaacctcgttaagatatgtagccgtactctcgcccggtctgactcctggga
taaatccgccttgcctttttaaattctcgctgatatcttttgcattaaacgtaatagatg
cgtaaaaatatgcaaaaaatagaataaacaaaaatgttaaaaagttgaaaaagtagctat
ttggatttaaaaagtcgtttatagctagtataaactcatttgtgcttgcttgcaaaatcg
tgcccgggaacataagaatcgcactagcaaagataggaggaataacaccgcttaaattta
ctttaatcggaatgtagttcattattctcttattttggttttgcattaccgtttttcttg
agtatgagatcggaacacgtctttcacccatctctacaaagattactattcctactgtta
taagtataacaagagctataccaataacaactaaaaagttcatctctccggtatttacta
aatttatagttccgccaatagcactaggaattccacttactataccagcaaatataataa
ggcttataccgttaccgatacctctttgagttatctgctcacctatccacataagaagca
tagttccgcttagcatagagatacaacttatagctataaatagatttatatctatcataa
tagcttgctcgccgcctcgtccagtaaggctttgcaaacctatactcactcctatagctt
ggataatagttataactatagttgcgtaacggatgatttgcatatatttttgcataccgt
cacgctcttttttcatctttccaagagtagggaatgtggctgctaataactccataataa
tcgaacttgtgatataaggcataatacccagtgaaataatactcaaacgttcagctgctc
taccactaaacatattaaataatcctaaggcattgttactatttgaagtaaagaattctt
ttatgacatcaacattgacgccaggtactggcacataagccagcactctgtaagcaaaca
aaaatccaagcgtaataagtatcttgttgattaatgttttattcattagttatttccagt
aacggttatgttctcgtcttttattttgcttgctaaatctttagcacccgcaccaataag
cttaacttttttgatgctatttgaaaatttatgaactgttttaaggctatcaagcgtaat
ttcgcttaaagttttaataccttcatttttatctacgtttatggcataaggttttacaaa
tttagaagcaaagccgacttttggaagtcttctttgaagcggttgttgtccgccttcaaa
acctcttttttcattataaccttttctagcggtttgacctttaccgccctttgtagcggt
tttaccccaaccgctaccttgaccacgaccgattcttttagtattgcgagttgagccatt
agctttttgtaaattttctagtcccatgctctctccttaaccttttagcatactaagcgc
tttaattgtagcgcgaacaacatttgcagagttgtttgaaccaagtgattttgtaagtat
attttttatacctgcaagctctacaacaggacgtgcgccaccaccggcgataactccggt
accttcactagccggttttagcaagattctacttgcgttaaatttaacttcaatatcatg
aggaatcgtactgccttttagttttacttcaactatgtttttaaaagcgtcatcaaccgc
ttttttcatagcgtctggaacttctttagcttttccaaaaccaaaacctacacgaccttt
tttatcgcctactaccacaagagccgtaaatctaaatcttctaccgcccttaacaacttt
tgtaacgcgaccgatgtcgacgattacttcttcaaattcttctctattatacttttccat
caacaatccttgcgttatagcttaatgccattttctcttaaagcttcagcaaaagccgca
acaacgccatgatatagatagccgtttctatcaaatactgcttcgtttataccttttgca
cttagcttacctgcgatatctttagccaaaactgctgctccagatttgtttgcctttata
ccaagcttcctaccatcacttgcacaaagagttgttgcattaatatcttcgatcgcttga
acatatatagttctatttgatttgaagattgagattctcgggcaagacggtgtaccgcta
attttagctctgattcttctttttctcttaattcttagagatatttttctttttaataca
tttgctaccattacttacccttatttcttagatgttttgccggctttgcggattatgcgc
tcttcgacgtatttaacacctttacctttatatggttctggcggtctaaatcctctaact
tctgctgctacttgaccaacaacttgtttatcgcttcctttgatagtgataatatttttt
tccacgcttatctctatgccttctggaagttcataatttatagggtgagaaaaaccgagc
gcaagctctaaaactttaccttttgcagctgctttataaccgacaccgtttatctcaagt
tgttttgtaaatccagtagttagaccaacaacaacgttgttcgctaaagctctataagtt
ccccaataagccctgctttgtctatcatcgcctttacttgtaaatatgatatttccgtct
ttaacttcgatattaacattacctttagtatctagctctttagtgttgttgcctttttta
aaaaccaaaacactaccttttaaactaacatctaaaccatttgggatagatatcggttgt
tttccaattcttgacatctttttccttttttatttgtctagggtatttctacataaaacg
aatggatacccaatgccataaaaaagatttagccttttttaaatttaatactacaaattt
aaaaggctaattcaactcttaccaaactgtgcaaagtacttcgccgccgacacctgcttt
gtgggcttcgtcgttgcttagaacacctttgcttgtgcttactatgatagttccgtaacc
gtttttaaatcttttgatctcatctctaccttgataaactctacgacctggttttgaaac
tctttttaattcatttataacacttcttccacgctcgtcatattttaaaactacgttaat
aaactttttatttccctcttcaacaacgttataactctctatatagcttttattggctaa
aattttcaaagttgcttcaacaacatttgaatgaagaagttttgttgtatcaagtcttct
catgctagcgtttctaatgcgtgttagtccatctgaaattaagtcatttatcatcttgct
tcccttaccaacttgcttttttaagaccaggtattagtccttcgttagccatttttctta
ggcacacacggcaaattccaaaatctttataaacagagtgtggacgaccacaaatttgac
atctagtatatccgcgcgcgctaaatttaggtttgcgtgctgcttttgctatcattgatt
tttttgccatattactttccttttgcaaatggaatgccgaacaattcaagtaatttgaat
gcttgtttgtcatcacccgctgttgtaactatagttatattcataccatgtgttcttaaa
atttgatcatatactacttctgggaacattaattgttcatttaaaccaaaattgtagttt
ccacgaccatcaaatccatctcttggaagaccacggaagtctttaactcttggtaaagca
acgcttacaagtttatctaaaaatgtatacatttgctcttttcttagagtgactttgata
cctacaggatagccctcgcgaaccttaaatccagctactgattttttagcgtttgttaca
actgctttttgaccagctatcaaagatatcgtatcagccatattttgaagtaatttttga
tcttttgcgccctcgcctgctccaacgctgataacaattttctcaattgccgggataagc
atagggttttttatatcaaactcttttgttagagccggtttaatgctctcattatatttt
gcttttagtctcatacttatccctcaacttttgcaacatttgaaatgtcaataggcatct
ctttgctaataaatccaccatttggatttttctcggtcggtttaaccgcctttttagcaa
ccttaacaccctcaactattacctgacctttttttggcaaaaccgcaataacttttgcaa
ctttacctttatcatcacctgcgattacttttacttcatcgccttttttaattttatatt
taactgccattatagaacctccggtgcaagagatacaatcttcataaagtttgcatatct
tacttctctaccaactgggccaaatatacgagtgcctactggctcttttttattatcaag
tataacggctgcattttcgtcaaatctaataagtgatccatttgctctttggacctcttt
tttcgttctaactactactgctttaactacttgacctttttttattttaccgtttggtag
agctttttttactgagcaaacgatgatatcgccgaggcttgcatatcttcttttgctacc
gcctaaaacttttatacacataagctcttttgcgccactgttatcagctactgctagtct
tgtaaaactttgtatcattattcaactcctgttttcaaaaccgcttgtaagcggaagctt
tttctagcacttagtggtctgcactcaacagcagatatagtatctcctgcttttagttca
tttttttcatcatgaactaggtattttttaaagcgttttacaaatttgtgatatcttggg
tgcataactcttctttcaacaagaatagtcgccgtcttatcaccagcctttgcaacgaca
acgccttgaatttgtcttttcatttctactgccattgttcgccccttatttcgcagcact
aattgcagtgttaattctagcgatatcttttttagtctcgccgatctcgtttgggttagt
tagctgcatagtttttagcttttgtctaagtgtaaataaaagcacctttttctcttttaa
taaagcgttaagttcgctcatactttttgcacttatatcaatatacttcattttcgctct
ctttagttacaaacttagtcttaaatggtagcttgtgcattgcaagagttaaagcctcac
gagcaagctcttcactaactccagacatttcaaatataattctaccaggttttatattca
taacccactcttcaacaccgcctttacctttacccatacgagtttcaagaggttttttag
taataggtttatctggaaaaactctgatccaagttttagcttgtcttttcacatgacgag
tatatgcttgacgagccgattctatctgacgtgaatttactctaccggcttcaacagcct
ttagtccaaactcacccaaagcaagatctactcctcttgttgcatagccgcggttacgac
ctttcatcattttgcgatatttagttctttttggtaataacataactatttaccccttct
agcacgtcttggtttttttggtgatgtatcttcatttttatcggcttgaatacctttttg
aagtacttcgcctttaaagatccaaactttaacacctatgttaccataagtagtatgggc
ttctgcaaagccgtaatctattctagctcttagcgtatgaagcggcacacgaccctccaa
ataccactctgttctagccatttcagctccgcctaaacgaccagcaactgaaactttgat
acctttggcaccagctttttgggcaccttggataacttttttcatagcgcgacggaaagc
aacacgacgctcaagctgcatagctacgttttctgctgccaattgagctgaacttcctgc
ttttctctcttctttgatattgatagcgatatctttatttacaagttttgtaacctcaga
tctcaaattttcaatctctccgccctttttacctattatgattcctggacgagccgcaac
tacggtaacgcgaagttttttagctgttctttcaacaagaatttgactaacaccagcata
atataacttagtttttaggaattttcttattttatagtcttcgcctatattttctggtaa
agtcgctttcgatggaaaccatctagactcccagtttctattgatacctagtctaaggcc
tattggattaactttttgtcccattttatgcttccttactttcaggtttagatacttcta
caagaatatggctagttggttttctaattctactagcgcttcctcttgcacgtggtctaa
atcttttaagaaccggaccagcatctactctacaactttttacaactacctcttctggct
caaatccgccattagctacagctgagctgatagcactcgcgatatattttgcgccgcgat
taggcataaaactcaaacttgcaagtgcaagctctgcgttcattccttgtacttcatctg
ctataagtctagcttttgttggagatagtcttatgaatttaataatagctctactcataa
cttccccttacttacctattttcttttgcacagagcctttatgacccttaaatgtgcgtg
ttggtgcgaactcaccgagtttataacctatgtgattttctgttacataaaccggaataa
aacccttaccgttatgaacgttaaatgttaaacctatcatttcaggtattatcatgcttc
ttcttgaccaagtttttatcggcttattgtcattagcagcttttgcagctagaacttttt
tcataacatgatcatcgacaaatggacctttttttagcgatctagccatcgttatttacc
tttccttcttgatattataagtctatcactagcttttttgcggcgagttttagcaccctt
agttggtttgccccatggagtaacaggatggcgacctgaatttttcctaccttcaccacc
gccgtgtgggtgatctaccgggttcatcgcagaacctctagtttgagggcgaattcctct
ataacgattacgacctgctttaccgatagttacgtttgcccaatcttcatttccaacaac
gccgactgtagccatacactcagctaaaacttgtctcatctcaccgcttgggagtcttaa
aataacatatttttcttctttacccataagttgagcataaccacctgcgcttctagccat
ttgagcgcctttgcccggcttaagctctatgttatgaactattgtaccaacagggatact
ttttaacttcatagcattacctggttttatatcaagtccgctttcagctgagcttataac
atcacctacatttaaaccgctagggcgaataatatatcttttttcgccgtcgctataaga
tataagagctatacggcaatttctatttggatcatactcgatagtttcaacttttccagg
aataccaaatttctttcttttaaaatcaattatacggtaaagtttttttgcgcctgcttc
tttatgacgacttgtgattctaccattgtgatttctacctgcggtagccggaatttttac
aagtaagcttctaacgcttggtttagcagttatatcttcacttgacaaacctgtcataaa
tcttctgcttggagtatatggtttaaaactttttatagccatcttacgcctccccatttt
ctaggctaacgccatctggtaattttacatagaattttttgaagtcgtttcttacgccga
ctcttcctttaaaacgcttaacttttccgtccattcttaatgaatttactctaagcggcg
ttacgccaaaatactctcttagcacctcttttagaccgtttttagtcatttttggtgaag
tttggataaccactacaccttgttcttgaaggccaagagtcttttctgtataaagtatag
ttttgatatctgttatatctgccatttttagccctcttttacgatagattgtagtgctgc
tttttcagctataaccgcactataaactgaaaccaaatatgcatttacttcgctagcatc
tataacgtagcaatttgctaaatttctaaatgctaaaagtgtttttgcatcaagttcatt
tttgatgataagtgcatctcttacaccgagtttattgatgatagatgctgcatcttttgt
cttgccgcttgatatttctatgctatcaaccgcaaaaaatttgccgtttgcaactttgtc
atttaaagcaaactcaagagcaagtcttttttgttttttattaactttttgatcataatt
tctgttgttttttggaccaaatgcaactgcaccgcctacccatacgttagttctagttga
accagcacgagcaccgccgcgacccttttgtctccaaggctttttaccaccaccacttac
atctgagcgacctttagtgtgggctgaatttgctcttataccagcaaggtagcttttaac
atataaatataaattatgcgaatttacttcagcgtaacttgctggaagttcaatctcgct
tgttttttcaaatttttcgtttaaaacggctattttactcatttgactatccttactcta
cccatagcaccgttaaatcctggtactgaaccttttaaaaccaaaattccattagcacta
tcaaagctcactacttcatttttaactgtagttttctcattgccgtaatgccctgccatt
tttctacctggctgaacacgacctggccattcgcagtttcctatagatcccggacgtctg
tgaaaacgtgagccgtgacttgctggaccgcctgagaatccgtgtctttttataacgccc
tggaagcctctacctttagtattaaaacttacttttaaaacttttgcttcatttagtgga
tttacgtccaaatcgccagcttcgctatttgcaacgcttaaagtagcaaatgaattaaat
tcactactcaaaccatattttttttgctgaccttttatggctttgttatctgcttttgta
tgcgcataagccactatagctttaccgccttcgcctagctcgcaaactttagcaggaact
agcctaagcagagttacaggagtactaggagctgaaacagttctactcatgcctattttt
tctacaatatattccatcatttattccttttactcttacttgcccatagcacgaacttcg
acattaacttctggagctaagtcaagttttgttaaactatcaactgtatcaggagtagct
gctacgatatctagcatacgagcatgaattctcatctcgaactgttcgcgagaatcttta
ttaacatgtggagattttaacactgtatagcgtttaatctttgtaggcattggcactgga
cctcttacgtcggctccagttcttttaacagcttctacgatagctgcaactgtacggtct
agaactctgtggtcataagcttttagcttaagcctaattctttccattgtttttccttta
aaaataacttgtcacgacacgtgaccttttgatataatcaagcttgcataggctttattt
gggttagaataagcatacaagtaaggctaagccttctcatcaaaagacgcgtattatatc
caaaacagagtgtaaatagcaaattttacgttgatttttatacattttttataaatattt
tcctttaaaaaaggaataaattaaaatttaaagctattttgcatattttaaatttaaaag
atttttgagttcaaaagctaaatttaaagtttagttaacggtaaaaattatagattatcg
gttatagaaagattgctaaataagcaaatttattatactatttcaaatcaattttttagc
actaatagattaaaaaagcagaaccaaagccggttctgctataatttataaatttatata
aatgttataagtcaattatatcttaatgacaaccgcaatgtccaccgcaacagcccgaac
ctttataaatttcatctatataaaatttaaccgagcttaaaccctcttttttagcccatt
cataagcagcacttacaaagtcccaatttatattttcataaaatttctctaaataagcag
ctcttgcatttctagcatcgatatagtatgcatgttcccacacatcaactactaaaagtg
ggatcaaaccttcagttaccggcgttcctgcgttactagtgttttttatctcgagtttat
gtgaatttggattataaacaagccaagtccatccggcaccgaataaagtagtagcgctct
ttaaaaactcagatttaaaatccgcgaaatcactctgcaaagcagcttttaactcatcgc
taatatctgtcttagcagctatacaatcccagtaaaaatcatgattgtaaatttgagcag
cgttattgaaaatcgcaccttcagagtgagttaaaatctcaaaaagatcggcaccttcaa
aatccgtaccttttatgaggttgtttaaattatttacgtaagtttgatgatgttttccat
aatgatagttacaggtttcttcacttacgacagcatttgtagccggattaaaaggcagtg
ttcttaattccataatttctccttaattatttttgatagcataattatacacaaaaaagt
taaataagagaaatatactcttaaaaactactctctaccatctaataaaggaacaaactc
acactcatcaagaactattttttctaaatttgagccattttttttaaatttaactataaa
ttgtttactattttctttaataggagctactaaaattccgccatcttttaactgctcaaa
aagcctagtcggaacacctaaacaagcgcagctaagtattattctatcatatggagcgta
acttttccagcctacgtttccatcgtcatatcttatatttacattattaaaaccgagttt
tttcatctttagcttagcttcatttgcaagtttttctatacgctcaatactaaaaattct
gtgagcaagcatacttaaaattgcagcttgatatccgcttccgcaaccgatctcaagtat
attatcgcaattttcagcttccaaagcaagtgtcattttagctactgttagaggcgaact
aatccattgattgcctccaatcggatgagcatctaacttaaaagcattgatcgaaaccgg
aacaaaatccgtacgtggagtactacaaaacgccttataaaccataggcgtcagctctat
aacatcggctatatcatcagccattttttgacatctggcacgctctaaactatccatttt
ttcccttcaacaaagggaaattatacataaaatttgcttatagtagtatttaaattaaac
gagtcctaaagattttttaaactcattagccgaatttggttcaaactcagagcttttggc
aatgtgaccatttggcttaaaaactgcttcgaattttagatctttatcgctacaagccac
cacgtagcatctattttgtaaggctaaagcttcgcacaaaatttcaaaatgccttttgcg
tccttttccccaaagcgatggcacgagaatgatatccgcgccttttaatttctcccaaag
ctcagtaaaacgtaactcaaagcagatcaaaacaccgattttaacgccctcaagttcaaa
taaatttatatcttcaacttttccagctttgaacttatcttgttctaaattcggagtaaa
taaaatcgcttttttctgtttataaatttctttatcgccatttaaaagtataaattcgtt
aaaaccatcactaaaatgagtaaaaccgaaaaaagcaccgttagaaagcgatttttttaa
attcgctattagagcgttttcaaaattatcacccaaactttcatatccgctcacgcaaag
ctcactgcctaacgccaattcgcccggttttatatcttttactaaatttaaaagctcact
agccctatttaccacaccaagcgaatcaagagttaaagttctaaggctagaaatcatcaa
aagtaaggcttcctttactataattcgtaactttactttcaaagaaattactcttttggt
cgttaaatttagcaaaatcatcaacccactttataggatgttttgcgttataaagctttt
taagcccgatagaagtcagcctatcatcaacgagatagtggatgtactcctctataatat
catcggtaaagcccattatctgatttccagtgatgtattttccccactctatttcaaggt
ctccggcttttttgaacatctcgtaaattttagcttcgacttcgcttgtaaatagatctg
gacgctctttgcgcactgagtttatcatgttttgaaacaaaagtaagtgagttatctcat
ctctttggataaagcgtatcatctgagcgcttcctagcatttttccggcgcgcgccagtg
cgtaaatcgctgtaaatccactgtaaaaatacacgccttctaaaatttgatttgccacca
tagcaagaagtagtttctcatccgtaacttcgcccgcaagctcttcatatacgcttgaga
tatagtcgtttttcttacgtaaaacgtcgtcgtatttttccatttcgtaaatcagatccg
tgttatcacagatcgcttctaccattacggcgtaactttttgagtgatttgcctcttcgt
aagcttgacgcgctaagatcgcatttatctcaggagctgtgatataaggatttatgttat
cggctagattgtttgtctgaaaactatccatagaaatgagttggctccaaactaagtcat
acatgcgtttttcagcggtcgtgagattacatgcgtagtcacgcacgtcatcggtggtat
cgacctcttttggaaaccaggtatttgcttccataagatcccaaagcttgagcgcccatg
tgtattttgcttttgtgaagtttagaattccatgcggatttccaccaaatacttttctat
cgtttaaagtctcgtttgagcttggattataaattttttttctattcataataaatcttt
caaattttaaagtagattagattttatccaaaaaagtattaaataactttgaatacaaat
ttatgaaactaaaataataatgcatgctttttaataattattgataatatattaattaca
ttggtattagaattcaaattaaaaaaaggattaccgatgaaaaaagcatttacgatggta
gaattagcatttgttatagttattaccggcttattagcaagtgttagtataccaaaactt
acaatgtcaagaacggatgccgaagtggcaaaaatagtagtcgatataaaaaatacattt
gataaaataaactctatctatatatcaaatagctcagtcaataaaaaattaaatgccgat
aaaaacgaagttgatagttatctccatttaagattattaataggaaatgactcgacatta
tctgattttgaggcgattaaacgcggtgctaaagagcacccttgggcagttgaatgctta
ttttatagtattgataatagcacgataaagtttaaaaccatgtggcagcaatcatctatc
tcatggaaaaagacctgcaacgctctttatcttcaccctacaatgaaagagtggatacaa
aacggaattcaattaggcggagatagcatcttaagaaacagttaaatttataattggata
atttttatataactgaaatatataataaatatcggaaaatcaaatttaaatacgaaaagt
aacgatctgaataaatcatccttgaattataaatatttttattatgaatataaatttttc
aaatttcacaacaacttaaattttatacaaataaattttaatatattatatgacgaaatt
ttcgactatgaagttataattttggtatgtatttaaaatttatttatttttatttattaa
attttacaaatatcattataggtaaattttatgaaaaaacttttgcggctattaaatcta
ctcagccaaaatgatattttaaaaattaccaaaatcaaaaaatactaaaaaaggaaattt
atgactaaaattattttcaagcatattaaaaatagtcttattttactattttgtatcgct
ctttttagtgcttgctcatcaaaaacgacaaatgtaagcactcaaaaaataaatccatta
ggaagcatttttggcaaaacggatgatccagatccgctaaatttaggcgattttccaact
cttctaacatcaaattttacaaatcctatgccgactagaacgccatcgctacttaaaaaa
gtggatttgcctgtaatgaactcattaacacatggtccgatgttttcaagtgcttttagt
aaaccggacttgaatttcaaacaaccgactatcagtctacaaggtatcccgcctgatcta
tttgatagaacaagcgattttatggtgataatgggtgcaaacggcgttgtgatcactatt
tggtacacatctcctggaaactggttatggggctactcgctctatgaaagcggcaattta
ggaggatatcgtgtttggcgtctaattttactaccaaataatgaagtcatgatagtcaat
ttcaacactcgcacgacttgcataaatacttataaaaacggagtaattcactcaccttgc
aataaagataatccttttcagaaatttacgtttcgtccaatgacaaacggagccgtacaa
atttataacaaagctactaattcgtgcttgcaaacgcctgttaataatctattcggtttt
gacgtttttggggcgataaatcttacgacaaaatgcactgatactatcgatcaacaatgg
tatttgctcccgccgccgcaagttggaagactattttattaggagtaaaaatgcgaaatg
ttattatgattatatttatagcaactttaggctttgcaaaaccagaagattataaaattg
ctacttggaatttgcaaggcagttcggctataaccgaaagcaaatggaatataagcgtac
gtcaaataattagcggtgaaaatccagcagatatattagccgttcaagaagcaggaaatt
tacctcaaacagctcttcctacaggtaggagcataaatcaaggcggcacgatcgtaactg
agcatttatggcagctaggcagtatatctagaccgttccaagtctatatatattatgctc
aaatcgacacaggggcaaatagagtaaatttagcaatcgtttcacgcataaaagccgatg
aaatcatcatcttgccgcctcctacggtagcttctcgtccgctcataggtataagaatag
gaaacgacgtatttttcaacatacacgctctagcaaatggcggagtcgatgctccggcga
taataaattcagtatttgacagatttagaaatatgccaaatatcacttggatgattttag
gcgattttaaccgctcacctgagagtttaagaggaactcttggattagaaactcgcgtca
gagtaacgtttttagcacctccggcgcctactcaaagaagcggcggaacgcttgactggg
ctatagttggaaactcagccggagatcttgtccgaactacgcttgtagcagtattgatgc
tagcaaacctgcggactcacctagtttcggaccattttccggtaaattttagaaaatttg
gagataactaatgaaagctttagcaataatatttttatttgtaagcataagttttgcaaa
cgaaaacataaccgacgcttttcaaatacgcaatgcaaacaccggaattcctataaatat
aaagcgattttcagggcagtttaattaccaaaactggtttttaaatgatttaggagtaga
tcctaagataaaaaaagtagataaattttcaaattcttttccttttggatacgtgcaatt
tcaagtagcagccgacgtaaaaatgtgccttcagatcgctcctagcggatttttagcact
aaaaaactgcaagcaagactacgatagcggagagtttgagactatttttcagatcatccc
tacaagtagtggagctatgcagctgcgatcactagttctaaaaacaaacgagtgcttagg
aacatttgaaaatccaaacgtgccgatcgaagatagagtaggactagtacgctgcgtttt
agaattttttgtcgacatagagcccaaacaactttttgtattttcaccgccgcttagtga
agctaaggtaattagataaaacagtcggtaaaagctaaaaacggcttttacctaatttta
atccaaatcaaaaattcctaagttctatgtttaaatttgattttatcaacttcggatcga
atttggtttttggtttttgtaaattccctaaatttaaggattcaaaaaaattttgcagat
agtaagttttatcataaccgttttgacttaaaacttttaccatatcactgatatcgtttt
cgtttagcatatctgcgtggatagtcgttctacactcaaattcaactctgttttttagta
aaatttgaagcgtttttataaatttatcatataaattcgacgcagttatagcttcaaatt
tagcctttggagctttgaaatcaagtgatataaaatcgatcaaactcaaattttcttcta
taatctcaggactacttccattcgtatcgactttggttttatatccaagattcttagcta
gcttcaaaacatcactaaaatgcaaacttttagtgcattccccgccacttaaaactaccg
cacttaaaaggttttggcgtgaatttaaaaactcgcttagatagcgcatatcaaacttgc
cctcacccaaaactatatctttgttgtagcaataaacgcagcgcatattgcacttcgcaa
accacactatagcagcgagttcatcaggataatcaacaacgctaaaaggcgtgatatcgt
agataaatttgtctagcatttagtaggttctaaaaacttgatcctctctttatgctcgcc
ttgtttgccaagattaaagctctcaactggtctatgatagcccataactctggtataaac
cacgcattttgtacgtttgtctttaaatttggctagtatctcttcttttctcatatcttc
tcctttaattaaattctttaaccctagctctgatatcatcaaaacttactttacttagaa
ttttaccgtctttgaaaaccggttttagtttattttcttctttttttagctcatttaatc
gaaccgttttaaacaaatttccttttctcaccaacgcaagacgtccagattttgaacgtt
ttgaaggatcggtgataggatctttttttacatctatccaatgctcaccgtcttttgata
ctgcatttgctttcatagcaaatctaagagtatcgcggttaaggtgttgcaaaagcgctc
cacccataccaaaaactatattgtccgcgcttatctttctaagttttagctcgtttaaaa
tatcgactaaactttgcggatttataccgtctccataaatcagtctgacgtgatttggaa
gtacgcgataacccttttgatttacgctaaatccagctatatccatcatcttttctaagc
actcactagccatagttactggatttccgctatctgggcgaagcacgacgcgaccgccat
tagcttttacctcatcgaataactttccccaaagatctatcgcatttagcgtatcgtagc
tatctatcacgcaagcaaaaataccactgctaaatttatccaccatatttttataagctt
cattttcgcgctcttttccccaagtagtcatcgtactatgctcgcttgccgggatactaa
atgccgccatatcggcgtcataatactttttagcaaatacggctccagttatcgtatctg
agcctttaaaatttaccatatgagcacttccaccgatccccgcactctcaaagctactca
cgacgcgcgcaccaaaatcatgcaaacaaaagtcgataagctcaggagttccggtctcat
ttaaaaattgcaaaatgttttgtttgcaaaaataactattcgtagccacagcaactggat
accaaatagcccttaaaatagcagtttctaagtaacctgccaaccatggaagctttggat
cggtatttcgtatctgcaacaacacattatctgtttgaactatgctaccttcttttaccg
cttctatctcaagaggaagtgcgccgccgtgttcatctacgatatatctccagccctctt
cattaaaagaaagtccgtaaattttcataaaatctttagcttctaagatatcatcttgtg
ttattttcttgcttagatactccattaaaaacatttgcaaaccataaaatagtactctat
tccacctaccgccgcgcgattctatgtaagagcttacgtattttatatcgtttggatact
gaagataatgtgaaggtttatagccgtctgtgtttagtatcaaattcatatcttaccttt
aaattttctggcgattttatcaaaaaagggcttaaattttgataattcaaatttaaataa
cgcttttccaatgccttaaaaacaaatcttgctcagcaaagtatttttagatgattttac
ggtttgaaaccatgagcacccaaggcacactaaagcgataaagcaaacggtttatcccca
taaaaagtactaaaaatacaacttaggccaaattcaaaatctcctcatcgcattttggac
aatactcatgctcgcctgcgatatacccgtgttttggacacacgctaaacacgggagtta
tcgtaatatatggaagtttataattctccactatatttttcactaaatgctgacaagcct
ttgtactgcttagtttttcacgcatataaaggtgaaaaacagttccacccgtataactgc
tttgaagttcatcttgcaaatttaaagcctcgaaaggatcatcgccgaaatcagccggaa
gctgagtagagtttgtataatacaccttatcatcaaatccagcttgaatgatgtctggat
aacgttttttatcttctttagcaaagcgataagttgttccttcagcaggagtcgcttcaa
gattatataaatttccggtagttctttgaaactctatcattttagctcttagatattcta
taagttcttttgtaaaccctataccgaatttggtcgttatattttctttatcatcagtga
aattgcgtatcatctcatttgcgccgtttattcctattgtactaaaatggttattaaaat
ttctaagatatctagcggtatatggataaagtcccctttgatacatctcatttataaatt
tacgcttcttttcaagagtactttttgccaactctagcagttcatcaagtcttgcataaa
atgcacttttatcacctttaaacagatatcctaggcgcgctaaatttatagtaactacgc
cgatacttccggtcatctcggcacttccaaaaagccctcccccgcgttttaaaagctccc
ttaaatccagctgaagcctacagcacatagagcgaacggcacccggtttataagcttttt
cattcggtattttattgccgttttcatctgtcgtatattgacttccgataaaattttgaa
aataactcgaacccatttttgcggtattttcaaatatctttttagccacagagctatccc
acttaaaatcctcagtcaaatttacagttggtataggaaacgtaaatggctgcgaacact
tatctccggtagttaaaatatcataaaatgctatatttatcctatccatttcaggtttaa
aatccgagtaagtcatatcttttaaactatttttaccgcgttgtttgcaaagtttttcaa
gttcgttatcttttaaatttaaaaatagatgctcattgttttttgtaggaatttgatcgg
caagatcgcttggcggagttatatctatagtaacattcgtaaatggactttgaccccaac
gtgccggcacatttagattgaaaataaagctagtaagagcttttttgatttctatatcgc
ttaatcgatctttaaaaacatacggcgcaagatatgtatcaaagctactaaatgcttgcg
ctccagcccattcgctttgcaaaattcccaaaaagttcgccatttgagataaagcctctc
taaaatgactcggcgctctgctctcgaccctgcctctaacaccgttaaatccttcattta
acaaggctctaagactccaaccagcacagtatccagtcaaacaatcaaggtcatgtatat
gataatctccgtttctatgagccgctccttcatgatcgctataaacagcatctaaccaat
aatttgcaatgacttttccagcggtgttattgataagtccggcgtttgaataactcgtat
ttgagtttgccataatacgccaatcagactttccgatatactcttctatagtttgagtcg
agtttatataagtcgttctttcgtcaagctcaccgtctctttgcatagtatgagtatgac
gataaagcataaaatttcgcattactgtaaaatcaccgctatcaaaaagagctttttcta
taatatcttgaatttcttctacgctcattttgtcttttacctcagacaatacttttttga
taagcgctgtatttggttctttaagagcacttttataagcttttgttatcgcattttcta
ttttataacttgcaaaatcttgcaaacttccatcgcgtttaattatcttcaaatttaatc
ctttttggctgggattatatattcttttaagttttacaaagcttaagaaatataattaca
atattgttaccaatgatatcaaatatcatttaaaaataaatttatcattattttttaagc
tttatgaaataaatagtatcgataaatccatagttttataataaaattagaaaaattatt
aaaataaaacttaaattatttaattaaatattttatataaatttaaattactaatttaaa
gagttattttatcttttttaaagtaattttgtgctaaattaaaattaaattttaaaaact
aaggacaaaatatgcaatgcgtatatggacatataacacacaaaccgcttgagcagagtt
gtcacgatcacgcaagtgaccatcatcgcgcacattcacactctcactcatcggcaaata
caaataaaaaagttctcaaaatcagcctttttataacagttgccgctatgatatttcaat
ttgtatatgcgctaatcacaaactctttagcgcttatgagcgatactttgcatatgctat
cgcacgtaatagctttggggcttagttggtttgccatatgggctgcttctagctttagca
gtgagcaaaaaacatttggataccacagacttgagacgatagcggcttttataaactcga
ttttgatagctgtttttggtctatttatagtgtatgaagccattgttaagctcataaatc
cagaaccgatcgagataggtacaatgcttatagtggctgcgataggtctaggagtaaata
tcacgactggattaataatgctaaaaggggatatgggtaatttaaatatcaaatcaagtt
ttgctcatatgatgagcgatttattaagttctgtagctataattttaggcggcataatag
tatattttacaaatttatggtggatagacagtgctttggctctatttatcgctatcataa
tagctaaatggtcattttctctagcaagagacagtatgaacatactattagaagcatctc
ctatagatataaacgcagcaaaaaacgttatgctagaaaaccctttagttttagacgtgc
atgacttacatataagtgaaataactcataaaatgtacgttttgactgctcatatagttc
ttaacaaggataatatttttaaatttgatgaaataatcaacgatctatctcttagtttaa
aaaatagactcgaaataggtcacataactatccaacccgagtggcgggagagttagagat
taaatttaaaataaaacggcatttacaaatatataaaaatcggtcgcatgataagttgga
tttaaaaattaatatgataaatttataatattgtatttattttaaagggatataaatttg
aaaaagctagttttggtttatattttaagtactgttttagcgttttgcaaagattatgaa
aacggtttgaaagcatacgaaaaaggagattacaaaagtgcggtcataagctttcaaaaa
gcgtgcgataaaggaaatatgaacagctgttatactcttggaaatttatatgtattaaat
caaggcgtaaagcaagattataaaaaagccgtaaaattatttcaaaaagcgtgcgatggc
ggagaagcaaaagcttgcggatatctaggagtaatgtacgaaaacggtaacgcagtagag
caaaaccgccaaatagctgcaaagttatatgaaaaagcgtgtgaaatgggacattatatc
agttgtagcgagcttgggattatgtatgcaaatggaaactttatatcaaaagactactat
aaagctatggaattatttaaaaaagcgtgtgaaatgggagaggcaaacggatgtaattat
ctagcgctaatgtattttatctactcagaaaaaagcggcatagaacaagatgctatcaaa
gcaaaagactatttttgtcatgcatgcgaaatgggatttgaagatgcttgtgagagctgc
aacatgcttagtcaaaaacaagattaagcaaaaaacttaagctaaaccaaatttaaaact
actatttatatcatagatcgaacttacaaaagtatgaaatctaactcccataaaatcaag
ctcaagtttataattcgcacctaaaaactgtgagcttataactttagcttcaaactcatt
tgagcttattatctcttctggtctaaacataaaattttttgcctctaaccagtttttaaa
tttatctggcaaacttaaagcagcgtctgcggttatctcgtttatatcgcctaaaaactt
agctatttcagccgtttttggctcgaaataaagttctcttggcgttgcgcaagccaaaac
ttcacctcttgatatgagagctatcttatcgcttagcaaaaacgcgtcaaatttatcgtg
agtgaccattatagcgcttaacgaattctcttttatcatagcttttagctcatttctaag
catattttttaaatgtgaatctaaatttgcaaatggttcgtctaaaagcaaaagccgctc
ctcatttgccacggctcttgcaaaagctactctttgagcttgaccgccgctgattttatc
tatcattttatcttttaactcgcttatgtgaaacttatctagcaactctaaaactttttg
atttctctgatattttggtaaagcgtgaagcgcaaaagcgatattttcagatacgtttat
atgcggaaacaaagcatagttttgaaacatcatacctacttttttatttttactgcatac
tccatttttacatacctcatcacctaaaagctcgatatctccgccgtctgcggtttctaa
atttgctattattctaagaagagttgatttaccgcatccgctaccgcctaaaatagtcag
tatctcgcctgagtttaaactaagatttatatcttttaaaacagtgttatttccgaattt
tttactcaaatggctaatttttagtatctcttgcaaattctctcctaaataaatttgagc
tattatacattaaaatatttaatgatatttaatatcattaatcaaacattataatattaa
atcaatttatgctataatatttttcacttttttggagattttatgaaatacttttactca
tcatttattattacgattttaggtcttttgcttgcatattttatcggtggttttttagcg
gtttatatctgttttttgcttggaattttagaagttagtcttagctttgataatgctgtt
gtcaatgctaaaatactatctggaatgaacaaaaaatggcaagatagatttataattttc
ggtattccgatcgctgttttcggaatgagatttttatttcctatccttatagtttcagtc
gcggcaaatcttggaatgtgggaaacattctctttagctttaaacgatcctgatgcttat
cacaacgcattaagtgcgaacaaaaatcaaatttatatatttggcggtgcgtttttgtta
atggtgtttttgtcgtttttctttgaggaaaaagatgtaaaatggataagatttatagaa
gataactaccttgtgcacatactttctaaaacaaattctatagcgctttttatagcgata
ctaacaggcatgatcatcgtatttttaacacaaaatactagttacgcactatcgtatttc
ggtgccgtgcttttgcatatggcgctatctttgtttgatgatatttttagtgcaaatggc
gttaaaagcggtttcatgggattcttatacttagaggttttggatgctagctttagtttc
gatggagttatcggcgcatttgcgatgagtgaaaatatctttattattatgataggtctt
ggaatcggagctatgtttgtaagaagcttaacaatttatatggtacataaaaaaactctt
gaaagtttcatctatcttgaacacggagcgcattacgccattttggcgctagctatcata
atgtttataaatgtttttcatgaagtcggcgaggcgataacaggaaccataggatttgga
cttatagtaattgcgtttttaagctctatttataaaaataaaaagataacaaatggctaa
aatttgcggcatagatgaagctggacgcggagcgttggcaggtgaattagttgtagctgg
atgcgtgtttaagcctaaatttaaaaaagaaattattaaacttggacttagcgattcaaa
aaaattaaccgaacaaaaaagagaggaaatttttttaaatttagaaaaaatgagcgatta
tttagtagtttattttaggaatactatagttgataaaatcggacttagcgactgcttaag
gcgtgctttaaacgtgataaaaatgcattttaacgagtgtaattttatctatgatggaaa
ctgcgattacggtgttaaaaatataaaaactatcgtaaaagccgattcaagcgtccctca
agtaagtgcagctagtataatagcaaaagttagcagagatagacaaatgagacgttttga
taaaatttatccagattttggatatgcaaaacataaaggatacggcgtaaaagcacatat
agaagctttaaaacaacatggctcaaacgaactaacaagacttagttttcatctaaaagc
gcttgagaaatcgctattttaggtatgttatggatattttagaatatttctatcaaaatc
cgccaaaaaatccaaaatttatagatagaaaaacgtattttaacggtaataaaattattt
tacaaggagctataaatagcggtaaaacagcacttttaatacagtatttagaggagttcg
gacaagattttttatatttgaacttagaagatattagagttgatttcatccctaatttaa
atgagtttataaaagataaaaagataaaagctataggattcgatggagtaaaaaacgact
tttatactccttgcaaatgcgacaacatcattatttcaaccacttcaaactcgtttttta
tagataaatttacaaaagttaaattaaatggacttgactatgaagagtttatagcatttt
atagaaaaaattacgaagcaaaaactctatttagtcattttttagctcggggaaacggcg
ctaaaagtgcatttttgcaagattttgaagtgagtgaatttctgcaaatgaaaatcaaag
cttatcttggcgaacaaaaagcgaaaatactctcaaaaatcgccgcttacgtacatcagc
catttaatactcataaaatttataaagatttaaaagagactacaaagatatcaaaagata
atatttaccgtattttaagcgaatttgagaacgaaaatctaataaatttcgtacatcaca
tagatgaaaaaagcagtcttaagagagtttattttagcgattttggatttaagaatgctc
ttggttatgaaaaagatccaaaaaaaacagttgctaatatggttttttgtgagcttttaa
aactagaaaatgaactattttttagcgatgagatagattttttcattcctaaaaaaaatt
tagcgattttagtaattccgtttttaccgccagaatttatatttcttaaatttaaaaaat
ctataaattactataaaaatttagggatcacaaaagtcgaagtcataagcaattcaaata
actcgaacattgcttttgaaggaatcagatgctccgttatgccattttggcaatgggcag
tagctctataaatcaaaaaaaggcttgaatataaattaaatatttgctattttaaaagct
tttaaacagctctaaaactgcgtttatgcctgatttaaatttaaaaatatctactccttc
atcactaataggagtttttaaatttagtgataaactatcgccttggctatttatatataa
taaaattttattatctgaaataaaataactgatatctgagccaaaaatatcttttaaatt
tgagatatccaaactatttttatccatacttaaagtttttttaaatttagaactcgcgaa
aagcccgtaaaatagcgtatttgagctattcgtatcttttaaatatacatcgtaaaattt
gatattaaaactatcaaactcagcttgacaaattttataagagttaaacaaaatatctgt
ttttggaaaattatttttaccttctaaaaactcattttcgtcaagctcgtcttttaaagc
ttttaaattcatgcttataagaatttgagctaaaactcgctcctttaaatcatgttcaaa
atcttttgtaattttaaatttaaaatgatagtagacaaaaagcgttataaaaatagcagc
tattatcgccataacagcgtcaaatttaaagagcaaagcagccgccaaaaaaccgaaggc
ggcggctatgactaaaacggcaaaaagctttagccttaaccgctttctagttatttcaag
ctcttttaaactcattattctttagatttcgccattctttttctcatggttggatcaagg
tagcgtttgcggatacggatacttataggagttacttctacaagttcgtcttcttctatc
cactcaagagcgcgctctaagctatgtttgcgcggcggaactagttttatagcgtcatca
cttccgcttgcgcgtacgtttgttaagtttttaccttttataggattgacgtcaagatca
tttggacgactatgttcaccgatgatcatgccaacataaactttggtttgaggatcgcaa
aataaaatacctctatcttgcaaattaaatagcgaatacgccaaagccacgccgctttcc
atactaactaaagcgccgttacttctatgttctaccgaaccgcttaatggacggaattcc
aaaaagctatggttcataacaccctcgcctttggtatcagttaagaactggcttctaaag
ccgataaggccgcgcgcaggtatctcaaactcgattctagtttgtccgtctccagttgga
ttcatacttaccatttcggcttttcttttgcctaatttttcgataacggttccagtacaa
tcatctggggagtcgataacaagaagttcataaggttcacatcttacgccgtctataact
tttatgataacttcaggtctaccaagacagaactcaaagccttctctacgcatattttca
gccaaaatagtgatctgcaattcaccacgaccgcttactttaaatttaccctcgcctata
ttttcgtatttcatagcgatatttgtcttcatttcgctctctaagcgctcatctatctta
tttgaagtgacgaatttgccttctgttccggctaatggagagtcatttacgctaaatacg
acgctaagtgtcggctcttcgatatggagcgggtcaagcggcataggattatttggatcg
acaacgctatcgcccacatcaagcgtctcaaatcccgcgatagccacgatatcaccggtt
cctgcttcgtttatatccattctatcaagtccgaaaaatccgataagtttgcttatgcgt
ccagttgtttttgtaccatcagcctttgctagcataacgttttgatttttactgatttta
ccgttaaatatacgagcgatgccgatcttgccgacgtaattatcgtaatctagagtaaaa
acttggagttgaagaggattgtcgtcttttccagttggctctggaacatgagctaagata
gtctcaaaaagcggtttcatatctacgttttcatcatcaagtttaagctttgcgtaaccg
tttttagcagcggcgtaaactaccggaaattccagctgttcatcagtcgcgtcaagtgcg
acgaatagatcgaaaatttcgtttataaccctgtctggatctgctgctggtttgtcgatt
ttgtttataacgactatcggacgaagacctaagctaagagctttttttacgacgaattta
gtttgaggcataacgccttcttgtgcatctacaagaagcaaaacaccatctaccatcttt
aaaacacgctcaacttcaccgccgaaatcggcgtgtcctggagtatctataatgtttatt
ttatgatctttataacgaatcgctgtatttttactaagaattgtaattccacgctcacgc
tcaatatcattgctatccatcaccctctcacctactgcttgatgctcggtaaaagttcct
gattgttttaggagttcatcgaccatagtagttttaccgtggtcaacgtgggcgataact
gcaatatttcttatcttttccaactgctttccttgatttttttaaatttaggggtagatt
ataccctaaattttctaaatcttttatatgatgaaatttctttataaatttactcatctt
ttaaaaccatctttccaataaaaaaataggtaaaaaaagctaaaaatatacatccaaata
tcattacagaaagtaaaaacggtgtatttgcttgaacaaatccaactataaaagatacca
gtccggctatagcaaactgtaatgtgccaagtaaagcagaagctgtaccggagtgatctc
taaatctagccatcgctaaagtagttgtgttaggcataataaaaccaagcatagaaatga
taaaaaatagagatatttcaaacgcataaaagcctaaaaatgagcaaaatatcagagctg
caccaaaagtaagcatagcaaaaaatgccttcggaagcaaaatataaggagaataattta
gaactaattttgcattgatatttgcagcgattataaaaccaagcgagtttaacccaaata
aaaacccataagtctgctcagaaagcccaaagctttttataaatacaaaagaagagccgg
taatataagcgaaaatcgcacccatagcaaatccggatgaaaatatatagactaaaaacg
gtctatcttttagtacaaaagcgtaattttttataatctctttttgtgaaaatttaactt
tatttgatatggacgcactctctttaagtacaaaaacaactaaaaatatgagcaaaactc
ctaataaaaatagagttacaaatatactttgccacgaaaaaatctttaaaagcaaactac
caaaagttggagagagcataggagctaaactagaaactaccatcattaaagcaaatacgg
ctccggcttcttttaattcaaatagatcatttaccacggccctagctataacaactccgg
cgcaacctccaagagcttctaaaaagcgaaatacgatgaaaagttctacattatcgacta
aaacacatcctaaacttgagaacataaaaatcactataccgacaataagaggttttttac
gaccgaaaatatcacttaatggtccatatatcaactgtccaaatgcaaaagctatgaaaa
aagtagcgatagataactgagtaagaaactcgcttgtgttaaaactttcttgaacactct
ttaaagcaggaagatacatatcggtagaaagtggtgctatagctgacataagagccaaga
taaaaataattttaaatttagaaaatccatggattttcgtataattttgcatatatctcc
tttaaaaaataaaactgtttagtatatcttaaaaaacttaaagagtaatttgtattacat
ttaattattttataaatttcggatgaaatgagtcgtttggaataatttttgctagtgaat
aacagcagattttaattatttaggactatttatgcaaacactaaacgcattactaaacaa
tactgcatcaagtacgatgcagacaaaaccgagtgatagccatgaaagtagcaatgatag
cttcttgtctatggttataaatagcgtaaataaaaatgaaaatattagcgaagagagcag
caaaagcgtagtagaacaaaatgcaaaaaagtcccaaatagataaaaaagatgaaaaaat
agactcaaaatccaatccggatgaaatcgaaacagaagaaaattcatctcaagaaagccc
aaataaaaatagtatatctatcttagaagatgctgattttatgcaaattttatcgcttct
tgaagcattgaatgacggaaaaaaacttgataaatttccggctctttcaaatactttagc
aaaatttttatcaacggaaaaaaatataaatgagataaaaggtgcaaaaagcttacaaga
tataataaatttgagcaataaatttggattaggtctaagtaatttgaagattacgaaaga
ggatttagcaactctaaaaaccgagttcaaagctcttgaagcaaaaggattttttaaaat
tcaagatacgcagatagttttaaacgaagtaacaaaacaaaaaatagaaaaatcattaaa
aatagataaaaaaagcgacgaatcaacccctagtctaacaaaacttcttcaaagtacgca
aacaatcgatgatgcaagcggaaaaaaaaccaaaaataaaactgaaactaataacataaa
agaagctacagaagatactataaatttaaaaaacacggataaatcaaaaatttcagtaga
gcaagcggaacagaaaaatagcaaaaaagcagatttaaacggtgaaaaaaatgcaattca
aaatacaaaaaatatcgaaacagaactaactaaaaacgacaaacatacaaaagatacaag
cggtgcgactgcaaatcatacatctcaaaaaaacgcaaaagatacgaatgtagatgatta
tctagcaaatattatgcaaagagctataaaagaaagtagcgaaacaaaagataaacagtc
tcaaactacacttagtggcagttttacaaaagagacaaaaaatagcggtgaaaaagataa
catgcaaaataacagcgatcaaaacggcagtcaaacaagctcaaatcagtcggtaaaaga
tgtggtcgcaaactctaaactccaattaaaaaacggtcaaatcaaacaaacttttgagag
ttttgcttcaaatttacaagaaaaaatagctgaatataaaccacctgttactagatttca
tatgacactaaatccgactaatctaggcgaagtagaggtgactttgataaacagaggaaa
taatctacatataaatttcaactcaaataatcaaactatgcagctatttatccaaaatca
agccgaatttaaaaatagccttgtaaatatgggatttactgaactttctatgaattttag
cgatcaaaataaaaataaagaacaaggtcaaaacagtaaatttaaaaactatgacaatga
ttttgaaaatgtattaaaccaaaatgaagatgaacaagtcatcttagaagttgtcgtacc
gcgatacttttaagttaaaaaggaatgaattttgcttaaaatagcaaaattgcatataaa
aggataatccatggcaataaattctatgaataatacggcaactccaaccggaactcaatt
cacgacagacaaatgggcagcacaaacggaagcagaaaaattaaataacgccagtggaac
aggtacaaatccatattcacagcttgataaagacgcatttttaaaactacttcttgtcga
acttcagtatcaagacccaacagagcctatggatagtgcaaaaatgcttgagcaaactag
tcaattagccactcttgaaatgcaagaaaatacaaataaagttatgaaacaactaacaac
tcaaatgcaaagcagcctttctatgacagctatgagtgcgcttggaaagatggcaaatct
ctcgaacgcagtgtcaaaagatactacgactagctctgtggattttagtttatattttcc
taatgatgttaaatcagtcagcattcaaatatatgattcatcagaaaatttagtaaaaaa
tataaaatttgatgagttaaagtccggaataaataaatttaactgggacggcactgataa
taacggagatataactttaccaggagaatatctgataaaagcaacatatacagatacatc
aggcaattcaggagaaagcatattaggaagctatcctgtagaagcggttaaattcgtaaa
tggcatagctcaaatcaaaatagccggagaatacgtatcaatggataaaataagcgaatt
tacagaaccggttaaaactacggcagtaaataactcaaatgattcatctaactcaaatga
ttcggagaaaccaagctcatgatgataggatactataacggtataagcgggataaaatct
ggaaatttcggtatcgatgttatatcaaatgatatttcaaatatcaatactgtaggatac
aaatcaagcaccgctgagtttaaaagcatactatatcagtcactaaaccagacaagcaca
agtccggtcacatcacaaatcggtcttggctcaacgagtatggcaactagtttaaatttc
aagccaggaagcctacaaaataccgataaagtatttgatctagctatagtaggagatgga
ttttttggacttagtgggataaacggtgagcagtattttactagaaacggtgattttagt
aaagacgtaaatggagatatcgtaaatagaaatgggctttatctactaggtacgatggca
aatttaaacgcgatagctcttagtccaaatgcggagcaaaagctaggaaatcttatggga
aataacgataaacaagcatttactctacaaacaggtacttcaatagagttaagtgcttct
acggcgcaaacaaaaatacatttgccagacgtgctatttttaccttctactgcaacaaca
gacgtatcatttagcggtaatcttgactctaccataaatactcaaacgataaatataaat
ttagataatacaaaaattacaacggcaataaataaagaaggtaaaaccataagtttaaat
ggatcgctagcggacactccattagtacaaaatccaaatagcccaaacgaagatgtacta
atcactataaaagatgctaacggcgaatccatcacaaccgcagcaaaaacagatgaaaac
ggtaattttagcttaaatgacttcgatataagaagtttaaatttagatggtgaacttagc
atagaagcaaatgtaaatttaaaacaagaagtaccaaatactcaaagttttagtacagat
ataatctctccaaacggcaataaaaatatattaaaaatggagttttcaaaacaagttccg
catcttgataacggaacagcatggaatgttagtgctactattttttctcctactaacgaa
gttatatcgacttcaaacggagttttaaatttcaatgaaaaaggtgctttagtaagcaat
actttaggaactttagataatgatggagctgaactaaacgtcaatttaggtactccatat
gatccaaatactccaaatagcggatttgacggtatgagatcaacgggggatcaaaattta
aacttatctgtaaataaaaacggtgaagcagaaggtttgctaaaagaatatactatgaat
gataacggtgaagttgtagctatatttgacaacggtaaaatggcttctgtcgctaaagtt
gccctatatcatttccaaaataatcaaggtctttcaaaaagcagcgaaaatacatatcaa
acaactgcaaactcaggtcaacctatattttatcaagatcaaaacgggaatgtagtttat
ggagcagctataaaaaatagcactcttgaaatgagtaatgtagatcttggcgtatcttta
accgatcttatcattatgcaaaaagcttatgacgcaagtgcaaaatcgatcactacaagt
gatcaaatgatacaaaaagcgataaatatgaaaaaatagttatgagtatctcctaacttc
gcttaagaaatactcataaactctttgttgcaaaagagcatcatcttcatcactatctat
cataagacgtcttaaatgagcaaaatctatctttttagcatatcttcttaaattttttaa
attatagtctatgtctataagcaatgaatcaagacttatataactaaattcttttacttt
ttgaacatactcttttacggtttgtaccaaaacaccgacacgtctttcatcgtttatata
aatttctgttgcaatatcttttatatcgttataatcactttgtaaaacagtttttttagc
acaaagcatagcagctaaaactttagcacgaaactctaaagagcgatgatgcggtataaa
aatctcacgaaaaacagacaaaaaatgaaatttataattcatagcgtaatcctaatttaa
gtataatttagatataatccttttcgcctttccttagacctgtgcaatgcttttaaaaag
aaccgcttcaggatgggaacatagcagagcactttttcttagtgtgtgccgcagtcatct
ggggaagggtttctaaagtcttatatcaaaatactctatgatctcagcacaaattttact
aaaatcaacgccttctatctttggatttttatcaaatttagcttgtatgttattaaatcc
gctgactaaatccttgctttttacaccgtaacttatagaaattcccgcttctacaaatgc
agctagattatcacagcattttagagctttaccatctatagcgttgaactcattatcatt
tacgctgctcatactaccttcaaaatgtatcggagtagttttatttatacggttttcaaa
ctcatcttttttcaaaacactctcttcttttctaacgcctaaaatgtagctaaactcact
tctaaaactttcaggaacaaaaggtaaaattcgctcatctataagtctcatctcgtattc
gcttattatctcgtttagtccatttataccgtattttacaggacttatgatgtcacgcgt
aaggctttctggtaagtcgtgaaacaaagcgcaataaaagttattttcaagtcgttttgg
gcaagtccctactttcaagctataaaaataagcaaatatcgccacgactagcatatgtcc
aagcactgcagtctcaggaatgcgctgagtttgtgcccaacgcttttgaaaacgaagtcg
tccgcttagatctatgatacgagctagtttttggttcatagcgattttacgaactcctat
aagctcgtagtaatcttctaactcctcatcgactttttgttttaactcttctatgtcgct
tagaaatttactagtttgataaactatgctaaactcccatttcgtcgctatatagctagc
cgcttttaatataagacgctcttttttatgagttttatcatcttgataagctttaaacct
ttcaaaaaatttacccccatcgatatcttcaaccatattttcaagtttagttaaaatcca
gctttgaatttcttgatttttggatttttggatttgatggaaaacatcagggcgaatgtc
agtcactactacacggcttaaaaactcaaaaacaccgccttctatgatatagttcatatc
cacgtcaggctcgagctttgcgataaaataagctattataaatttatgtgcttgtttatc
aagctcgactaaatttaccatttttggatagtcattccaacgcgaaatcgaagcagcttt
aaagatgtgatctatgagtttagcgtttatcatttttgagccttaaaatttgcgagtagt
ttctaaagtgatagaacttacgtcgaatttttctttgcgaactaaatttgagtccaactc
tataaccgtatgcacgtttccacgcggattaaagtctcccactacgcgtaaatactttgg
atttaactttttatctaaagtatcatagatctcgtttatgcttgcttcgtggcttatatg
acgatttaaaaagctatttatatagagttttatcgcttttagttcaacgacaaagtcacg
cggcacgtaagttagatatatagtagcaaaatcaggatatcccgagcgcggacaaaaaca
cgcgaactcaggcaaagttatgcgaatagcatagtcgtttttactagagtttggccaaat
ttcaagatctttttctatatcaaattcatttataattttttcaccatattttttattttc
catatttaatcctttaaatttaacttaggtttttcaatgtaaaaaccttggatataatca
acttcactattttttgctatttcataaagctcattactacttataaatctaataattgtt
tttatatcaagagcttttgaagcgctatttacactattaaataacattttaaatctatct
ttatgtagatttttactaaattcaatatcataaattatataatcaatatttaaatattta
agatactcaaagctactattttttccaccaaaatggctcaaagcaaagctaaatccaaat
tttttatactcatttataatattgttaaaatttgaaatttcatcataaaatttatcctca
aaaaactcaaaaactaaatttttagcatttatattatacttttttatcattttaaaaagc
tctgctttaaaaaagtagtttcttagactaacaggagaaatttctatgaaaattttacct
tttatatctttgctaattctactaaaaaacagccttaaaacctctttatcataaaatatc
tcataaccgattctgtttataacttgggaaaatttgatttttgatatatttgagttcgga
agttttagtctttgcatcacatatgtcatatcatctgagtttttattactttttatagtt
tgaaatttaaaaataaaatttttatcgcgcagtgcttcaaaaatcatcttttcatatttg
ctttcgtttatttttagctcattttgtctatctaaaatcatataaaatagagttgaaaga
gtgacattcaaatttaaatcataatcagatctaatattattgtaagctaaattaagctct
atattatcgatattatctcttaaaatactaagctcaaagctttttaataagttattaaat
ttactaaatttagagtcgataagcaaaataaaacatccatcaatatatttaccgatagga
actttgcgaatactatttttttccaaaaaactatggagtttttctaaaaattgttttgaa
actttatcaacacttccaagcccgtatttattagcaatttcatttaaattttttatagat
atcataatgatatactttttttcaccgtttttaatgcttttatttataatttttataatt
ttatctcttgtaaaacttcccgtagattgatcaataagacttgtattaaatccattataa
atcatataaaaagtataataaacatatataaatgtgagcagagcaaatagaattatttca
taaattttatagttttttaaatttacaaacgcataaccccaaataaataaaataatgata
aaaggagtagctatcctaagagcaagagcaaagcggttacttcgctctttttgctggcta
taaagcattaaacgtccagatgttttacatcttttgcatgagcttgtatataatctcgtc
taggttcaacctcatcacccataaagagttcaaaaatttcactagctgtttgaagattgc
taacatctatttttaaaagtcgtctattttctggattcatagttgtctcccaaagttgac
taggattcatctctccaagacctttgtaacgttgtatataagcaccttttttagcatttt
tttctatatcttcaagcacttctactggatctctttttagatctatatcacgctctttca
tttttgtaaatatatgaacagcctcctcataaagaggatttgcaaataaattgtcattta
taacaagttcctcaagcccattttcagtctgaacatatatcctaatctcatcttcattta
cgtatgaatttaaaatattaaatttttcatcttcaagttttttctttataatctcaaaaa
gttcattataattttttgctataacatccggattttctatcatatatcttataacgatta
gtacgttaaaacgttttttaagatccatcaaaatacttctataagccgcgattatcttta
aataatcaatcagatctttatttccaacaccttcaaaatcctcaccttcaattccagttt
ctataagaaattcattcaaagctttttcatcttttaagtagatctcttttttaccttttt
tgtatctataaagaggcggctgagctagataaacataaccattttcaatgatcggagtta
aaaacctaaagaaaaaagtaagaagtaaagtttgaatatggcttccatctacgtccgcat
cagtcataataattatcttatgatatctaagtttttcaggatcaaactcttcaccaattc
cgcatccaaatgcggttatcatattttttatctcttctgattttaaaattttatcaagtc
tacttttttctacgtttaatatcttacctcgaagtggtaaaatcgcttgaaacgctctat
cacgaccttgttttgcagagcctccagcagaatctccctcaacaagataaatttcactct
cacttggatctttactttgacaatcagctaattttccaggaagcgttcctacgctattta
aactatcttttttgcgtgttaaatctcttgcttttttagctgcttcacgaccacgagcag
ccataagagctttattcattatagcttttgcttcgatagggttttcttcaaaatatttac
acaaaacatcaaaagtcattttttgaacgataggttttacataactcgagccgagttttc
ctttagtttgaccttcaaattgtggttctggaacttttacgctaactatagctataagtc
cttctcttatgtcatctccggttatcttagtatctttctcacgagctgcagcatttgcag
ctatataatttgtaatagctcttgtaagcccagctctaaaacctgcttcatgagttccac
catctggagtttttatattgtttacgaaacttagtaaattttctgtatatgtttcattgt
aaagtagagcaaaatccactataacatcttcttcaccaccgctaaaactaactgctttgc
ttactggattacttttgtttatatctgtaacaaaactttcaagaccaccttcaaaatgat
aagtttcactaaaaccgtctctttgatctttaaaatttatagtaattcttggatttaaat
atgctaattctttaaatctttttgataaaatttgtttatcaaattcagttacttcaaata
tatcatcatcaggccaaaactcaacactagttcctgttcgatttgtagtttttacagctt
ctaaaatattttggggtattccttttgaaaactcttgacgatataaatttccatctcttt
ttatgttaagaattagtttttttgaaagagcatttacaaccgaaactccaacaccgtgaa
gtcctcctgaaactttataagtatctttatcaaatttaccacctgcgtgaagtacagtta
aaactactgttgctgctgaaattttttctgtaggatgaatatcaacaggaattccacgac
cattatcagtaactatacaagaaccttctcttgtaagctctatatttatcgtatcacagt
aacctgccatagattcgtctatagagttatcaactacttcataaatcatatgatgaagac
cgctaatattcgtatcgccgatatacattcctggacgttttcttacagcttcaagccctt
ttagtacttttatatttccagcaccataatttttttctaaattttccattattttcctta
aatatttactggcattacaacagttctaagatcgcctgaacttaatataaaaggcaaatt
aggttcgttatatcctaagttaaactcactatcttcaatacttgataaaaaatcaagtat
aaatctgtttttaactcctaaaataatctgatcactaacattacttctatattctatgaa
tgtttttgcttcactattatcatcatttatactctcaaaacttatattatctggagctat
tgttatttttactatttctgaaagcattgatatagtttttatgccttctattattttttc
tcgatttaaaattatattttgttttatctcatttggtactactcttgtataatctggata
tcttccgttaattagtttcgtgaaaaattcaaagttttgtgataccgctataaatatatt
ttcatcataataaatttcaatgttttcaaagaataatttttgaatttcggttatagcttt
ttttggtattattatactaaaaggatcgttttgagaatttatttcaagttgataaacgct
taatctttttgtatccgtacctactaagtttatatgatctttttttatatcaattaaagc
tcctgttaattctatttttgaatttacgttttctattgagcttgatatttttttaagact
tttacttaaagatcctgcatttatatcaaatttctttttgttttctaaacttggaaactc
tggaaaatcctctggtttttgcataggaagtctatattttgagttattttgttttatgta
aagatgattttgaatagtttctagcattatatcgccgtcttttaagcttttaattatatc
aagaagttttttaccattagcagttgccattccttcatctgctatagttgcattttttac
tttatattcaagtcctatttcattatcagtcgcttttatatttaaaactccatctctagc
agataaaaatatatgagaagttatagaacttaaatcttttttatcaagataggggtttgt
gtttataactattgattcaaggacattttttttaattagaactttcattttttttgcctt
ttaaatttaatttatttttttatttttagttgatatgttgattttgtgaaaatcaacatt
aaacaccgtaaaattcgttatttatatattgaaaataaagttttactttttcacttcttt
tcacattattcctttgatgttatcttattttttagttcttcaactcttgctttaaagtat
ccatcgttatttattatttcatttattttttttatattatgacttactgcgctgtgatct
tttagtccaaaatgagttgcaagttgaggcattgagtttggagttaatgtttttgctaaa
tagatacaaattcttcttgcttcaactataccttttgttctgcttttgcttttgatatca
cttggttttatgttcatttcatgacttacacagcttataatattttcaagacttatgtta
tcttttttctcttttatttgatcttttataacatttttagcaaattctaaagtaatttct
tgtcgcataatgtttgcaaacgcgtttatatttataattgcactttctatctcgcgaatg
ttatctcccatatttgtagctatatattcgattatatcactgcttaaatttataccgtca
aattcgcattttgcttttataattcgtatttttgtatcaagttcaggcggtgttatatca
gccataagtccccattcaaaacgactttttaatctctcttcaaaaccttttaacattttt
ggaggtttatcagaagtcataacgatttgacctttttttgcatgaatttcgttgaaagta
tgaaaaaattcctcttgagttttttcagatttatgaaaaaattgaatatcatctatgagt
aaaatatcgcaatttctatatttttctttaaatttattcatagttctattttctacattt
ctgataaaatcactcataaattgttcactagttacgcaaattactgtttttccgtgttct
aaacagtaatttcctatggattgtaaaaggtgagttttaccaagtcctgttgagccatat
ataaaaagtgggttataaactttacccggattttgagcagcttgctgtgagcttatatag
gcaaattgatttgaatcgcccacgacaaaactttcaaatgtatagctaggatttagaagt
gagctttgtgtgcgaatttgttttacatctatatcttttgctttgattgatactctattt
ttttgtgttgttatgcttatgaccggtttaattccggttttaacttcaaagatatttgct
attttgttagcgtatctagtttgtataaatttagctacaagttcatttggggctgtaaaa
ataatattttcgctatttgaagatttttcattaaatttaatttgagatatgtagttttcc
atctcatttttagatatctcttgacctaaaagctctattacttcatctgctagcaaagct
tacctttttacatcgaattatttactattttatctaaaatttaattaaaaatgacttatc
tattgattttaaccttatttaaatatatggtaatttatgatattatttaataaattatat
cacttattcacatagtgaaaaagatgtgaataactattgaaaggcgtgtgatgaaaattt
taggaattgatcccggaactagaaattgtggttatgctgtaattgaaaaaacgggaaata
aaaaaacgttaatagaagcaggtttgataaaaataaaacaagatagcttacaatatcaaa
taactcagctttgcgaggggctagatattatatttaaatcgcataaaatagacgccgtag
ccatagaagatatattttatgcacacaatccaaaaacagttttaaagcttgctcaattca
gaggcgctcttagtcttaaaatacttcaaattcacggtgaatttagcgaatacactccgt
tacagatcaaaaaagcagttacaggcaaggcaaaggctgcaaaagagcaggttgctttta
tggtaaaaaagatgcttggaattaatcaagaaataaagccgttagatgtgactgatgcta
tagccatcgctttaacacatagttttaatgtgagaattagttaaatttagcggaaagctc
cgctaaatattttttaaatttgctcttaaatttatatatgagcgtgatttctgctaagat
ctgcttttaggggatcaatcggttttgattttgtcatgattttatgaacaaaccaaattc
ctaaaaatagataaagtcctacataacttgtaagtaagcttaccatatctttgccttgca
taaatgactcaaagttttgtcctatgattacgatagcgcacataataagagcaagagtag
gcccaagaggataccattttgcgcgaaacggtaaatttgcaggatcattgccttgtaaaa
cataagcttttctaaatttataatgcgcccatgctacacccatccatgtgataaatccgg
caagcgcagaagcatttataagccaactataagctgagccgtcccccataaacgatgtga
aaaaacaagctgctccgatgatagccgtagcgataagagcgtagataggaacacctcttt
tgtttgttttaccaaatatctttggagctttgcctgagtgggctagggcgtagagcattc
ttgtactagagtataaccatgagtttccggcactaaaaatagcagtaaaaataaccgcat
tcataacgctagcggcaaatgctataccggcgcgattaaataccatagtaaatggacttt
gagctatgtctgtttcatcgtttctaagtaaatttggatcagtgaacggaactaaagttc
ctattatcgcgatcgcaaaaatgtaaaaaagtaaaattcgccaaaatatcgcatttatcg
cttttggtatacttttttcaggattttttgcctctcctgcagccactgcaactaattcgg
ttccttgaaagctaaaaccagccaccataaacacggcaagtatcccgaaccagccattta
caaatggtgcggactctccgctatcactcactaaagtccagtttgaaaagccgccagaat
gaccgttcataataccaaatatcattgctaaaccaaggattataaaagccaaaacagtca
caacttttataagagcaaaccaaaactcactctctccaaaaacacccgaactaaaataat
ttataataataataacgctcaaaaatagagcagaccagagagtagatggaacatccggaa
accaaaatttcataactatcgccgctgcgacaagctcggccgcgactgttatagcgcaat
taaaccagtaattccaaccgatggcaaatccaaaagatggactgataaatctagcgctat
actcttcaaagcttccggcgactggcatatacgtagccatttctccaaggctttgcataa
gcagatataccataaaacctattaatgcgtaagctaaaagtgctcctccaggaccggccg
tagcgatcgtatttccgctagctacaaataatccagtgcctatagctccgccgattgcta
tcatatttaaatggcgtgagttcataccacgctttagtttatgttcgtgtagattatcca
caagaactcctttgattgattttaaaaaactttcaattatatcgaaaattgactgaaaaa
ttatttttcattaaaagtaattttaaatttaaaatataatttattattcaatgggttatt
ttgtaaatttaggtttatttcgacgtcagagatttaaaattttgtctgacgccaattaaa
aaagtaggtttaagaagttttttagtttaaatttgagtttgaaaatatcttactgacaac
cctcacactctacgcttctatccataggtttgttatcaagatgactagaatccggacttt
cacttcttaaatagtaagtagattttacgcctaattcccaagctagagtgtaaatttcgc
ttagatatcttccgctagctttgtctaagctcataaatatatttaagctttgaccttgat
ctatccatttttgacgtacggctccggcttttatgataagcttttgatcgagttcgtaag
ctggtgtataaaattgccaagtttcggtatttaaatttggtactaccgaaggtatcattc
cggataaattttgttcaaaccatttacgtttataaacaggttcgattgtttgagtagttc
ctactaaaatgcttatacttgaagtcggagcgattgccataagataaccgtttctcattc
cgccttcttttactttcgctcttagtttttcccagtcgcagctattttgatcaaatagtc
cgcctctgtttataagagcttttgcgtttttatttgccatatcaataggaaatatacctt
ttgaccagtttgaaccttcaaaatcaggataagctcctttttcaacagctaaattagatg
aagcatagatggcgttataactaatgttttccattacttcatctataaactcaagatgtt
cataacttccccaaataatacctttttcggctaacatctgcgcctcacccataactccaa
gcccgattgaacgactggctaaattcgtatgtttgactttagcgtgagggtagaaattta
gatctataacattatcaagcattcttatagcgataggcacgactcttgcgatatcttctt
ttgagtttatcttgcttaagtttatacttgctaggttacaaacggcagtttttccctctt
ttatacctttttctactataaatatatctttattatcaagtctatcaagagcggttattt
ttttcgcttttttagtatatccaccatctacggttatatcttcactctcatcaaatagct
taaaacttccatcatcaaaaacgacttttgtttggtagtaattcggctctgtattttgaa
atatctcggtgcataaatttgagcttcttatgatacctttatgagcatttgggttggctc
tgtttgcattatctttaaagcataaaaacggcattccggtctcaaaatagtttgtaagta
tctttttccaaagctcttttgctagcatactactcttagctatatgtggatctttttcat
actcgatatagcgtttttcaaactcgtcgccgtataaatcgcaaagatctggagtatcag
ccggatcaaatagagtccatctctcattttggctaagtcttttcataaaaagatcattta
tccataaagcaggaaatagctcatgagcacgtctgcgctcttcgcccgagtttttacgta
gatctaaaaagtcacttacgtccatatgccaaggctcgatataaaccgcgatggcgcctt
ttctagttcctagctgatcgactgcgactgctatatcgtttgtaacttttaaaaacggaa
ttatgccgcccgcagcgtttttatgtccgtctatacttccgcccatcgcgcgcactttac
accagtcccagccgataccgccgccgaatttagaaagcaacgccatctctttatagctat
cgaaaattccttctatattatcaggagtacttccgacatagcagcttgagagctgatgtc
gagtggttctagcgttgcttaaagtaggagtcgcaagcatcacttcaaatttacttatca
gatcgtaaaatttctttgcccagctttgagagtcaagctcattttgagctaaaaacatag
cgattgccataaacatatgttgaggtagctcgataggttttgcatttctatcttttataa
gatatctatcataaagcgtttttataccaagataggtaaattgcaaatcacgttcaggct
ttatatatgcgtttagatcttcaagatcgtatttttcttttagaccaagaagtatgcgtc
cgtttttttcacctttttcaaaatactctttgagcgagttgtatccgctaaatccggttg
ttttgtgatataaatcgtataaaaatagtcttgctgctacgaatgtccagttcgggcgat
ctatatctatcttatcaactgcggtttttatgagagtttgttgaatttcttcggtagtga
tattgtcgcgaaactgaattttcgcgtctacttcaagctcgctgagacttacgttgtcta
agcctgctactgcttcgcttgtgtattttttaatctttgaaatatctaattcttctgttc
ttccgttacgttttatgactttcatttatatgtttgaccttttaaatttgattatcaaaa
aagctaaatttgccgactaaatttagctgtattatttagtactatttaaatactctttta
aagattttatctacgttctttgtatagtagctatagtcaaagcactcttttatctctttt
tcgtttaattttgctcttagatcgatgtcgtttagtaaattttgtaaaaatagactgtgt
ccgttttcgtctatggcttttttgccttcttgcagatcagcccatactttcatagcattt
ctttggacgattttataagcatcttcgcggctaacttctcgttttggaagttcaagcaag
acgcgttgagaaaatacaagtccgccggttagatttagatttttcatcatattttccgga
tatactactaaatttgagattaaattcgtaagacgatttagcataaaatcagtcgttacg
aaactatcaggaagtataaatctctcgactgagctatggctgatatctctttcgtgccat
aaagctacgttttccatagccgggatagtgtatgagcggatcattctacaaagaccggtc
acgttttcgcttaagactggatttcttttatgaggcatagcgcttgagcctttttgtccg
ggactaaagtactcttcggcttcataaacttctgttctttgatagtgccttatcgcgacc
gctattttttcgcaactactagcgagcagggcaagcgcacttacaacttgagcgtatctg
tctctttgtatgacttgatttgacgctggagcaggacttagaccaagatactcacaaaca
agctcttcaagctcaagcggagcgtgagcgaagtttcccatagctccgcttatcatacct
acgcttatcgtctttttagcatgttctagaagttcgtaagctctttttatctcgtcatac
catatagcaagcactaaaccaaatgttatcggctcaccgtgaattccgtggctgcgacct
accataagcgtatttttatgttctatcgcgcgagtctttaaagtattcattaaatttgat
atatcttcaagtatgagatctaaactatcttttatctgaagtgcgacagcagtatctata
cagtcactgctcgtcataccaaaatgtacgaaacgactctcttctcctaagctttcgctt
acgctagttaaaaaggctataacgtcgtgtttcgtagttttttctatctcgtctatgcga
gctatatcgaatttagcgtttttgcatattttttcacagtcatcatctgggataaagtct
agtttattccatgcttttacagctgctagttctacttttagccaagcatcatattttgct
tgcatgctccatttatcgctcataatttttctggagtatctatctaccactttataccct
tttttataataaattttgtataatttttaagttgaaattatacaaaaataaggctgaaat
gttggttagaaatggcttataaaaagtttaaattaggatattttttgggcgaaaaagctt
accgtatttttttaaatttaggttatagtatgaaagaagctcaaaagctttgtgacaaag
gtagattgctcgtaaatgacgctgtttgcggtaaaaacgatccggttttcggggaagctt
attttatagattacgagtgtgagccaaagggattaaaacctatatttgaatgtgacgagt
ttggtgtatttgataaaccaagcggagttttatctcatccaaatggtagaaattgcgagt
atagtttatgtgatgaaatttggtctttgtggggcaaaaaagcttgtgttgcccatagac
ttgaccgagaaacaagcggagttatcgttgtggctaaaaatgcgaattccgcgttaaatt
taaaaaaatcttttgaaaatagggcagtagcaaaaacttatctggcttttgtgagaggca
aatttgacggtaatggacttgataaatttcatataaatgactttgaggattttaaagata
agctagaattttttgataatatccaaggttttgttatcgataaaaatatggatataacaa
aagattatgatgacataaaaatcagaatggaaatttgtccggaaggaaagagagctgtga
ccgtagtaaaactcgtagagtattatcctaaatttgatatcagcttggttgagtgttatc
cactcaccggaagacaacatcagattcgcttacatttgtttcatatgaaacatagaattt
tgggtgatccgatttacggcttagataaatttaatgtagagcaaattttagatggtgtga
tgagcgagcgcgatagggtaaaaaatactggagcatcaaggctaatgctccacgcaaaat
cagttaaatttaaatttaaagatcaagtatttgagataagatcagaacaagattttaatt
ttaataaataattttgaaatttaatatagcagtgatcttaaaatacgctttataaatttt
tatttcttttcattttttatgacgaataaaattccgctaagacctattatcactacaatt
gcgataaaacagatttgaactatatctagtagattcattttttatattcctttggcgtat
aattcttgataaatttctttaaaaagttgcattaaatattttttatcttctaagttctcg
atcaaaatcatctcttttgcattaggatatggtagttcgtattttatattttttatgatt
ttttcggcggatttcgtcttttttattagtagtctatcatcatatattccgcctatgatt
ttgcctttataatatagtatgaattcgcccatcatcactttaaagctgatgttgtctaaa
ccttctaaaacaaagtctaaaaattctctttttgaactcacatttcaaccttacttctct
cttttagctgaccgcaagcagcacttatatcaagtcctttgctttgacgaatagtgcaag
ttacgccgcgactttgcagataagttctgaaattgtccacgttttctatgctcggtcttt
ggtactggcttccttcatgcggattgaaaagtattaaatttacttttgcttttataccgt
gtagaagtttgacaagtgcttttgcgtcgcttagattgtcattgactttatccattataa
gatattcaaacataactctttttctcatatcgatgggaaaagctctcactgcgtccataa
cggcagctatgttataagccttgtttatcggcataagttttgcgcgaagctcatctgtta
cggcgtgaagcgatatagctagaagcactccaaggtcaagctcacctagtttttttatct
gagacgcaagtccgctagtacttatagtctgacgtctagcgccgatagcaagtccgtcgt
tgtcttttagaatgctaactgctttactaacgttagtaagattatcaagcggttcgccca
tacccatatatacgacatttactctgcgttcgtaaggtatattattttctctttttatcc
ataaaatttgtgctacgatctctccggcgctgagatttctaacaaatccacctttagccg
ttaggcaaaagctacagcccatcttacagccgacttgcgaactaacacagatagtataac
gcgcgtgacgttctacgctgccatcttcgcttgaaatttcctctttcataggtagtaaaa
cactttcgatagttttgccatctgttagtttaaatagatactttatgcttccgtccttgc
tggtttcactcctaacgcaagttagtggatcaaggtaaaattcgcttttcaaattttctc
taacatcttttgatatgttagtcatctcatcaaaacttcttgcatttttcttataaaccc
actcataaatttgtttagctctaaatttcggtgatagtaaatttgctaattcatcttgag
atagatctaataaatttctcatataatgtctctttctttcaaatatttttctaaatttag
ctttgcttttttatggttttttataaattcattatgcgcgttaggttcacaaaagtttgt
agcgcatagaatcccgcgagcaggaattttaaattgttttgccgtttctaagacggagta
tagctccatattttccataaaaagtccaagttcactaaatttttgtgcgatatctctatt
cgttgttataaaatttgatgagtttgttatcaatgtttcttgtgaaacatatttcaaatt
ttgcacaatcggcgaagaaaatagtggagaatatgaaagtccaagcaaggacgaaatttc
taaatttacggctgttttactctcataaatatctaaaagatttccatctttatataatcc
gcaagttcccacaaaaatgatctcgtctgctttatttgcagttaataatttagttaaatt
tatagctgagcttgcgattcctacacctatcggaacggcaaattcaaaactctcattaag
tccggcgcaaactatcaaattctaactccgatatcgtttgctaaaaggtattttttgagc
tccgatatttctatctctttatagtgaaatatacttgcagcaagcgcagcgtcagcgccg
aatttaaacgcttctaagatatgctccatagttccggcaccaccgcttgcgatgaccggg
atgccgactaaatttgatattttagatgtgacttcaaggtcgtagccgttttttgtgccg
tcgctatccatagaagttagcagtatctctcctgcgcctagttcataaactttttttgcc
cattcataagcgtcgattttagtatctactctaccgccgtttataaatacgtgatagctc
ccgtccactttttttacgtctatagctacgactacgcattgtgagccgaatttatttgca
gcttcgcttatcaaatttggattgtgaatggctgcggagtttagacttactttatcgcaa
cctacgtttaaaagtcttgagatatcatctatttttcttataccgccgccgactgttaga
ggtataaaaagctgccttgctacttcttctactacatgtacgatagtatctctaccgtcg
ctacttgcagtgatgtctaaaaaacaaagctcatcagcgccttcgtcgttgtagcgtttg
gcaacttcgaccggatctcctgcgtcgcgaagtcctacgaaatttataccttttaccacg
cgtccattatttacatccaaacaaggaattatacgttttgcaaatttatccataaaaact
cttttttatcatcattttacaataaaagcttagaaaatttacttaaatagaacattcaat
cactattaacctatattttgataaaatagatataaattactcaagaagaagctgtgccaa
ataaattttcaaatccgctaaaagcgttaaaatacagaaatttcaggctatactggttcg
ggatgatgatatctcaaacaggaacttggatgcaaaatatcgctcagccttggctggcgc
ttgaagttacaaataacgctacgttagttggtatagtagccgcagtacagtttttgccgc
ttcttgttttttcgctattttcaggtgcgctattagataaaattgataaaaaacttatac
taaaaattacccaaacaggactttgtttaacatctttaatctttgctcttagtgttgttt
ttggttttgcatcgtatcctattatactatttttagcatttttaacaggtctttgtaatt
gtcttgattcgccttgcagacagtcgtttttatatgaattaatagacgacaaaggagata
ttcccaatgcggttgcactaaactcaatgtctgtaaacatagctaggatcatgggtcctt
tttttgccggtatagttatgactaaatttggactagcggcctgtttttttctaaattcag
tctcatttatagcgatttttataagtttattttttataaaacataatccctcaaaaacaa
ataaacgcaaagaaaatatattaaaatcgatattttcaggatttcactacataaaaaaac
gtgaaattcttataagccctttgatagtcgttcttatagtaggaacatttttgccaaatt
ataatgtgacaatatcttctttatcaaaatatagcttaagcggagccgaagatacttttg
cttatcttatggcttttttaggaatcggatcgttttttggcgcactttgggtagcgttta
caagtaaaaatatcagctataaaaccgttaaaattatgccatttatagccgctacgtttt
taatagcaatcggtcttagcagggattttactacagccggggtatttttagcaatgaccg
gatttagttttatgatatgtgtttctactataaattcgcttttgcagttaaactcaagag
aagatttcagaggtagagtgatgaacgtgtatattctatttttcctgggctctacaccga
taggagctgttatatcaggagttttggcaagtaaatttggagccggaatggcgcttgtta
tatgtggattttgtgtatatattttacttattatatggtggataataaaaagttattatt
taaatttgaaaattaaatttaattagtttgtaagtcaaattcaggtagcataaacgcgat
gataaaagtaaagaaaaaattcggtcaaaattttttacaagatgaaaatataaaaaatca
aatcatccaagcgattcccaacgatgttaagcgcatagtagagattgggcctggcttagg
tgatttaacacaaaagcttgttaagttagacagtatgattgattgttttgagatagatag
tgagctttatacaattttattagataaatttagaagcgaactagatagcggaaagttaaa
tataataaactcagatgctttaaatgcgtgggataaactaagcgcaagtgagtatttttt
ggttgcaaatttgccttattacgtggcaacaaatatgatattaaaagctatagacgataa
aaattgcaaaggtttagttgtgatgatacaacgtgaagttgctataaaatttagtagcga
agccggcgataaagaatttagttctttggctattttaacatggttaaaaggcaaatgtga
gttgctttttgatgtgccaagtagtgcttttaatcctccgccgaaagttatctcatcagt
cattagaatcataaaagatagagatttgagcttaaatttaaaatatgataatttcaagaa
ttttttacgtgtagcatttagcgctcctagaaaaactctgttaaaaaatttatcaaattt
agttcaaagagacagattagaaatattttttaatactgagaatctctctcatactattcg
tccgcacgagcttagtgtcgccttatatttaaaactatttaaagaggctgaaaatgaacg
aagaaaacaaaacccctgtggctgaaagaacaaatagaaaacatagatacaaacaccaca
gagacaatctaaaaaaacaagcaaatgctaatacgcaaaacgtacaagcaaatgaagtcg
caacagatatagcagaatcagaggtaaaaaaacctaaaaaacgcaaacataaaaacggta
ataataccgtaaaaattagcggaaacgaaggctggcaaaaagatatgcaagcttctatag
aagcaaatagagcctctcacgaattaagacttaatccattaaaatatctaaactcaagcg
aacataagatcaaaataactccgcttggcggacttggcgagatcggtgggaatatgaccg
tatttgagactgacaatgatgctattatcgtggatatcggtatgagttttccgagcgaga
gtatgcatggtgtggatattttgatacctgattttgattatatacgtaagataaaacaaa
aagttcgcggcataatcatcactcacgcacatgaggatcatataggagccgttccgtatt
tttttaaggaattccagtttcctatttatgcaactccgcttccattaggaatgataagca
ataaatttgaagaacacggtctgaaggctcacagaagctattttcgtcccatagaaaaaa
gaaaactttatgagataggtgactttgagatagagcttattcatataactcactctatta
tagatgcgagcgcgttagttatcactacaaaagcaggaacaattcttcataccggagatt
ttaagatagatcatactccaattgatggctatccgacagatttaaatagacttgcatatt
atggagaaagaggcgttttgtgtatgttaagcgactctacaaatagctacaaagagggta
ttacaaagagtgaaagtagcgtaggaaagacttttgatgctatatttgcaacatcaaaag
gcagggttatcatgagtacgtttagctcaaatatccaccgtgtttatcaagccattgagc
gtggcgtaaagcatggtagaaaagtttgtgttataggtagaagtatggagagaaatcttt
ggactgctatcgagctaggatatgtaaatttagataaaaagatatttatcgatgcaaacg
aagtcagcaaatatccagataacgaagttcttatagtaaccacaggaagtcagggcgaga
ctatgagcgcgctatatagaatggcgactgatgaacataaatatatcaaaatcaaaccaa
cagatcagataatcatcagctcaaaagcgattcccggaaatgaaacaagtgtttcaacag
tgcttaattatcttttaaaaagcggtgcaagcgtagctcatcaagactttagcgaaattc
atgtaagtggacacgccgcccaagaagagcaaaagcttatgctaagacttgtaaaaccta
aatttttcttaccggttcatggcgagtataatcatatagtaagacacaaagagactgcta
tagcatgtggtgttgatgagagaaatacttatcttatgagcgatggtgatcagatagaag
tttgtcaaaaatatataaaaagattaaaaactgtaaaaacaggtaaggttttcatagaca
atcaaatcaataagcaaatttctgatgatgttgttatagatagacaaaaattggctgagg
ctggagtggtaactataatatctcagattgataaaaatgctaaaactttaattcaaaatc
gtgttataagctatggtttggttagcgaaagacagagtaaaaaccttagcaaagagatgg
aagaggttcttttgcagtttttaagcaatgttaaagatgaattgcttcacgatcaaagag
cgttagaaaatcaaattaggcaagttattagaaaacatatatttagaaagattaaaaagt
accctaccattgttccggttgtgtatttgatgtgatagtaaatttaaacggagaaaaaat
ggatattttgagtatcgctaaagaggtattaagcttagaagcagatgagttaaaaagaca
agtagaattactggattttaaatttgaaaaggctgtaaatttagcactttcttgcaaagg
aaagctcataatatcaggcgtgggtaagagtgggcttgtaggagctaagatagcagccac
tttggcaagtactggaactcctagcttttttttgcatcctactgaagcgcttcatggcga
tcttggtatgataagtcaaaacgacgctgttttggctattagttttagcggtgagagcag
tgaacttctattgatacttccgcacattaaaaagcgcggtataaaaataataggaatggc
aaaaagcggctcaagtctagagatgttaagcgatgcatttattagtcttgacatagtccg
cgaagcctgtcctttgggtgccgcgcctactgtttctactactttgactttggctttagg
agacgctttggctgtgtgtttgatgcaattaaaagaatttaaaaaagaagattttgctat
gcttcatccaggtggtagtcttggtaagagactttatctaaaagtaaaagatgtgatgag
aaaagatgaattgcctattgttagtgatgatgttagtttaaaatttgcgattaattcaat
gactcatggtaaattaggcacggttttactaacaaataaaaacggtttgttagtagcagt
tctaagcgatggcgatctaagacgcgcattgggtaacgagaattttaatataaatgatca
agctattaaatttgctactaaaaatccaaaggtgctagaagatgaaaatatgctagccta
tgatgctttaaaactcatagaggagtataaaattcaaattctaatcataacaaaagataa
aaaaccaatcggagctttgcatatccacgatttaacaagtttaggactataatgcgtata
aataaatttatttcacacaacacaaattactcacgccgtgaagcagatgagttagtaaaa
aatggtaaagttagtatcaataacaaagtaatcgacaacttagcaacagatgtaaaagaa
gacgataaaatcaagataaacggacgatttataaggctaaaaaaagagtttagcattata
gtatataacaaacaaaaaggtgagttagtaactaaaaaagatgatcgcggtagaaaaact
atctatgataatctcccaaggggtatttctaaatttataagcataggtaggctggatttt
gctagcgagggacttttgcttcttactgacgctcctgcgatcgctgaagcccttatggga
agtgatatagagcgagaatactatctaaaaatcaaaggagagataactccaaacgtcata
gctgcgatgcaagagggatttttcgctaaagatgccacaaaaggcgctcacgctagaaca
aagcaaatttctatggaatttaagccatttttggcatataaaatcatcagttttagcggc
ggatatacaagattaaaagtcatcataaacgaaggacaaaaccgcgaattaagaagattt
ttcgggtattttgatcttgaagttatggatctaaaacgcgttagttttggtcgtgttagc
ctagatcaactaggcgagggcaaatggcgatactttacaaatagtgaatacgacgattta
agagattttttgaaacaaaacggagtgagatattagtatataaaattattaaggagtcca
aaatgagtcatattctattgggggaaattaagcagtctaaaattattttaaacaatcaaa
aattagcagacgatagagcttttagccatgtattattaaaatatttctttgatgtggagt
atgtagatcaagaagattttataacggatggtgcaaatgatggcggaatagattttgcct
attttgatgaagaagagttaaaagttgttgtatgccaatctaagtttactgataatttgt
catatgctgacattattgctgaattagataagatgtatagtacaattcataattttacag
ttggcaatactggtatatataatgatagagtcaaaagaacaatacaaaatttcattgata
gattgccagatgaaggatccacaaatattgaatatcatttatttacttcatcagatttag
acaagcaagcaataacaaataagattgaaattgcaaaacatggcttctcaatagatatgg
tatctttatatacaatagcagatattgagcgtaaaatagaagagagtcaacaaactcttg
aaactgttatggaagcaaaaattttgatcgataaaaaaggaaattatctcgaatatgaat
ctaatacatcttgcggtgttatggttaatgtgtcttcaaagtctatagtgaatttgtaca
ataaatactcaaaaaaaggtttgtttgacctaaacattaggaaatatattcctaataagc
ttgttgatgatggcattagaaaaacgcttagtagtgataaagaaagagaaaacttttggt
ttttaaataatggaattgttattgcgtgcgaagattttgatgtggatggtaattctataa
aacttaataaattttctattgttaatggtggtcaaacaactaatagaattgcggaataca
aaggtaataatagccaagagttttatgttccttgtaagattgtggcagaaaaaaagaaag
atcctaatttgtcattttatactaaaattgccgaagccacaaattctcaaaaaccaattt
tgccgagagacttaaaatctaatactccggagatggtgcagttaagtagaaaatttgctg
aagaaggtattttctttgaaataaaaagaggcgtaaaacaaccatctaaactaaaagtat
ctattaaaaatgatgaattcggtcaaatgattttgtcttttgtgttacaaaaaccaggaa
ccgcaagatctggtaaaaaagctatttttgaacaaaatgatacctacaatagattgttta
agcaaaattatatggcggataaaaataaaaaaacctttgtggtggattgtattgctttat
acaataaatatcttgcaatagaaaaagatttgaaaaccagcggagatttaagctccaatc
aagcagaaattctaaaaaatggtaaacaaattatgctagcattatttggtgttctttata
ggctggtaaataatgatgttacagaaaaagagttaattgaagattcaacaatacttttaa
atagagattttaaatacggagcttttatttccaattatcaaaatgatgatttagataaga
aatttagaagaataatcataaacttagttaaaatggtgacagattcatataaaatcgctt
atgatcgcaaaatagccactagcgttagtaattattttaaaactaatgataaatatttag
aaaatatcttaaatacgttttctgatttgttaagtatgagcatcggcgaagatctaaaag
ctcaaattgatatttttaaaagataactttcaatgaggtgagatattgaaatagcaagat
ctgttatagaagtagcaaaagagattttggagcgtaaaaaagaggctttaaaacttaata
aaatgtattttatagcaaaagaatttggattaaccgatgaactaaatttaggaggtaaaa
caccttggcagtcttttatgctcgtgtatttgttgatattaaaaaataatccaaacttta
tatttgaagtggttagtacaaagcctatgtttataaaactaaaaaatcaatatataaatt
taaaatctcaacatttagtagatcaaatagtccaaaaagagccacaaactgtatataatg
agcgagatttgcattcacttttaactagatttatttttacaagtgaatattttaaagctt
atactaaaacaatctatcacgaaagtagtaaaaaatttcaaaaaagtatagataaatggc
tatatccagatatagttggagttagttttgaatatagagattaccaaaaagagctaaata
aatttataggcaaatttaattcgcttccaatcaaaatctatgcttttgaaatgaaaaaat
atctaagtgttggtagttttagagaatattattttcaagctgtgagtaattcaagctggg
cgaatgagggttaccttgttgcgcttgatatcgatgagggcgatgaggagcttatggatt
tgattaagcgtttgagtttttcatttggtataggagttattagccttagttcgcaaaatg
ttgatgaaagtgtgattttagctagggctaaattcaaagaaagcttagattattctgtga
tgaatgaattaagcattaaaaatcctgattttaaaaaatttcttgagagtatagaagtaa
aagcgaatttgatgaagttttggataatgataaattagaaagctatctaaaagataaaaa
gattaagtaaggaagcgttatgcgacgaagcgaccgtgaattagaccgacaaatagccct
taaaataatagacgagagcgagtatgcgacgcttagctgcgtagatgaatacggtgaggt
atttagcattcctatctctgtagccagagatggcatgagtgttttcattcatggagcaaa
gacaggctcaaaagcaagattgtataaagatggcaagagtgttactctagtcgccgttag
ccaaaacagagtacctacgcctagccatgagttttgtcaaagtataaaagacagcgcaag
cgaacttggaggtagagtttttactactgaatactgcagtgcaatagctacaaccaaagc
ttatgaaattacgcaagaagaggaaaaaatagaagctttgcgcctactttgcgaaaaata
tactcctaaatatatggagtatttcaacacagcagtgcaaggtttgcttaagaaaattag
tatttatgaactaaagatcatgagtttatctgctaaggctaaaattataaaataattaaa
tttaaaggagatataccttgaaaaatataatgcaaaatcgcttttcgtgtagacaattta
aaaacgaaaagatagaaaacgcaaagataaaagagattttgaattttgctagacttactc
ctagttcatgcgggcttgagccttggaaatttgttgttatcagtaaatctgatgagctag
atgagcttgggaaaatttgtaacaatcaagatcaagtaaaagcatgttctcacgcggtta
ttatactagctagaaatgatctaaaaagcagctgcgaatttttacaaaatcaggtaaaaa
gaaagcaaactatacctgaaaaatataacaaagctatgaaatatttcgctaacagatttg
atcatcaaactaacgatgagctaacacattatgcaagtttgcaatgttatttgctatgtg
caaatctcataaatatcgcatatagtatggatataaaaagttgcataataggcggatttg
ataaaatttcactaacaaattttataaatttaactaacaactttacacctgtgttagttg
tggctttggggatgagtgatgaaaccgctcctgctaaaatgagacttaatttagatgata
ttttgatttggagatagttgaaaagatttctaaatttaatatagttttgtgatgaaaatc
acaaatttaaattttaaaatatattataatatcatccgtatcaattcaaatttaaaagga
gtttaactatgaaaaagttaactagtatttttgtaggtctatttttattgataggtcttt
ctacttcgctaagcgcagctgaaaaatgtggtactagcaaatgcggtgatacaaaagtag
aaaagcctaaagagacaaataagactgaaaaatgcggcgctagtaagtgcggcggttgat
atagtttttatagcttcaaaatatgcggctcttttgccgcatgcatctctttcgaggttt
attaataaatgaaaaatttctgtaatatttttaatacgtttggcttaaaattccaacatc
tctctttgcttattatacgtttggttttagcttacggtttttatgaaaccgcagttccca
aatggcaaaatatcgaaccgactgcccagtggtttgcttctatgggttttccacttccgt
ttttaagcgtatatttagtcgctatatttgaggctttagcggttccgctttttgcacttg
ggctttttactagaattattagtgttccacttatcgtaatagtgcttgtggcgatatttg
cagtacattttggcaatggatatagtttggcaaataacggttttgaagttccgctttatt
atctagttatgctttttgctatattctcgtttggagccggcaagatcagtcttgatgcag
tgatgaatagatatgaaagatagacgctcttttgtaaaagtcgcttacggggctatggca
ttttctgccgcacctataaatttatttgctcaagatgaaaatattttggctgacaaaact
ctgtcaaaagatgaaatttataacatattaaatagtgtttcaaagcatctttttcctatt
ataactcagttaaatatagatgttttgtcatatttaaagattattatatcgcattctaaa
gtttctataggagctaaaaattttatcgtaaatggtgtgatttggctaaatgatgttagt
ataaaacagtatgagtctgattatttaagtttatccgataaaaagcaaaatgatctttta
gaaattgtttcgaaagatgaagagtggggagaaagctggatatatgatatgcttgttttt
tgctcagaagcggtttttagtgatcctatttatggtgtaaatacagatgaaaacggttgg
aaatggatctctcacgagaccggacttcctcagcccaaaacaccgtttttataaataaat
ttccgaatttaaaggtagtaaatgatatatgacgtctgcataataggcagcggagctgga
gcaagccctgttgcgtacgagctaagcagagccggatttagcatagtagttttagaaaaa
ggcaagttttataaagaagaggattttagcaaagacgagttagccatttcaaggcgtaaa
atgtttgcgccaaatttaaaagacgagtatcatatagtaatagaaaaagagccaaacggc
gaagtaagtagatataacggtacttggagcttttggaacggctctcttgtaggtggaagc
tcaaatttgatgagtggattttttcatcgtttaaaaccgaacgattttaaactaaaaagt
gtttatggagagatagaaggcgcaaacgtcgcagactggcctataagctatgacgagctt
gaaccgtattatgcaaaggttgaaaaagtcgtaggcgtatctggcaaagtcgtaaaacat
aaatttagcgaacccagaagtacggccgagttcccatacgaaaagctagaagaaaatgcc
gccgcaaagtggtttgataaagctgcgatagagcttgggctaacgccacttccgacccct
agagccattttgtctaagaacgatcttggtagaaacgcgtgttattactctcatttttgc
ggtgcttatccttgtgcgagcggggctaaggggagcggcagagtgtttttgcagcagtgc
ccggctaaagttataccagaagcctttgtttataagctagttagcgataagtttagcgta
aaagaggctttatactacgataaatttaaaaaatctcatagcataaaagctaagatattt
gtcgtagcggccggagcagtcgagacttcaagactgcttttgaactctaaaaataggcat
tttgctaatggtttagcaaataactcaggtaacgtcggtaaaaatttgatattttcagcc
ggtggagtcggaagcggaacgttttatctaaaagatcttagtcaaaaagacgccgcggat
ctgatgagcagaggtctgttttttaacagacatatacaagagtggtatgagtttaaaaaa
gatggtaaaagatacaaaggtggtattatagactttttgtttgagcatccaaacgttatc
cctaatgtcactgcgcagttttatgagaatggaaatttgatatttggtgataagctcatg
aaaaagataaaaaataacgtttatgcaagtagaaaactcacgtttgaagtttttaacgac
tggcttcccactaacacgacttttgttagtgttagcgatactcatagagataaatacggc
attccggttggcgttataagcttagatgcccacaaacaagatcttgaagtaggcgagttt
ttatctaaaaaagcggtggaaattttaaagcagatgggtgcaaaagacgttagttatagt
gttagtggctctccaccgccaaatttggtagccggtggagcaaggtttggagatgatcca
aaaactagcgttttggataaaaactgtaaaactcacgagataaataacctttatgttagc
gacgcttcatttatgcctacaggcggaagcgttccatatacttggacgatatatgcaaac
tcgtttagggtctcggatattattaaaaagagattgtcaaatttagtataaatttggtaa
aattgcttcaaaaaaaaggaatattatggaagtaaaactactaaatttcactccgctttg
ggtctgttcaaatgcgatccgcacttgttggcagagttttgacaagggcgataatggcgg
cgaaaaagatgtcgaactcatagatagagtaggcaataaattcaaacacgcaagtacgtt
agagcatttatattataacttctacataaaaggcgttagcagagctttacttcaagaatt
agcccgtcatcgcatagcaagtctaagcgtaaaatccacgcgctacacactaaaagagct
aaaaaatgaaagcgagtttaaggtcggagatttcgagagtgcaagcgtttatatcgtgct
tactggaaatgaatttgtcgataatgcaagtataaatgcacttgagaatttgcgccgaat
tctaaaccaaaatacaagcttagatatagcaaaatactgccttccagaaagctataaaac
agagttaagctggagtataaatgctagaagcttacagaatttcttaagccttagaagctc
aaaagcagctttatgggagataagagatctagcgaatttgatctatcaaaatttgccaga
tgagcataaatttatttacgaaaactgccttataaaacccgaataaaggaacaaaaaata
gcaaaaactatcataggtgtagaaaagaaaactggaattttatctatagctattagattt
tggctgggaaaaggtctttcccgtttgtcgagcgcaacaaaaacggcgtgaattatttta
gcgacaaagacattgggtgggtcatgcgggcggattgttttagaaaaaccggtatgagca
tagaaaaacaaacattatataacattagccgcaaaaggcaaaagtagtacagctacgcgt
ccaaaggcgatagaagagcaaaaagcgactataaaagccgagataaaaaagctagaagaa
atagacaaaattaaatttcaaaatattcttatttttcccttgacaaacacctaatgttag
gttttataatgctattaaaattgaatttaccgtttcaaaaatagacaaaaaccagtttct
aaccataggactgaatagctacaaatagagttccgtttctctttaaagcaagtatttacc
acagcggaaaagaaatagagattacaataaaaatgaaaaacaataatgtaatgtgggagt
ccacaaatagggctttagaagagactgctttagctgggcttggagctggtaatgtaatac
tcacagaaaacggtgagaaatatacagttattgcgcttagcgataaaaaggaagtaaaaa
tcagacacccaaaaggtcgtgatgtgagatttatgatgagtggtagtgggcaaaatgata
gtgatctgctatttagactaacgagcaaccttgcttgccttagcgaagatgaacttgaaa
atatggaagcaaaagactgtgctatggtcttaaaagaagtgagcagttttttagcatagc
ccactccactcatggggtggctctcataggtcacgttctacacttttcatatagtgaaat
tatgagtatggatgtgggcgaatacaaagagtatttaaaggaagctatagaaattatcaa
atctttaaatgcgtgtgataaatgataaaaagcgataaaacgtattgcttgtgcaagtag
gcaataaatcaacaatgtataaaaaaagatagataagcgtagcacaaataatagatgaag
caattatgtactcatcattgtttgtaaatagcaaaacaataaatgaaatgatgcaaagtg
caataaaaattgtaaatcttttcataggtaaattatataaaaaaaggtaaaaaaatgcaa
gatatcggaatcggtcttaggtacgcttgattttttggttgctttgggatttgttttgct
tgcgttttatcctgttttggggtttttggtgcttgtgatgagtataagacttgtaggcga
gtatgcacttgtaaaaccgggcagggaaatgcttttcgtaccacttaacagcgagagtaa
gtataaagtcaaaaatttccttgattcggtaaaaaatatgaaaaagaggattataaattt
aaagataaggagctaaaatgcaagattctaggcataaatttatgaaaaacactatgcaaa
tatcgaagtaattaagactaaatttgacagaccgtttcttgtagcaaaacacgccttaaa
gtttatgctcccacaagctatcaatgagggtaaaaatgcgcaaaacgtgaaggctaggat
atttaaccttagctcgataagaggatttagggtatcaaacaattcaacaccgtattgcat
gagtaaatttgctttgagcgcatttagcactagataaaaggagcttagatgaataataga
agagattttatcaaatttatgcttttaattattgatatgccaaataaaatattcgcaagt
agtggttcaaaaacccttgtagtctattatttacacactttaaatacacatattttagcc
tcatatatccaacatattgttggtgcagatatgctgaagctagaaactttcgatacttat
ctaatcaattatgaccaaatggtctcattagccgccaaaaaacagagtttaaagaaaaaa
ccaaaagagatttgttctttaatacagagcaaatcgcatctaacttgtctatttcaaatt
tacaaaatatatcaaatataaataagtagctttatatgttaaaaatttaaatttatactt
ttaaaatgtagaaaaaatgaataaaatattagtggcttatttttcagtaagcgggcaaac
taaactccttgcaaaaactatagcagaggtaagctgcagcgatatctacgagataacacc
agagcaaatttatacttcagccgaccttgattggcacgactcaaacagtcgttcgagcgt
ggaaattttgaaaaaatcttgcaacgcaaatttcaaaaacgcaaaagcgttaagctcaac
tacaaatagcactagtgtaaaaaaatggctggagagtttgggtatttgagttgcataaat
taggcttacaacaagagctataagcctttaaattcggctcaaatttagccgaatactttt
tctaaatgtttgcggtaattttgcaagtatatctccacttgcggatttttcataacatca
ttgcatataaaagtcggcagaccgcccattcctataaattcatgagctttgtgcaggtgc
agatatacgccatcaacgccgacgccgccgaaaaactgatcggtatttgtaaatgcttcg
ataggtgcattccaagtcaagctaaacatatattttttatcttttacaagtcctcctgat
ccgtattttgccgatgcgttgcttctgcttcttccgtcattttcatataaaacaccatga
cccgctgtgaaaatttcatctatgtatttttttactatccaaggttcacccatccaccag
ccgggcatttgccagacgatagcttcattgcttgtccatttttttaattcattttgtacg
tcataacctttatcgattatagtttcttgcactgttataccgagattttgcaatgtgttt
tttgcttcgttgtgcagcgtttggtttagcatgccttttgaatgtgcgaaatcttttgct
ccgtttatcaatagtacttttttcacaattatccttttttaaattttaaaaattatagcg
ttgttttttaaatttactcttgacaaacacctattgtcgagctttataatataatcaaat
aaattccaaggagaataaaatatatgtttaaaaaatttataaaattctgtacgattttag
tcggcgctagtgctttcaccgcttctacccaaagtatagtaacatcaggagttaaaggag
gagtgggtactttacaggtgaagttagcgttagtatgctttttcaaagcgatacttgtcg
cccttttggcggagttttcgcctagatctagaactgcgcggcaaataaaggaaatgttgt
gctttgtcctcctgatattaaacattttcacggcactggatttgatacaaaagcggctca
tatagcttttaccagagaaagagatggcaaaaacgtgatttggatggaacacgtgagaga
tgagaagtatgaaagactaataaaacaggcaaaagaggattaaaatgcaaaatcgtagaa
attttttgctaatacagcagttgatttgagagctttagcaataatctctagtgcggcata
ttcaaaagagtaaaatactgaaaaaaggtggataatttgagcgatagctcaaataaaaat
tataataaattcttcggaagtactaatccgttttcaaaaacagactctgagtttatagaa
aatcatctaaattttgcattcggagatatatttttgtatttaaaaatagacgataaaact
ataattatgttttggcttggctgtttgatagcaagcggcggacttagagagtacaaaaga
gttgttaatgtggctttgaaaacggcgtatcgccaaatgagataaaataaattctatatc
aaagtactctttatgtcggttttgtaaaaatagatgattttatacatgcttgtaatgagg
tttttagaaatgatggcgttaagtttcctttaaaaaatgcatctacaacgactataagcg
acagagaaggaaaaaagtttagctatacaaagagcgttttttggtgaggctatagataaa
agctcacgcagcagaaatataaatttaagaaacacaagggaaattcttatagatgtcgta
acttcgttaatttcttatatctactacccaaggagtttaaacgcactgcgagccattgat
gaggtgagtgcggtttgattttaagattaaataccgattacgtaaccggtatttaatatc
tggttaaaacatttttcctattgttgccgtcaaatttaggctttttgcatcttgttgtat
atttgctgctgtgctaaatcttataaaaacgtcgtttggatatagcatttctaaatttgc
tcctatagtgagtaaatgttcacttaattcatatttttgagtaaaaccgttagaactaaa
atctataaatttagatgagtttttgatatcttttccacttaaacgatactcataaatagc
gtaactcgatagctttgtagttatgttttgatttttatttaaataagctaagtttagtcc
ggcatttatactggttgtatgatgagagatgctatcaacttttctagcaaaaatattgct
atttatatcaaatccttcttgataaatatagttataattcacgtagctaatcggagttaa
aatgatattattaaattcaaaatcttttgctaagcccatcatagctcctgctataaaatg
gttataatttgatttcgagctgctgctaagaatcggatttgagcttagatctagcgtgtt
tttgccgtatcctaaagcagccgcgcttagcactttaaaattttgaaaatcataaatata
gtttatacccgcatttatactatctgtttcgtaattagattcgttaaatttattttttgt
attgcttgctcctaaatttaatgaaatttgtccattgtcgctcatactagttccaaaacc
aaaatcagttcctattttgcgtcctttatactcatccgcatctgtttttttgtaatttgg
agccgcataccaaaaatattctttgttcttagcatagtcgttgttcggcgcaaagagcgt
gtttgataaattgttatttatagcaaaaatagtataattttgtgtaatttttgcttgatc
ttctattaaagccgagatatttgatagatagctttgattatctatactttttaccgtgtt
ttgtatactgcttatatctttgcttgtatctaagtttttaaaaaaatctttatagagatt
ttgtctatttaaatttggatcatttagcttatagcgaatatctcttaaacttgctccgat
gcccgagttttttatatcataagctccgtttttaactcctttaaatacaatactttcttt
gtcttgagatatatcaaaatccaaagttaaggatttttctaaccctatagtgctaaatga
atttaaatgattttttaaatttcctaaatctagttttatttttgtatttttttcataaaa
tgtatccgtaagaggtataaacacaagctttgagtttttgatatcatagttattagctat
taatttagagttgtttttagctaaatttgcaacgtctatctgaagtgatgcattttctcc
gttttgagtatatgttccatttacgattaaatcgcttaaatcttcatttcctggtcgaac
tatgccttgattgtacagatttttttggataattccatttccgcttaatgtaccggcttg
ctctacaaaaacattactatttttaatctctccgcctttattgcctattctaaacagctt
tagtcccccgtttcttactatagtatttccttcaaaaaaagcatctgcgctaagagttaa
aataccgccaccgtcttttataaatcctacgtttagatcatgcatactatattctccgcc
tttatagtgccatagcggattatattttctttgggctatatcgtttgcaaaagtagcgtt
atatccatttgtgtctatagtgtaataaagcgcttgttcatttccataatttaaaatatc
atttagagtaagtctatttgcgtctaaaagcgctagtccgttcatggcttttttgatatc
caagataccttgacctataagttcttctttggttatagaagatacttgaatattatttat
atcactaataaaatctatttgttcagcgatatatttttgaatttgtttgtctgttgtttt
gatagagtattttttgaagtactgcgtataaaattttgcaatctcctcatctgtataacc
cgcttctatcctatctttatttatctgtgtccaatcaagagaaccgtctgccatagtagg
aattgcattatctacgtaaattaagcttacaaatagttttttacttttattgtttgtgat
attttttaaaaccatttttggcagttttatattgctgtttgcagtgctaagcagcagatc
tcctatctgtttgccgtttaaaaaaggaaacttttgagatactaaagccgccgctccagt
tgcaaaaggagcagccatagatgtgccttgttctggtacgaaaccatttgtagtggcgct
atcggcagaccagatatattcaccaggagttaatatagaaaaataagccgttcctttaaa
agcgttactaaaatccgtaaatgcaaaaggtttgctcatatcaaatccctcatcgcccaa
cttcgttactttagacgaatctatagctccgacagctagccaagcattgagatcttgatc
cgtaatgaggcaaagaagccaaagtagatggagaagatatgcctgagtttccatcagcaa
aaatatttaaaattttcttttctttcgacagtctgattatagatgagtttgcatttgttt
gatccatagcttcgattatataatcctcgacttcatcttgcgttaattcataaaaatctt
cagtagcgtcgatatgcaaaataggaaatacaaaatctccaaatgagttatttataattt
taatatttttatttggatctccgaaaaacttatactccgcatctaaattttccttaatgt
gattaaatgcatcaagcgaggcaggagcttgcattccataaccttttgcgttataagcaa
ctccatgcataatgggattattaaaagctcctagagcgattgcggctacttgggaaccgt
gtgaattataattccaataatttgctttagtttgatcactaaaagtaagagcttctagta
tttgatcatttaaactactatgttctaacctaaaatcatcatcaaatatgcctataaata
catcttgcccggttatgccttgctcataagcagattttgtatttataatatctaaatctt
tttcaaaatttggttcaagtgcaaaaatatagctatttaaaaatgtacacaatgcgatta
taaccattttatcgctttttttcataatattcctttattattttcttaaatatatattat
tctaatttatttaaataaaatttaaattttttataaatttataaattaatatgaaataaa
tatatatttgttacactaaactaaatatttgcttaagctattgtttttaaactttatatg
attttttatactaaagtaagatattttggattatttaaatttaaaaatggtggagttaag
cgggatcgaaccgccgacctcttgaatgccattcaagcgctctcccagctgagctataac
ccctaagtaaatgtacacgaataattcgtgttttggaatattaccaactttttacttata
tttttttgaaatttaatatttttctaattttatcaaataaaattttaagctttgttttga
tattatttcaactcttaaaaattttgcgggaatagctcaggggtagagcataaccttgcc
aaggttggggtcgcgagttcgaatctcgtttcccgctccatttttatttagcccaggtgg
tggaatggtagacacaagggacttaaaatccctcggatattttttccgtgctggttcaag
tccggctctgggcaccaccaaatttagtatttgtttgcatggcgacatggccaagtggta
aggcagaagcctgcaaagcttttacccccagttcgaatctgggtgtcgcctccatgataa
aataggagttaattgtgcgttactttgttatgacgcttataattactgcatttttaggct
gttcaagcacttggcatggtataaaagaagactctaatagtgcttatcaatggtcaaaga
aaaaggtcaatcaaagcgctgactgggtagaagaaaaaacttcagattaatgttaattcg
ggagatggctgagtggtcgaaagcggcggtcttgaaaaccgttgaggtgaaagcctccag
gggttcgaatccctttctcccggccactaaatttatacttttttaaatttaaaaaatatc
ttcaatatatcaaagttaaattataattttatcctatttcactattgaaatttaatgaac
ataaataaagagatattttaagattatgaataaagtttgatgaattaaatttaatttttt
gaaaatttaaaaatatagcttaaaaaatatttatactctaaaacttaaataatatattta
atataaaatttatcttatattaaatattttttgatacactcatataaattcaaaaaagga
gataattaatgagtctttatgatagaaattacgccaaagagcaagcgaattatgaagaag
cgggtttgcaaagtgctagagccacttttgtaaaacaaacttatcagcttcttactgcgt
ctttggtagctgcaacagccggagcttatatcggcgtagattatataaaaacttttagct
ggatgctgcttatagtggagtttgcacttctatttgggcttatgttttcaaagaaaaatc
caagtttggcattagttatgctatttggttttacgtttgttagcggtcttactttgggtc
ctgtattaaatacatatatcggtgcaggaatgggaaatatcataactcaagcgtttctaa
tgactgctgttgcttttggcggtttgactgtttttgcatttaatacaaaaaaagatttct
cagctatgggaaaaatgctatttataactttgatagttatagttgtagcaagcttactaa
atttattttttcaaagtgctcttttagcgacagttgtagcggcgatcggagctatacttt
ttagcgcatatatactgtatgatactcagatgataatacgtggcggatatgatagtcctg
ttttggcagctgttgcgttatatcttgatatattaaatttatttatatcattattgcaac
ttcttggcatatttaataaaaacgaatagaataaaatagcgctgcttcttggcggcgcta
agctttaactaaatttttatcttattttgatataatcacgagttaataaacaaaataaaa
ggatactcgtgagttcaatatttctagccttacaatttatattagctgtaattttaacta
tcgctattttgcttcaaaaaagctcttcaataggtcttggcgcatatagcggaagcaatg
aaagtttatttggcgctaaaggtcctgctggatttttggctaaatttacattttttatag
gactactttttgtattaaatacattagcactaggttatacttataatcaatctttaagaa
attcagttgtagagacaaaagagtttaaaaatatgataattccagaaactggagctactc
cggctgcgccagcagcaccagttgcaccggccaactaatgcggttattgttatctttttt
cctgtttacaacttggatgtttgcagatgcccatatcttgatatatcatagatttggcga
cgatagatatccgagtactaatatatcgctccaaaatttacgcgagcagtttaaatattt
taatgaaaacggatatgagatagtgccgcttaaaaagttaattcaaaaagttaaaaattc
agaatatataccggataattggttggttttaactatagatgacggatataaaagctttta
taaaaacggatttcctatttttaaggaatttggatatccatttaccctttttgtttatgt
tgaggcttcgcagaaaaagtacggcgattatatgagttttgatgatataaaagatgtgca
gaactggggtgccgagataggatatcatagctattcacataaatatatgacatatttaaa
cgagtctgaaattaaagatgattttgaaaaaggcatccaaatttttgaacataatttagg
atataaaccacagtattttagctatccttatggcgagtataatcaaactataactaatat
ggcaaaagagtatggattagaagctagttttaaccaaaactcaggagccgtatctgctag
tagcagtataggcgatttagatagaataccgtctatggacggaacaaatttaaaggcgat
gttgtcaagcagatatttaaaagctgatttcatacagccattaacatatccatcaaattc
tattttagataatgtaatagcaaaaatagattcaaactctacatctgctcaattatatat
aagcggcttgggatctatgagagttgatgtgagtgatggtattatagatgtaaatatctc
aaaaaagcttacaaaaagacgagttagagtaataataaatgacggtcacaaaacaacaac
ccaaatgattataaaggataaaaatgttagatgaaatttataaaaaccaaaaagcatttt
cagataaagctttagaagttttgaagcgtgattttaccactcttagaacaggtaaggtaa
atataaatatagtagatcatataaatgttgattactacggcagtcctactgcgttgaatc
aagtagctacggtgcttgctaccgatgctagtactatatctatttctccatgggagaaaa
ccatgctaaaagctatatcttctgctattcaagcagcaaatatcggagtaaatccaaata
atgatggagatagcgttaaactattttttcctcctatgactacagaagatagacaaaaaa
atgcaaaagaggcgagatctatgggtgaaaaagccaaagttgccataagaaatattagaa
aagacgcaaacgatgatatcaaaaaaatagaaaaagataaatcagttagcgaagacgaaa
taaaaaagggctatgatgaggttcaaaaaatcacagatagttatatatcaaagattgacc
aactcgttaaagacaaagaagcagagcttttaaaggtttaattatgaacttagaagatat
ttaccgtgatgcgggagcgtatttaaagggacattttttactcagcagcgcaaaccactc
tgagtattatttgcaaagcgcaaaggttttagaaaatcctattttagccggaaaattagc
agacgagctatttgaagttataaaaaacgcaggagtggagtttgatagtgtttgctctcc
tgctcttggaggaattttagctggatatgagctggcgcgtgccggagctaaaagatttat
atttactgaaagagtagaaaaagtaatgagcttaagacgcggatttagcgttgctaaggg
cgaaaaatttattatttgcgaagatattatcactactggaggctcagctcttgaaagcgc
taagattatagaagagttaggcggcgtggtggttggatttgcggcacttgcaaatagagg
attttgtaaagttcataatatgagaaacgaaggcaaatcaagttgtaaacttcctgctga
taaacctctatttgctcttggaaattttgagtttgaaatttatactccggaagagtgccc
tctttgtaaaaccggcagcaaagctataaaaccaggaagtcgcggcaactgatgagccaa
aaaccaaaagccgttccgtctgctcttataagccgagtaaaggcttttataatagatatg
tttcttatagccgtgcctcttttatatataacaacatatttgattttagacggtaaaaat
gattttcagcataatcagcttgccatatttggtgtttggttggtttttggtgttatccaa
agtctattttttgcacttaatgctcaaagccccggatatagatcacaaaatatatatctt
gtgagcttagatggcaaaaaagccggatttatctcttatatgctccgctatattcttttt
ataactacttttatatttggcggatcactattttgtttttttaggaaagataagcgtaat
attcaagatttgcttacgagtactattgtagtgactaaaagataacttttaattaatatt
ttaagagtttatttatcttttgtgtgttataatttttaaatcaaatttaaaaggataaaa
aaatgtcaaatgtaacattccaaggtaatccggtaactttaagcggaaatagtgtaaatg
taggtcaagtagcaccagaagttgagttggtaggcaaagatctttctacattcaaagtag
gcggagctacgggcaaatatcaagttttagttgtagtgccttcacttgatactggagtat
gcgcagctgaagctagaaaatttaatgaaaaaatggctagcaaaagtggagtatctataa
gcattatatctatggatcttccatttgctatgggtagattttgcactacagaaggtatcg
aaaatttgagagtaggtagtgattttagaggtgccaaattcggtaatgcatacggtgtgc
ttgtaaaagatagcccacttgaaggacttcttacaagagctgtttttgtactagacaaag
acggagttgtaaaatataaagagatagttagcgagataacaacagagccaaactatgaag
ctgttttacatgctattagcgatggttgtggttgccattaatcaaataaaaatttaaatt
ctatttaaatataaaaaactctgctataatagtgtgatgaaaaataatagctacattttt
ggcgttttcatcacgcttatcggcggagttttatggggttttagcggtgcttgtggtcag
tatctttttgaacaaaaaggagtaggctcagactggcttgttccatatcgactgcttata
tctggtataattttactatcagtttatcttataaaaagtccgaaaataatttttcttcca
tttaagaatccaaaaaatataccgcaaattttagtttatgcgattataggtcttatgatg
actcaatacagttatttttactctattgagctttcaaatgctgcagttgcaactgttata
caatacacggctccggtattcattttgatagtagtatgctttatggataagcgactaccg
tattttaaagagctagtagcgcttggatttgctatatttggagtatttttcttggctact
catggggattttaccactcttgttataagtcaaaaagctcttgtattttgttttataagc
gcactttgcgtggttgtttataacatagttccaaaacgtcttaataaagattttcctata
tctttggtgcttggctggggtcttatcatcggtggaactatcttgagtttatatatgaaa
gtttggactttagatggggttaacgatcttggcggatacttggctgttggcggagttata
ctatttgggacggttttagcttttagtttttatatgaccggagtaggtataataggagct
agtagagcaagtcttatagccgccattgaacctgttgccgccgcattttttacttctgtt
tggctgggagttaggtttgtattttttgattatttagggtttatactgataatgctttgc
gtttttatattatcaaaaaaaggctaagatggatttaagtaatgattttagaccaaataa
tatcaatgatatggtcggacaaaaagatattgtagagctattttctaaatttataaaatc
taaaaagatacctcatagtctattttttggtgctactggttgtggtaagacgactatggc
aaaaattatagcaaagcagatgaattatgagttttttgaactcgacggcgcaaatttaaa
gagtgaagatataagaaaaattatatctaaattcgaaactactctatataaaccgttgat
ttttatagatgagtttcacaggcttagtaaaactcagcaagagactcttttgattcctat
ggaaaaaggaaaatgtatcgttatgggcgctactacagaaaatcctaaatttgttgttag
tagtgggataagatcaagaatgatgatatttgagttcaaacctcttagccatgatgagct
aacgattttactaacaaaagttcaaaatgttattaaatttgaaataacaaatgaagcaaa
agattatcttattaacagtagcgggggagatgctagaagccttttaaatttacttgagtt
tgcattgagcgcggataaaagtattggtttaaatatattaaaaactcttcgttctcatag
agtaagtgaaggcgtaagtaacagtgatacgcattatgagttgacaagcgcacttataaa
aagtctacgcggtagcgatatagatgctagtatttattatctagcaaggcttatacaagg
cggtgaagagccggcatttttagctagacgtatggtgatatttgctagtgaagacatagg
aaatgcaaatcctaacgcactaaatttagctactaacgttatgttagctgttagtaaaat
aggctatcctgaagctagaattatattggctcaatgcgccgtgtatttggcaagttcacc
aaaatcaaactcaagttataaagctataaatgatgctatagaatttgtagaaaacagacc
tgcgttgccggtgccaaagtatctcataaatacagataaggcaaaaagcgaatatctata
tccgcatgattttggaggctgggtagagcaaaaatatatgagcacacaagttaaatttta
taaaagtaatgcaataggttttgaaaaaaccttagatgaatggataacaaaattaaaaga
gagttataatgaaaagatctgaattgaaaatcggtttagcattgtctggaggaggcatta
gagctgcgatttatcatcttggagttctaaaatatctagccgaaaataaccttttagagc
aagttacgcatatatcgtcagtatctggagctagtatgtgcgtagggcttttgtatgcta
aaaacaatatgcgttttcctactagtagtgagtatttaactactattttgccgactctta
aagagcaaattttaaacgtaaatttagagcaaaaggctattatagaagctatttttaagt
ttaaatttaataaaaaagctaacgctattgctttggctcttgctaaacattggggaatta
atggaggatttggcgatatatctaaaaaacctttatggagtgttgtttgcacgagttacg
aaacaggtaaacactttcgtttttcacaagatattgttggagactgggcttttggatata
ttaaagattctaattttccattagctgacgcgatagccgctagtgcagcgtttccatttt
tgataggaacttacgagatagatactaagccttttgaatggtgcgataaatcaggaacta
aaatcgagcctaaaagcgataaattgcatttgtgggatggtggcgtttatgataattttg
gtcttgagccgatttatcaaatggaaaataacggaatgtactcagatgatgttaattttt
gcatacttagtaatgcgggtaaatctatatcatttcagtcaaaaaagacagtcacgcgta
tagttgatgtaacgacagatcaaatatcgatcttaagagctagagcatttcgtgatttca
tttttagaaataaaaacggttattatctaaaaatgggtcgggattttagtgaagttgtta
gacgagcaaaacaagatatgagtttggcagataagtataaaaatgattttttgagcgaag
aggactgccaaaaagtggcaaattatccaactacgcttaaaaatcctactgaacaggatt
ttgatcttatattaaggcaaggatatgagagcatcatatacaataaacttgtttttgatt
ttatagagccataaagtttaatccgcttaaattgagctattttgcttatattaagcggac
cgaatctccttgtgttacttcacctataacatatccgttacagtttgctaacacgttagt
aacattattttttggtactactaagatcattccgactccgcaattaaatgttctatccat
ctcgctaacagatacgtttttagctagaagtttaaatatctcaggagtttttattgagct
tctttctatttttgcgccaagaccagatggaaatactctaggtaggttttcgactattcc
gccgcctgttatatgtgctagagcagatattttatcttttaaatttaaaaaatcatctac
atagatacgagtcggctctaaaagtgtttctataagagttttatcttcaaatttatcatt
taaatttaatcccattttcgatacaactgcacgagctaatgaatatccgtttgaatgcaa
accagagctaggcagagctactaaaatatcaccgttttttacaaatttagttctatctat
ctcatcttcttcggcaattcccaccgcaaaccctgctagatcaaagtcttttccatcata
catactaggcatttcagcggtttctcctcctataagagcgcattttgcaatgatacatcc
atcgcttataccttttacgacttttttggcactatcaacatcaagctttgcgctagcgta
gtagtctaggaaaaacataggcgtagcaaagttacaaataaggtcatttacgcacatagc
tactagatcttgcccaatagtttctaatctatttgagtctatagcaaggcgaagcttagt
tcctactccatccgtagctgctaaaagagtcggtttttgatatccgcttggtagacgaaa
tgctcctgaaaatgatcctatacctcctattacatttggcgtaagagttgatttcacaaa
aggttttataccttctacaaagctatttcccgcgtctatatctacaccggcttctttata
acttatcattgtttaacctttatttttggcaggattttagctaaattcagcttacattct
attaaaagagcttcttatgctttttaggtagtctttttaaatttataaatttatgataga
atgtaatctataattttttaaggagatataagatgaaaacaagcgaagtactcggtaata
ccgatgtttccttgagatacccaaaagctatcggaccatacagcgcttatcgagaagttg
gtgatatgatattttgctcaggtcaaattccggtaaatcccaacaacggtttaatagcta
gcagtatagaagatcaaactactcaagccttaaaaaatgtcggaggtatattagaagagc
ttggacttagttacaaaaatgttgttaaagccaccgtatttttaactgatataaatgatt
tttcagctatgaatgaagtgtatgctaagtattttagtgagccatatccggctagaagtg
cggttggcgttaaagatctgccaaaaggcgtaaaaatagaaatagaggtaatagcccata
aactctaaattccacaacgcatatgttatcaccggaaacatcggatctggcaaaagtaca
gtcgtaaatatgctaaaattgtacggttttagcgtgattgatgcagataaaatatctcac
gacgtgctagataagagttctgataagatagcaaaagaatttggaaaagagtttgttagc
ggaagcaatgtcgatagaaaaaagttaggagctctagtttttaaagatagagaaaaattg
aaacttcttgagagtattttacatccgcaaataagatctattatatatgaaaaagcacat
tttttggaagataaaggtcttccgtactttatcgatattccgctatattttgaaaaaaac
gcatataattttgataaagttgttttgatttatgctccggagcatattttattgcataga
gttattagcagagatagactcagcaaagaagatgctaagcttcgtttgagtacgcagata
gatatagaagaaaaagtggctaagtcccaatttgtcattaaaaatgacggtaacttaaaa
aatctaaatttagaactaaataattttatagaaaaattaaaggaaaattatgcaactctc
aaaatataatgccagcggaaatgactttgttatatttcatacgtttaaaagcttgaatag
aagagagttggctatgagtttatgtgatagatttaactctataggagcagatggacttat
agttattttgcccagcaaagagtgtgattttgaatgggagttttacaatagcgatgggag
tttagcatcaatgtgcggaaatggttcaagagcagccgcgctttatgcttatcaaaactc
actatgttccaaaaactgctcatttaaaacaggtgcagggatcataaaagcgagcataga
caatgattttgtagaagtggctttaacggcgccaaaaaagctgagtgagccatttataga
gtacggttttgagtggagtttttatgatacgggagttcctcatttagtaacttttgtaga
taatctttctaaatttgatctcagcgtttgttccgaacttagaaaaaaatacaacgcaaa
tgtaaatttcgctcatctaaaagacaacggagttttagaggtgcgcacgtttgagcgtgg
agttgaaaacgaaacaaatgcttgcggtaccggtatggcggcttcattttatactggagt
cgatcgttttaaatttaatccctgtttaaaagtaaatccaaaaagcaaagaggatttatg
gcttaaatttgatggcgaaactatatattttaaaggcaaggtcaaacactgctttgatac
gagtattagttaaaattatacttatatttatggctgttaagttagctgcaggcttttctc
ctaactattatatgcttagtataaatgaacaaaaagtagagtttgccaaaactatttcta
agcttactaaaaatgcaaatacccagactttgcaaaaacgcgcgtttgcattgaattatc
taaaacaaatttaccaaaaatcttttagagatatagatgtctcaaatttaaaacggctcg
tatctatccaaaaagagtataaaatctcaaatttatttgatgagagcgaatataagttaa
aattagactccgtgccagtttctttagctatagctcaagctactatagagagcggttggg
gaaagagtcgttttgcaaaagaagcaaataacctttttggtcactggacgtggggcggca
aaggactagttcctctaaatagagatgaggacaaaatgcataaaatcaagatatttaact
ctcttgatgattcggtaaatgcttacgctttaaatttgaactctcatcctgcttacgctc
agtttcgagatatgagagctatttaccgagaaaaagggctaatatacgatggtttagagg
ctgcaaaaactatggaaaattattcacaaatgggtaaaacatatgtaaaacagctggaaa
aaaccattaaattatacgatcttactaaatttgatttttaaatttagcccgggtttgatc
gtagcggtattttactttttcaaattatcgttgataaaaatttaaaaatttaaaaaatca
aattcggaacaaaaattgcttatataacatcaaattttaatccgcagcaaatgcagccaa
cataaaggataagatatgatgagagcattatgggctggagttactggacttcaagctcac
cagatagccatggacgtcgaaggtgataatatagccaacgttaatacagtaggctttaaa
tattcacgtgcgagctttgcagatttatttagtcaaacagcaaaagtagcaaccgctcca
caaggcgacttaggcggtaaaaactcaatgcaaataggtttaggtactcagataaactca
gtaacaaagatattcaagcaaggttcagttcaaacaacagataaaaatacagatttagcc
atacaaggtgatggattttttgtcgtttctccagacggtggaaaaacgtataaatatact
agaaacggagattttagccgtgatagtttaggaaattttgtcgataaaaatggttatatc
gttcaaggctggctccgaaatgaagatacgggcactatagatcctaccggtcctgttaaa
aatatccagatagaaccgggtcttagcactccggcgcgcgctactaccgaagtagcttta
ataggaaatttaaactcaggaagttcgataggaactaaaagctcacctatttattcactt
gattctaaaaacggttggttagataaaaatggtaacggtatatgggaagatggtgaaact
aaaaacgaaaatgatttgagcaaaaacgaatactatgtagataaagataaacaagtcaag
gttaaagaaacgggagttgatctaggagttctctttaacgcaacaggcgaagcttttaac
ttaagagacggccaaggtatgtgggtaagctacgccgatgctaaagctacattcggtggt
ttagctcccgctccagtaggaggacatagactcaatatagcgataaacggtatagagata
ccttctactagcgttaccaatatagaagatgtggtaaataagataaatacgattactgat
aagacaggcgtcactgctagccttataaacggcaaccaaatccaactagtaaatcaaaat
aatctcggtagcaccgatactatgaaaaatatcaagataactaagcttagcggagatact
acatctatgacatctacaaatgttattacggcttataaatatacttataccgctacagct
accggaggtaaccactcatacaacgatagctctgctagaaaggtgcatactactgaagat
ttaagaaaagctatgcaaacagatgcaagggagtatgtaaactatcaaggagaaaatgta
agtcaagcagctacaaatgctcaacttgttgctacggcggctgtaggagcagataggact
actatgctaaatgctgcaacagctgaaaaaactagagtagatgctatagttcctataagt
caaggagcgatagccgctactgccgctataatagccgctataaatgctactccaactaca
gctactccagcagaagttactgctgctataaatgccgccatatcaaatgataaattagct
gaatattcggctttagattggtccggggctatagatactgatgcggcagccggtattcag
ttaccagtagcagatccagacggtaaatactcaaatgcaagccttaaagatagaaataga
aacgacggtgtagagataaccgtaaatgaaaaaggtcagtttgtggtaaaaaatccacaa
ggcgacgctgcatatggggaaaacgatagtcatttaacagttggagctggcggtgctgta
actccggaaggagataatcctctagctactacaaatcctgatggtaccgtaaatgtccct
gtaaataacgatacatttaccaacgactacaatatgcatttagctatcactggactaagt
gatccaaacacgaatataaatgaaaatactaaattcacggatgtattttcgagcttgggc
ggcggtttaagtaccggaactggtgagaaaacttcgtcaaatatagttatgtcaagtcac
gctgctacaaccgaaatttacgatagtttgggttcaaaacacgagataaaaatggaattt
agaaagatcagttatagccctgaaaacggtactgagtggtctatgcttatccaagtacca
gaaccaggtaaaataaataccgaaacaggtgaagtcgcaaatgtcatagcaggtaccgtt
agatttaaatccgatggaagcttactaggctatagtccatcaaatcttactttcactgca
aataacggtagtgctccaggacaaaatatagagataaattttggaaaaatcggagactac
aacggattaagaagcaatgataataccagtactacagataacattgttcaagacggttac
acagccggtacgctaaatgagctaagagtagatgagagcggaactatcatcggagcattt
acaaatggtagaagctttggactagctcaagtggcacttgctaaatttacgaataacgaa
ggtttagagagcgatggcggtaacgtatttgttcagactgcaaactctggagctcctgtt
atcggttcggctcaaacagcaggccgtggaaagataaatgcttctagccttgagatgagt
aacgttgatctatctcgttctttaactcagcttatagtcgtacaacgtggatatcaagct
aactcaaaaacgataaccaccggcgatcagatgcttaatactttacttcaattaaaacag
taatttaacttttttaatgctttgttcttttagcttttatttgctaaaagaacaaaaata
attatttatttgcacatataaattacatttgcgcttagtttttgattttgttcatctgtt
ataggtagcgctatgccatctccttgcatactcatagttttataatttgctcttaaaaga
gtaggtggcatatcaaaatttatatctttggttgtgcataatttatttgtaatttctgaa
taatgcttctcgaaagatagtgctttttgaatgattttatcatacagtatctctgcgttt
ttggctgctacttctggatcgctactttctcttatagccggagttacagatgatatgaat
tcgtttgtttcaagtatcgtatctacatcggctagaaatttgttgtataagttgaggttt
tcttttgtgattttgcaactgagttttgcattggcattttgtcctactataacttcttta
ccgttttcatatgaatagctaggttctatactatagctacctcccgtgcatataccgtct
tcttttgcacgatttatgatagcgttgaacgtgtttttgatagaatctttttctaaggta
gtgagtgagcttttgtttcttagtagagcagaagacacgaatcttggttcagaaataaat
accgaaggttctactttgatactttcatcaacatttctagagaatgtgagctctttgtcg
ctgaattgattttgcatcaaaaactttgcatcaaatgtaactcctgctacgaatataact
aaaaacgcgagagcaaatgccatctttttaagtaaatttaacataattgttccttttttg
tataaatttttaaacgttattgtaccttaaaaatccaaatttatcttaaaaaagattaat
ttagatataagctttcataggatataatgcgcttcttacttttggtgcgcctcggtagct
cagctggctagagcgctggtctcataagccggaggtcgggagttcgagtctccccctagg
caccatattctactatattttttatatatttttaaatttataatccgtcatttaagtttt
ttattgatttacaattttattataataagtttatataaatttaatttttaatttactata
atttagtaattaatttattatttactaaatttaattatactaattccttattaaaatttt
aaggagaaataatgaataaagtttttagtttctgtgctgcagcatgtcttttcgtgtctg
cgctaaatgctgagtaaaaattaccgagctcatatagtgccgaggatctagctgatatat
tttatcaactaaattactctgcagagcatccaaaagctaagataaatcatacaaaaggtt
tttgcgcaagtggtgtttttgagccttcaaaagagatttcaaaatttgttaatgttcctc
tttttaaaaaagataagatagatgctcagataagatactctttaggcggagctatcatgg
atgataaaagcaaacctcgcggtatggctataaaaatgcaaggtgatggcgatttatgga
ctatggttatgctaaatttacctatagtttttgctaaaaacgctaaagaattcggagatt
tttttaaaatgcgtattcctgtagatggaaaagttgattctgattttatcaaagagtcta
tgcaaaaagtaaattcttatagaaactttgataactatataaatagcatcggaatcactt
ctagcgttgcaaatacgccatttttcagtgctcatacattttggtttaagagtgctaaag
atgataaaatgatagctgctaaatggagatttgaacctgttagtggtgtgaagtatttaa
ataaagatgaggaaaaaactcttagtaacgactatttatcacaaagatttaaagagcatg
taaaaagctcaccggttgagtataaaatgtacttgactttggcaaatgaaaatgatcctg
tagatgatcctgctactctttggaaaggaaaacacaaagaggtgttggccggaactttaa
aagtatataaatacgatggcgagggttgcaactctgatgtgtattttccttcagaaatac
cttctggagttggcgcaccaaaagataagttatttgatataagaaatgaagtttatgcta
taacttttggtagaagacaataagagttaaatagagttcattttaggaagctgcttgttt
ttgctaaatgctattttggcgtttaaaaggtcattgttatctggatgagtgctagcttcc
ttccatctagcttctctatgcggcgttgatttgcctgcttttgtaattttatttattaaa
ttcgggcttatagcgccttgagatatgaactcttttttaatattgcaaccatttatttgc
atcatatattttacattttgcatacattttttagcgtgttcgcctttcggatctgctcca
agagtcataaaaagaccgatatttttattttttatgctttgcataaaagctttcatatct
ctatctggatatcctttatctacccaaaatccaagagctataaattcaaattcatctaaa
tttacaaaatttgcgtctttgaagctgatatagatacaactaagagattcagatactgct
tttgctatcttttttgtgttacctgtgacgcttgagtatataactatgtttttcatgctg
tctcgttttctactattttttgatatattcgtttatatattatttctcaaaatatatcgt
tttatgagacggcattttatcatattattattaatgcttataatttgtttttgtatgtta
tcttaacaatttatatagtttttttggttgtttaactagctttaaatgctgtttaaattt
aaaagaagtggatttaaattcacttctttttctattttttaagtccggagtattgtctac
tttttatagaagaaatatcagctatatttattttgctagaatttcataaattttttctat
actttgagctattcttggagttcctcttaatataagggctgagggcactgagattatctt
gccatctttggcagctttagttttacttaaaacaggatagagttgcaagagacttttgga
gttgtttgctgtttctacaactatgataaagtcgggattttgctctaaaatatactcagt
ttgaatcaccgaagtagccccttgcagattttcggctatgttttttagacctaagttatt
tgtgatatctatgggcagagttccgctattaaaagccatcaaatttagtgcagaaaatag
aactacaacctttttaccacttaatttatcttgatgtgataacttcgattttatctcatc
tataagctgtttgccttcttcttgtttttgagttatatctgctattttttctatattttt
ataaatgtcgttcaaactgtttgcatttaaacttaatgtttttaagcctagattttttag
atcgttatctacatttatagagtggaaacttgttatcacaagatccgggtttatctccac
tatgcgttctaaattcggtttcatataagagccgacatttggaagttgtgcggttttatc
ttctggataaattttagtcatagatgaaatggctatagcggctatattatcttcggcttt
gagcatatatagtatttctaccgcagcaggatccagcactactaattttactccaaatgc
aaattcaaacagagctacaagtatgattaatatttttttcatttttatcctttatttttt
ggtattattatcgaaaaaccgttatgatttagcacgtcgcattcaagattgtaaatttct
tttaaaatatcttttttgtatagttcttttggagtaccgctgtaagcgacttttccatct
tttagcattataattttatcacaaaatatacttgccaagtttagatcatgtagaactact
atgctaaatatatttaattttttagttatctttttgcaaagactcatgatctcgactgca
tagttaagatcaagagcgcttgtaggctcatcaagaagtagtattttaggatccgagact
atcgctctggctagtaaaactctttgaaattcgcctccgctaagagagtttgcggatcta
tctttaaactcttttaaattcaaaagctccattacttcactcacttttctatagtcatct
gagccgtagttgccaaatatcccttttatactcacatatcttcccataagtatcaaatcc
tctacgctaagaggaagtgctaaatcagatttttgcggtacaaaacctataattttggct
aaatctttttgcgaatactcttttagcggtttgaagtttatctttataatgccgctattt
ggctgcagaatttttaatatatttttaagaagagttgattttccgcagccgtttggacct
aaaattcctataaactctgcgctatttatctgaatatttagcttatttagtatctgattt
ttattaaatttaaaacttaaatttgatatctcgatactcactagatgactcctttgctat
atttaatagccaaaaatagaaaaaacggagctccaaaaaatgctgttacgactcctatcg
gaatttctgtcggattgagcacatttttagctacaagatcgcaaaatagtaaaaaaagtg
cacctgctaaagtagatataggtatcaaaacagcattgtttgacgtgcctagtatcattc
ttaaaatatgaggtatgataagtccgacaaaacctatcatcccagtaaatgcaactgaga
atgccacgcttaaagatgctactatgagcagtcttttttttgttatatctacatcggctc
ctaagctttttgcttcttcgtctccgcttaaaagtaaatttaactcatttctctttttat
aaaaatatattagcgaaagtatcaaaggtagagttagcaagcctactttaaaccagcttg
cgcctccaagatatcccatcatccacgctattatcttaaaactatcttctcctataagat
aagtagcaagtgatgtaaaagctccaagcatagatgaaaatgctatgcctattataagca
aagtagctacagagcgaccgttttttgatagtttaaatataactatagaaagaatgcacg
aagctataaaagcaaaaataccgtaatatatatcctctaatccaaatatataagctacaa
ccgccccaaatgttgcgcttgatgcaattcctattatatatggatctgctagaggattta
aaaatatagtttgaacgacaacaccggagctggccaaaagagctcctattaatatagcca
tcactatgcgaggaagtcttatgtcaatcagtatagttttttgcgtatcgcttagatctt
gcgagtatagattaaaaatctcattaaatcctacgctagctcctcccaaagctagcgaaa
tgatcgttaaaacaagaaggcagattaaaaagcttataatgagatagcttttaatagaca
tatttaaactctacataataatttcttgcgtttgccggtttatactggtctttgattttg
tcttgatatgtaaagtatctcttgtcaaataaattttttatcccggcaatgactaaaaag
ccttttggaaaactgtattttgcccctatatctactatggttttcgagtttattttctca
tatccgttatcgagcatatcagaaaagtattttatatcgccaaaaacatttagatttcta
atcactttgtagtctgctccgaaaactaatttatgttttgccgctagaggtattctttta
ttattaaactcaccgcttgtgatttttgcatctacgtatgaatatgtttgttttaagcta
agatcattatctaacatatattgacttgcgtaaagttctatcccaagccttcttgtttta
tctaaatttataaaacgccatagagtatggtcttcttccattatgtttcttatctcattt
ttttatccgtgataaatgccgtagcgctcatgtacgagcctagaaaatagtctttagcgc
cgatctcgtatgtataaaatatctctgattttaaattgttaaatttataaactaaaccgc
gagtagcgccttgaggacgtacgctatttgttagttgagtcggagatgcagagtaaaatc
ctctttcaaatttaaaatatatatttccggtatcagagtattttaaatttggagttattt
caaatgcgtgattatttgtatctggctgatttgcaatattttttaccgttgtcatcgggc
gtgtcgagtttggcatataaatattcgtgatagaacttctatccaaatcataactagctt
tttcaaatctatatccgctacttatactaaaccagtcgttaaaatggtgattatccataa
cataaatcgagtgagattttttttctaaatctacgtttatactgttttttacggttacgc
ctcttctggagccttgattatttctatatcttaatcctttgtttatatagtattcatagc
cataaattagctcgccgttgccgtaatccatacggttttttaaatttattccatattttt
tatcttcaaatccgctattatcatctagctcttgtttaattttttgataatatgggaaga
tatgaaaatctacgtaatctccgtattttaaagcataatcaagcgtgagatcaagtcttg
ttccatctttggtcgtttttttaccgccttgttttggatcactatttacttgagctttac
taagagcgtttaaagtgctagttgttgcgttataatagctcgagttgagcattacgcttt
ggttgtcgttgatttgatacgttgctccgccgcttgtgtagtaacctctatttttctcgc
cgtctctgtagcctttctcatcaaacttttttgcattgaattttaaaaacagatcatcgt
tcgccattcctccgactgcgaaatttagatctttatagttgtatgatccgaatttggtag
ataaatttgtataaaaatctctaggctgattttttgtaattatatttataactcctccgc
tagtgccatttccataaagtacgcttccgcctcctggtattatctctatttgctctatat
catcgactgatatagtatttataggcactgttgcgtgagatgtgtctagcatatttagag
cgactccatttaacataatttttgttgagaaatttgagtttatgccttgacctctcatat
ctatagttctgccaaaaccgggatctataaagcttatcgaaggttctgcttctaagatct
cttctacgtttttatagcctttattttggatatcttcactagttatgacaatcacgtttc
ttacttcatcttttagtttggtttcaaatccgctagttgatataactgtggtatctagcc
taatttgtgtaccaaatacaagcgtagccgcacttaagctgcaaatagttatttttttta
acatagatgaactcctttaatttagtttgatattcagttttatgttattaatatttactt
gctcaatatgtaattaagataggctttatcgttataatttatacttttgtttttggaaga
ttatgtatttggtaaatttatcaaatttagcatcaaatttgagattagagttttttgccc
tcatcaaacagaccggcttttctaatatcacccataaaacagtgattaacaaagaaaaat
aagacataaatagcttgccggtctcttttggtttgacatttttcattacctcttattgtt
gtgaggatttgcaccatgcgctctttggataatttcaaaaccatccgtatcatacgcagc
tccaaaaccttttacaaatcttcctttgttaatttctatcttaattatgtgaaaatcaga
catattttttatcatttttatagccgattcgcttttaaatttactttcaaatttagaaaa
cagactctcttttttatcatctaaaaatatcgctttagatctaaaacttgctctttttct
agcaaaaacagttttagctttgctctcatcttctaaaaacataattgatattttgtcgct
attttcttttatggatttgaaatgttcgctaacttcagatataagtatataaaaatcatt
attatctctcactactggagcatacgaacagacgcagtgatcgccgtttaggctcgagat
aagaacgctgttaaagctatctatgaaatctatcatatcttttgaaaccgcagcaatacc
ttcttttatatcaagactactcataagatctattatcgctgttttaaatccttcgccgtt
ttgttcggctttttttagaaacgcaactcgtactaaaagttgatcacacgctatatccat
accgtcttcgtctatagaatcaagccttacatttgtaggattttgtaccgccccaaagtg
tttgcaaagcattataagcgtatccatatggtcgctgttcatatgctctattgcttttcg
tttcgcatccatttattctccttttttaaaattaatattgatattaaataccaaaattta
acataaattttcttaaaactttataaatattaaatttaaaaattataagttatgataaat
aatttataagttttctatctattagttcgtatattctatctgcgtatttgaaatatctat
catcatgacttatagcaaaaacggtaattttttgctgtttaaatagctttaaaatttcag
tataaaactttgctctaaagtgtggatcttgatctgctgcccactcatcaagtagcaaaa
tatttctattttctaatagcgcatttatcagagctaatctctttttttgaccttgagaga
gattttgaggatctatttgagagtcgtttggagctctaaactcaagtagttcaaaccatt
ttttagcatcattttctatatcgctaaatagataaaattcactaaataccgcgcttatag
tatttttataaatttgaatgtttgagctgtctatttttacgtcatcgatataaatttcac
cgctactgggcttcaaaagtcccgctaaaataagaaataaagttgattttccgctgccgt
tttctcctattaaaaacagacattcgcctctatctaatctcatatttatattatccaata
taagcttgttttcataactaaaactaatatttctaagttcgattctttgccagttatcaa
aactcttatatgtatcaaattcctctttatacgcggctaactctaaagattttatctttt
gagcggcaacttttgattttattatcgatggataggcaaaaagcaccatcataagcggag
ctcttaaaaatagtataatgatagatatagttacggctccggccatatcaagcagttcaa
atccaagactgagataaataaccaacccaacagctcctagcgtcatcatacttacccagt
tacttactagcgattggtaaaaatctatgcttagcatattttttctcatatcttgtacat
ttaatctaaatttgagattaaaaaaatccgccgctctttttaaatttagactaaattctt
tatgagcgtctatagatgtttcataatttttgtagagtctatcctcattttttctatgct
gcttaaaaagattatatagttttttgataaaatacaaacataagatagccccaaatccca
gccatataaaaacactaaaagctaaaataggggatagatataaaatataaaaaaacgata
caatcgcaacaagacctccttgcaaaatctcaggtatgcgtacaaatccatttgttatgc
ttgctatatcgcttgaaagcagagctatgagtttagctctgccgatttgccttgtatggt
ggtaatcagtatctaaaatacgctttattatgcttaatcgcatatcataaatatagtttt
gactagctaaagatatggtatatctaaaagccaaagatgctataaaaaatagtaaaagta
aaatgataaaatataagattaaaccgtattcgccgcttgttatatttaacaaatatctat
ttataaacgcaagaacggctaaatttagagcgctataaaataccgatagtaaagttatag
cgcttagaattagatttttatttttaagattcattgtctttgcgatggttttttgctact
tttgaaaatacaagcagatatatatatcctataactcctgcggtaaatgaagctaataaa
atacctagtttatctgcgtggaagaactcgttgctatcatgatatgctaatgaatttaca
aacaaactcatagtaaatcctataccagttagtatacacactccataaaattgcgtccaa
gacgaaccttcaggaagtttagcaaagcctagctttataaaaatatagctaaacagaaaa
actcctacttgtttgcctataagtaatccaaagaatattcccattcctactgaatttaaa
agttgatttatctgtactccggcaagacttacgcccgcatttacaaaagcaaaaactgga
agtatgaaatagctggttattccttgaagatcatgttcaagctctactagcagacttttt
ccactatcgtctctcataggtataaaaaatgctgccacgactcctgcaatggtagcgtgg
actccgctttttagtacgcttacccaaagtatcaaagtaactaatatatatgctgatttt
tttgatactttaaatttgtttaatacccaaagcgcaaacaaacagatcccggctataaca
aaagagataaaagatagtttagtcgtataaaatatagctattataacaatagcgcatagg
tcatctatgatggctaaagtaagtaaaaatattttaagacttgatggtattcttttacca
agaagcatcaaaactcctagcgcaaaagctatatcggtcgcagtaggtatagcccagcct
ctaatagcaaaatcatttccgtgattaaatgcccaaaatataacggccggtagtatcact
ccgccaagtgcgcctatcgtaggtagagctatttgagatggttttgaaagttcgccttgc
aatatttctctttttaattcaagtcccacaacaaagaaaaatatcgccatcaatccatca
tttacccataaaatcagtggttttgatagattaaaatccctaaaaccgaccgtaaattca
gctcttaaaatttcggtataaaaatggtttaaaaacccattttgaaataaaagtgctaaa
atagtagcgatgataagtaaaacaccgccgaatgattcgtgttttacaaagtttaaattt
attttcatttatttctcctgattctttagttcatatatctcttttattaaaagttgaggc
gtgataagacctctaaatgagttttttgatacggagactaaaagatctatattatctccg
acatgaggcgtatagtcgtagttaaaaaatattgcttcatacgatttgccgcctttttga
agtatgagttttagatgattttcttctttgcctataaatttggtattttttacttttgca
ctttttagctcaaataacggtcttggatttctttgaccgtatggttcaaaatactctaaa
atctccaaaagctcataatcaatcgcattgtgatcaatttcgcctaaaacctcgtcgctt
ccactaaaatcatataaatcttgtaaaaagcaggagttatttacggcatgtttaaactcg
tctagattgttagtttctataactaatccagccgcgcctttatgtccgccaaatccgcaa
agaagtttttcttgtgatgctataagggccaatatatcaaatttacctacgcttctagca
cttccttttgctctgcagccatcaatgctaaatacaattgcgggctttttatatcttttt
gcaagtctgctagcaactattcctattacgccctcgtgccactcatttccccaagtaact
atgatatcttcgttatcgtttacatcttttatagacgattcgaataatgctttttcttgc
tcttttcttgaattattaaaacaggttatcatatcaagataactgtttgcttcatctata
gttttacttcttaaaaatttaaaagacacgcttgcatcatccattcttccggccgagttt
ataagtggagctataagaaagcttatatcgtcaaattcaaatttatcttttccgtaaaaa
cattttatagcttcaaaacatgctcttttactagagttaattcgagttataccaagtcta
actagtatcctatttaaatctctcaactccatcatatcagcgataattgctagcgctaaa
agatcaatgaatttgcccatatcgtaattttttagactgcaaacctcttttaacgctcca
acaagataccatgctacttgagcaccgcaaatttcaatatttggaaatgtgcattctggc
tgttttggatttattatcgcgtaggcttgaggcaaaatttgcggaggcatatgatgatct
gtgatgataagatctataccttttttggcgcatagatcagctgcttcatttgcacttata
ccgttatctactgttattatgagtgcaacgctttcaagttcattaactatatctgagtta
agaccgtaaccgtctttgaatctatttggaattcgtattataaaatccgtactcatatct
gttaaaaactcagccattatagcagtactaacaactccatctacatcataatctccaact
atagctataagctcattgttttgtatcgcagttttgatacgctctgcagctttataagta
tctttgagttcgcaaggcaaaggaatctctgaaagttttttatgtaagtcgttactaaac
cttttattaagcagattcctgatctcggttttatctaacattttttattgtctataccgg
cttttataaagcctaaaatagcaggattcggttttgttagacgtgaagtaaattcagggt
gaaactgcacacctagaaaaaacggatgatcttgtagttcgactgcttctataagacctt
cgctctctccactaactataagaccatttttttcaaatgcttctctgtattttggatttg
cttcgtacctgtgtcggtgtcgctcttttatctgttttgctccattataaattctactta
aaagagagtttggaagtatattgcatttatagcttccaagtctcatagtgcctccaagcg
gacttttgtgggtacgtaactgttttttaccgtttgcatctataaatgaatctataagat
atattataggatttttgcagttttcttgaaattcaaccgaattcgcatcttctaaattta
aaatatttctagcaaattcgatcaaactaagctgcataccaaggcaaattccaagatatg
gtattttattttctctagcgtattttatggcttgcattttgccttctataccgcgtgaac
caaaacctcctgctacaagtattccatctacgtcttttaatgtttcagatgcgctatttt
catctattttttcactatcgcaccattttaaatgtactcttgcatcgagatttgctccag
cgtgaatgatgctttctgttaaacttttataactctcttttaaatcaatatattttccta
caaatgcaattgttacgctatcgctcggagctataactctttttaccagattatcccaat
tttgcatatttggtcttagctcaccaagatctaacacgtcagctataggctcaagtatat
cttgttttaaaaaactaagcggaacttgatatatgctttgtaaatctgggctttctataa
ctgagtttctctcaacgccacagctagaagctatcttatcttttaattcgcgatttatag
gaatttctgagcggcatattatcatatctggacttattcctatgcggcgcaattctccga
cgctatgctgagtcggtttagtttttaattcaccggcaacttttatatacggtactaaag
ttaaatgaataaacataccgttttttcgtcctacttcgcttcttaaggctcttatcgctt
ctaagaaaggaagcccctctatatcacctacggtgccgccgatttctactatcaatatat
ctttgccaactccggcttttttgattcgttctactatttcgcctacgatatgaggtataa
cttgaattgttttaccaagatagtcgccgcgtctctctttttctattaccgagctataaa
ctctacctgtagtgaagttgttattttgcgttaaattttcatctaaaaatctttcataat
gtccaagatcaaggtcagtttcagcaccatcgtcggttacgaaaacttcaccgtgctcaa
gcggactcatggtgcctggatctacatttatatacggatctgcttttaaaatacttactt
ttaatcctacatttttaagcaaagtggcgatactagcagctgctatgccttttccaagac
tagagagcactccgcctgttacaaaaatgtattttgtttgattcaatttgctcattatca
ttccttttctaaagcgattatatcaaaagtttttttactatctgataaatttagttttat
tgctttagcgcgttagcaaattatataacatcgaatttaaaatttatttttataaattta
tggcgactatataatttaaattttaccttcaagaagttttaaatactctataaacgcttc
atttaaagtcaccgatgagtcaaatttatttatccctttttttaaaatagcataaccgtc
tcctccgttagctaaaaaatcagtaaccgctatagtataaattttagatggatttatagg
ctcatttttaatttttaaatttaaaatagttttatttgaactatctatagtaaaactaac
gtcttttgatatttgagcaaatcctccgaatcccggttttatattgattatataattaaa
taattccatcacttcatcaccttttaggcttactgcagatatcgtatttggaaaaggcat
agagatcaaaatatcttttttacttacgtctccggcatttataccagatcttatagctcc
tgagtttatgataccaaagtccgcttttataccaaatttaaaaagcaaatttatcataga
gtcggttacgtgccttcctatgggcagctgcttgaatctgatctcgttattttcaaacag
taacggctcttttaacgttatgattttactatttaaagcctcgtcgtgaatccgtataaa
cggctctaaaattccgttcatttcatcgtctaaatcaaaatctttgctagttagctcaac
taaattccactttatctttttatcttttaaatttaaaacagcttttcctacatagcggtt
attgcttcctgcgctcactatgggtacgccatttattaccaaaggtttttgaaataccga
gtgcgaatgcccgtctattataagatctataccatgtgtattattagctagatcaaccga
cgttatatgcacgggatcacctttaatatctccaagatgtactaaagcgattacaaaatc
ggggtttgtattttttatttcatccaatgtttcttttgcggcatggatttctggtagaaa
ttcgatcttttctccatttgcgccatcaaattttgccggaatagttatatactttgtcgt
actcgtagtaagccccattatggcgactttaaatccattaaaatctttgataatatatgg
ttttgcgatataattattttcaaatttaacatttgcgctaagccaagggaaattcgaaag
ctccatttgcatttttaatttttcatatgtaccgtcaaattcgtgatttccaagagtagc
ggcgtcgtattttagaacattaaaagctaaaatatccggttttgcatcaaatatatttga
aagcgatgagccggtatttacatctcctgcgttaagtaaaagcgcatttttatattcgtt
tctcatctgctttactaagttagcttgtaaagctacaccgccaattagcgtaccgtcttt
agtttcatatggcaaaagagcgccgtggtgatcatttgtgtgaagaattaacagctcgtt
ttcgtgtttgttatttaaatttaaatttgcacaaccgttaaatatcaataaaaatgcagc
aaaaatcactgttgaagcgacgtattttttgagtttgttcatatttgttcctagtatata
tttattatctttttagttaaaaatataataaatatataatttaagcataagaatacttta
ttaatgtaaatattttttattttcttatttatatattttacggatattgaaaattgatat
tttgatttttttaagatttatatagaaaaattgattatatatttttaaagattaagtttt
aagatgagcataaaaggcgatttttccgccttttataaatttatgcttccaaaatcgcgc
cattgctcgcgtttgtgactagtttttggtattgtcttaaccagcggctatttactggtt
ttccagcgtatttccactctttgcgtctcgcctctatctcagtgtcgcttaaacgtacgt
ttatgctaaatttatctacgtcgatatctatgatgtcaccgtcttttaaaagacctatca
taccgccctcagcagcttcagggcttacgtgccctatgcttaggccgcgagtcgctccgc
taaaacgcccatcggttataagagctacgtccgctccaagtccacgtcctactataaggc
tagtcgggcttaacatttcttgcattccggggcctccttttggtccttcgtatcttaaaa
ctacgacgtcgcctttttgtacttttccctttgatatgccttttatagcttcatcttgag
agttaaagcagaccgcttttccgctaaattgtctgctaccgatgataccggcggccttta
tcacgcatccttgctcggctaaatttccaaataaaatagctagtccgcccacttttgagt
aagcattttgcacggtatggatcacgctttcatctaaaatttcagcattttttactctat
ctcctaagctctcgccgctcacggtaagagcgtctaaacttaataaatcactattgaatt
tagctatctcgtttataaccgcgcttagtccgccggctttggcgacgtcttgcatatgca
cactaggcagactcggagctattttagttatgtgcggtaccgagcgacttatgtcattta
gactagcgatatctaacggatatccggcttctcgactgatggcaagcatatgaagtatag
tatttgagcttccgcccatcgccatatccactaccatagcgtttttgatagttttttcat
tgattatatttctgatctgatagcgctcatcaagtgcgatctcgcagatcctacgtgcag
cttttcttatgagttcttcacgttcagaggtaagcgcaagtacggtaccgtttccctcca
gagctacgcccatagcttcgcaaagtgtattcatcgagtttgcggtaaacattcctgaac
agcttccgccacttggacaggcgttgcactcgataaatttaagctctttttcgtctatct
gttttgtttcataagctccgaccgcttcaaaagcagagtttagatccaaagcttctcctt
tggctccgactccagcagccataggaccgccgcttacgaatatagttggcacatttaccc
taagtgcacccataagcattccagggacgatcttgtcgcagttaggtatgcaaacaagcg
catcaagagcgtgagcgttcatcactgtttcaacagagtttgcgatgatctcgcggcttg
gaagtgaataaagcataccctcgtgccccatagcgataccatcatcaacgccgatagtgt
tgaactcaaacggtacgcagccgtttttgcggatttcgtcttttaaaatttcagagtatt
tatttaggaaaaaatgaccggggattatctctataaagctatttgctacgccaataaacg
gttttttaaagtcgtcgtctttaagtccggtcgctcttagaagtgagcgatgcggagtcc
ttgtgtagccgtcttttatgatatcacttcgcatgagttttgcctttatttttaaatttg
ctccattttatcaaaatttagtttaaaatgtttaaaaattacaatttattcaactttaaa
taaatttaaagtaaaatcatagatatttaagttgtttttcaaggatacttatgcttttta
actcgtttgaatttatatttgtatttttacctatcacgttttttttatattttttactat
ctaaatttaggctgatgaaggctagcatttttatattaacagcggcatctttggtttttt
atggatattggaattttatctatgtgccgcttattttgatgtctatcacatttaactttt
ttacaggaaatcatctttgtaaagagtttaaatttaaaaagatatttttgtggtttagta
tattgtgtaatctagccttgctcggatattacaaatatacggacttttttatagaaaatt
ttaacggtatgtttagctcgaatattcctttacatcatatcattttaccgcttggtatca
gcttttttacatttactcaaattgcgtttttagtggattgtttcagcggtaaggttaaag
agacgaattatctcaaatacgctttatttgtaacgtattttccgcatcttttagcaggtc
ctatcatacatcacgctgaaatgatgccgcaatttgcaaatttaaggcgtaaaaaaatac
attataaaaatatcggtataggtatatttttatttgctattggattgtttaaaaaggtcg
tgatagccgatttttttgctaaatttgcaaattatggatttgatagtgttgctatgctta
gtatgagtgaagcgtggataacaagtttgagttatacttttcagctatattttgatttta
gcggatatactgatatggcaataggtatctcatatatgtttaatatagttttacctctaa
attttaactctccttataaatcacttagtattcaagagttttggcgtagatggcatatga
ctctctcaaggtttttacgcgattatatttatattcctcttggtggaaataggcttggag
agagcagggcgtatataaatatttttatcgtatttttacttggtggattatggcatggcg
ccggttggacatttattatatggggagctcttcacggaacagctcttatgattcatcgtt
tttatagttctcattttaaacctttgcataggattttggcgtggattatcacctttaatt
ttataaatattacatgggtattttttagagctaaagatatggagtctgcttttaaggtat
taaaaggaatgtttaatataaactctatagccccaaatagcggctttataattgtgataa
atgaagcatttggttttatggaaaatgttactcataaaatagctgctagccttagtatct
ttatagttactgctttagcttttgtaatttgcgtattgtttaaaaactcaaatgagatgg
tcgcaaactctaaattcggatataagacggcgatttttgttgtgtttttatttgtgtgtg
cgttttttgctactagaagcgttcaagaatcacaatttttatattttaatttttagggaa
ttttatgaaatattatagaaattttttattaaaattagctgcttttatagtcggtgtttg
cgtattatacgtgctattttttatagctttgggtaaaattggctccttagattctcgttc
agtaaaaaatttccttcttactcataccataaatgaaaatcgtattatagtagaaagcgg
gtcaaattcatttcatggaatcaacgccaaaatgatagaagatcattttggcaaacttac
tttaaatttaggagattacgccggatatccgctcaaaatcagactttatagaacatataa
atttgcacataaaggagatgttgtgatatatcctttggagtacaggtactatatgaacga
tgttgctcccactgtattttataaacatcttttatctgaaatttacttctattttgataa
tttaccatttaatgaaaaactcaaagtgatgcttcaaactccagcttcttacgtgtttat
aaccggagttaaaaaagcagcgtcaaatttaaaaaaactttttagagataaacttccaaa
agagtttgatttaaaagctactttaaaagagcatagaggggattacttatataaaggtca
gcttccccaaaaagatgatatgaaagttccttgcgatgagtatatatttacaaaagagat
tactggtggtagggcagctataagtgaagcatttaaagaaaacataaaactaatgaaaaa
gatagaaaaagaaaaaggcgtaaagtttatatttacttatcctactgttataggtgagag
ttgttatgattttagcggtgaaaagggagtcgagttcaaaaagtttttagtagagctgaa
aaactacataacttcaaacggcttcgagtttataggtgattttaacgatagttatctgcc
agatagaaaatatatgttagatacatggtttcatgcaaatcctgatggcagagacattag
aaccaaaaagctgattgaaaatttagataaatcaaattttaaaaatgatttatacgctga
tagtttgtcaaatagttctatttcaaattaaaattaaattatattatattaatattttct
aaatttaagctatacgtttgtataatgctagcttattaaatttcaaaggtagattatgtt
gcttacaaatcccgtggtgcttagcgttttgcttatgtgcgttttgtgcttactgcgctt
taacgtttttttagccatacttatctcggctttagctgctggaatgctagccggaaaagg
tttggtagagactacgaatttactcataacaggaatgcaaggcaacttagaaaccgcact
tagctacatacttcttggagcgcttgcggcggctatcagtatgacgaatttaactcctat
tttgatacattacgttagtaaatttataagtaaaaaggttttttggttttctttgagcat
agcttttatagcatgtttttctcaaaatctcatacctgttcatatagcttttatacctat
tttgataccaccgttacttgctttgatgaataagcttaagatagacagacgagctgtggc
gtgcgcacttacttttggattaaaagctccttatgtaagcatttcagtcggttttggtct
tttgttccataccattcttaaaaaagagttaaatagtaacggtatgaacgtagagatagg
cgatataagtagcgttatgtggataggcggcgtagctatgctcatcggtttagttttggc
gctgttttattatagaaaacctagagattatacgcaaagcgctttagaaagtaaagagat
aaaagtagcggataaaaaagatctttgtatggggcaaaaagagtgtgtcgtgcttggcgg
cgccgtcatagcttttggtgtccaaatttggagtagctctcttcctttaggagctctttt
ggggcttatagttatgataatctttggcggtatcgagtataaaaagatggataaagttat
ggagcaaggtcttgctatgatggcttttatcgcttttatcatgcttgtagctgcgggatt
tggttctgttatcagagaaaccggcggtataaatgagcttataaattttgcaagttctat
aagcggcggtaagcttggcggagctatcattatgctagttatcggactacttgtaactat
gggtatcggaactagttttggaactattcctatcatagccgcgatttacgtgccactttg
cgtgagccttggatttagcgtttctgcgactatacttttagtcggtatcgccgcggccgt
gggagacgccggaagtcctgctagtgatagtactttaggaccgacttcaggattaaatag
cgacggcaagcatagccacatctacgatacttgcgtaccgacttttatatttttcaatat
cccgctaatcgtatttggcgtgatattttcgctatttatctaaatttagaatcattttag
ataatgaataaacttataagctagtatttacttagctttttgtatactgctttggtcttt
gatactggtatttgataaatttgcccggactggcttagattatcagtatcttttttactc
aagcatactcactttgttggcatttttggtggttttgatgtttggcgaagaggtattagg
gtttatcttatctcgcttatgctagccatagtctctggagttttggctagtgtaaaacaa
agatgaatataaatttatgctttatgcaaagtaagttaaaacgattatcaacactggtgc
agtgtgcgttactatactaaataacttcatatatctaaaaagagtaaagtttaatttact
cttaatattatctcttattttagcaaatactcaacttgagttacaactcggatatttttc
ttctcctctaatcctacggccgcattttcgatactaaaaagcccttgagtcgcctttttt
attttgccgacttcacttcctgagagagtcgcaaattgctcggctgctagtttagcgttt
tttgtcgcttcagctatcatttgcggtttgatatcatttagttttgtaaattcaaatgca
attctgttttcatagtcttgactgatggcgatattgtcactagctagctccaaagattct
ctttgtgcttgttttatttcagatattttatttgtgcgtatcagtaaggtggctttggct
atgtatgtgtagcgaattttttgagaatccatataaggatttatagaattatcagtaata
gaaggcgcctgaatagtgtaatcactagcatttaaacctcgtttatttagaaaattttcg
gctattttcgttttttctaacactttcttttgaagctctactaggtcattatctccgacc
gaaaaactcatttgccatactgctaagtccgcaagcacttctttttctgccaatcccctg
acgcttacgctgcgttcgctttttacgatagtgctaaaacctatagccaaaatcactgca
gctatgactatcgaagcaggtaaaaatataagattatgtttatcgatttgcatatttcgc
ctttaaatttgatgcgataattatatcaaaattctataattcctagcttagctgactccg
actaagtaggcgcatttttggcaataattttcaacaattttaccttgcttaaatccgttt
ttgatattttttactctctgtgatcttaaaatttgagctaaactttcgctttttatatta
cctaaatttatagctcctgcgtaatctatgcagcaaggtacaaccattccatcgctcaaa
attccaagttgatcttttaatgcataacaagttttagtgctgtttattaaattatcattt
ctccattcaaaagaggttttaaaatttaataatacctttcttgcaagccgaatttttacg
tttttttcataaattttttgagcaaaatttagctttatatgttttagatgctcgcttaaa
tttatatcaaaatgtttttcaaatttatctaaaacttgaatcattttttcattatcactt
aataaaaaatcgctttgaatacgtaaatttataaaagtatcgctcctatttgctaaacta
aaatcacaaaattcaagtaaattagcgatataatcatctttaaaatggttattttcatcc
aaaaacgcactcaaagaaaatgaaatttgatgaaaaggaggttttaaaagcatatcaaaa
tcatgatcgcaaatcattttcccagtcgtaactagatcgatttttaggttaaatttggat
actaaatttatatattcttttaaattgcttacttctaaaggatcccctaaaatatgcaaa
caaattctcttagttaaaggtgatacttgatacaaaactttttcaaacagctcaagactc
attgttttacgccttgttttcataagaggagatggacaaaaactgcatttacaagagcag
atatcgctgatttcaatatatacttttttaaacataaacttagtaaatttactttataaa
atacgtttgtgctatatttttgttatcgaatggtgatacgtcgagcgttttgtcgcctat
ttttgctctatatattttgtctttttcgcttttgcaataagtgatggcaagacgtgcgcc
aaactctaaatcctcttttgatgcgtttttgctgatgaatgaatgagcgccgatgatatc
atcaaattttatactttccatcttttttaaattcaaagcttctaaataagcattgtcttt
ttcatctcgaccgattatcatttttgctcctccaagcagtcgtaaatggcggccgtagcg
cagactttgaagatcgtcttcactcatatttttatcaaatttaatgaagtctctaatgcg
attagaaaatccttccatcgtgtacagacatcctccccccggagtttcaaaatcactaaa
gccgaatttatgtgcaagttctagttgtctgcttctgccgcgtccgttaaaatcaagtaa
aagctctctatctactaaaccctcgcgctcaggacgggtaggttttaaaagtttcgcgca
aagcggtcgcaaaattatatcattgtcatctaaggctagattttttacatgcaccatagc
gtcgtttctttggctcatcggtcgctgaccgactacttcaccgctgataacaaagctcgc
gccgtaatcctctagcatagatatagctgttctaaacataaaaccatgacaatcaataca
aggattaaactgttttccatatccgaatttaggattaaaaagaacctcttgcagatattt
gcttcttgcatttatcacttcaaaagtagctccagccattttagctctacgactcataag
ctctgctttatccgggtttcctccaaaaccgatatcgatatttaaagcatgcacttcaat
accttgtgagcttataagtttgatagcaagcatactatcaagccctccgctaaatagtgc
cagacattttttattcattgaattccttttaattgcttttttatattttgtaattgtgct
attttttcaaatttagatttgtcgtttgagctagcaagcaagacgatagttttatcacaa
aagttgatttttagtatatttagtgctttttttagtctatctaaactatcgtaaagttca
aaattatcatttaagcttagctctcttatgtgtggattatttggattttgagagatagtt
actgctttataaatttcattgtgagttacgaacatatcgcttccgcaatctgattttact
acctctaaataatctttatttaaaagcatattttttaaaatttcaagctctaaaagatct
ttttttgcacttttggtctcttttgccatctgctttttgggtgaatatctaaaaccattg
ccacaaagactaaagctatttggagctaaactcagaagtgaagataccagcggcacgtat
gagtttgccactatttcttttagtccttttgtgaattcctgtacgctttcaagagtttta
gcaacttcaagaggagtttttggatttgaggattttatgagatgtcttatgtaaaactct
ccaagttcaaccccaccttctaaactatttcttaactcatttgctctaccgctagctaca
agctcagccggatctttccccccgcttataagaactactcttccgtcgcactcgctgcta
gctaacaattttgcacttttaaatgcagcatttacgccggcttcatcgttatcaaaactt
aaaataacttttatatcagaacgcttcaaaagaggaatatgtttttcggtaagtgcagtt
ccaagcacggctacagcgttgctaattcctgctagatgcagcattatgcagtccatatat
ccttcgcaaatgatgatttcgccttttttaaatatctgatttttggctttatcatatccg
taaagcagttttgatttatcgaatatagcagattgaggcgaatttacatattttgccgga
ttatttgatattgtgcgaccgccaaatccgacaagttttccaagatgattataaatagga
aaagttatgcggtttataaagctggcataaagccccgtttcgttttgcttgactgctcct
acgtacagcgcttcttttggttctatctcttcattttctagtaaatttatagttgcttga
gacgctccagcccagccaagctcccacttttctatcatagcatcgtttataccgcgacta
tataaatagtttatagcttcacggtttttataaagcatacttttataatataaatttaaa
ttttctaatatttttttatcatagtgatgttcgtttttgttatctgtgtaattaagcgtg
aagttgtacatatttgctagtttttctatagcttcaggatagcttagtttttcataatcc
attataaatttaatactatctccgccggctttgcatgaaaaacagtgaaaaatacctttg
ctaggacttactctcatagacggatttttatcattatgaaacgggcatacgcatacaaag
tcgcttccggaacgtttaagaggcagataacttcctacaacgtctgctatatcaacgata
ttttttaaattttcaatgctactagcttctatcataagcgagattataccttgaatttgc
tataatggtcattaaatttaatatataggtttgtatttggacttcttttttgtagagtat
agagatccgatttttgggcttattgtattttttggagcgcttcttttaatagccgtgctt
agctatgtttggggtattttttctatcaaagatgaaaaacacagcatagagaaatttgtt
aaaaaatttgaaaatagtagcggacttagtgaaaagcacaaaaagatgcttcttgaactt
gatgttgatacaaactcgcttagcgttttagcccttacattcgcaaaaagcggagatttt
gataaggctataagcgtgtatttggttgctatcgataaatcacccggtaaaaagcagcgt
gagtttttattagtagcgttaggaaaaatatatctaaaagctggatttttaaaaaaagcc
agtgaagtgtttttagaatctctcaaactaagtcctagaaatagtgaagctttaagatat
cttggcgtaacatatgaaaaacttagaatgtatgaaaatagtcttgaaactttagacgct
ttaaatgaacaaggcgcggatacaaaagcagaagttgcctatataaaagctcttatcata
actagcaaaactagtaaatttagtgaaaaagtggctcaaattctaagtcttagtgaagat
tttccacttttaaaaagaatggttttagagcagtttataaagcataatgagcctttagac
ggtctaagtatgctgcgtcttgatgagtgtatagacatagtttttagacttgataatctt
ttaaatttagaaaatacggagtttaaagagcttttaggcgctaagggtctatctgatgat
aagccaaaagattttaatttagctcttttaaaggccgcaaacgataattttcttggagca
actcttagttttagttatttttgtaccgagtgcaaaacaagttatccgttatttttctac
cgctgtccaaactgcgcgagattaggaagtgtaaaaattttaacccacgttataaaggat
actagtgaagaagatatgcctttttagcgatggaagttgtttaaataatccaggagccgg
cggctgggcttatatacttgagtatgaagggtataaaaaatcctctagcggcggagctgc
ttatactacaaataacaaaatggagatacaagccgtgatagaaggtttaaaagcattaaa
agagccgtgcgaagtaagcctttatacagatagtagttacgtagcaaacgctataaatat
atggcttgatagttggattaagaaaaaatttaaaaatgtaaaaaacgtagaactatggca
ggagttgctagaacttctaaatattcacaaagttagtgcaaactgggtaaaagcacataa
cggtcatccgcaaaatgaagagtgcgataaattggcaagaaatcaagcgataaaggcaca
aaatggataaattaaatagattagaagagcatttaggttataaatttaaaaataaaacgt
tgctaaaagaggcgctaactcataagagtatgaaaagtagcgtaaataatgagcggctcg
agtttttaggagatgctgttttggatcttatagtaggagagtatctattttttaaattta
aagatacggatgagggaaatctctcaaagctaagagcggctttggtaaatgaaaagagtt
ttgcaagtataagttcgcagataagattaggagattttttgtatctgtctgctgccgagg
ataataataacggaagaaataagccaagcttagttagcgatgctttagaagcacttatgg
gagctatatatttagaaagcggtttagaagcggtcaaaaaaatttttataaatcttttag
aatctcagtataataatatagacttacaaagccttgggaaagactataaaacgactttac
aagagattactcaagcgaggttcggcgttacgcctaggtacgagcttgtaagttcaagcg
gaccggatcataaaaaaagttttgaaatggctgtttttttaaacgacaaggagcttgctc
gcgctattggaaatagcaaaaaagaggctgaacagagtgctgcgtggaaagttttgcaag
gaatgaatatatgaatacgtttggaagcaagcttagactaactacatttggggagagtca
cggaaaagctatcggaggagttttggatggatttcctgccggagtagctatagatgaaga
gtttttgcaaagcgagatggataaaagaaaaccgggcggaaagtacgctacaagtagaaa
agaagccgatgaagtagagatattgagcggtatttttgaaggatttagtacaggaacacc
tataggatttataataaaaaactcaaatcagcactcaaaagattatgatagtataaaaga
tcttttcagaccaggacacgcggattttacgtatttttctaaatttggagtgcgagatca
tagaggcggaggcagaagtagcgctagagaaactgccgttcgagtagccgcaggagcttt
tggagctatgatgttaaaagagtttgatatagatattaaaagtggagtttttagtatagg
aaaactcaaatcaaataaaattgattttgaatttgccagtaaaagtgagatttttatgct
tgatagcgatatagaagaggacgcaaaaaatcttatactagatgtaaaaaatagcaacga
tagcgtaggagctgctactcttactattataaatggcgttcctgctgggctaggagaggt
gctttatgataagcttgatgctagactcgcggctgctatgatgggtataaatggagtaaa
aggagtagagataggtttaggaagccaagctagttttattttaggaagtcaaaataatga
ttttatggataaaaacggatttatgagcaataacgcaggcggaatcttaggcggaatctc
aaacggtgagcctataatgataaaaacttattttaagccgactccaagtatatttaaaga
tcagcctaccataaatttaaacggcgatgaggtgacttgcgctttaagaggtcgtcatga
tccttgtataggcataagaggcagcgtagttgctaatgctatggcaagactagttatatc
tgatatgcttcttttaaatgctagctcaaagctttcaaatttaaaaaaaatctactctta
aaatttatctcaaataagctaaaatccgtttaggagtttagcttctcgcttataaaattt
gctatagcctcgctagagcttcttaaattataaacctcattgtctctatagctttttatt
ttggttttaaactcatctaaatttaaattttttatagcttttattatatcgttagagttt
tttgctactatgtgcaagtcgctatttgcaagtgaataatctactttatttatacgatgt
tttccaaagtttttaccaaatacatgttcagggtaatacaaaatacatggtctaagattt
gtaagcggtagcgtaaaagcaaggcttgagtagtcgcttacgcagcagcaaatttcactt
ataagttcatcgtctatcttagcatgagatgtttttctcgtgtttgtatcaaatttaaaa
agttcatttgtactaaactcttttaaaatattttgattgcagtctaattcctcttgtcct
ggttttggtctaaatataactttatagccgttttttagtagatctcttaaagcaggcacg
atactatctacgctttttgtgctatataaagctataagaatcgatttttgcgctttgaga
tctttgtgattttttaaatttaaatccaaactcgggtaaccaagcggtacaagtttattt
ttatctatacccatatctaaaaacagtttataatttgtacgactaggaactatgaagtag
tctatggccatattttgatactcttttatctcttcttctatgtgaatatcttttcttgcg
tagtagcttaaaagtgcaagcggagtcgtatatccatgcggaatcataatttttatagat
tttggatgtaccataagttttttattaaatttctcaaaattacccgttgccgctactact
ttgaaattcaaaaatttaagatattcaaaagggataagcagtattttgtcatcactgctt
tgagatgattttcgtatttggtaattgaaataatctgtaaatatctctacaaagcaagtt
ttgctattttgcagatattttatgatatcgccaagatgctttccgtcgctcataccagaa
tgaagcagagccgcagttttatgaggttctatttttagatagcttaggatttcgctcatt
atccatttaaatccatccaccggtatcaaatttaaacttttaacttttttgatcagctgt
ttttttaaaattagattttttggatgagtcgtgtcacaagctattaatgccaaccccccc
cctatggtatttattttgtctgagttttcttctattttaagtcctgctttgaagtcatct
aagaattcgtacgtatgacctaaaatttctaaattatgggcgagcataagcgaatgcccg
ccgtttggatatatgaaataatgcattaatactcgtagctctcttcttcatcttcatcat
cgtaagagtagtcgttttcatcataattataactatcttttttatcgtcgttaaattcat
cttcaaagttcttatcaagatcttgctcttccatatcatcatctaattcttcatctaatt
cttcaaaatcttcacgcatttttatcccctttcaaatttaagttttcaaattcaattttt
ggcatctgctctatgtatatgctatttgacggaaatgcaaaactagcatcatcgtatttt
tctactatatccataatctttaacataacatcttgttttgtagctaaaaattctccccat
accaccgttttgctgaagcagtaaatcagtatatttatagagctatctgcaaattcgtca
agcactacaaaaaggttgcttttatatccggctaaatcatctaccgagatcatattttgg
cgatatttcattctaaaatctttagagtttagcgcgctatctactccgcttttagcaatc
cctggatggtttagcagcattgttcttatatcgtttatgcaagcttctatactctttttt
gaacaagaatagctaagacctacagtcattttaatctgtctgccgacttttcttctattc
cagttttttacgttttcgctcattatttttgagtttggcacaaatactaaagcattatca
aatgttctaacagtagtttttctaagtcctatctctactacagttccctcgactcctgcg
caaactatccaatctccttgagaaaatgagttgtcaaacaaaagcataatggaagcaaaa
aagtttgctattatatcttttgtagcaagagctactgcaagtcctcctatgccaagagac
gctataagggtacttatatcaaatccaagcctacttaaaatcagtaaaatcgtgattata
actactataaaatataagatctttataataagatttactacctcttttctaccacttttt
tgagcaattttgcttaaaataaccattccgtatccatctaatataccaagaactagccat
gatataagaactatatagattatagtaaaatagtttgcaaaatttataggaactggactc
gggtagtaaaatatactaaggcatatatctacagaatacgctattaaaaagacggaaatc
ggttttttgataactagtataaactgctcttgtagctctttgtgggctattttcttttct
tttgataaaaatgccataaatatgctaaatacaatctttgaaagcattcttcgtatagat
atgaaaaatacaaaaataactaaaataagaaaaaatttaccgaaattaaacgtgtcttga
tcaaacggaacaagtttatttatgtagtttatcacatcttttaattttaaactcgaaaac
aaaaagttgcctgctaataagtctgaatggctttttaaatagtccaaaatctcttgatag
ctatgtcttttgatctctaaatttataaaattatcgttaaattcagcttttaattcgtcg
ctaagcgagtcttttagagcttttatatcttgatatcccgatacttgaacatttgttatg
gtattttctagtatagagtttatatcatcttgttttgcatcttttagaaacgcgtttgcc
aagttagatatcgcgctataaaatatctcgtctaaattcgcgttttcagcatttagtttt
gctcttataaatttatcagaaacttgattatccgataaaagttcagcctttttttgtaaa
tttagtctttctcgtttgattttatttaaatttgcactatcataacttgttataaaaaga
ggaatttgctcaagaagtgcagctttttttgattttaacgagtcaagatcatgtcctaaa
ctagcatttttatctttgctctgctcgtctatgattaaaatttgatgatttatcgtgaat
atttcatctgttatactagttaacgactcgtttgcctgtaagccaatactaaaaatcagt
aaaaatttgattaaaaattttatcatagtctatgctcttttcaagtaatttaaatgtttt
tgtaggttcatcataattataaacttctcctgtttctatgatgtagtgccaaccgtaaat
tttgatctctgcgttttctattttttccttagctccaggaaaagttaatagattttgagt
ggagtttatgatatttaacctctctgttatccatgctcttttagcaggacttagagtttt
gtattttaaaacctcttcttttatatccgatatcaacatcagccatctttttacgatagg
aactttgcttaattgctcatcgctatcgtacaaagccgcacagcctccgcagttgctatg
tccgcatacgattatattttttatatgtaaaacatttatagcgtattctattgctgcggt
agttgctaagaactcttcacttactctgtagtgcggtacgatatttcctatatttcttac
tacaaaaagttcgcccggaagcgtatttgttatcaaattcggaacaactcttgagtcaga
acatccgataaacagagtgtgaggtgtttgttttgtacctaatttttcaaataactcttt
atgctctaagaaatcttcttccataaatttaactgcaccatttataacatcatgcacgaa
aactccttgctaatctatattactaggatgaataggtttgccaagtaaaaagccttgagc
gtattttataccgtagctaagtacttgttctaaaatttcattagatgatacgaactcggc
tacaacatcgtatttttgtctatttgcaaactctactatagtttgtacgacgcttcttgc
attttcgtcaaacggaagttttttgatgatcgaaccgtctatttttaagtaatcgatgtc
aagctcaagcattctatagtagtttgagtatccgcttccaaaatcatctatagagagttt
acatccgtgatcttttatgctttctataaatggatttatcgatgcatagtcgtctatacc
ttcactttctaatatttctacagtaaggtggctaggctgtgagcaaagagaaagtttttg
cataaatagctttttaacagattcgtttaccatgtctatgcttgataaatttatagaaaa
ctttttatcgcaaaatgtttctaatagatcaaaagctttgcttataacttgttttgtgag
tgctatataaagcgatgtttgttttgctactcctaagaactctccgggatagtgtatttt
attttcggaatctatgatgcgtattagaatttcatatgacgacaatataggtttattgct
tgatctaatatcaaatatgccttgacactcgactataactctattttcatttagtgcgta
ttgtatcattcttgagattagctggtttttatgatattgttgttctattatgttgttatc
ttgataaaatgctatattttggtcgttcgatatcgcttcatggtgagctaagatagactg
agtgaggcggtttgtatttggagtgtctgcctccatgctaacgcccattgtgatatttat
atttggtaatatttctctgccttcgcttgttattatgtctatattttttaccttaaaata
ctctaagatatgttttacatctttatttatattgcttccttcataccatatacaaaactc
atctagttgtattctgtatatgcttgagttcattttatatgtttctatgcatagtttaag
cgtttctgatatcgcagttaatataagatccacagtcgatgttttataaaaaaatcttaa
atttgaaaagtgatttacatttatatagatgacgataccttttttcttatcatctatttt
ttccataagcgctatgtgatttcctaaacctgttagtttatctgttagagcgctgtttct
tatctctgcagttttaaatccaagctcttttgctataagtctttcttttgtgatatcttg
tttgactatgatagctccagatatttgtgaatactcgtctaaagtcggtatagctatgat
tttttcatatatcaaaagtcctttttttgacttgcttataaactcgttatatctgcagat
ttgcttactttggagtatatcgtcatagatatttgtaccttttaaatttgtatttaagaa
gcttaaagttttatttaaaacttctgattttttatatccacttatctgttcaaaagcagg
atttgcatctatgattttgccttctcgatttatgattaaaatttgatttggactatttgc
tatcatatctcccatctggtttattttggctgcattttttctattttttacgcttgtata
gatatttctagtagatgataatataataataaacaaaagtacgactacgcttatcataag
atcattgatgtttgatttgaaatgattatttatagcatttaaaaaggcgtctattttttg
cgtggtttttaaatttatattatcgtacgataaatttgaaagcgctaaaatactatttcc
tacatctttaatggcgcttaaaagagaataatcaaaacttttagtatctcctatattgtt
taattgcatatttatatcgtgattgaacatagttgcgttaaactctgttcctaacttgct
aagaattatatacgagtatagtttgcttacaaactttaaatttgatgcgtattgtatatt
ttgacttatgtatacaagatcattgcttgatattgattttagagtttggtatttttctat
gataatttttttgttttctatagccttttttaggcccataaatatctttttatttttgat
cttaaagaaaaatttagaaaagtcttttgacatctctatttcgtgaataagtctgtttat
ctctgttattttagcgttcatatcatcgtaatttatcatagatagttgtttagacatttg
aatatctatatcgttatttaatatttttatctccgatgctttgtcaagccaaaagttatt
ttttgatataatttcactagtgtgaaatataaaatacgcacaaaaaagagataacaccag
aaccataacaacaattattttattcgtaatatatcttttattcatataatatctccggag
tgtttccctctaaagtaagtagaaatttatatatcagttcgcactcttcctcgttgtgtt
ttctcgagtgtatccttgatcttatcatttcgatagcgtctctaagcttatttacgcgtc
catcgtgaaaatacggttttgtaagagagatgtttcttagcgttggcacttttaatatct
cgtttgtatttatcatttcatttttcataatgcttattatatttccgcctaaatttattc
cgttatgacagctaacgcagccagatcttataaatatatcaagtcctttttgttcgtcat
cgctgagtgcggttttatctcctgctaaaaatttatcaaaacgactaagcggcgtagtaa
gtgctttgataaactcagttaaagcatctactgaattttcaaatgtcacgccgtctttgt
agagatttttaaatttagcttcatatttaggatttttgtttatttgagatactataaatt
cctcttgactgttaagttctttatcgctagttaatgatttttttatctgttcactgagat
tttttatatctcctttactagaaaatataaaatttaaagaggaattcagcagagtcggag
gatttaacagtttttgatttgaagttccggttgcggtgatttcaagattatgacaagttt
cacaagagatagttttatctttgcttagtcttttatctctaaaaagctcttttcctagat
ctgctttttgcttgttatatgctttttgctgcgtaagaggcataaatatctcatctctga
tctgtccaaacaaactcgtgataattcctaaaatcagaattaactttatcatcaaaatac
caatactttcattatgccaatgctttcattatactgatgtttttggcgagctatttttac
tagcgtattttgcaattgctaaccttttttaaatgtatcattttataaaaaaaaggctta
aaatcaaatctatctgttggaaatttaaaatatcttactagctgcatttttcgcaaatac
cctttataacggcactttttatatttttaccaggtaaatttggaacttcgatttcttcca
tctcatggcatgtttcgcatacaaaatatgctttagcatgatctgctaactcataaaaac
ttttatgctctatttcatttttgatgatcaaatttttgcttaaaagaagatctaaatttc
tataaattgttgttttatttgctttgattttagacaaaaactcatcataacttataggtt
tgtttgcgttttgcaacatctttactaactctattctaagcggagttgaagatatattat
ggctttgtaaaaaagtagtcgctttcatttaaccacctcatttttttggttaaaatcata
tcataaaaacagttaaatttaaaatatataataaaaaataagtcaaattttagccatatt
agaatataatttttgaattatttactgttaagttgcaactaagttgcattttgatataat
gctctgcaaaatatcaaatttaaaaggaaaaagatgaacaaatttctttgcgttttatgt
ataggcgctgcatttatatatgcaaaaccagttgtaactactagcattttacctacgaag
tattttgttgagcaaatagcaggagatagtgtagacgtaaattatatggtaaatgccggt
gccgatcctcatatttatgagccgcgtcccgaacagatgaaaaatctagaaaaaagcgat
atattttttgccgttggaatggaatacgaaaatacgtggcttccaagatttgctaaaagc
tatccgagcttagatataatcaaaactcaaaaaggtgttccgcttataactagcgaggct
catgagcatggagatcacgaccatgaaaaacacgatcacgctaaacaacataaagatagt
tattacggaatttttgatgataatgatgtaaaagatagagatatcagcgactggaacgga
gattttaatagtgtatatccgtatttgatcgatggtagtcttgaccctgttttagaagcc
aaggcaagctctccaaatagtgataaaaatttcaacgagtataaaaaacagtatgaaaaa
ggctataaaagcagtataaatcgtatagttataaacaacggtaatataagtttttatact
tctaacggtgtaaatactggaaaatatgcttataaaggttatgaaattctaacatataaa
agcggtaaaaaaggtgtcaggtatcagttggaaaatatagataaaaatagtaatgcacct
aaatttattcagtttagcgaccatgagatcggtcctgcaaaaatctctcattttcatatt
tatatgggagatgatagttttaaaactcttagtttagaacttgaaaattggcctactttt
tataaatcaaatatgaaaaaagcagatatcatagaagatatgttagaacatatagacagg
aattttgatactcatatctgggttgatcctcttcttgttaaaatacaagctaaaaatata
gctgacgctttaatagctcattatcctaaaaataaagctttatatgaagcaaatttagct
aaatttcaaaatgaacttgatatgctagatagttatataaaagagcaactagcttctgta
aaaaatagaaatttcatagtttaccatccgtcgtgggcgtattttgctaagcgctacggc
ttaaatcaaatagctatagaggctgaaggaaaagagccaaaaccggctcagttggcaaat
atcataaaagaagccaaagaagagaacgtaaaagttatctttgtagcgccgcagttttct
aaaaaagcagcacagcttatagctaaagaagccggtgcaaatgttgtagagatagataat
ttagccgaggattgggtagaaagtatgaaaaatacggcaaatgcatttaaagaaggttta
tgaaagtagtttttttaactttaattttattattgcaaagcgcgtttggatgcgcgcttt
gctcactttattcacctacggctcatactgagataagttttatcgaagatgatgataaaa
taaaagatgcaaaagtcaaatggatattttctgagaattttaccgaattgacttttaaaa
catatgatataaactcaaatttaaaactagaagaagatgaattatcagagattcaaaaag
ctcttttggactatttggagcctaaagattatttaatggatttttcgtattatgacggag
aggaaaaaagcaaaaaactaaatttaaaagcaaatgaggtaaaaaccgctatcgaggacg
gaagactcgtttttacatttttatttcctttaaatttggatttaaaagatggtagagtaa
ttcgaataagtatatttgatacgcaagagtattttaacttcaaaatcgcagattctagtg
catatgagacaaaaagtggacttttcatcaatccaaatataaatttaaatattgcatttt
acgagattgataaagagaaaaaaacaaatcccgataagcctagtttagctagtataatac
ctaaaaatacgaacctctcaaatgcggatgaaagtccaaaatacgactctacgcaaaacg
ctactttggattctttaaaagatatagatagaatcgatgaagaaaaatataatcttttag
caaaagttagtacaaattatcttgataatttaaagatgcttattaaagatagcagcggtt
ctggagtgtttgctattttgctagtttcgtttgtttatggatttttacatgctgctggtc
cgggacatggaaaacttcttactactagctattttgtggctaaccgcgctagttatatga
aggcgatcaacttgtccttaaaaatcggctttttgcatgttattggagcgttgattttgg
tttatgttatgatgtttgttataaatgcttttataacaaaagctacaaacgaagctgcta
gtatcacgacaaaaatctcggccgtcataattatattaatagctatttttatgattttta
ctaaattaaagatatttttcaaatcaaaaaaaattaaatttaaaacaattagcgatcaat
ccaaaatatataccaaaatttttaactattcaaattcgaatcatgaacataacggtactt
gcggctgtgtttgcgcctctttttcttcaggatttcctcgctcggtttatgagtggatgc
ttgtttttgccgcagctcttgtaccttgcccaggaacagtgcttgtttttgttttggcat
ttagtttaggtagttttggtataggattggcaagtgcttttatgataggtcttggtatgg
ctagtgtgatatttatagcggcggtatttggtaaaagtatgaatgattcgttatttaaat
ttaaaaatcttagagtttatcttgagtttttagctcttgctttaatgatagttcttggtg
tttatatgtttattatttcaagtagagttagtgttttatgacagtagaattaaaaaacgt
aacatttggttatgacggctctactatcttaaaaaacataaatttagtttatcattctag
tgattttcttagcataataggaccgaacggaggcggcaaaagcagtcttttgcgtcttat
gttaggtcttatcgctcctttaaaaggcagcgtattaatagacggtaaaagcccaaaaga
gctctgtaaatttatagggtatgttcctcagcatatacctataaatagagcatttcctat
gagtgttttagaaattgttttaatgggtagactagataataaaatatttggattttactc
aaaaaaagataaagaattagctatgaatgcacttaaaaaagtttctatgcaagattttta
taaaagaggaataggagaattaagcggcggagagagacaaagagtttatatagcaagagc
actttgcagcgatgctaaaattcttatgctagatgagcctacggctagtatagacacaga
gggtcaagcagaaatttatactagacttaaagatataaacgcaactggtataggtatagt
tatagtaagtcatgatataaatatggctataagttttgctagtaaggttgcttatgttag
tcgcgaactgtttttgcatagcatagacggtagagacaagcagagttttatagagcattt
gagtcgctctcacgatcatttttgtgatgttgagatagctttaaaaaagtgcggctgtaa
ggagcatgtatgatagacgcttttagttttagttttatgcaaaatgctctttttgccgga
atattagtaagcgtggcgtgtggcattatgggctctcttatagttgtaaataaaatgact
tttatagcaggcggagttgcgcacggagcatatggcggtataggaatagcatttttttta
ggcttaagtccacttttgggtgctactttttttgccatagcacttggacttttaatagct
tttataagccttaaaaatagagatcgtacagatagcataataggtgctatatgggcgttt
ggtatggctataggtattatttttatagatattactccaggatataatagcgatcttatg
agttatctttttggatcgattttggctgtttctagcagtgatttatggtttatggctttc
atagatctgctttttatagcttttagtataggactttataggcaaatttgcgcagtaagt
tttgatagcgagtttgctaaacttagaggagtcgacacaacgcttttatactatgcaatg
acggctcttatgtctctttgcgtggtagccactataagagtagttggacttatacttgtt
atagctcttcttactatacctccttatatcgctgaaaagtttagtccgaatttaggtatt
atgatgattttagcaggcgttatatctgcacttttcactatttttggtttgtggcttagt
tatagttataatcttacgagcggtgctagcattatcttagtcgccacgatctgctttttt
ggtgttgaggtattttgcacatttaagtctaagctaaaaaataaaactcaaatttaattt
tcaaatttaagagtcgcttgctttattaaatttgaacctatttcgctaaacagcactcca
aaaagtatagccgtagctcctagtacctgcgttacgcttaaaatttcatttgcgatataa
taaccggctaatccggcgcttactggctcaagcgtgaatatcaaagctgtttttgtagca
gttgtataaatttgagcgtagctttgtacgaaaaatgcaaatacggtagcaaatagagcg
cagactataagtgccattaaaaactctgtttcaaaactaatttgaagtccttgaaataat
gaatttgtatcaccactctcaaacaatatcgctccaaaaaagcttaaaatcgtcacggca
aaaaattcgcaaattaccatcgcataaatattacatttgctaaccaaaactcctgtaaat
gagatatgcaaagcataacaaacagcgcaaataatggatagaatttcgcctttaccaagc
ccaaattctcccgtgccgctaagaaaatatagtccgataaaagctataagagctcctcca
aatgcaaatttattcacactttgcttaaaaaatacaagcatcaaaaacggtactaaaacg
acgcttaatcctgtgataaatgctactgttgagctatatgagtatttgagcgcatatgtc
tgaaaagcaaatccgcaaaataaccaaaatcctaaaaataaaccataataaattgatttt
ttatcaaatttacatattttgatgcaaaaaacaaacataaaaatagtagcgattaaaaat
ctccaaaacaaaaagctaaaaacattaacgctttttatagcttcggctaccggtacaaac
gtcattccccaagagatcgctacaaaaataagtaagatctcagctatgacactctttttc
aacttaatcttctttcaataaaaaatgcgttaattttagcataatgtaaattaagatata
attacactctttttaaaataaggataataatggagctgatttttttatctatcgctttag
caatggacagtgtggctataagtatggcaaacggcgcaaggtgtatgaacataaaagctt
tgcaaatttttaaaatgtcttttttgtttggaatatttcaagcttttatgccggttatcg
gttattttttgggtctcgcatttgttgggtttatatcttatatagatcattacgtagctt
ttgctattttgctatttttaggtataaaaatgataaaagagagtcgacagattagcgtac
attgtagtttaaatttaagtttaagaatgcttatgttaggagcttttgcgactagtttgg
atgcgcttgccgtaggaattacttttagttttgaagagataaatatagcatcgcggcttt
tgtgataggcttggtatgttttgttttatgcgttattgctagttacatgggcagagtttt
gggcgaaatgttagaaagcaaagctctagttcttggcggcgttatacttattttgatagg
ctgtaaaattatcataactcatctgataaattaagtctatataaaccgttttttatcttt
gttaaaacgcctttttcctctaagagcttgaaggtctgaataactgtgggtttgcttact
tcgagctcgtcgcaaatctcttttatagtatattttacaagatatttttcatccatattt
tctactagaagctccattataagcgttttcttttcgcctagaatttttttaaagagtttt
gttagaatattaaatttaaaattatacttatccatactaatcccgctaaacatatactta
aaaacacagccgcacttgcagcgtcttttgcttttttagctagtatatgatagtttgtcg
tagtaaggtctacggctctttctatagatgagttgatacactctactacaagaatcaaaa
atagcacggcggctaaaagtagatgttcgcttagggttaaatttaaaaaaacagatacga
taagtagaggaattatgatggctagttctattttaaagcttttttcgctagatatgatat
caaaaagtccgctaaaggcatatgatgagtttttaaaaaagctatatttcggttgatttc
tcactttatatccttagcaaataagtccagattgttatcatacacgtttgaatctatact
aaaaaatccaagcatagagtgaaaaacatagtcttgtgataaattctcatcttttaatct
gctcaattcatctaattttttattgtcgtttaaccaaagtatggcaggaacatgtatttg
aaaatccggagcaaaagcataaggcataccgtgcaaatataatccgttttctcccaaact
ctcgccgtgatcacttacgtaaaggagcccggtctcaaatttagaatcttttagcatatt
tattattttattcataacataatcggtatatagtatagtattatcatatgtatttactat
ttcatcatgcgtacagtcttttagtacggcagtatcgcaagtagggttgaacttatcaaa
ctcttttggatatcttttaaagtaagttggcccatggcttccttgcagatgaactactat
aaagctgttttttgaagcgttttgtattttggaatttatatcttttagcatgacttcatc
aaagccctctccgccgtaatttttagcgttttgcagtctatcgcagactcctttgcacca
tccagaattgttaccaaaccagcttacatcaatatttgctacagtaaatacgtctaataa
attacccgtattgttagctttgcttggagaaaatgttttttttgttaaatttgaaaacat
acaaggtacgcttatagcagtagatgttccgcatgagtagaagttcgtgaagctaagtac
gccgttttctttcgagtatgggttggtatcgtttttcatatagttatttaacgagtaatt
agcagctctcgcagtttctcctactacaagtacaaataatctttttttatcatcttttag
agttgcgtcaagtcctattttttgaaattctgctttaggagttagtgattttgtaaattt
aattatagagtatatcggataaaacggagttgtaaaaaacctgatttccggatagtttct
aaaaaatggtataaagtttttgctaaatataccaaaagaagctccgaaaatggctaaagc
cgctactataaaaatagatctgatttttatctcgtgcaaaaccttagaatagataatttt
cgtttttactacgataatcacgacgaaaacggcgcctaaaatccataaaattatatccca
atttagtagatctttcacctcttttacatccgtttgcaccgcatttcttatcatatcgct
atctattattgtgccgtacgtgttcataaagtacgctccggcaattccgctaatacctat
aaaaattgataatggtttagttagataaggtaggaataacaagctaaaagctattatcaa
tagtgcaaaaaatagcaccggaagcgttaaaataacaattttgttttcgtaaaaacctgc
tttattgattgcaaattcaaaaaatttgtagttaagcaaggttataaaaagagcaaaact
caatataaaaatatttgagctgattttcatgaagatccttaaaattatttgttaaaatta
taattcaatatggtaaatagataaaaatttagtataagtattttaaatttgaagttataa
tttaagcaagaaaatatataaaaggattaaatttgaaactaatttcgtggaacgtaaatg
gacttagagcagcgcttggaaaagagtctttttcgtggctagatgagcataaaccggact
ttttagctttgcaagagatcaaagtaagtgaagataagataccagcagaaatttataatc
tgggatttgaaaatatatccgcaaattcagccaaaagacctggctactcaggtgtgatga
gtttgtcgaatttaaaatctcaaaatttaaaatcgcagttttttgatgatgatgaaggca
gagttttggaacataaatttgataatatacatcttttcaatatatactttccaaacggtc
aaagcggagatgaaagactagcatataagatggatttttatgacaaatttctatcttata
tcaatgctttggtgagcgaaggcaaaggagtgatattttgcggcgacgtaaataccgctc
accgtaaaatcgaccttaaaaatccaaaagccaactccaaaacaagcggatttttgccta
ttgaaagggcgtggatagatagggttatcgatagcggatttatagatacttttagattta
taaatggcgacaaagagaacgcttactcatggtggagctatagatttaacgcaagagcta
aaaacgtcggttggcggattgattattttttcattagctcaaatttaaaagataaattaa
aagacgcctttatacttgatagcatagaaggtagcgatcactgtccagtgggtatcgaga
tagatctataaaaaaacggaggaaaatcatggatagtatagtcacggttatcgatatgca
aactaagcttttaaacgtgatgagcgataaaaatttgttgcaaaacagtgttaaatttct
aaaaatagcaaatgatctaggacttaaggtgatcgctacgcagcagtataaaaaagggct
tggcgataccgatgagcagatattaaatttgataaattccaaaatatttgataagtcgga
attctcggcttttaacgttataaaagatgaaatttcaggttatagaaatgtgattttgat
cggagtagaagctcatatatgcgtatatcaaagcgcaaaagatctgctaaataatggtta
taatgtgactttggtagacgagtgtgtgggcagtagagacgaaagaaacaaagagcttac
ttttttaaatttaaatggcgttaccgtaaaatctaccgaaatgatagcgtttgagatgat
gcgaagtgccgagcatgtcaaatttaaagatatctcaaagttgataaaatagttaaagag
ttattttataactttgcgaaatgagatcaaaaaccatcttattttccgccttttcaagca
aaatcgatatccagttctttttgttcatgtgataagcggaaaagatggctttgttatctt
ttagcaaaatagccaaatctttctcgcatttgacattcaaaacatcaaccgcgtcatctc
catttagtccgagtttgtttcttggtatgttgattacggctccgtaccatttttgatttt
ttaaatgtcttaaaatggcgtatttcggatattttttccatggatgatcggggatcgtac
cgtacttttcttttgcatacttaaatacggtctctctggtcataatatttattttaaaaa
tagttaatttatagtccggcgtttgctatggcttctgcttggtagtgcgcgatgagcggg
tctatgatctcatcaaaaagtcctgctgccataatcgcatctagcctataaagagtgaga
tttatgcggtgatcgctgatgcggttttgtgggtaattgtacgtgcggatacgaccgctt
ctatctccggtgccgacttgatcttttctctctttgctttctttttctctgcgttcgcgc
tcttgcatatcgtaaagcctagcttttaagacctttatagcggcgtctttgtttttgtgt
tggcttttaccgtcttgattgactacgactaagcctgttggtatgtgagttacgcgcacg
gcactgtctgtggtatttaccgactgtccgccatgacccgagcttctcataacgtctatt
ttaagatcgtttggatttatatctatctcgctatcttctacttctggcatgatggctact
gtgatagccgaagtgtgcactctaccttgactttctgtttctggtaccctttgaactctg
tgagttccgccttcatacttaagtcttgagtaagcaccttcgccttttatgagtaaaatc
agctctttatatccgcctgcacttccttcgcttgaacttactatctcgtatttatagccc
cgctcttcggtatatcttatatacgcagtagctaagtctcctacaaataaggcagcttca
tcgcctcctgtaccggcgcgtagctctaaaaagatatttttttcatcgtttggatctttt
ggaagaagcagaagttttatctcttcttctagtttcggaagctctgtttctagcgctttt
agctcatctttagctagttcgcctagttctggatcttcaagtagagttttattttcttct
ataccgtttaagatacttaagtatctttgagtagcgtcttttatggattctaagtttctt
tgctcttttgagagtttagtcatacgagatatatcgtttatgacttctggatcgctaaga
atagagtttaactcattgtagcgatctataaatggacgtagtttgtcagctaacatttaa
atttaaattatgcagctaaagtactaacaagttttgctaagcggctaacttttctagaag
cggtctcttttttaaggaatcctttgcttacaaagctatggaagtttttatttgcatctt
ttaaagctactaatgcagcgtctttgtcgccgcttgctactgcaactcttaccgctttgg
ttaaattcttaagtcttgtacggtaaaatctatttctctcggttctttttatagtttgtc
ttgctcttttttcagcagatttgtggtttgccataacttacctttttttataattttagt
cggtgattatatcctaaagataattaaataaatctgaatttaagtcaaatttaatcattc
tcattctgttttttaatgtaattattttccgtttttaaatttagaattgtatttcatatg
caaatttaatattgtttttgataaaatagctagttaaatttaaaaaaagaaggcaaaaat
gaagctttttggaactgatggagttagaggcagagccggagagaagctaaacgcgatgac
tgcgatgcgactagcgatggctgctggaatttactttcgtaaaaactcaattacaaataa
aattttagtcggaaaagataccagaaaaagcggatatatgatcgaaaccgcgatagtagc
cggacttaccgcagttggatataatgttatacaaataggtcctatgccgactccagcgat
agcatttttgactgaagatatgcgctgtgacgccggcataatgataagcgccagtcataa
tccatttgatgataacggtatcaaattttttgatagtttcggaaataagctaagcgtaga
ggctgaacaagccatagaaaatatattttttcataatgaaataatagaaaacaatcaaaa
aataggtctcgaaatcggtcagtcaaaaagaattgacgatgttataggcagatacatagt
tcatatcaaaaactcattccctaaaagtcttactttaaaaggtttaagagttgttttgga
cgttgcaaacggcgcagtttataaagtcgctccgaccgtatttagcgagcttggagcaga
gacaatagttttaaacgatgaaccaaacggcggaaatataaatgatggctgcggtgcttt
gcatcctgaaaatttggcaaaagaagttaaaagattaagagccgatataggatttgcttt
tgacggtgatgccgatagacttgtggttgtcgatgaaaatgcaaaagttgtcgatggaga
cgctttgctcggcgttttggctacttatcttgatgaaaataagatgcttgataaaaagga
gatagtagccaccgtgatgagtaatgccgcacttgacgactatcttgcaaaacacaaaat
taagcttcttcgttcaaacgtcggagataaattcgttcttgaaatgatgaaagaaaacgg
cataaatttcggcggtgagcagagcggacacatcatatttagcgatttttcaaagaccgg
cgacggacttgtttcagctttgcaagtaagcgcttgtctcttagctaaaaataaaaaagc
cagcgagatattcgggagtattaaagcatatccacaaaaactttcaaatttgaaaattat
agaaaagagacctcttgatgagcttaaaggcttaaaagaacttgaagacgagcttaaaaa
actaggaattcgcactctttttagatattctgggactgaaaacgttataagacttttgct
tgagggaaaagacgaagcattggtaactaaaaagatagctgaagtagaaaaattctttat
aaaagcattaaatgagtaaggtaatttttaaatttttatcatattttgcagctatatttg
ccgttgatcagattataaaatggatatttttaaacggatttagatataaaggcgagttta
tagatcttgttttggtctttaataaaggtgtggcattttctatgtttgagtttttgggaa
caaatttaaaatacatccagttagctctcatcgctgtccttttgggctatctttttggac
aaaaagaacttttaaaatcccataccgcggcatttggtctgcttcttggcggaggctgct
caaatatacttgatcgatttgtgcatggcggtgtggttgactatattttttggcataaat
ggtttaactttgccgtatttaactttgccgatatgatgatagatctggcgattttgatta
ttttgattcagagttttatgcataggaaaaagtaatgcaaagaaatatttatatagcgta
tgcgctctggttttttctaggcggttttggtgctcataggatatattgcggcaaattttt
gagcggattgttgcaattattgctattttggatcggaagtttaaccgctatatttttagt
tggatatatatttcttgctatttggggaatttggtggcttgcggatctgttttttacctc
taattgggtagaaaaattaaattcagttaattgtatagaaaaaagcattagcgattctca
taaattaaaaaacgtagaaaaactatatgaattgtataagaacggcgctatgagttacga
tgagtatctcaggcgtaaagatgaaattttaggctaagatttaatattatttgaatttat
atggtaaactaatggaaaaattttattaaggagttacaaaatgagctatgaagcttattt
atgggtcaaatggctgcactatgctgcgtttatctcttggatggcgatgctattttatca
gccacgactttatgtttatcacgcagaacacatacaaaatcatggatttgtcgatgtagt
aaaaattcaagaaagtaagctttacaacggtataggctggatagctatgataattaccat
tttaagtggtctttcgatactgatttttgaaaaaccggagcttatgaaacaagggtattt
tcatatgaaattgctttgtgtgattatcttagttgcgtatcattttagcttggggtacta
tttaaaacagtttaaaaataaccgctgtacaaaaagcggaaagttttttagaatgtataa
tgaagtgccgacaataataatgtttatcattctatacgctatgattataaaggcgcattt
gatttaaatttgggttttacccaaatttaagcgatatttttatataatccaaactctttt
ggttctatagctcagttggtagagcatcaccttgacatggtgggggtcactggttcgagt
ccagttagagccaccactgaagttattcttaatatttccttacagttctcagaagtactt
atttgcagcgtttgaaaggcttttgccattcttgagaatgcttacattttcttagttttt
tatgcaaatggcagctcttaaagggttacctaaggggttacctagtgtttttgcaatggg
gttaccaaatatctccgcaaagcaccaaaacaacgcttttgaaagttgagaaatgaaaaa
tatcagtttgctagtagctgcgataaaaaatctactaaaatcaataaaattaatttaaag
ggttacaatgagtaaggcagtagaaaaaaaagagtttattgatggtatcgatattctaga
gcacgaacaattacaaagtgatattgtaggcttagggtatttattattcagttttataga
tacgttacatcatagcgtaccaaatagggaccaaatatcagcggtaaatttgataataga
tgatattttaacaaaaattagcaagaatttagatgatttagttaccaaagattagaccaa
tcaatggcagctcttaaagggttacctaaggggttacctagtgtttttgcaatggggtta
ccaaatatctccgcaaagcaccaaaacaacgcttttgaaagtttagggattaaaaaaagg
agtgcgatgacaacaacgataagacaaacgacgccattaaaagatagcgacgttaaaaag
ctagagtataaaggcggtaaatttagtaaatacgcattaggtggagttgctaatctttac
ttgtttatctacaaaccaaacttaaaaggcagtagtataaagaaatacaaaataaagatt
aatgctaattttcactccattacagatgagtacaatcaagaaatggtctatccagatacc
agcctaaacaaagccagacataaagtcaggatacttcaacaagagcttatacaaaaagcc
aaagaaagtatcagccctaattttgataaattagcaaatgagtactttaaaaatagaagt
aacaaaatagcgattaaaacagccgagaaagagcaagggcgttataaaaactacataaaa
gagactttaggcgataaaccaatcaacaaaataagttataaaagcatagttgacttactg
ctaaatatcgaagcaaaattcacaagagaaacctccgaacgtgtaaaaatggtaataaat
ggaatatttaagtactcattatctttaggcgtgatagaagcaaacccaacgcctaccaca
tcggttttttacaatcaacaaagagttagtaagccacgttcagccataatcgaaccagaa
gagataaaagagcttatacgcagtataaatacgtataagaatcctactgttaaaaacgca
ctattttttactatgcttacagctcaaagacaaaaccaaatactaaatttaaaatggagc
aatatcgaagtaaaaaacggcattacttttatacggtttagttctgaaattatgaaaatg
aaacgaacacatttaaccgctctaagttctcaagccttagagataatagaatctcaaaaa
acatttagagtaaatgagtacgtttttggtatggtaaataataaaggaataatgagcgac
tgcactatgcttcaagctttaaacgatatgggctacaaaggtaagcactctacacacggc
tttagagctacatttagtacgataatggcagaaaacgaacacaagcataatctaagtagc
gagttaatagagctatgtttagcacacagcacgacaacgataaagggcaaagtagcaagt
gcttacgatagaagttttaaactagaacagcaattaatggcttatgaatggtattctaat
tttatcaatgatttagaaccgttacaaatagctaaatttaattaaaaggattaatatggt
aaaacaattttacaccccaaaagagttgtcagacttaacaggtatcagcgtatcgcattt
agctcatcttagaatggatagatttaaatacgatgaatacggcaattttaaagcagagta
tttcccgtttcttaaagtaggtaaaaaagtactttatccatcaaaagaagtggacgccgt
gttggctaatctaataaataaagggaattaatgaaaactaaacatatctatgagattcta
tctgttatgctgaatactggtgagccagtaacggcaacagattttaaaatatctaatgct
aaccaatattttgtaatattagagagtatgagattagttacgagagttaaaagcaaagaa
ggtaattttaaagtagcatattttaaagataatgagcaaaaacaaaaggccagagattat
ctttccaaatgcggcaaaagtaaaaacttgatgagtttttaacaaaataatctcatcaag
ctgaataataaaaacaaaaaaggcggttagagcaacaaaactaaaccgccttaaaagaat
ataaatgagtattttatcacaaataaaccagattctagcaactcacaacaaaaataatcc
aaatttacgtttagccgttgatacaataagagctgattttaatcgtacaactcctataaa
atcagatactaaaataaacgtatttttaaacctacccgttacatttaatctaaaatggta
taagctaaaaaagagcaattacgactatgttaaactaaaaaagtatctgcataaagatga
attaaaaacagtttatcaattaggcaatggacacgcatttgaacgcatttactattacta
caaaaagccgttagataaaagcaaaacaaaagccactttagtgatttacggtttaaaaca
gtatcatcattgcgcaccaaatgttaagcttatagacagccttttagacttagtaaataa
tgtttcaagtgttgatttatgttttgatagacaagaaccttttaatgtggcagctcttaa
atcgattttcacgctagaaacctaccaagaaacaactcattacgtaaacgatactggtat
ctactcgataccgcacatatgtatttatgataaagctttaaaaaacggtttgagagaacc
attacacaggatagaagctaaggcgataataagaaattactccgtacgtaatagagtcat
agaccctaaaaacccaaaagaacgcttagccgaacagttacaacaagccacgcaagactt
tgatgatattatcaaactagctaccaatagaccgctaataagacttagcagaccttataa
ataaacaatcttacttgctaaaccgctaaaggctaaaactaatcaagcttattacgctta
ttatacacgcataaaaaaatcaatgtgttaaaatcaaccggttgatatctcgctaatttc
ttgtttaagcttaaaacgtatattatgatttgagttttcaaaataatggcgtttaagaat
tgaaaaaaagaggaccctttacatgattccccgaagttcctagcgatgaaaatatcttaa
tgaaataaaacagctcaaaaccttaccaaacaaagggcactacatagtcgcgactacttc
gcaacttccactttaagaaatcgctcccctaatggaccagctaaaaagccttaaaactct
ctcaattctttagcaaaaatctcttaaggttaaaactaaataatagtaatatgatgacat
atttcggcaaaaatgacagccctagccattgcaaaaatgacaggggggagtgacaacata
ttatttgacaaaatatcccctaaatgctaagatactaaaataataactaagggacacaaa
tgatagccattttaatagacttatttaacttattctattcggtttttaatcttgttgtaa
tactattcccgtttttagtatttgggtggcttgtaagctggatagtgtttagataacacg
atagtgaattgctctttaagtcggacaaattttcggctaagactacatcattgccctatt
taaatcaaaatatctttcaataaaaaagtaaaggtactggcaaaaatatcatttcatacg
ggggtcgcctaagccgcaccccctttctaacattgaaaattatttttgaaaaaaggacag
tttgcaacttagtcgtatttaactaaatacggtaaataggctatttgaataacttaatga
tttttcaaagtgtactattttacttgctaaaccgctaaaggctaaaactagacaatcttt
tttagcttattacgctatcatacacgcataaaaaagtaaaaaggtaagcatatgcaaagt
atcacactaaaatgcaatgaaaacgcttttaaaagcaaataaaggctaaatttgaattac
aagcctattgatgacatgatagattttagaaataaacataaagacgctttcaatgatttc
attgcaacgtttggcggttgcttcatttacgtgcctaagttcaaaagtgttgtatcgcct
gaatgcaaagactacgctagagagttgtacgaaaacatttacaagagtaaagtagcagat
aaagagttaaaaaagaaagacgccataaaagagatacaaaggattatccttaaagaatac
aatatttcggttagttttaggtatctttttaatgcgataaatcctaaatacgaacaacag
tgaataatgtaaccgccataaaaacggagttagacgctcaaagtgaataccaagcattcg
cttttaacaaagaggcaaataaagcaacgatatctagaatctaaatttaaaaaactaatc
aagcttttatcttattatggtattattcatacataaaaaagtaaaaaggtaagcatatgc
aaagtatcacactaaaagcagatgaaacgcttttaaaacaaataatagaagtcagtaaag
cactagcagataaacaaaacgagcctttagagataaaaagcaaccaagccgagccaaaga
cctacaacagcaaagccgagttaaaagccgactataaaaacagaattgaagaagtgatta
atggcagtgccaagctttaccccattgaagagctaaccaaagaatgcgaacaatggtaaa
atttagtcaacgctttaaaacagaattgcatattatttttaactttatcgcacaaaatag
caaaacaagagctggaatctttaaagatgagctattaatgcaaagcaaagatttagctaa
tttgccatttagatttagaaaatcagttacgagcgataatgacaacgtaagggattttat
ttttaaaggctatgttataccgtttttaattcaagatgacacaataatcgttttaggcat
atacaaagccaatgagtggaaattttaattcttaaatattcttgctttatctctttagtt
tattttaaccttttaaaatgtataattttaaatagccattaaggatggttaaaaccgcct
tctcttaattattaataaagtttcgacactaaaattaataaaataattaaaatggctata
accatttttttctccttgctttaaaaagcaaggggcaatctttttagatatgaaactcac
aaaccctaagcgttaaaatctaactaaaatcatctaaccttaaatgtgcgaaaagtgtag
ttttcaatacaaaatttaataacatctgtttcatttatctgctaaataggttctttatgt
gaattgatggtattttacaatattcattgaaaattatttaatatcataaaataagcatat
aaactttaaatatcacacaaatattattaattaatattattaaaatataaattaatatta
ttaaaaacttaatattaactttatcgataaattagcgtaaataaaacagtaataaatcaa
gcgttaataaaagttaatgtaaatattcagacataattaagttgtttttgctattatttc
agcattgatttcgtgtagttacttataggctattttagacttttgcactgtaaaaatcga
tatttaataactttggtaattcagttagagccaccatttatacttatatatctaaaaatt
aattaaacttttaaatttataccttatttaagatcttgcaacgttgagctatgcaaattt
acaaaaaacaaagttataaattcttttttatgctatgatgcattttaaaatagcacttat
attgccggttaaactctttctttataatttttttggttttatttaaatttaacagaacgt
ttttgagttttttctaaatttgaaactctcttttctaatctaatgtgaattattttagag
atgattaaaaccaaactcgaaactttgattagaacatctaaagctttcatatatgctatc
ctttgtttttaagttattatatcataattgattatctttatcaagtataatattcaaatt
taaataaaaatatgcagcggttttgctagaatagataaaatacaaaatactcgaaaaacg
ccgctttctacttacctaaatttaaatttatcttaataagtaagcttgttaataatatga
ttacaactcagactaggtatttactcggacaaaatgataaaaattttgtgtatggcgata
atggaaattgtacgcgattaagttcaattgccaaaaaaatagttaatgaaagctatagac
ttgagaagttaaaatattccagatatgatacaacaaatttttcttttaataacttatatg
atccacaaaccaggcagtattcttggagaggcgaagactcttaccaaaatcaacaatacg
ataggtttataaatttatacaacgattatatgagcgaacttaaaaacagagataactata
tggcaggtctaagcgacgaagaaaaatatcaaaacataaaatcaagcgttatgatagccg
tagaaagagacttcacatctgcgactggtctaacattcaccttagataacttacaaaaag
taaaagatagctttgaaaaagatagaagcgatactgcaaatatgcttatagacaccgata
tactaacagctataaaaataaataaaaacggaacattcactcttagatttaatagtggaa
gagagtttgtagtagataaactatataaagatacaagcaaagtatttgaagcaaggatag
aactaaacttaaatataaatagactaaacgaagaagaattaaatactaa
>NODE_11_length_35886_cov_105.079001
attaccaaaatcagctaaagtagctttagaattaatgcatataatagacatatggtacaa
tactgatctaattttcaaagaacgagtagttaaagatgaaacaaaacaagaaattaaaac
tatttaacagccacataaagcgatttatatggacttttttatccataaatttactaggct
ttggcgtaaatgctattttatattttttaaaaatgccaaatagaatagagacaatgctag
acacagatatattttttatcacactagccattatgtgctatataatttttaacataatgc
tatattttattataaaaattcactttataatagaacaaagaaaagagtaaattttataaa
ttattattgtttattttataaaaaattatctaaaatatactttttattttttagataatt
aaataaaatactattttataatttaatattttattatttattaagtttaaagcgatataa
tcattttaaaatttcacacaaaggggaaaagatgattatatccatctgcaacgaaaaagg
cggaagtggtaaaagcacacttgccacaaacatagccataaatcaaggtatagtaaaaaa
cgaacatcttttactgatcgacaccgatccacaaaagtcaatcgctacttttttaaatat
acgcaacgaagaaaaccacccaaaggcatttgactttgcctacaaatacggcgaagaatt
aaaagaatttttgctaaccaacaagagcaaaaaagatatagtcattgacacaggcggtcg
cgatagccgtgaaatgcgaatagcaatcgcactaagcgacatcgtgataattccaacaat
tccaagccagtttgatgtgagtgtacttgataaaatggtaaatgtcataaagatggcaaa
ggagcaaaacacaaagcttcaagcatatatagtaataaatagagcatcaacaaatccatt
tttagctaaaaagatcgagagtttaaagagctttatacaagaaatccaggaagactacat
aaaactagccaacacaataatctacgagcgagaacgctacaaaatagcaacccagcttgg
gcttggagtggtcgaaatgaaggatggcaacaaagcggaaaaagaaattaaagatttatg
caaggaaattttaaaatgaattattttaaattcctcttagcaatgaattgcagagcctcc
gtcgcgaggatttagtgaaattgaaaaggagcaaaaatgaaattaattgacggctattat
gttgatactaacaacaacaaatgggactctaaaatatacaataaaaaaacagccaaaaaa
gcctcaaaatctttaataaattgtgagggttgtgaaaattgtaggaattgtaaagattgt
aaagattgctttcactgcactaattgcatcaaatgtgtgcattgttacgaatgtatagac
tgcgaaaattgtgaagcgtgtacgtgttgcatcaagtgtgtagattgtgtcaaatgtatg
gactgcgaaatttgtgacatgtgtaggctttgcaacgactgcgtagattgttacagatgc
gtagaatgccttagatgtgaaagttgcgatgattattacgacaatataggagtaaataat
gaataaagagctatttataaaagaaattgatgacgacttagagaaaatgagacaagagag
tgagccgttttttacagaattagaggcgacaattttattaaaattgctagacagatatag
cgaagagcaaggaggcgctaatacgataaatcttatagatgaattagttttattgattag
tgattcaaaggatttagtaggattaagcaaggaatccacttttatgtatgtagtaaattt
catcagaaataaattaaatgagcaaagagatgaaaaaggagttataaaatgaaattagac
gagttacaaatgcacccagcacctataagcgatgctattttcttgggtaagataaaatca
aacaaatgggttgaaaaaatagatttcaccgagcaattttatgagtgtttagctgaactt
tgtttaaaagagctaaacaaacgcaataccgatagtttaacgctaacagagcaatttgag
agtggattggtaatagagattaaagcatacactaaataaggataaatataaaagatatga
tgaatttattgaaattatcaacaaaaggtgcgtgatatgcaaattttagatttatttagc
ggtattggtgggttttcacttggctttgagagtgcaaattttaaagattatgacttttta
aagctacctactaagcaagaaagcgtaaatgacggcttttttaaaacgacggcattttgt
gagattgacataaattgtcataaagttttaaaaaaacattgggcggacgcccctatcttt
aacgacgtaactaaaatcacaaaagatgatttagccccacttggcaagattgacattatc
acgggcggttttccgtgtcaagatttaagccgtgctggtaaaaaagcaggtttaagcggt
agccgtagcgggttattttctgaaattttaagattagcaaggataacagatgcaagattt
attctctttgaaaacgcctcagagctcatcacaaacaaagcctactttaaggtttttacg
caagagcttaggttatgtggatatgaataccgagcttttttacttcgagctagtgcctac
ggatatatgcacgagcgaaaaagagcgtatgttattgcctacaccggtaaagtcagacac
ttttgcgatgaggcacttttcagtgaagtgtcaaatgctagcattcaagaaccatcaaga
gagattatatccatacataatagacgcatttggcgaaaagcaaacggatatgaaaatgat
ttgcgagatatacgaaaagatgatgggttttgcgagaacgtggagcgaatagggatggtt
ggtaatagcgtggtgcctgaaatagtggctagatttgcaagatttattaaaaggatagaa
aaataccagtaatttttatatgtttttattaaaaatttaaaatttatgctatttttattt
tttataaaattaaatataatgatattttaatttttaatattttattttttattaagataa
aatagctagaataattaaaataaaaaaaggaaagacagatgaaatttaaacgaactacca
acgcaacagataagctggatgaatttatagctggagcagatagccaaaaagagttacctc
caaaaaagggaaggactgcggttggtactaaattttcaaaagaactgggcattaaaatac
gcaaaaagtatccaacttatacgcttgcaaaatttatagaactagcccttaccaccacaa
taccacacatcaaagatgaagtgttaatcacaatttatgatcaagccaaatggcataata
caagcatgagtgagtttgtcaggtttaaaatgggtcttagcgaagctccgcaaccaaaag
atccaaaagaaaaagaacaccaaaagaactatatcgtatttgtaagcgaagctaaaaaag
agaaaatccgtcaaatcgcagaaagcctagaaataagcattttaacatactcagatatta
aaattttagccacatacgagctaaaagatatttttacatttgatgagttgatgcaattta
aagcagaagcaaataattttgacttagatttggacgagtatattgctatgagaataaggg
gatgatataaacaataaaaaatacataaatggtagaaaacactaaagctcctacaaagta
gggtgacttatgaaaagcaattaaaaaagacgcaagcactccaaaaaataataagaaaac
aataacgttcattgcaaaacctattatgtctatattattcattttttctcctttaaactg
aatatctctaaattcaatatctcttatattgtcgcaacattcaattctttgttgcagacc
atatgagagctgtaactattcctattatcacaagtgaccaaaagcaaaagggagcaaaat
tttcaattgccacttctaaagaatgcaaaccttctcttgctatttgctctatggttttat
tgatttcttctatcattttcaatcatattcaaccaagttattcaatcttttaaaataaat
ttaaaagaatagccgataacatttttcttagagccttctgcgattttcttttcaaaaata
agctttttaaagtagttttcattaagctcatcaatggatggatttattacacgccgatcc
aaatctcttgtctcatatttttcaggaacactcataaatctttcaaaatcagatctatta
aaatttacgcatttaaagccatccttatcaggtttgatattttcatactgccgtaaaaga
cgatacaaagttttagcaaatttgccacgaatagaaacgaaatcatgtaaatttattttc
ataaattttaaagttccaaataaaatatcaagagcatctgtatttaatttaaatcttaga
atttgtgtatttctaaaagctttaatagagataaagaaaactccagctgtcataatttcg
tcattgtcggtaatttctagagttttataaacagctgagccgttttcgcccaaaactttt
ttacaaaaatctattatttcattattgaagcgtgttttatttagactatcgctaaagaac
tgagcaatttttaaatatggcatctcaataaaatttctactatccgagtaacccatctgc
ttggcataccaacaaatagtaaagaaaatatcataatctctagccgtaaaattcactgga
aataatatagaattcattttattacgaaaaacaagcgtaccattgctttcggcacgtgca
actctagtggcttttaacacaaaattacctttctcaaaatagaaagaaatttcacccata
tttatacctcgcagtttaaaaatttaaattgcatagtaaaatacttttaatgtgttgtag
cttaaatttattaaacatttgttaaattgttaaataagttacttttatggacttcaagtt
tttattttagtgcggcactcaaaaagaactctacgcactcttttacccactcttttttct
cttgtttattcatatttaagtgtcttttaagtattgcgcttcttactgtaaatggctctt
cgagcaagtagcaaaatctaaatgccaatagctccaaatcatcgcttttaaatcttggtt
ttacggatggtttgctaaaaaaatccgtgagtatttgattgacttttttaacaccacttt
cgtaaaatatatctactatttgtgacttatctttaaatgattcgttcaaaatcagctttt
taagcagcagagagtcttttgtccaaactacattcaaaaattcttcaccaaatttaaata
aaaatttctccaaatcatcagaagagtcaagataaatttgattctctacttctgttaaaa
actgccttactccacgatcgattatagctttaaaaagtccctctttactaccgaaatacg
tataaatagtagaaagagatccgccgctttttgaaataatatcattcaagctagtgtttt
caaaaccgttttttaaaaatagttccagcgagacagataagattaactcatatctatctt
ttgcttttttactttttatttgagaaagtatttcgttactcattttcttgcttttgaatt
gctttatttatttcggtcatttttggaaatacaaaaatcgtatcccttgaaactttaact
gtgtttatatcgtcaacggcgtaagcatttatagtgatatcaataggagtatctttgttt
acctcgtcgacaagagtatcttttgtactaagcactactattatttttcttttgcctccg
gcttttagttttataggctcaagaggtctatttatactgattctagtgtcatttacatca
aaatagtactcgtgcactttgttttgcgtattttggatcaaaaacgtatatgcgttttgt
acttcaaatttcgaatcttccacttttattttatataattccgttgttcggttgatattc
aaaagcatatgctcctttttggtactcataaatatcaaagctataatagctatagataaa
actaccatataagctatagttctaaatctaaaataatttaccttttttccggtttgcaga
gattttgcacttgtccaatttataagacttttttcgccaaatccagccataacttttgta
catgcgtcgctgcattcaaggcagtttatgcattcaagctgcattccttgtcttatatct
atatgggttggacagatatgtacgcaagcatcacagcctatacattttgcatctttttca
agaggttttttacctattttcgtatgacattcatatatttttccgccgcgtttttcatca
tatattacttgaaccgtatcattgtcaaacattacgctttgaactcttgcgtaaggacat
acgtaaatacagaaattttcagctaaaataattacgtcataaacgataaatagagtaatt
cctattaaaattcctattaaaagtttgtgctgagcaggatttgctaagtaactaaaaaaa
tcctcaggcggcacaaaataccataaaaaattgcttgccgcaactagggataaacatgtc
caaatgaatacagctatcattttttttaaaatactcgccatcaactttttttgcttatct
ctaatattttttcttatttttaaaattttagtttgaataagatctctatatatcacccta
aaacaggtttgggggcatgcccagccgcaccatattcttccgccaagagtagttagaaaa
aatatcgttaaaaataaaattattagtacaaacggcatcaaatatagctcttgcatatca
aatgatgtaaagagcaggtgaagttgctttttatcaaaactaagcaagaaaaagtgatta
tcattaattctgataaaaggcaaaacgagtgctataatggtgactactgcgtaagctatg
tagcgttttgtagcgtatggagtccagttcgctaagtattgtttgatatttgcagacatt
cgtaaatcctttataaatttaacttggaacaattatataacttatgattttaaaaatagg
ttaaacgtattttatatattttttatttataaatcaaatttaagtcaaatttagatacaa
tctcaacttattttaatctgaaaggtggtgaggactgtgccaggagtaaaggtacatcct
aatgagtcttttgacgaagcttatagacgtttcaaaaaacaaaccgatcgtaacctagtt
gttactgaagttcgtgctagaagattttttgagcctatgactgaaattcgtaaaaaacaa
aaaatttcagctcgcaaaaaaatgcttaaaagactttatatgcttagacgttacgagtct
agactctaaaaccatagccggaagcttttccggcttttttctctaaattctatgatctat
ttttacttttaaatttggtaaatttatatataaacaatagatatttgggtatgttttatt
ttaaatttaaatctatctcttttatcttttgcactgcctttttggcagatatctttgcgt
tttggctaagaccttcttcaaagccaagaacattttcaagtagcaccgagatacctaaaa
acagcgtttttggagtgatggttctaagatagcttagcaaaaccggagtaggtaaattgt
gcgtggagtagatgtaatctctctcgttctcaaggttaaaaaactctatcttatcgtctt
taaagccgctcatcgcatcgactaccacaatgatatcaggagcaaactctctaatagcgc
caaactcgttctcaggcacgtcctgtccgtaaaatactctccagctaggcatctgctctt
ctactaactcgcccacgtataaacccacggcgtcatcgcctcgcattttattgcctatgc
aaagtagagatttttttagttcttttttggttttgggcatttttaactcttttttaggac
gatatagccttcatctaagcttgaaagtatatctctaaattttgagtttggaagcttgtc
ttttagcacttttgcatgaacaggcaagatctcgacttcaaaatatttgtttacatttcc
gagtttaaatttgacgtattcatcactgctatcaagcattttattccactgttcatcgtc
aaattctgctatcttttcgttgaaatctatcgttcctacgccgtgtcctacgcaagtgct
aaacgtgactatttgtttgtaaatttgtggaagttcggcgttttcatcaacgtggcgttt
tgtgagtttccagacttgtatcactttttatcccaaatttgatctaaatttatatgaaat
tcatttgaagcgtttgtgtattttaaataaatttcattaaaaagtacggctagacattca
gcatatctctgatcgtcttgctcttttatggctaagctaagtgcgtcttttgcaagaatt
ggatctttgggattgacgcaagtttttagagcggttataaatttatcatataagatcctg
ccgtatatatagctcatcaaaaacttagcttttacaagtagatcgcgctcaaaagaagcg
ttgtcaagtagcgatttttgagttaaattcggtagtaaatcgtcgtctttgaagctctgt
ttttctagcttttgttctatcagaccgaccgcggttgctaaagcataaatgatgcttgct
ggatgaggtgggcaaccaggcacaaatacatcaactggtaaaatcttatcggctccaccc
caaaccgcgtaactatcgtgaaatatcccaccgctcactccgcacgcaccaaagccaact
actatctttggatctggagtggcttcgtaggctctaagaagcggatagtacatttgtcta
gtgataggtcctgagactatcagaatgtctgcgtggcgcgggtttgctactagtttaaat
ccaaatcgctctggatcccaaagcggactaagagcggcaaatatctctatttcgcaaccg
ttgcagcttccgcagtctatgcgaaatacgctaaaactgcgtttgatgtttttaagtaaa
tttagctttgagtttagatcgtttgatctttgtatatcatcaggtacaacgtacattatt
ttaccgccttatactctttgtttgtcatcatctctactattgcatttttcttgcagctag
gacagatatgtagatattttttggcttcttctagcctttgtttgcttaaagtgctaagcc
tttgctcacaaaactgcacgaattttttactcaaaaacgctttaccacaaacactgcata
gctcactttctagctctccttcttggatgagtgctgatttatcaaatttaaccgtaagtt
cgtaatcattgcttagccttatagccgcagtgggacatacctcgtcgcaacgaccgcaaa
atatacatctaccgcagttgtatcgccattttatgaattttttcccatcctcccatttta
cgcttatcgcgttgctcgggcacgctaccccgcaagccgcgcaacctatacagtttgtgt
aatgatacgtcggtttgcctctaaaatgctcttctactatataaggttcatatggatatt
tacttgtaacgatacctgtttttttgactatatcgtaaattttcatcttatatcctttgt
cggactatcttttaggctttggcagtattttttaagctctttttcgcctatcacttttga
ctttccgctttttacatttactaaagtcacgcgctcggtgcaagagtagcaaggatctaa
actacatactataagtgcggcgtctgctatggtatttccttgaagttgatatcttaagct
tgaccagttattatacgtagaagctctacatctccagcgatatactttttgagagtcgcc
ttgcatgatccagtgtatattttccccgcgcggggcttcgtcgtatcctaagcagtaagt
tccaggttgtagtctgtagttagtatctgtaaaaatagcaccgcccggcattatatcaag
gcactgttttactagccgcaaggcttgtttgcagtcgttatatcgaactaattccctgct
tagcacgtcaccgtcaaactggacgttaggagtaagctcaagctctttgtaaaatccgta
agtatgatcatatctcgtatctcttttaaatccgcttccgcgcacgtttggaccgactgg
gctaaagtcacgcgccacttgtttatcaagtatgcctatacctttccagcgtcctatttg
gcgtttatcttccatgacgacttgccaaatttcatctagttgggtgccaattttttctaa
gatttcgtaagattgttttatctcatttagcgtgatatctcgtctaacgccgccgatcac
gatagtaccgtatgtttttctaccacctgttatgagttgagctagttcaagcgtgtattc
gcgaactctaaatatatgcataaatgccgtataatttccagtaacttcacaagccaagcc
caaatttaaaagatttgagtgcattcgctctatttcgctactcataatcctgatagcttg
tgcacggcgtggaatttcaagccctatacctctttctactgcttcaacgcaagctataga
gtgagcaaatccgcatatcccgcatactctttctgcaaggtagctcatctggttatagtt
tagtctgttttcggctagtttttccatacctcggtgctgataaaacagtctataatcggc
atctactatggtgtcgccgtcgcagtacaacctaaaatgccccggctcatcggctgttat
atgaagaggtcctaaaggtatgtccgtcacagagccgtttggtcgcataaactcatagtc
tggttcgtcttttggttgcaccggatccgggcgaaatttataatccatagcatcttttct
aagcgggtataaattctcaggccagtcatcgctaagaacgagtcttcttttatcgggtaa
gccctcggctactaaaccaaacatatcataagcttctctttcataccatacacaagcagg
aaccaaaggtgtaacggagggataacaagggtcgttttgggggataagggttttaaccgt
gataaagcatttttcgctactttgtatctcatctatagttccgtcttctttgctcatttt
cgagccttccatagataaaacgtagtaaagcgcgtaactttgatttatggttctttcatc
gtttgctaccatactagaaagccaaccgccgatactgtagtatagtttatgaacgacttt
tggtagatcatttctatctactaatatcgttatttgatcttcacattgtctgcttgtttc
taaaatattaaactcattttttaaaatatctataaatttatcgcctctcattagtttcct
tttatcattgtgacgctgttttgtactaatatccaaaagttatcaaactgccatatgcca
aagctgattatcaaaaatgctaatgcgataagcggtaaattttcccataaactcatttct
gatttaaatttaacttcacctttaacttcaccaaaacttgccataaaaaaatgtgaaaaa
tcggctataaagatgatagttaaagccagcgcaaataatacgatagcagcgtactgaccg
cttaaaacagcggctttaaacgtcaaaaactcacttacaaagatagcaaaaccaggaact
cctacgagtgagcagatagatatgccaaacaaaacggttgtgagcggagcgatatgtatc
atacaccccattttactcatatcgtttgtcccgtaaattctagcagtgtttcctgtggtt
aggaatgctaaagcttttgtaaagctgtgagccgcacagtggaaaacggctgcaaaaacg
cctatttttccaccgactccaagagcaaaagctataactcccatatgtgctactgaatgg
taagcgaacattctttttacatcatgttgtctgataagaaaaaacgcagatacgaaaagc
gttaatgtaccgcttatcaacattatttgttcgctaaaattacctccggttgcatttgaa
gcgatagcgtagtaacgcaaaagtcctaacatggcgcattttataacgattccgctaagc
atagctgaagttggagctggaccctgagcgtgagcatcagggagccaagtatgagtaggc
actaagcccgcttttgttccaaaaccgattaaagcaaatataaatataagttttaaaaca
tcgggatttaagctacttgcgtgaagtattaaatttgaaaacaaaatcgcatttttctca
tcatgtaaagtatttaaactagaagcgtacaaaagtatggtcgcaaacatagcaaatgct
aagccgaccgagcagatgattatatatttgtatccgctttcaagtgagcgtttatcacct
tttagcgccaccataaataccgttgctaaagtggttgcttcaagagcggcccacattatc
gccatattattgctaatacagcttagagtcatagcaaacgtggttatatgagataaacag
aaatttgtttttatctgttttaaatttaaagaatttgagtttaactgccacttaaaatag
ctagtcgagtataaatttacacaaaatccagtcaaacttataagtactaaaaaaacagct
cctaaagagtctaaaaacaacatatcgttaaatgcatatatggcacccaagcttaaaact
ttacttatagaacaaagtagtgctaaagatactgcggcgctgcaaagtatatgcaaaagg
tttaaaacttttacatttaaaggagatacaaataaaatgagagccgataccaaaggaagc
agtagaattaaaaataaaatatccataaattaaccttttaaactagcagctatacttgta
tcaagagtgccgtaaattttatagtaagcaaatgctaaaatactcattattatgatggca
aaaacagcgtcgctaagaatgccaagctcaactaaagcgtgggaattataagctgtgaga
gctagacttagatgaataccgttttcaaataaacagtaagataaaatttgctttacaaat
gaatttctaagtataaatccaaatattcctaccataaatataaaaattccgcctatcaaa
gcagtttcgtttttgataagtgaaaactccataaatataggagctatcagcatagccgat
cctatagaaaaagcaaatgcgatcagcggtgaaaccaaaaatccgcctacgggctcaact
tcgtgagtaaccccaagcttttttactagagtaaagagaatgagcggaactgctataact
tttataaaaaatgcgattatcgcccatgaaaacagttcatttgctttgtattcgtttgct
aaaaacaaaaacacgcaaactagtgctatagcttctaaaacgtagcttataatgcttaat
ttataacttctaaaaccaaataccaaaagacttaaaatcatcattaaaattattaaaatt
tccatatcatactcctactacatagaggctaagagatataagagatataaaaagtatgca
agctgagttaaatttcaagcttgaaattatcctaaatctcggtccaaagttgtccatcaa
aatcgctcctacataaaaaagccccactaaaataagatgaacaatgagagttaaaaatgg
gcttgaaaaaccgataggaacaaacataactatgaaaaagcttatcatagcaaactgttt
tagcataagagccatttccactaaagccagatcttttccactgtattcgccgatgacacc
ctcttgtacttcttgctcggcttctgcaagatcaaacggttttcttcctgtttcaacata
catcgcccacaaaaatgctacacttgctactgcgtaagatgcgcttgagtagcctatttc
cgcgttttgtataagctcttttatgatagcaagatttgttgtttttgcaagcattgctat
cactactaaacaaattatcattataggctctatatagatagctataagactctctctgct
agctcctactgctgcgtaaggatttgcactatctaagcttgcgactccaaagataaatct
aaaaagcgcaactagataaaccacgactatgatatcgctaactgctccggtgtttgctga
tccgccataagttataggtatcatcatcacaagcatagcacaaacgctaaaaagcatata
cggactaaatttaaaaaaccaatgcacgcagtttggagccgtgcgagaacgttttaaaag
tttaaatatatcatagtacgtctgtaatatcggtgaacctttgcgactttgaattttacc
acgcagatttctagctataccatcaaacaacggagtaagcgccaatgcaacaaaaagttg
taaaatcattagtaaaacagcttccatttaagcccccaaaaagtaaaatccaactactag
catagcatatagataaactagtatatatacaacataaaagctacttcttccgttttgaaa
agcacctattttatcagctataagcatattaaacttgataatcggctcgtataaaatctt
ccaccaaacatcttcagtgccggttttataatctacattactaaagtaattttgctgctt
agtttctgttttaaatttgataactttgctaataagtcttttaaaatccccgacaaacga
atttgagttcatgctcatttgcggactaaatttaaatccgcaagcccaaggttcgcttgc
tctgactttgctcatatttgctccaaatagtccaaaaagcagaaacggaagtgctaaagc
aaatataagtaaaatcattatagcaggcattgaaataacatttatgttcatgctatacat
ggtttgaggtactaaatataaaactacgtttcctaagaatagaattatattatttgcaaa
aacagcaaaataaatagaactaacagctagtataaacatgccaaatggcataaagaatga
tttttcacaagctctgttatgtatgttttcatcttttggtgtcccggcaaatataactcc
gtaaagtttgataaaagcataaactaccatagctccagtaagcgctaaacatatgatagc
aagagcaaaaatcagtcttgaagctatactatcatcaagcgctcccataaacatagatct
ataaataaaccattcgctgataaatccatttagcggaggaagagcggatatactaatggc
tcctattagaaaaaatagcgcagtaaaaggcatttttctagcaagccctccaagagagtt
catattttttgttctagtgacgctatatatgcttcctgaacctaaaaatagcaatgattt
aaatgttgagtgattaagcacgtgaaataaagctcctatgaacccaagcaaaactagagt
cggctcagctatgctaataccgtaaaatccaactccaactccaagcataataatacctaa
gttttcaactgagctatatgatattaattttatataatcattttgtatcaaagcgtaagt
tataccaatcagcgcgctaatggctcctaatgctacaacactaagagcaaatccagaagt
tataggcaaaataacgctaaattgaataattccgaatattgtcattttagacataatacc
gcttaacattcctgctacgtttgatggagccaacggataaacaagcggtgcccatacgtg
aaacggaaacattccgattttgctgccaaatcctattaagagcagaataagaatacaagt
agcgactgttggatctatatctagtttgctccattgtataaatgagaagcttccggcaaa
gtatgagataaaaagaagcgctataagtatgcaaaatgctcctatttgtgctatgctaag
atatatcatcactgttttattgctatgtttttcatcattaaatttaagcaaaagagcaga
tattaaagtcataatttcccataaaacaatgaaactaaaaacatctgagctagaaactac
aagcagcatagaaaggataaaaaagttaaataaagctgcaaaaacagcaagatttcccct
gtctttaaactcttttatatatcctattgtatatatgcagataccaattgctataaaagt
tatgataaaactaaaaaatccgctaagcggagttataataaaatgtggagaaaataagaa
atttcctgctaatttaaaaccgtaagttgaattgatattttttataaaatatatcgtgct
aaatatggatattatgcaaggtatcgcaagtccaatataaagagcgattttcggcactct
ataaagaactaagcatataattcctaccaaaaagaacgacgtataaattatttcaagcat
ctgcttctccttgctgcacttccccggtctcttttagaggtttgtttttttgcgctatta
tgatttgcggcggcgggcaatctagaattttagatataaaatttgacatattatcaccgt
cttttagttttttaccgtatttgtgtttatttgttataggatcaagcattactaaagcgc
cttttggacagacttctacgcaagcgcttccttcatttctgccatcgcagatatcgcatt
ttatcgctacgctcataaagccgtcgccgcacacgtccatttcatctaaatttgatccat
ttgaggggatctctaagctatcaagatgaatcgcgccatatgggcaagcatttacgcata
aagcgcagcctatgcaaagttgctcatgcatttctacatatccattttcgttgcgtaaag
ccgagcttggacatactagtgcgcaaggcgcgtcgtcgcactgacggcattgatttggca
taactccgtttgtcatttttataacgtcaagccttggttttgctagttttccgcgtttat
aagcctctttaccgcatgctttcatacaggctttacagcctatgcaaagctcaggattac
agattacaaatttatgttttttactcaaattaaccccatttttgttattttttattttaa
atttatataacgcaacgcgtatcttttaatagtaagttatatattttttattttaattat
ataattttaaaacttaatttaaaatttatattttctacatttttgtaccaaaatatatta
taaatttaggttatggtgatatttatagcgagctttttggtttgtgttattataataata
aaatatctagtaacgacgcgattacgtataaaagctgttgagcatagttgaaataaagca
aattttttataaattcttataatattttgcgactttggcacttgaatttactaaaaaaat
tatctactaatatgctacttttagtaacaaatttaaatgttgctcggacatctataaact
aacaatatttatattttattacattattatataaaaaataatttaaaattattaaaatat
ataaaatttaaaagattactttttggaaattatttttatttaaaattacgttaaatttct
tacaaaggggataatatgaaaagttttgtgattttatctgctgtggcagcgttggctctt
agtttgagtgctagtagtgtaacattagatggcaatagcgtaacgtctcgcgatatagta
gatatagcaaacggggcaaaggtaggcattgatcaaaatgctttttcaaaagtaaaaaaa
gcacacgaaattttgcttaacgcggcaaaagatggccaaaaaatttatggactaacagtc
ggcgtcggtcttaataaagataaaaatttcgttgatgcaaagggaaatttagatccagaa
gtcatcaaagcatcaacggattttaatataggtcttatacacgctcattgcggcggtgtc
ggcgaagatctaccgcttcaaacggtaagagcgatccttgcaactagacttaataatatg
ctttttgccggagctggtgttcaagaagaggtcgtgcatctttatcaggagtttttaaat
caagacatacttcctgttatgccaagtagtggttcaatgggagaagccgatatcactata
ctcggacacatcggtcttgcgatgttgggagagggcaaggtctattataaaggtgtaaaa
atggacgctggtgaggctttgcaaaaagcagggcttaaaaaactatcaccttttggtaaa
gatagtctatctatagtaagttcaaacgcttactcagcagcgcttgcaaatcttgcgctt
gaagattttaagcaagcatttgaagtttcaaaaacagtatttgcactcagtttagaggct
ttaaacggtaatgttgctccatttttaccagaagctactagtttaagaccttatccaagc
tttgtttcaactgcaaaagagataagggagatcttaaaaggtagctatttgtgggaacaa
aacggtgagagagctttgcaagatccgcttagttatagagacgctacgtatttgtttgcc
gcacttaaaagcagtattgacgaattagaaaaactaatgaaaattcagctaaattcttca
gacgataatccgggaatttacataggaaaaagtccaaaagatgctagttttcaagaaaat
aaactatttacaagcggcggcgcagttgttcctacatcaaatttcgagccgttactttgg
gtagttgagtttgaaaaagcatctatagttttagctcataactcaaaagcttcatcgcat
agaactataaaattatcagacgataatttcacccatcttagcagatttttaggcaccgat
aaaactatccatgcttttggagctatgcaaaaaccttttgtgtcattagctggtgaaaat
gaatttctagcaaatcctgcttcgcttgattactctcccgtagcaggaaatatagaagat
gttgcgacaaatgcaccgtttgtagttcaaaagttccaaaaacagatagataacttttat
catattttaggtatggaactcatccacgcagcccaagctatcgatctaagaaaacaaaaa
gatccaaatttaaaattatcaaaatctacgcaaaaattatatgacgagtatagaaaagtt
gttgagtttatgaatatagatagacctttaagcgatgatttcaaaaattcggcgaaattt
ttgaaaaattataaataaaagggtatcgctatgaaaaaaagtacatttttgcttatttca
atgatcgctagtatggctttggctaatagcgatacgttgcaaagtgcgcttaaagacggt
aaatttagcggagatatctccgctttttcagaaactcgtcatataaatgaaggtcaaaaa
agcgtttattataataatacatcgtatatcataggttctgttggcttaaaatacgaaagt
gatttttataaaaatttcaaattcgtaacaggctttagaggtacggctcctctatacgaa
aaagataaaaattataaaacattacacggtaccggagattccacagagagaatttacgaa
gacgataggatgatgttatcaaatttgtatttagaatacaacgcgtatgatacgtccgtt
aaagtaggtcgtcaagagatgataactgactgggtcggtaagataaatgacggagttaga
gtgacaaataactctatcgaaaatttgactttggacgctatttggacacgcgctcaaggt
agagtttatatgaaagagatgtggggctttaaaagtataaataaagataacggcggactt
tttaacctcggcggaacttataaatttgataacgggcttggatttaaagcgtacggtttg
tacgcggatgaggtattttcagctcttggcgcaaagataatctatgatggacaagtaagc
gatgagcttggtgtcggtggtaccattcactacgcccaaagcgacgaagataaaaacaaa
gacgatggtagcgtttttgaaggattactctatgctaaatacttagatacaaaacttact
ttaggatatgtgaaatcaggtaaagagatcggctgggggagtttaaatacggctggagat
caaatcgttcaatttgaagaaggcgatgtaatgtacgaaagagacgttaagacgttttat
gcgatgttatcaacaagcatagcagatttttcggtaactggtatatttggtacgacggag
tataaacttaagggcggcgatgatacgaattatagacaaaatgaatttagcgcatggctt
agttatcctataatgaaaaatttacaaggacttttgatatatgatcaagtatttaaagct
caagcgggatatcctagtttgactcaagtcggcgtcgggctgatttatagtttttaagga
gattaaatgaatagtagaagaaaatttttaggtagcttatgcgctcttacatcggccgct
gttttaaaagctaataactttagcgatgagcagtttaagtgggacgaagaatgggatgtt
ttggtagtcggatcgggatttgccggtacggctgctgcttgtcaagcaatcgatgagggc
gtaaaaacattgctgatagataaaatgcccgttcttggaggaaattcagctataaacggc
ggagcgtttgcggtcgtaaattcaaaatttcaaaaggttcgcggcatagaggattcttat
gagctttacgtaaaagatattttaaaagccggacttgggttaaatagaatggatctagtg
gaagttatagctaaaaacggaaatgacgcttatgaatatacgttaaaaaaaggcgtgtat
tacagagacgcgctaggtcagttcggcggacattctgttccaagaacgatttggccagaa
ataaactcgggcggcaagatcacgatacctttgcaagaatacattatgaaaagcggtgga
acgatcaggactagggttgtattagatgattttataagaaatgataacggaaaaatcatt
ggagtaaaagttagggaaaattacgactttatatttgatcctttaaaaaacgaagatgat
aataaaagcggtatcgtgaaattttacaaggtaaatggcggagtcgttatggcaacgggc
ggtttcgcttatgatgtaaatttcagacaaacggtcgatccgaaattaactgcggatcta
gactgtacgaatcactatggtgcaacggcgtacgctctaaaaactatgatgagaaacggc
gctgatacggttgatctaaaatggatacaactaggaccttgggggagtcctgatgaaaaa
ggatttggtatagctcctgtttttgcgatacctgcttttagttatggcgtaatggtcgat
gcaagaacaggaaaaagatttgtcaatgagcttgcagatagaaaaattcgctcagatgcc
attttaaaaatgcataaaaatccagacggaagcataactcatccagttgttatatgtgat
agcatcggcgcacaaggcactacaaaagcaaacgtacaaagaggaatagataaaaaagtc
ataagagtttttgatacgcttaaagaattagcagatttttataaaattccttacgaaggg
cttaaaaaaaccgttgatgattatacgaggtattcaaaaaacggaaaagacgaagagttt
gacaaaccgttttttaaatttaacgatatgatcccggatctcacaaaaccgcctttttac
gcatggcaagccttgccaaaagttcatcatacgatgggcggagtgaaaatagacaccgaa
gctagagttatagacaaaaacggaaatataatcgaagggcttttttctgccggagaagca
gtcggcggaccgcatggagctagcaggctcggaagttgtgctatacctgattgtttagtt
tttggaaggatagccggcaaaaacgctgctaatctagcaaaaaaggagaaaaaatgttaa
aaattttcaagatatttttaactatatgtatcggactatctataagctcttttgccgcaa
atttagatcttaatacatttacgaaagaaaattatcctataaaggctcatcacgagaaac
ttggatttgactgcaaaaattgtcacaaagaaaaaaatccaaacgaatataaagctctaa
aaacagatgagtgtttgagctgccataaaagctacaaacgtttagcagagagaagcggtc
accttggatatgatgataacatacatagcagtccgcattatcctaatatggattgcaata
actgtcataaatcacacaagtcttcacaaaattattgtgtaatgtgccattcgcaagatg
gtatgaaaaaaatattggtgccataaggagatatgatgaaaaatatttttataaaaattt
gcatattttgtatttttgcattcgtcatattttttggcggtaactctttgatacacgcta
caagcgacgataaattttgtaccgtttgtcacgaatggatggatcctatggtagaagctt
atgggcaaagcattcacggaggtgcgaataatcacggatttaaggcaagttgcactagtt
gccatttgcctaatgatagttatgtaaaatacgttttcaaaaaaggcttaaacggcatca
gcgaagctactcatatggtttttaacgatgcaaaagagatggattggcaaggcaatagaa
aaaatcgcgaggaattcgtatatgatagcggttgtataagttgccatcaaacaattttag
atataaactcaagcaatcaaaatatcaatgatatgcataatctatacgcggcgtctattc
aaaataaagataaaaaactaagttgcgtaagctgtcataaaaccgtaggtcataaaaatt
tgggtaaaatactgtatgagatcaaacatccgcctgtcggagactggggagatgaaataa
aaagataaggagccttatgaaagagatattatacaaaaataatatctttataatattttc
tatatttttcttattgcttatgataggaaattattacctaaatcgctcatttgtgaaaga
agttctcacaaatgagcagcttagtattttaaaaaattcaagcgacaagatacaagaatg
gcttgaaaataaaaaaactagtctcaaattcattagtttgcttgtcgcaaatttcgacca
tacgaaagagcaaaatactatacaagatatacttattaaatctcaggaaatagcaaattt
ttcaagtacgtacgtcggatatgaaaacgacacgatgctttctagcagagtatttcaagg
tccaaaaaattacgcgccgacgcaaagaccttggtatataaacactgttttacaaaacgg
aatttacatcaccaagccatatcttgatgccggacttaaaattccagttatatcgatttg
tcaaagtataaaacgagaaaataaactacaaggcgttatttgcggcgtgatatctttcga
gagtataaaaaatgaaattttaaatttgagactagaaaacggatatatatttttaataga
cgaagatcttaacatcttacttcatccagatagcgaaacaggattttcccaaacaaaatt
taatatagaaaatttaaattttatcaaatcgttaagccatgaaacgtaaaatgaaattct
aaatttcaaaccgcttgaaaactcaaaattgatcttggttacaaaaacgctaaaagataa
tatatataacaaaataaacgagcaatttataataaatcttatgatatatgttatcagtat
tattttatttttgatattggcttacttttacaacaaaaggttagagcgacaatcaaaaat
atttgaaaaagcaaaaagagattacgaagttcttttgttccaacaaactaaaatggcgga
gctcggtcagatgatagcggcgctttctcatcagtggatacagcctttaaattcactcgg
aattttccttggaaatttgatgcagtttaaaaaaatgaataaactaagcgatgaaatttt
ttatgacaatatcactagatctttacaaaatatagattatatgtcaaaaactatggatat
gtttaagaacttttataagattgaaaaaaacgttcaagaatttgatatacaaaaagcgat
aaacgatacggtatgtgttctttttccggtaaaatcaacgatagatatcaaagttaccat
agcaaaaggcgttacgccgatgtgtaaaaattatataaatgaatttaaacagataactgc
ttgtttgatccaaaattcaaaacaaattttacaaaatagtaaaaacaaaaaaagaaccag
aatagtagttaatataaaacaaactcaaactcattttgttatcagagttatcgacaacgg
tgatggaatagctcaaaatttcaaagacgatcttttcactccttttatgagtacgaaagg
cagctccggacttggtttgtatatatcaaaattgatagcaaataaaaaatgcggcggaga
tctatatgtaagcagatatcaaaatccgactattgttacgctaactatactaaaaaaggt
aaaagatgatagatgaaaatatacttaaaaaactaaaaaatatatcggttttgcttgttg
aagatgatgaaaatacaagatttgccataactcaatccttgcagttttattgcaaaaaaa
tagacgtcgcaagcgacgggcttgaaggatttgacaaattttttaaagataattttgata
tcgtagttactgatataaatttaccgaatttaaacggtcttgagatgctagatgagatta
aaaaaagagccccgcatgtagcatctatcataatcacatcgtacgatacaagcgaaaata
tacttgcaagtatcgagcttggggcgtacaattatcttagaaaaccttttaaaatcgaag
agcttcaaataactattttaatggctacaaaaaatttatacgacaataaaatatccttaa
aagacgactatgaatatgacctagcttcaaaaacgctctacaaagacggcgatatgatct
catttacaaaaatagaatcaaaacttctgtatctgcttgtaagcaatatcgataaaatag
taagttacgagatgatcgaaaatttcgtatggggcgataaggcgatgagtagcgaagcct
tgcgtatggtaatcaaaaagataagattaaaaaccacaaacgatatcatcgaaaatattt
cgggtgtcggatatagagtcatatcaaagaagtaaatttaaactcggtgttataaatttg
attggttttaggaattttatggcggacagagagggatttgaaccctcgaaagcttacact
ttacacgcgttccaggcatgctccttcagccgctcggacatctatccatcgaatcttatg
attatatagtaatttagcttaaatttaaaatagaactctgaaagaaaccgcccacttttc
agtgagcgctttacaaaaaggaggttatttgtttaggagttgacattatattcttgaatt
ttcaatattaaattaatgtaacgttaagattataatttaaaacattaatttattgccata
ttgtttcaaattttataactattctatccgctaaaatagtttttattaagttttcgctat
aatcgtcttaaaaaaggagacttttatgctgacgcatttaaatgagcaaaatcttccaaa
gatggttgatgtcggtcttaaagatgttactaggcgagtagctgttgctagtggagcgat
aaaaatgtctttagaggcgtacagcgccattaaacaaaatacgggtaaaaaaggtccggt
acttcaaacagcagtagtagcagctgttttaggagctaaaaaaaccagcgatttaattcc
tatgtgccactctttgcctataaactctattaatataaatatagaagatttggaagagct
tccagggtttaagctcgaagctacagtgattacagatggaaaaactggagtagaaatgga
agcattaaccagtgttagcgttggacttcttactatttatgatatgataaaagctatcga
taaatctatggaaataatctttataagattagatagcaaaagcggcgggaaaagtggaga
ttataggagaaaaaatggctaatgtatgtgattttaatgaaaaaccagagatagtttatc
cgattttttgggagtataaaattattttagataaagactctgatgaaaaaaatttggtaa
aagagtgtgttggaaacagaaattatacgcttgatttttctaaaaatagcgcagagggca
aatttaaaagttttaatcttgctgttttagtaaatagcgatgaagaaagattggagcttt
ttagcctgcttaaaagatattcaaagttcgttttataaggagatactatgaatttaaaag
tggtaatagagcaaaatttaaataacgataatcttgaaaacattatcaaaaaagagatat
ttaaatttgcaaaagatagttttttgggacttagttatgaggagaaattagaacgttcta
aatcttgctttagtgagatttgttcttgtttgaatgagtttgaacttttaaatcctaaat
tcgtaaatgcagccgtagaatctctaaatagggcaattgcttacgaatctgagcagtatc
tatacaagataatatatgaaagagataaattaaaaaagcaaattatagatcaaaaagatc
ggataagagctattacgacgctaaattgtaaaaacatagaaaattatatatgtaaaacgg
attttaaaaacaaagatcaaatttcaaaagttttgaacgatagattgctttatgacactc
agatgctcggtatcttaaaagagactaccgaatctgcttttttgactactatagagatgg
gcgatgatgttgaagacactgcgtatgaaatcgctaaaaatatagtttatttggctataa
atgagggggattttacaaaagaaagatttataaatatcgcaagagtcgtgataaaaagtg
ccgctagcattgcaaatgagagtaaaatttatgcaaaagagcttgttaaaagcgcgataa
ttggcagcaacgacggcatttcaaaagctattgaaaagtttaaagacgagcttaaatttg
ctccggacgagataggagatagtttaaattatagtgcaaaagagcttatgaaaatagaag
aagattttataattctattaaaagatatatctttaagcgtgaatgaaccggcttccatca
tagtagcagaagttttgcaaagcgactatgattcgtattttgctagactaagaagaattt
cagctaaaacaagagaacagataatggataagatagatgagattagccataaaagattta
aattaacgggtgatttaaacatagatgagaggatttcaaatttaaaaaaagagattggcg
agttagagaaaaaagccagtcaaaaattaactcagataaaaagtcttcaaacatttgaaa
atgcaaaaacagaagcaaaaaaacttggagatagagtttatgaagccgcaaaaaatctga
tagattcggcaaagaaaaagtagaatatcagagtcaaatttagataaatttaactataaa
ggcagtaaaaaactgcttttatagttgttttgttccaaatttagactattttatctcatc
agaacctttatatgttgcccagactttttgacttccgtctttataaaatgcaattatttt
ataagtttcttctataccatcttgttccataccaggacttccgataggcattccaggaac
acttataccaatgacgtcgtctggtttttgagataataatttttttatctcggctgctgg
aacatgaccctctatagcatatccgccgaccaaagccgtatggcagctagataattcatc
tggaactccagcattatgctttatattcattatatcgtttgttttgtactctttagtact
aaatccatttttctccatagcttttgaccagttactgcagcaaccgcactccggagtttt
ataaacgtctatatctgcgctaaacgcagtagtagcaagtagcgtagtgccgataaacaa
agaagcaattttcataaaaatcctttataggtaagttatgaaattgtaaaatattagatt
aaatgtagaattaattaaaagtgatttgggtcaaagcccaaatcattatatattatagat
agccataaagtccagcaaatatatatccaaatatacaagagcttataactccgataagcc
ccggaataataaagctgtgatttataacgtatttgcctatatgtgtggttcctgagcggt
caaattgtatcgccgcaaggtcacttggatatgtaggtaaaatataataaccataacaag
cgggagcaaaagctaaaattatagctgggctaacgcctattcctaaagcaagaggaacaa
atgcaactaaagctgcagcttgagaattaacaaatttagataccaaaagtagcattatgg
cgtatgtccaaggatattgagtaacaactccaccaagcatatctttcatcataggagtat
gcactccaaacatagtctcagccatccatgatataccaaatacggcaaccaaggctatca
tacctgagcggaaaatctcgtttttacctatgcttcccgcgtttgtaggagtaaagatta
agataagagctcctgctaaaagcataaaaatttgaatagtatcaaccatgcttagcgtag
ttttgctcgctactttatttgataaagaaatagttgagtttggatactcttttacttcgc
cttttacgtttgtataaataacgctaccttgctcattttgagaaagcattagttttgaac
cgtctttttgtgtgatagttagtcctgagatattgtttgcaacatttttaactttactac
ctgaaatatctatgctagagccagaaacctcagcttttgcatcttttaaaacgatttttt
ctaagatcttttgctctgtcggatatgtagctacgatttgaactactgcaccgtctttat
ttgaattccaagccggtcttaggtctttgaaatatccaagtgtagcaactacggctatag
ttcctaaaaatatccacatagcggcccagctggtttttggaagttttttaccaagaagag
tcgtgccgtctccatacacgtatttctttacttcaggatctttaattcttccttgaaatt
caaggtctttatcgagatcttttcccctaaaccaagaaaacattccaacgcataaaacac
caagatatgttgaaggaattgttattttaagaagatctaaataaccgtcaaatccagcta
gatgatgatctgcgcttataagaaacgctgttaaagtcacaaccgcaacagaaaccggac
tcgcaatgatacccatttgagaagcgatcgaactagcagccataggacgttctggacgaa
ttccatttttgatggccacatcataaacgataggaagcattgtataaacaacgtgtcccg
ttccgcaaagtatcgtaagagtagaagttacgaacggagccaaaatacttatgtattttg
gatttttacgcagtactttttctgatatttgcagcatcacatcaagtccgccgcttgctt
gtaaagtagcgcttgctacaactactgcgagtattgttagcataactgcaattgcaggtt
tccccggttgtataccaaatgcgaaaactagaactataaggcctataccgccaagaagtc
ctaaagctataccgccttttttcgcaccgtaaaatagacaaataagcacaattaaaagtt
gaattgtaaattgccaaccttcacttagatttattagaaaatccatcgtttctcccttat
ttaaaaagtattagtaataattgtattcctattaattttaaattctacttaaatgctctg
caaatacatattaattattaatatttataaaaaataaatttgtaaaaaatgtgctataat
cagctaaatttataagggtttatagatgttttcatcgttttttaaaagtaaaaagtggtc
tctttgggcttatggcggacttcttgtgatagtcatttcgctagttcttcaaacaagatt
aaatgtagcaattaatgattggtacaaaaatttttacgatattttacaaaatgtcaaaga
acattccatagatgagttttgggccggaatttggaaatttttatttattgctatgcctta
tgttattatcgctactcttactaatttttttgctagtcattgggtatttcgttggcgtga
agctatgactttttcatatgtggatatctggagaaagtgtgaacaagatatagaaggatc
tagccagcgtatgcaagaagatgtttatagatttgctaagataacagagactttaggact
tcaagttcttagagctattatgattcttatagcttttatacctgttttgtggggacttag
caaaggtgttgacgtgcctattataaaagatatcccaggatctttggtatgggtagcgct
tatagttagcgtcggaggactcgtaatatcatggtttgtcggtatcaagctaccaaaact
agagtataacatacaaagaagcgaagctgcatttagaaaagagcttgtatatgccgaaga
tgataagataaattatgccaaaaatgagagcgttgtagagctatttaccggacttaggat
aaatttttacagactgtttttgcattatggctactttaatatctggttaatctcattttc
tcaatttatggttatagtaccttttatgataatgggagcagggctttttacgggtctcat
cactcttggtattttagtgcaagttagcaacgcatttgatcaagtaagaagcagctttag
tgtatttatagataattggactactataactgagcttagaagtattcataaacgtttgga
tgaatttgagaagaatatcaaatttaaaggataaatttataatgaagagtaattttgttg
ctattttggcttttagcttagtgattttaggcggatgtttttacagctcaacaaagccga
cggtttctcaagctagccattctcagctatttttagtaagcaaagagcagatggatgtcg
gtgctaaagatgcttataatgaagttttaatagcagctaaaaacaaaaacaagctaaatg
ccaacaccaaagaaaccaaacgagtaagagatatatcaagcagacttatatcgcaagtcg
gtgcttttagaagtgatgctaggagttgggattggcaagtaaatgtgataaatgaaagca
cggtaaatgcgtggtgtatgccaggaggtaaaatagtagtttatagcggaataatggaaa
aattaaatttaaatgacaatgaactagctgctataataggtcacgagatctctcacgcct
taagagaacatagcagagaaaatgctagtatagatttagctaaaaatgcagctatcacga
tcggaggtaagcttttagggcttgatgaggctagtatgaatttagcaaatttagctacaa
aatatacgataactcttccattttctagatcaaatgagactgaagcagatgctatgggag
ccgaattgatggcaagagctggatttgatccaagctctgcgataactctttgggaaaaga
tgtcaaaactaagttcatcatctgctttacagataacttccactcacccatctcattcta
ctagaataaacgacttaaaaaatatcattaaaaaagtagaacctttatatctaaattcac
aaaagtagtttttatatcggttttattttaaatttaaaatttaggtaaattaacctatct
aaatttgcagcttttatactgcaaatttatagctaagatcaagcagtcgggattataaat
ggtagccagtgagctattatataagttatagcgccacaagctattatgaatcctatcgag
tattttactgtaaatctaaatagatcgctttcttttcctaccaaaccaacagctgcacac
gctatagcgatactctgcggacttatcattttacctactacgcccccaaacgtatttgct
gctaaaaacagtacatcaagaccttgcttgattgtcgcatcaggtgcactcataagtgcg
tttgcagctgctacttgaagtgatccaaatagtaaatttgagctagtatccgagcctgtt
agaaatactcctaaccaacctataataggtgagaaaaatgcaaacgcgtcgcccgtttga
gcaagagccgttcccataagacttgcttgaccgcttttttcggctaaaactgcgtaagcg
accaccagacctatcgtaagtaccggaattttcatctcttttaaagtatctttggctgct
aaagcgactgtttttgcatttacgcttagtataaatatgctcactatgccggctaaaagt
atagccgtacctgctgtaagtattaagtctagtctaaattttatatcttcatatatgaca
aatgtcataccggtaaactcaaacatccctccggttttaaatagtgctttgaaactagga
atctgccagattattacggctactactagtataataaaaggcgcccatgctaaccaaata
tcttttaaaggtattaattgcccatcatctttatattcgcttctgtcaactctgaatata
ttttttggtttccaaatttttaaaaatgcagatgtaactatgatggatactatcgccgaa
ataatatctggaagttccggtcctatatggtttgaactataaaactgtgtcgccgcaaaa
ctgatagtagctacaaatatagcaggaaacgtctccctaactcctttaaatccatccatt
aaaaatacgatgaaaaacggaacaaaaagactaacaggcggaagcattcttcctaccatt
gcggagataacgttttgatcgacatttacagcttgagccatagctataataggaattcca
acagcgccaaatgcaactggagcggtatttgctatcaaacaaagaccagcagcgtataaa
gggcgaaggccaagtccaactaacaaagccgcagttatagcaacaggtccgccaaatccg
atagcgccttctaaaaacgagccaaaacaaaacgcgatcaatataacttgaattctgtga
tccggagttatactcattacactatgttttaatacgttaaagtatccgctcttatcagaa
agtttgtacaaaaatattgcggcgattataatccacgcaataggccataagccttttaaa
aatccgcctgcaaacgacgctaaagccttgatcacggacatatcattgagtgtgatagct
atgataaaacttagagtaaccgtagctgctgcggccacccaaccttttagcttcagccat
actaaggctgtaaaaaatagaataataggcagcccgctaatagcggcatgtagccaattt
acttcattagtcattaagtctccttataatttttttataaagctatggtgttactatatc
aaaaaaattaagttttataaagaatacttattcaatttatcaaaaaaatagttaatatgt
ttaaatttgttacatactaggcaatattttaatagtttattataaaatattttaagtata
tagtttaaatttaaatttataattgtttaaatttgaaacatatcgtaaaaataacacaca
tttactttttataagtttgaaatttgaattatgaattgtttaatatatttttgtaaaaaa
atttgatataatatgaaaaattttttctaaataaggatattaattggacacggaacccat
tcttatgattatacttgccgctgtttttatatttttaaacggctttttcgttttatctga
attttgtattgttaaagtcagaaagtcaaggcttgaagagcttgtaaaagacagagtccc
aaatgcaaaactcgcctacaaaatgtcaaattcactagatacttatcttagcgctactca
acttggtattacccttagttcgcttgctcttggttggataggtgagccggcggttgcaaa
tgttatagtatctcctcttaaaaattacttcggtatagaaggagtagctgttcatacgat
atcattcattatagcttttagcattattacttttttgcatgtcgtgttaggtgagcttgt
accaaagtctgtagctatagcaaaatcagaaaaagcagttcttattatagctagaccgct
atatttcttttggattatattttttcctattataaagatgtttgattttatggctggaat
gtttttaaagctcataggtataaaaccagccaaagatagtgagcttgctcactctgaaga
ggagataaaaattatagtcggagagagtttaaaaggcggcgttttagatagcatggaaag
tgaaattatcaaaaatgcggtagatttcagcgatacggttgcaaaagagatcatgactcc
tagaaaagatgttatatgtctaaataagcaaaagagttttgaagaaaatatgcaagttat
ccaaaatagtaaatttactagatttccatatatagatgggagcaaggacgttgttttagg
tatgatacatataagagatattctccaaaatgatttaatcgggcaaaacacaaatcttga
taaaatcgtacgtaaatttataattgttcctgaaaatagctctatctcaaagatattggt
aatgatgaataaagatagaatttcagcagctctcgtcgtcgacgagtacggtggaaccgc
aggacttcttactatggaagatatcatagaagagatagtaggtgacataaacgatgagca
cgacgataaaaatcaaagttataaaaaaatctctgagcatagttatgagtttaacggtag
atttgatatagaaagcgttgaagagattatggagataagctttgatgaagaaacagaaca
gcttactataggcggatatgtatttaatctttttgaaagacttccggtggtcggtgatac
gattgaagatgaaaactgtatttatgaagttctgaaaatggatggaactagcatattaac
agtaaaagcaactcttaaatccgaagattctaacaattttatttaataatacccaaggca
gagcgtatcagtaagtttgatacgcttttctaacggagtaggcgaaaaatacttgcactt
ttctatataaatatgcgttttataatcaagccccaagtcatcatatagctttttcagatt
tacaaatttaaatttagctatatttctaatctctaatttatcatataaatttgaaccgtt
cgattttgttaagtgagaactagaaagtccggtaaatgagcaaaatgcactagaaagaac
aaatccgtttaaatttgagcagctttttaaataaatttggtatttgactggaattgattt
tttgtgtaaaaataccgcttttgaattttgatatgatgcgcaaactccgtttttccaaaa
tagataagcatttgaactgatgtttgctaatttatatatttcgtagttaagaacatattc
atctaaaaattcattacagggcagtgttattttgagcatataaacctcgttattagaatt
taaaataaatttttattataatctaaaatttaatactattttatcttaataatgtatata
taatttataaatctagttaaatatcataattgcactaattattttgcaatctatctacca
ttttaagcctcctttaagcactactcttgtataattccaactcacgaaacgggaaagacc
ttttaactcttctagttagaaatcctttttattttcgatgttttttaaatttataaatgt
taaact
>NODE_12_length_34097_cov_98.102973
atgagcaaactgaagcaattaaccagataaatgaagctgttgctacggtagatgagcaga
ctaaacaaaatgtcactatagctcaaaatagtaataagataactaatgaggtagagagta
tagcaaatatcatcgtagatgaagttaaaaagaaaaacttctaaacacccgttttataag
tgccttaaaggcacttataaatatattatcattatatccgaaacacaaaacgacccaaat
agcttatttgtaaatttatgctacaatcattttaaatttagaaaattcaaggctcataaa
tgaaaagttataatgatagtttaaaagatcttttgagctcggctcctacttgggatagag
tagaaagaatagctcttagcgcatctcttggaagagtcgtatgtcatgatatagcagcta
aaagcgactatcctgagtttgagacttcggcgatggacggatacgccgttaaatttagcg
atatgaacctaaaaaaattaaaaattataggttgtttgcctgccggagttaaaggtgaag
atataagcataaaaagcggagaatgcatcaaaacctttacgggagctattatatgcaacg
gcgccgatacgttaattccgatagaaaacgtaactgcgaacaaagactacatagatataa
atacacaggtaaaaaaagggtttgctgtaagaaaaatcggtgaaagctacaaaaagggtg
atattctcataaaaaaagggacaaaacttagttactctgaattaggacttttagccgaac
tcggcattagctacgtaaatgtttttgttcgtccgaaagtagccgttttaagcaccggaa
gcgagatagtggatataggtgaaattcctacaaacaaagctcaaattcatagttcaaatc
atattgctatagcaaatatgctttggctgatgaactgcgaagtagtaactttacctgtta
taaaagatgatttaaatttaataaaacaaacgataaaaagtgcacttaaaagctgcgatt
ttttgattactacgggcggagtaagcgttggggattttgattttataagagatattatgg
gagattttgaactcgtggtaaataaagctgccataaagcccggacgccacgtaaaagtag
caaaactaagtgaaaaatatatatttgctcttcctggatttccgtattctgctatggtga
cgtgcgctctttattttagagagtttataaataaaattttatgtttgcaagaaaactata
gatttaaagcgattttagatgaacaatacgttaaaaaatcggattttgaagagtttagtg
ctgctagcatagaaaatgaaaacggtattataaaaatatcaacttcaacgaaaaaatcag
gttcttcggcaattgtttcaaacttaaataacaaagccgtattgctaaattgtcctttag
agagagacaaactagaaaaaggtgaagtagtagagtatattattatgctttaatttttaa
atttggattacatttacgattttagcagtataattccagccaaatttaaataaaggcata
ataaatgcaatttatcatagatggcgtagagtttcataagtttgccataactacaaaacc
gcttatggaacattatttgagcgagcttggaaatgaacttgaagtagatatcagcgacta
cacgtttgccgcaaattacatatggcttgaaaatgcaagcggattttatgcgatcataga
agattcattttgtctatttagtatggcaggaagcgagttaagtatgcttttaccgcctct
tggtaaactttgcaatctgaaaaaagcaatagaaaaatgctttaatgcgatgaatgaaaa
taataccaaaactcattacgcaagaatagattatgttgctggatctattttggaaaaatt
tgccgctcaaatagaaaacggagctagtatatttgatgcttttgaggagtacatttttga
aaaacaacttgtggattatatttacaaaagcgatgatttgatagaacttaaaggcaattc
ataccatacaaaacgcacagaaattaataaatttaaaaacacatatccaaatttcaaaat
cgaaacattagatccaaaagcccacagagagataataatagatttagcaaacaaatgggc
ggctgagcgaataaaatatatgccggctgaaaaaatggatgattttttagaaggaattta
tcaagaaaaagctgctataaaaagaatgttggaccactatgaaaaacttgaattaatcgg
tatagttttgttcatagacgatgaaataaaaggttttagcgtaggtgaaaaaataaatga
tggagtggctagcgtgatcatagaaaaaacagattttgctactcttggttcagcgcaatt
tatatttagagagtttagcaaagtactaaaaaacatatataattgcgactttataaatgt
cggcgacgatatgggatttgaaaatttaaagaaagttaagatgagctacagaccaaacca
ccttgaaatcaaatactctatatatcaaaaacaatgactattcaaccagcaaacaataaa
gatataaatgagcttgcaaatttagaaacaagtatttttgataagctgaattttcctatt
tcaaaagcaagttttagatatcatataaaaagaaatttgatattaaaatacgtcgatgaa
ggtgaaattttaggttatattttagttttaacaagctttaaaatacctagaatttattct
cttggagtctctttgcaagcaagaggaaaaggcgttggagctgcattattaggcgacata
tgttctaaatttaaaaatctaagattagaagttagaaaagataatataggtgcgataaag
ctttatgaaaaatttgaatttaagaataaaaagctcatccgcgcatattatgatgacgga
atggatgcgatagagatggttagaacttaatatcttttaagttaatttcaaataaaagcc
agtttaaatagatacttcggctattatgaaaactcttaaattaatattacaaaaacatta
aaaatttgttacaatatctacaaagtcagtttgacttatacaaatacaaggaattcttat
gaatacaaaatggtttatcgtttcaggtggagttttgggtgttttagcggcacttttagt
gcaagccggcaatccgggcaatatgggaatttgcgcagcttgctttcttagagatagcgc
gggggctttgggatttcataaagtagaagcgttgcaatatctaagaccggagatcttggg
gcttatcataggcggctttttagcaagtttattttggacgaaagaatttgcaccaaaaag
cagtcccgcggcattttcaaatttctttttaggcgttttcgcgatgataggagcgctcgt
atttttgggttgtccttggcgcgcatttttacgtcttgatggcggagatatgactgcgat
agcgggatttttaggactaggagtcggggtcggggtcggaatgttttttaaaagcaaagg
ttacaaaacagaaaaaagcgtagccgttagtaaaaatttaggtattttacctgtaatttt
tagcgttattttacttttggctctagtttttggactaaaagccggaaacggtgcactttt
tacgtctataaaaggtcctgctagtgagcatgctgctatagcggtctctttgatagctgg
agttttagttggtgtatttatgcacaaaagtaagttttgctcagtaggcgcattttcaaa
agcttttagaggcgatttttctatgttttggggcgtgatatctatcatcgtttttgcaag
cataacaaatttagctttgggtcagtataaatttggttttgaagctcaacccatagctca
caatgactttatatggaactttttaggcatggttttagcggggctttgctttagtcttag
cgaaggttgtccaggaaaacatcttgtgcaaatggggactggaaatttaggatctgctat
atttgtcataggaatgatggccggagccggatttgctcataactttttacttgcaagctc
aggagccggaataactgcttacgcaccatacgcggtcggacttggatttatatttgccat
ttatcttggattgtttaacaaaaaatcgacaatataaaataagtgccaaaaaggcactta
ttgcttaaaacttcttcctcttaacctcactaaccacttcattagctatagtttctactt
ctatagtaactctgtccgtattgctagctatagcaaggttttgtttagtctgttcatcta
ccgtagcaacagcttcatttatctggttaattgcttcagtttgctcatttatgctttgac
tcatctcattgattccttgagataatatgtttacgtttgcttcaatttctgctagagatt
ttccggttctttcagctagttgtcttacttcatctgcaacaacagcaaatcctctaccgt
gctctccggctctggctgcttctatagctgcatttaatgctagtaagtttgtttgatctg
ctatatctctgattattgttataatgctttttatatcttctgattgttttataacttctc
ccgctctttcattgatagagctcatagaactactcatctcttcaacggctgctgcgcttt
cttgaagtgagttagcttggcttcttgcactatcgtttaacgtagttacgtactctttta
agctatttgctttttctttaagattgttagcttgatttaaattatcttttagcatcttag
ttatctcattacctaaaagattagtaaccttttcaacctctcctttggcattaggtatat
tagaggtaaaatcaagatttttaaaatcatcaaatgttttttgaataacatttatatcag
atcctatcttgccttgaagagtatttagcatactatttaatacgtcttttaactttttaa
gcccaggagagtccggttcatgcattattctagctcctagatttcctttttcaacttcac
tagctctaactaatgcttcttctactgctttagcatctttatctaaagactcttttatag
agcttatattagaattaataagactagccataactccaaactcatcatttgattttaagc
ttatagctttaggattatcatttttatggtttaagaagtcaaagaagtctttgagaccac
tttctatagatttaatagcttttagaagatatgatttgctaattaatagtatcaaacttg
aaagtatgatcatagtgatgataaatacggtaaatcctatagtaagtacgcttatatcac
tagcaaggttattattagcttttaaattgtcttcgccgagtttttcaagtcgtttttcta
aaacagatctatatgatctccatgtaggggttagatcttctaaatccgtgattgtgactt
tttcgccttttttggctccttgtaatatatcgttttgtataaacaataacttatctgatt
gattagcagcgtttgcggggcctccagacagctctttatacttatttctaacaacttcaa
aatctttcattgtagcttctaaaatatctaaagcatctttatcatttatatctatataca
gttgccttacggtcaaaccggttctttcgccattaataatatttttatatagcagctctt
gtctatctgatatactattaatttctttgaaagataaattgactttagaaataaaaattt
ctacagtgacaaatagggcaataagcatcgccattaaaatagctataatcgctataactt
tggtatttatcgacttcatagatgaggtctccttgaattttattttgatgaatgatttta
caaatttacgttaaatttattattaatacaataataattataaaatcatacaatattaga
atattaaaagatcgatataatagtatctttttattaaaaaataatatgatttttgctaaa
tattgtcattataaagtaattccaatgcttgataaaattaccaaattgcatgtggaaata
ctttcaatttaaaaatatacttatttatttaaaatatctcttagctgcttttcattgatt
atagaagaattgtattttacaacgtagcctttttgatttttatatctctctactatgcca
tcaacaaaatcaagtttgctaagatcagcatcttttaagtataaatttttaaacagctta
ggatcgctgagcataaatagtaagacaagccaaaaaacagataaaatagagtagaatata
gcaagatatgttatattaaatttatgtaaaaaatatccgccgacagctcctccaagaaaa
cttccggcgtaaccaaacgcattaaaaactccaagagccgcacctttttggctggctaat
gcaaatttactagcgcaactttgcattataggctcatgcagattaaatcctataaaaaaa
agagttactccgattataaaagcaaggctattttcactaaaagcaaaatccaaataagag
atgataaatagaacaacgcctattaaaagcagctttttgctatgacctttggcgtctcct
aaaaatcctgctaatcccatcgatataaatccaaaaaccatagctgctagatagactatc
caaagcctactgctatcatatcctaaatgatttactagaactataggtatggctacgaat
gctgcgctcatcaacattttttgcatcaaattcgtaatattcataataaaaagatttttt
tgagtgattaaatttaaaaaaggagctttagcatcatgatgatgtattttactctctttt
ggcactacagtataaagcaaaacaatacaggcaaaagtaagagccgcagagagataaaat
agactagcaagcccgaacttagaacttaaaatcggactaacaaccatagaaatagcaaac
gctacaccgatcatgccgcccattatagccatcgcatgaccacgtttttcttcggtagta
aaatcgcttatcatggcagtagccacggctccgacagctccgcttccttgaactaaacgc
ccgattaacatagtatagatatcagtagcttgcgcgcatatcaaagagcctattataaat
acgattaagccaaaagtcattgtatttttacgtccaaacttatcgctaagactaccaaaa
ggaacttgcaaagccatctgagtaagagcgtaacctccgactaaaagcccgactaaaagc
tcatttgcgccctttaaattaagcgcatacagactaagcacgggcaaaaccacaaaaagt
ccaaaaaaccttgaagcaacaataaaactaagcggtaaaactgttttaatcatatctttc
cttgcattaatttgcattaaaatagtgattttaacataattttctttgtttgcaaattaa
atagggcaatttttatctgctaactttaatggctatttatcaaatttattatcacccgaa
cttaccgctaacatactcttttaaaagtttttctctaggctcttcaaaaatctgtttagt
tttgccgtattctattaaatttccaagatacataaatgcagtaaaatcgctaactctagt
agcttgagccatattatgagttacgattactaccgtgtattgctcttttaagctattaat
aagttcttctatggctatagtcgatatcggatcaagcgcacttgttggctcgtcaaatag
caaaatttcaggattgaccgcaattgctctggctatgcaaagtctttgtcgctgaccgcc
gctaagtgagccggcgtcttcatttagtctatttttaacctcatcccagatatttgctcc
ttttaaagacttttcaactatctttgagagagtttttttatcttttataccttgaagctt
gagtccgtactcgacattatcttttatgctcataggaaatgctgttggctgctgaaatat
cataccaatttttgttcttaaatttatgagatctgtttttggacgtaagatatttttacc
attaaatattatctcgccttcatatctatttcctggatatagatcgtgaatacggtttat
agaacgcaaaagagtagatttaccacagccactaggacctatcaaagcggttacttttcc
ctcttttatgggtaaatttatcttatttaaactagggctagatgatccggagtaccaaaa
tgaaaaattatttatacttaaatttaaagacacttcttttcctttatttacgtattaaaa
ctctgcctaggatatttactcctagtacaaaaatagctaatataaaagcacctgcccatg
ctactgattttaaactctcatcaggcattgaactaaagtcgtatatgcttactgtgagcg
atggaatcgcgttatttagattaaaatcaaaaaagtcgctgtttgcacttgtaaataaaa
gaggagccgtttctccagcaactcttgctatagatagcacgattcctgttaataatccgt
ttttagcggctctaaaaactacgcttgttatacatttatacttagttgctccaagagcaa
aactagcttctcttaatgtctttggaaccaaactaagcatatcgtcagtagtttttaaaa
caaccggtatcatcataaccgcaagcgcaaaacttcctgcccaaccgctatatgagttca
taggttttaccaaaagggcataagcaaacgcgcctatgacaatacttggagtactcatca
taatgtcgcttatatttcttatcaaatttaactttttttgatttacgccgtactcgctaa
gatacgttcctgctaaaagtcccacagggataccaacaaaagacgctatagcaactaact
ctagctgacctaaaaatgcgtttgcaagtcctccaaaagcagtaggagatataaatattt
cagcgctaaatccagccataccttttacaactacagtggctatgatccaaaacaaaaaca
tcaaaccaaataccgtaaataccacgcttagataagtcgctattttgcttattaatactc
ttttatttatcgatttttctttaatatttttaagctcgctcactttgattctctctttct
taaaaatacaaacttagctgtagctatacttataaaactaataacaaataaaataagtgc
tagataaaacaggctgctttcataaatttcatttcccatagcttcaccaaactgagtagc
aagagttactggaatcgaagtagctggctctgttacgctgctcggtatttttgagatacc
tcctagcaaaaatgcaactgccatagtttcgccaaaagctcttcccaaagctaaaattat
agaacccataatgccggctttcgcatatggaaatacaacatcttttatagtatcaaattt
agtagcgcccaaagcgtaagcagactcttttaacacttgtggagtagttgccatagcgtc
tcttgaaacagaagatataaacggaagcaccataacggctagaaccataccgccgcttaa
aagcccaaatccactcccgccaaaaacgcttcttactaaagggacaaaatatataaatcc
ccacataccataaactatacttgggattgcggctaacagctctatattaacgctaaaaaa
attccttattttataaggagcaatttctgttagaaatatagcgataccaatcgcaacagg
agttgctaaaatcatagctataaaagtagaaacgatggttccgtatatactagcaagtcc
tccaaatatcataatatttgcgtcccacgtagtatcaaataaaaaatttattccgaattt
agaaatagcaggataagctttataaacaagagataaaaaaatagccaaaagtactactaa
aactataatagtcgatattcttgccgcattaaaaaataacttttctatgattatattttt
ttgaatttttatcatatatactctttatacggacgtcttaaatttagattatgacgtcct
gttttttatttttatatctattttggatttactgcgtatttagtccagtaatcatagatc
atatcggttgttacttttggtaatggttcatatcctaactttttagctgcttctaaagcg
tctttatcgctaaatgcccagctaaaaaacttagtaacttttttaccatcatcaatttta
tcattaggaataagaataaatgttgctgctactataggataactacctttaccgcttgaa
taagctaatacgtcataaaagttctcttctattttgaaatttgagtttgcggcggctttt
gcaaagttttgcggtgtagactctgcccaatcaccgtctttggtttgcaaagtagcggcg
tttagtccggttgataatttataggcgtattctatatagcctatagagtttggaacttgt
ttaatagtacttgcaacaagaggattccctgcagcaggagtgacttttgctccccaattt
atagttttatttgcaccatactcttttgcccaactctcgtctgctttagccaaataactt
gtaaaattaaatgtagttccgcttgaatcacttcttacgacaggagttatcaaagcatcg
ggaagttttaaatttgcattatcttttttgattatttcatcattccattttgttatttta
cctgaaaatataccggcgaccgctgtagctgaaagcttaagctcgtgatcttttatgcct
tcgatattataagctaatacaacgcttcctatgatagcaggaaattgaagtaattttttt
tctcgcaactcgtcgtttttcaaaggcgaatcagtgccgccaaactcgccatttctatca
gtaatagcgcttattcccttgccgctgcctccaccattgtaagttacttgatttgaagtg
gctttataatagagtttgctccactctttatatacgggaagcggaaaagtagctccttga
cccattattttatcagccgcatttaaactaaacgcagatatcgcactagctatagttaaa
gtagcaatttgtttcaacattttatctcctttgattttgttaaattgcggaattttaact
atacttggaaacaaaatggaaacaaaacaaaaatatatttttagtatttaaatttataaa
aaatatagattaaagtgattttaaatttaaagatataaattctaggtaattttttaaatt
tggaagctcttttttacttagtgccaaaaaataatcatttctaagatcttttttatcgta
tcgcagctctttttcatcttgcaaagatacaactatacctccactctctttaagcaaaaa
ctctccggctgctatatcccatatgctagagccgcaaaatcttgcataaacatccgcatt
tccttcactgagcctacaaaacttaagtgccgaaccgcatcttaatatatctagcccaaa
acgattagctatgatatctacactttttgagtggctgaaatttcctgatataatataatt
ttgttctaagcatgaactatttaaaatttcaccgtttttatagaccttcgagccgcccat
actgtaaaacatctcatcgctagttggagcatagattacgcttaaaataggtctagcgca
atctatcaaagctatacaaacacaaaattcaccgttttttgctataaattcttttgtgcc
atcaagcggatcaataagccaaaatttagaattcgcgtctcttttttcataatctaatat
cttctcttcagaacatataggaataccagaactctccaactctttaaatatggcctcatt
agaagctaaatcagcactagttaatggtgaattatcgtttttgatggttacatcgtaatt
gtcataatgttttaaaatcgctttaccggctgctctagcagcctttagcgataaatttag
aagctctttcattgctctttaggaggacaagtaggtcctacgtaaagctgtcttggacga
actatttttatggtatcttgtgattttagctccatccactgactaagccacccaggaact
cttcccatgacaaatattgccgcaaacatctcatttggaataccaagagcttttagtata
agcccggagtgaaaatccacattaggatataaatttcttgatacaaagtaatcgtcattt
agtgctatctcttctattcggcttgctacttttataagattattatctatgccgatctca
tttataagcttatctctaagaccttttaaaacttttgctcgcgggtcaaagtttttataa
actctatggccaaatcccattaaacggaatggatcattatgatcttttgctcttttaata
aactcatcaaccctatctggagttcctatcatctcaagttgcctgataactccttcattt
gcacctccgtgagcgtgtccccaaagagcgccgataccggcgctaatgcatgagtaagga
tgagcgtgagtagatcctacggttctaactgtagtagttgaagcattttgttcatgatca
gcgtgaagcatcaaaacagtatcaaaagccttgacttctataggttttaaatctacctta
tcgtgaggaaaagctcttagcatatataagaaattttctgtaaatccgcgatctaaattc
ggatatattacaggaaatcctctaacatgacgataataaaacgctataaatgtaggaatt
tttgccactaaacgttttgcaagctccatataatcattcatatcatcaaaattcatatct
cttttatagtatgcactcatggtagctacgcttgcttgtaaaacggccataggatgagct
ttatcgggaaaacagtcaaataatctaatcattttttcatttaaaaagcttctctctttt
aactcgcgtctaaatagctccagctcctcttggcttggcaggtgtttgttaaatagtaaa
tatactacatcaagataaagtttattttcagctagccacgctatatcgtagccgcggtgc
atcaactctcctttttctccatcgataaatgttatagcagaacggcacattgcagtactt
gtataacctctatcaaaagtaaacattccggtgtttttataaagcgtcgaaatatctata
acactaggacctcttgttccatctaatatgggaaactcataacttttaccgtttctgtta
tctgtcagtgttactgtattactcattttcatccttttagtgtgaatatcttaaaatatt
ctatccaaattttatttaaaaaaaaatcattataacatactaaatttactacttaagcct
cgttttaagataatatgtaacttttataagcaccatagccaaaatagcctcaaataaact
tgctaatataaatgaaaaatatagttctttttcgatattattagcattataagccacggt
agcaaccgctactaaaagagttaaaggcatagatagggataaaccatacaaaatactgcc
ataagctccgagtttcttgataaatataaaagaactaacaacacgaataagcgtcataaa
taaaagcataagaagagcattatcaagaacgcctggtataaaaatatagtttaaatccac
ggttgagccgatatatacaaaaaatataggaactaaaaacccaaatccaaaacttcctaa
tttatgaggtagatcttttttatgatcaaaaaatgtagctataaaacttccggctatgaa
cgccccgagcacaatttctaaatttaaatatatcataacggcaaccgtgccaaaaaacat
agccatagaaagtcttatatctttctcatctttatcataatgaggcataagaagtatttt
tagattcggataccaccaaaaaagtacctcgagtcctttaaatccaagtatacaaagaac
gataaatataataagataatttatacttgtataaagttcgctactgttaccaaactctac
atatgcgcctactaaagttagcaaagctatgcttatcacttcgcctatacttcctgtgat
catagcgatatttagccacggctcatttttaccgtactctttaaatagcgttgagagcat
accaacagacataacaggtattactataaataccaaaaatgcaggctccaaccatatacc
taaaaacgcagctatcacgtataaaactgatagataagccaaaataagttttaatacttt
cttatctatcttaaaaaatgagcgtaaatcaatctctgtacccgctaaaaatattaaata
aaaaaatccgacttttgcaactatctcaaataaatcgttattaggaagcagaccgaaaaa
acctagaattatcccgagagctatctctataggagcaatcgggatttttgtgagttttga
aaaatacggcgatataaaaattataaacgccaaaacaataagaatagaaagctcgttagt
ggcactgtgatgcaaactcaaagcctctatttctaagctcctctatatctttactagcaa
cttctccgctggtggttagatagtcgcctataactatagcgctagctccgttttctagta
tctcgtactgcctatctcctaatactatttctctacctccggccaccattatacggcact
gaggcaatgttttagcagtatctcttatgatttccaaagcttcatcggtgcttaaaagag
gttgcttgattttcaaagcaggatttggtataaaaaaattaatcggacttgaaaaaggat
ttagttcttttaaactagctctaaaactaagcctatcatcttgactctccccaagtccgt
aaattccaccacagcatagctcaagaccggcttttttagcatttaaattcgtattaaatc
tatcatcccaactatgagttgtacaaatttgaggaaaaaactctcgacttgtttctaagt
tatggttgtagctaaatattccgacttttttaagctcttttaagctctcatagctagcag
atccgttacaagctatcagcattaaattaggtgtttcttttcgtaacattgttgcagctt
cgcatataaactcaagctttttatcatcaagtcctaatccgctagtcacgagacaaaatc
caagagcgtaatttttactggcaattttagcttcatttagtatctgttctaaattttttt
gcttgaatttagggatgtcggcttttatatgcgcgctctgtgtacagtatgcgcagtctt
cggcgcaatttccgctactcacgttacaaattgcacataacattaccattttactcatta
ttattcccttcttttttaaatttacaagcagaacattcgtaaaaattgcctttcttaagc
tctttataaaccatcatttcaccacattgcgggcatttttgatctgtaggttggtatttg
cttataaagttacattttggatagtttgcgcacccaaaaaatttaccttttttactaaat
ctctcaactatatctccgccgcattgaggacatgctacaccgattttttgcggctctttt
ttttcaattttagcttcattttttaaatttctagaatatttacattttggaaaattcaaa
caagcgataaattcgccgaatcttccttttcgctttacaagctctccgccgcactcggga
cacttttcacctatgggctcggttactttttgactctttatattttttttaccgtcatct
attttttgcataaaaggatgatagaatttagataaaacctcttgccaatctgctttattt
tctgctatatcatcaagtttctcttccattttagaggtaaaatcgctatctactatatca
ttaaaatgctcttcaagcatactagttatattaaatgctatctcgtttggaataagctgt
tttttatctacttttacgtaatctctgctagtaagcaaagaaatagtcggagcatacgta
cttggtctgcctataccaagactctcaagtttttttaccaaaccggcttctgaatatctt
gatggcggctcggtaaaatgactttggctgcttaagctttcaagctccattttatcgcct
acgtttaaattaggaagaatcctatctttatcaagatccccataaactctgtaaaatcca
tcaaacgtaagctttctgcccgaaattttaaaaatactgcttttactgtttataaatata
ttttgagtttctgatacgcttgcagacatttgacaagccaaaaatctattatatataaga
gtatagagttttagcagatctttttctaaaaacttagccgcctctgtcggagtaaagctt
aaatttgtaggacgaatagcttcatgagcttcttgagctcctttgttttttgtagtgtaa
aaatttgcagattttggaagatatttatcgccgaactgctctttaatcaggtctctagct
gcacttatagcttctttagctaaatttaagctatctgttctcatatatgttatagcgccc
ataaaaccgttatttgtctgtacaccttcatataagttttgcgctaacatcatagttttt
ttggggctaaatcctagtctatttgacgcactttgctgcaaagtagaagtcataaacgga
ggctgcggacttgtctttcgctctttgctttctacgtttgcgacactaaaactctcatct
tttattttatcaactataaattttgcacgatctttgtttgttatagtaagcttttctatc
ttagaaccctcaaactcaaccagttcagcttctaaatcttttttaaatttagtatctatg
ctaaaatattctataggtttgaaatttcttatttcgcgctctctatctactaatatcttc
aaagccgaactctgaacgcgccccgcactaagacctctttggatttttgagtttaaaagc
gggcttaatttataaccgactatcctatctaaaagtcttcttgcttgttgagcatttacg
ctatccatatttaaactacgcggattttctaatgcattttgtatggcagattttgttatc
tcgtgaaatacaattcttggaagcatctcaggttttttacctattgcggctgctatatgg
tatgctatagcttcgccctctctatcctcatcggtagctagatatatggtatctgcattc
tttgctagatcttttatttcttttactatagcgctgtgatcgctacttactctgtactct
ggcgtgaatttatcatcttctatttttatgccgaagctagactttggaagatctctaatg
tgacctttactagctataactttatactcgctacccaaaaaattttttatagtttttgct
ttcgctggagattctacgataattaacttgctcatctttaaaccctagattttattaggc
gtaattctatctaaaaaatataaaatgtatataaaatataagctttacaaaaagttcagc
aggagtattgtaagcagcttttaaactaattaatcgccaagctttaacccgtctttgttt
aaatagtacattttatttgcaactctacttataaactctttgtcatgagacactatgatc
tgagttatatcaagcttaataagcagatctgctactttttcttgcatatcaaaatcaagc
gcggcagtaggttcatcaagcagtaaaattttaggcttatttaccaataccccggctaat
gcgacaagctttttttcaccgcctgaaagatgaaaaactatcttatctcttaaatgccat
atatcaagctcttttaagatctcttcggctcttttatcggcgatacttctttgtatgcct
atcgtaagtaagccaaaaacaacatcttcaaatacatttggacagatgaactgatcatcg
ctatcttgaaacaaatagccaatcaaatacctatatttttgatactcttttaaatttaaa
atagtattatgaaatatctctatttctccgctatcgggatttctaagaccacctattatt
tcaagtaaagttgttttaccacagccatttgagcctattattgctattttatctttatgc
cccgcatttaaacttaaatttgaaaaaatagttttttcggctattttagcagagatatta
ttaagacaaagagtgcaactcatatgatatttcctaaacttaatatatatataaatatag
taaatcctagtaaaattatatctaaaatgcctattttttgcctattttgagagtaaaatt
taccttgaaatcctctgcatataaatgttttttctaacatttgagatttatgaaacgcta
ttaaaaacagcattgcaactaaatttccatatgttttataagtaaaaagagagctgcaag
gcttaaatcctcttgctctaagtgtttttttaattctttgaaactcggatttaaactcat
ctataaatttcacagtaaaataaaatacggcgcttatcttgtcacctagttttaaatttg
aaacggctcttgctatggcatatgaatttgctgagctaaaaaccgataatccaaaaaata
agatcaaatttgatcttataaaaataagcgcagctaaatgataattgctatacataatcg
cgcttagagccattaaaaatataaataaatttaaaaacagcatctttttaattataataa
aaatagtgttaaatctaataaataacaatagaagagcaggtagaaaaaaagcagcgtcga
tactactactaagcgctaccttaaagctaaaaagtacaaggcaaaccaagccaaaagata
aatttagctgcaagcaacctgccttctttttataatatacaaacagccaaatataattgc
gatagccgcaaatccggctataaatttaaacacatacatcattgtgctatcatcggtatc
tatcggaagcggattttcggccttgaagcttactcttttttcgtgcgcaagtccgccgtc
tactaatatatcaaactcgctcgctactatttttgctctagcttcgccttttgaatccgt
ttttacagtgcttagaattttgttatcttttatgagctcgaccttacactctttacaagg
cgaattaccataaaaatagcttttgattaaaacaaaaccgttttcttctttagcaaacac
ttttagtgagtgagcatttaaagctactgccacgcagattattagcataaattttatcat
tttaataagtccttatttactttataaataaaagatattccaaacagagatataactcct
tctatcgccataagagctaaattcgaaacaaaagccaaagtcgcaaccggcaaaaactca
tttccgtttaatgccaaaactaagcttaaaatcaaagatgatacgaaaataggcacaaat
ccgactaaaaaccaatttaaaactctaaattttttgaatgaaagttttaaaaaataaaat
ccaagtacggcgggagacgctatcatcaaaagatttactcctaacacggttataccgcca
tatccaaataacaaagcttgtaaaagtaaagctgcaaatatcgccaaacctgcattgaat
cctaagaaagccccgatcaaaccgctcaaaattaagtgaattgaagtcggaccaatcgga
atgtgtataaaagacgctatgaaaaacatagcgctcatacaagctatcttaggaatatca
ttaaacttcaatttatatagtagatacgctatccaaataccccctatcacagctgctgga
actatgatctctggttttaatactccttcgctgatatgcatctaatactctttagtttcg
acccaaataacaccgccaagttcaaccggataagttttaccgtcttttttaatagtctca
tcatcatctattaaagctgaaaatccccaccagccagcaagaggcatagcaaaactaaat
tctccaagctcatttgtttttacttcttgtgtgataaaatcctcagaaggtgcctttaag
cctttcgtgttgtagtattcaacctcaaccatgacatttttggctctttctcctttatat
aaaactattcctgaaaacagatttcctttatataatccataaggtctactaataggtact
atttcggcttttaagccaataggactatcccagccctcgccaaatccgtaagcatttaca
actgtttttgtaatatgtcttataaacttatcttcagccgcttcgaaatacggctttgga
tcaacataaaattgatacattccgggattttttacttcgtaatttgcagtataataactc
attttaccatcttttttctcggttaaatttgatattggatttttcttcccatctacaaat
actcctgtttcaaccggtttttccatattcatcatcatctgttcaaacggatgagtaaat
ctataagttatactcattttcgcttctttttcatcatttacggtcgagctagaagggatc
actactccaaaatgtgcaaacgaacttgtacaaaatagagttaagattgcagacgctgct
agaaatttagctttcattattatcctttttataaaaatattaccgtaattatgcgactta
taaacttaaatttagataaaactatatataaatgaaaattgttatctaaataagctaaat
attattaaatatatatttagtttttaaatttcaaactaaatatatattgtctgtaaaaca
tctatttatcgtactatctgaagtataaatttagttaaatttaatactaaaaataagctc
atctgataaataaatttaaaaaagatattatagaaaatataccgcttccctctaaaatta
taaataaaatagaactcaaagcaagtagttttaaaccaaatttcttactatctgcgcaag
acagagcagttttattctcgctaaagtatatgctgatgataatctttaggtaataatata
cagaaaatatagtattaattataccaaaaatagccaaataagtcttaccgctttctacgg
cgctagaaaatataaacaatttacccaaaaatccgacactataagggaaaccgataaaag
acaaacaaattacagtaaaagcaaaagcttcggtaggacgtactttataaagtccgttta
aatcagatatttttatctctctgtctccaaaaagtccgtttaaaatagcaaataaaaaac
caactactatagtatatgtagatagataaaaaatagctggatatatggaaacagaagcac
caacagaggataaatttataaaaatataccctgaatgcactattccagcggcaattagta
tctttttaacgtttgtctctttaagagatagcaaattcccagcaaacatacttaaaattg
ctaaaatagcaaagatgccttgtaaaatttctatattattacccggatataaaaagcaaa
gcttgatcaaaatggcaaaactagcaagtttaaaagcagacgctaaaaaacctgctatat
ttaaatttgagccataatacacatctatgctccatctataaaatccaaaaatcgctatct
tgaaaaacatcatagaaagcactaaaatcatccctataatacttaaaaaatcgctattca
atccagttgctataaaagagtatttcgtagatccagccactccaaatacaaaagccgccc
caagcagataaaatgcactcataaatgatgataataaaaagtacttaaacgcagcttcaa
cgcttttgtattcaatgctattcatggctatcatagcataaatgcttatagacgctactt
ctaaaaatataagagtaagtatcagttccacgctaagactcatagccaacaagccaaaac
cagctaaagatgcgagtgcaaacatctcttgtttgtagaatttttcgtcatcgctataaa
aactagagattaaaaaaattatcataagagcagacaaaactacgccaaaacagaatgaaa
actcatcaagcgatataaacggggtagcaaaatccatcaaaaagtcatttgaaaaattag
aacgaacaataaaaaaagatataaaaattataacccaaaataagatatttaaatttatag
aatatctttttgatatattagtgacgcataaaaatatatttataaacgtagccgccaaag
agagaataaaaggtaatagcgctatcattttttggctcctaaatttggttttatataact
ttcataatgctcattcatagtaggttctatctgctttataaaaggttttggataaattcc
catgataaatatcatagcaacagctactaaaaatgccaaaatttcacgctttcttagatc
tttaaatttagccgtaagctcattcgtattttgtaaaatagcttttctatagactataaa
catataaatagctcctattactatagaagtcgtaccgaaaataccataaattaaattagc
cttaaataatccaaatataatcaaaagttcgcctacaaaaccaacagtagcaggtaatcc
aacgctagatatcattgcgatagcaaaaatagtagcaaaaacaggcgcctttatagcaag
tccgcctaacttgcttatctttctagttcctagctgctcacttatcataccgactaacaa
gaacataattccgctagtaatagcatgcgccacgacttgatacatagatccggtcatagc
ttctacatctagggcaaatactccggctattataagtcccaaatgagacgccgaagcata
tgcaagcaaagttttaaaatctttcaccttgatagccgctataccaaaatataacataga
aaatagcccaagagatataaaccatgtagaataatttacaaaagacaccggaaataaagg
caaaacaaaacgcaatatcgcaaaaacagctacttttgaagcgataacagaaagcataaa
agtagcagtcgtaagcgattttgtataagcattgctcatccaaagatgaaatggaaacaa
aggcagctttataacaaaagccaacataaagcagaaaaataaaacagtctgcaaatccga
gtttaaacttactttaatcagatcttcaagtctaaagctaaaaaatccaaattcataata
atgagcagctccgatatatatgatggctccgagcataatcatggaaccaaatatcgcgta
atacatcatatccataagagctccggctcttcctgaatcctttccgtaaattccgaccat
aataaatataggtatgagcatcatctcccagccggcataaaaatatacgagatcgagcga
tgaaacaacagacaaaaacccactttgcataaaaagcatatttgcccagtaacctttttt
tctgttttttaaaataaaaaacagaggtggaaatgcagaagtaatgataagtaagatata
taaatttattccatctacaccgactaagtaactaatgccgtatttcggcactaaagatat
gctatcgacaaactgcataccggcattcggatcaaatttaaaaaataaaactagccctaa
aacagccactacaatactaacaacaaaagccgtcaacttacctgctttatcattaaaaaa
cagagctatcaaaactccaacaataaacggtaaaaatataatcaaacttaaaatatgtga
aaaaccagtcataaactaacctttatataaaggataaaaatgcagataaaagctaacata
taaaacgcgtaagagccagcaagtccgttttgtgtaaatttagaatatacaaaaccgcta
aacttaaacattctagcggttcctaaaacaaatggataaaaaatctttgcgtctaaaact
tctcttacaaatttacttaaacttgcaaagctgcgcacaaaaacaaagtcataaatttca
tcaacatagaatttatttataaccaaattctcaaaacaacaagtttgctcttcacaattt
ttgtaattatagaactttttgtaggctataaaaattcctaaaaatgaaatgaataagcta
acaactccggctattatctctactgataaactaacatgctctaagcttaaaaacatagcc
atacctcctcctataagagaaaatatagcgagtattacatttacaaaactcatagtaaat
gggagtttatgctgtttaggtgcttcattttgagaataaaaaactagaaaaaatagccta
aaaatataataagaggtaagtcctgctgtaaatagcaaaactccagatataaaataatga
ccgcttaaaaacgctcctaatataagtgcgtcttttgagaaaaatcctgcgaaaggaaac
actccgcttatggcaagcgacccaaataacataggataaaagagtactttatttttatgt
aaagagcccattttaaatatattttgttcgtgatgcaaggctattatcacagatccggca
cccaaaaacagaagcgctttaaaaaatccatgcgtaaaaagatgatataaagctgcttga
gaactaaaactaagtccggcaaacatatatccaagctgactcatagtagagtaggctagg
atttttttgatatctgtagcttttacagcaattatagccgcaaaaagcgcacttgctaca
ccgattatcgcaagtatttctagaacgaaatttaagtgttcatataaaaatccaaatcta
acaaccatataaacacccgctgttaccatagtggctgcatgtatcaaagcagaaatagga
gtcgggccggccatagcatcaggaagccacgtgtaaagcggtatttgcgctgatttagca
agcgctccgcatataaaacaaaacgctataaaaatggccaaatttgaaggtataagaggt
gcgcttttagctaatatttcataattaaaaccatatggagaagtagcaagatacaaacta
acaagacctataacaaagccaaaatcaccgattctgtttagtataaatgctttatttccg
gcttttacattgtctttagagctaaagtaaaacgatataagtagatatgaacaagctccc
actccttcccagccgacaaacatcagaaccggattatttgcaagtacaagtatgagcata
ctgcctaaaaataaattcatataacaaaaaaacttgccaaaaccgatatctttatccata
tatccgatagaatacagatgtatcagcatacctaaaaaagttacaaacagacccattaaa
aggcttaaatgatcaagataaaacccgacatctattttaaatataccggcttctatccaa
ccaaacatatttaaattaatcggttctatttgcgaatttaaaaacaaaatcgtcatacaa
acaaagctagtaataggagctgccatacctaaaaatgcaaaaccaagctgcgatatctta
agagtatttctagctaaataagtcaaacctagtaaaatactgcctataataggcgctaaa
actacaatgctaactaacatctctatcctttaactcatcaaaaatatctatgtttaaact
ctgctttttcttgtataaaagcactataagagccaaaccgaaactagcttcagctgcagc
tatagcgattattagcataactattacttgtccgtctaaatttagactttgtctagcaaa
ggtagcaaatatcagcgccgtagcgttcaacataagctctactgacataaatatagtaaa
gatattttttctaagaataactcctaaaacgccgataaaaaataggatcaaagccactaa
tatataaaaatcaagcattgtttttgccttttaaaatagccaccacaccgattaatgcgg
ctgtcaaaagcaaagatatcgcctcaaagctcaaaccccaatttgtaaatagataaaatc
caagcggttttatttctccaaaatcaagcggtgcaattccaaaatcacttggtaatttcc
aaatctcatctagcaaaatcgcaaatataacagtaggaggaataataacaaaaaaagatt
ttggtttaagctttacgaacaaagtgtcgcttttgatattaaaaaacatcattacaaaaa
cacttagcaccatgatagctccggcatatactacaatttgaattaaaaatagagtcttag
caaacagtaaaagatataaaccggctatagaaactaaagtaactataaggctcaaagccc
catgaataggagctttaaataaaataagacctaagcttcctaaaatggcgaataaagaga
aatttataaataaaaaaagttccatcaaaagctcccctcttctctttgtgataaagtttt
tatatcggctaaaaacgattctctggtgttgcctactttagtaaagataccagtatccat
cctgatagcgtcttttggacacgcctctacgcaaagtccgcaaaacacacattcaagcag
atctatagtaaatttagaaggcgctttttctttgctaccttctatctcagtagcagtgat
aaaaatgcaatttgccgggcatgcggtagcacacatatcacacgccacacattttagatc
gcctttttcgtttttagtaagcctgtgaagacctctgtagcgatttgttatatcagttgg
tttttgttctggatactctaaaaaatcgatatttgagctatcttttaaattcctaaaaaa
atgcctaaatgttctagccatacccgcaaatataaaaggtagataaattctttgtaaaaa
cggtattttttttctgcgtatagtttttgttttaattgccatataccaccaccattgctg
ttattatgatattaaatatcgctaaaggcatgagcttttcccagccgagtctttgaattt
gatcatatctaaatcttggcacagtccagcgtacccagataaacacaaaaagcataacaa
atgtttttaaagcaaatatagttagataaagtatagttactaaaatttcctgaccaaggc
tttgcaagcctgtaaaatataggtaaaaacagataacatctgtgatagcgactactataa
acgtacaaattttgtaaaatttattctctttttttctaaagtcgtttgtgactttatatc
ttgtaacattatttttatttatccataacacaaagataaaacctaaaatagtgataataa
atactatgcttaaaagtactattttatagttgtttacaagatctgcggtgctaagataag
gaagcgaatatccgccaaaaaatatagtaattataagagcactcatagccgtcattgcta
tatattcagccataaaaaacattgcaaaactcattgcactatactctaagtgataaccag
caactatctcgctttctccttctgcaagatcaaacggagctctgtttgtctctgcaaatg
cacatattataaatataatagcagccaaaggctggataaatatcccccatgatggcaaac
ctaaaaacgagccttgttgttgcaaaacaaaatcatttaaatttatagagtcgtaagtca
aaatcatactaacaacagcaagtccaagcggaatctcatagctaatagctccagaagctg
ctctaagcgaacctaaaagtgaatatttattatttgaagcgtatccggcaagcataatac
cataaatactaagcgacgctactccaagataccataacattccgccatcaaaaggaattc
cttgcataagatgtttaacgccatcgatagtaaaataatctgaaaatggaataactgcta
tagtaagcgtactcataagaaatagtatcataggcgctatagtaaataaaaacttagaac
gaatactagatggagtaaaatcctcttttatagcgagcttaagagcgtcggctagagctt
gtataataccgcccaacctaatacctgcgatatttgccctatttggtccgggacgatctt
ggataaaggctgaaattttacgctcgagtaagaccaaaatcggtatgagcaaaagtataa
acgaaagtatgaaaacaatcctaaaaatggtcaaaaaaagctcattcattcaaacgcctt
taaaatatctttatcaaatttataactatttcgagataatgtttgtataatctgttctat
actaggcgataaatttaaaaatgccgccttactaaatcttaatttattatcaacattaac
actgtgcccgtctctatgatacgcactagcgcaaactatatcagcactattgcaagatcc
tatgaaagttatgtttttatcttttaaatttaaaaaatccaactcgccgcctaaatgaaa
aacgataactctatctctaatatcagatatatcttttgatatataagatttattataaaa
ataatccaaaccttgtttatttgctgttttatttggatagcgaagcatcaaaccctcact
atcgcaaaaactctcatctctaaaattatcccaaccatagatcctagcgttatactcttt
agcaaaatttataacacaaaacatctcttcaagagataaagacgaggtgatcaaaatatc
aaatttgccgctggtcttgtctaaatcattttttaaatttaaaataagctcattactatt
ttcttggactataatctgctcatttttataactataacgaccaaaatcgcagataaaatg
accatttactgagttatcgactcgcggtctaaagcgataaattttattatattcatactt
atcttgactgctatctacccaaatggcacagcctctctcacaaccttgacatatagaagg
agaactctttaggtgccaaactctttttttaaaacggaaatcagctgaagtcatagcacc
cacaggacaaacatctacgatatttccggcatatggattgtttattttttcatcgttaaa
taaaattatttcgctatgctcacctctatttcctactccaagctcgtaagtctttgtgca
aatttctgtaaatctcacacaacgtctacaaagtacgcagcgttcggcgtcatggatgac
atttgatccaaaatcctcttttttaggttttcgcaccttttgggcaagactaactcttga
atcgcctttatcatagcacatataatactcttgaagcgaacattcgccggcttgatcaca
cactgggcagtctattggatgatttataaactcaagctctaaaatgcctttttgaacttt
tctagtaagctcgctgtttatttttatctccattccttcgctaataggagtattgcaagc
tatttgagggcgtttttgacctactacttctatgaggcacatcctacaatttccactcac
gccaagcgcttcatgataacaaaaatgcggaatttcaatattatgcttctttagctcggt
gattaagttaccgtttttatctacactaaatgtctctccgtcgacaactatattaaccat
cacttagtttccttacatagcgctacaaattcgttttcgaatttagtgataaatcccata
attacatcctttacagccggagcaaagacgcaaatagtctttccatcaagcatatatgat
atatcttttagcgtatctaagtctcttaaagagccttcgccttctactatcttttttaca
actctcaaagcccaaccacagccttcacgacaaggcgtgcattgtccacagctctcttct
gtataaaactcaagcaaatttaaaagcacttctggcatactaatagtatcatcaaacacc
atcattccaccggtgcccaatgcgcttttaaattcctttaaactttcataatcaagagta
gcttttagcacttcgtcttttgtcaaaactgcggcacttgagcctccggggataactgct
tttaactctctatttttccatactccaccgccaaaatcatttataaaatctatcattttc
gtgccaaaaggcatctcttttacgcaaggagtattaacacatccagatactgcaaataaa
agagttccggggcttttttcagtaccgacagatctatatgcttcccagccgtttttcact
ataaaaggaatgctagctatagtttctacattatttaccacacatgcgcaaccaaacaaa
aagtccggctcggctttattatgcggttttaatcttgggtgacctcttttaccttctata
gactctaataaagctgttttttcaccacaaatataagctccggctcctttataaactatt
atttctaaatctccaagctcgttagcggcctcttttatcgcatttgtaagagttataaac
tctctttcgtattcacctcgtatataaacataagctctcttagctcctagtgcgtaagat
gatatgataattccttctataagcaaatgcggatctaaatttaaaatatacttgtctttg
caagttccaggctcgctctcatcgccatttactaccaaataacgcttatcgctttcccaa
gcaagcatatttttccacttagttccacatgagccgccgccgccgcctttgcctcttaat
ccacttttatctactgcttctactattgaatttctatccattttcaagatattttctaaa
tttaaataagctccattagcttttgcaacatctattttatagccgtttttgatagaaaat
ctagaactaactacttgcattttctttccttattttttctatcaaatttgttatggaatt
ttcgtctaaagagtcgatttgttcaaggttgcaaagcatacaaggcgctttttcacagta
tccaaggcattcggtttcgccaaggctaaaaagtccgtcgctagaagtttcacccatttt
tataccaagaatatcttgtgtaaatttgataagttcgtcactgcctcttagcttacatgt
tatagttttgcaaaacttgagttcaaattttcctttcgatttttgattaaacatagaata
aaaaccgatcgcttcagcgtagaacatacttcttataccaagtgttttttctagatataa
aacatccttagcgtctataaatccttgcgctctttgcaccatccaaagagacggaagaac
aagcgctctatcatcatctacttttttcttaagctcgtttagagccgataattgctcatg
agtaaattcgaatttcatctatctagctcccctgctatgatgtttagacttcccaagttt
aatatgctatctgctataagagatccttgtaccatactagaaaatgcatttaacgcataa
aaacacggcggtctaagttttactcggtaaggattaggctctgaattactaaatataaaa
aatccaagctcaccgttagctccttcactagcactataaaaatgtccgtttggaagttta
attccatcaaaaattagtttaaaatggttgatgagtgattcgatatttgaatatacttga
tcttttgatggtaaaaatacatctttatcatctacgcttattttgccttctggtattaat
tttatagcttgccttatgatagatatagactctctcatctcaaaaaatctcacaaacatt
ctatcgtatatatcgccttcgcttcctactggaacgctaaaatcaaaactatcatagtaa
taatacggcttatcttttctaagatcaaagctcacaccactagcccttaaatttggaccg
ctaaaaccataactcaatgcgtcattagcgtttattttgcatatattttgtactctatct
aaaaatatacgatttttttctattaaaatcatagtatcatcaacgcctttttctacatct
tttaaatgcgccaaaagctcttctttccagccatcgtaaaaatcatttgccatgccgccg
atcctcgcaaatgaatttgtaaatctagcgcctgtcagtttagataaaaagttataaatc
ctctctctaggattataaagataccagtagtttgtaagccctcccatatcgacaaacata
gcgccaagacagacttcatgatctattatcctagcaagttcgcccaaaataactctcata
aaaattcctctatctggtaaatttaaaccaagagcttcttcaactgcttttgcatatcct
acgttatttaacatagcagaacagtaatttaacctatctgtatatggaatgatctgagca
tagctatggttttcacaggctttttcaaagcctctatgcagatatcctatctcagttacg
caagatatgattttctctccgtctaatgcaacgaaatttcttattgtaccgtgagtggct
ggatgagacggtccaatattcaaaaatgtatattttgtcttaaactcatcattttcttca
ctagccaaaccggctctttgcatctcatttttcatctcgccgactaaatcatcgctttca
taaagaacttgatactttgttatagggtagtcttttctaagaggatagccttgaaaatct
ttatggttgagtattcttttcaaatttggatggttttcaaatttaactccaaactgatca
aagcactctcgctcgccccagttggcactcttataaatactttcaacgcttttcacgctc
tgatttatatctatatctatataaatacataaattttccgagcttatttttctgaaaata
taataaagactaaaacgcttttccttatcaatatataaattatccacgcaaactatatca
gctaatatttcaaatccgatattatctctaacaaacaaaacagcctcatagatatcattt
ggatttatttgcacacttaaaagaccgtttgtagtagagtgcttcaaaacattgaattta
gaagaaaatttctcaagcatctaataatcctttatagtctttatgcctgtcttttataga
ctcgttagaaattttatcttgtatcgccaaaatcgcatcgataatagcttctggacgcgg
gggacaaccgcttatataaacatcgacaggaattatctggtctataccttgcaatgtcgt
ataattatcgtaaaaaccaccactacaagcgcaagcacccatactaacgacccattttgg
ttcgcacatctgatcataaatctcttttagaataggagcttgtttaaaagatatggttcc
agctattatcataagatctgcttgtctaggcgaaaatctcataacctctgctccaaacct
tgaaagatcgtgctttgaagatacagcactcataaattctatcgcacaacaggccgttcc
aaatatcataggccaaagagagttttttctaccccaattaaacagcgcatcaagccttgt
taaaacaacatcgttttgaactaaattttctattcccattttaaaatcttctttttatat
atataaaataacccgactagcaaaattgccataaaaacaaacatcactaaaagcccatat
ctcccaagatcacgcaaactaaccgcccatggatacataaatacagcttctatatcaaaa
attacaaacactatagcaactaagtaatatttaacatttatactagaattaataccaccg
tagaaatttactataccgctctcataacttttatttttggacgaattttgcacactagga
cctatcttttttgtcagaaaaaacattcctataagcaaacagactataaaaatatatagg
taaaaactcaaaacaaggttgctgctcatgactatcctcaaatcaaaactgcaacaaaac
agaactcaagcagttttagatataattaaatatttactgtgaaatattaccaatttttca
cataacattagatttcgtaaataaattagtttgtatatttaaaattataagtgataatta
attaaatttcaatatattgaagtataaaataatagataataggtataatatagtattaat
ttatctatgtttgatagattttattgaaattatcttaaaataaaatattacaataataat
ataaactatataatttaatatgcaaatatttggagtaaaaatagtatttaaatttaaata
atttaatatatgtaaagagttatttaaaatctaactgatataaaaatagcttaaagattg
attttagcgatatttgagggtatttttagcaaaatcaaactggtaaatttgattttacac
ttctttacattttcttt
>NODE_2_length_246269_cov_96.643604
agtacagtattaaagctaggtatgttttaagagatcttatgtgtggtttatgtgtgtaga
taggtattaatttgcgtttaaaatcaaactattttttttgttttttaaaaaagtagttcg
attttaaaaagcgttttacaaaatttaaaagcaaagacgagcaaagctcgcctttgcaaa
aatccgattttggattacatcaactagactaattaagtcctgcattctcatcgatccatt
ttaggtactcgatgatatctttgatctcttgatcggtcatatgttgatttggcattctta
gattaaagtaattaatcatagcttttacatagtcttcttcgtatttgctagctggatttt
tgatgaaatcaaatacccattgctcagcattatcatgtcttagtaaaacgcctgttagat
ccgggcctgaacttacttgaccgataacgtgacaaccgttacatccgccttttaagtatg
cttcttcaccgcgagcttgaactttactcataggagttgcaagagcttttgtaaggttgt
ttttagcccttaaaccaacatcggctgtttttaccatgtattgccatacttggtattccc
aaaggatagcgccatttacatcacctgctttataagcagcatcagctttggctttaactt
caggtatttttccgtattgatcaagtgcatcttcaacaagttgtttaacttttggatatt
tctcgaagtgtttttcttttaagaatgtaacaacactttggataacatcgtcagttgctt
tatttgttgctataacttttttatattcagcttctaattgctcttttgtaagctctttaa
gttttgcttttttaactgattcatacttcttgtttggatcttttacatacatataaccca
tcatctcaaggtgaagagctgaacagaactcggtacaatagtaagggaaaacaccttcca
tatcggctacaaagctaacgcttgcagttttacctggttctatagaagcatgtacgttat
aaagatctatagcaaatccgtgagtctcatcttgagcacgctctaagtttgttagataga
tagtaacgttatcgcctttatttaattctatatgctctgggttgatatggcttcttatca
ttgtagcatatacggttacgtttttaccgtttctttctattctctcttgtccagctagag
tcataccgactgattgctcaccggttcttgagtttgtacccattttgtatgtcatagcag
gttttagtttgctagctgctatagatacaacatcgtgaggttcacctagtggaatcggca
tatcgtatattagctccattttaggacctgttatatcgataagttggtgattttgtggat
gaagaggaccaaccggattaaatctgtctattgaaagtttatcaagcgctaaagcatatt
tgcctataggttttgctgatttaccttccatagtgtcaaggtgacctatgttatagtgta
catttactctgtctagaacttttaaatttttataatcccattttacgatttgactatcaa
catacaatgatgtatagatgataccatctttttcttcaaatgtattatgaagtggtccaa
gaccaagttctacttgtccgtgaagagcctttttcatatcaagaataggaataccaaaag
gatctttgcctgcaaagtcttttttgtcaatcaaatttttgatttttctgaagtcataaa
cactagcgtgagtatctagcttaccgccgactactatatatctaccatcaggagttacat
ctacaccgtgtggagattttggctcaggaattaaaaatagagcattgtttgcaactgcaa
cactaataggaataactttatgatcatttataattgtataattttttggatcttgtacaa
gtttttctaatgcttgccagttataaacgtgcatatagtcagtatcatttctactcatac
cagcctcaaacggaggaagacctttttctataccgcctgtatacatctctgagttaaagc
tgtttgtgaagccccagcccatagactcgcctttacctgcatcgcttaagtcttgcatgt
atggaggaagttcaagtgagaatgattttttctcatctattttaccttttggataatcaa
atttccaaaatgtaacagcacctctataaaccgcctcatattcctctatcgggtgatagt
tattatcaagcggagctgcatattggctagcttcgataacatactcggtatttggagtaa
caaagctaccgccgtgctcacttttcatgataggatttactacgatttgagttgtctcaa
agtcgtgcaagctgataacagccattctagggttggctttatcatttataaatagataat
cgcccacgtattcgccgtttttctcagtgaaattcgggtggtgagtatctccccagctta
tctctttgcctctgatagctccgctttttagtatagctttgctttcattgtcatatccgt
atccttgccaaggctctggagtaaatacgccgatatatttgtaaatcctcatagatggga
caccataaactataacctgtccgctttgtccgccagatgaaaaaacgatgaactcatctt
tacgaccacttggctgataagttttagctgccgctagaacatctttttcgctcaagtttc
gctctttcatgatagtttcaagctcacttgcaccaaaaacagatgacaagctaagacaga
tgccagccgtaagtacaaacggagttttcaaaaaactactcataaggctctcctttttaa
aaattttgtatcaaatttggatacctagttaattttgcagctataaaccctagaatccca
tagaagaactactagacctagatttttatctataaacatatcccgaattgtatcgctgct
ggttttcattttatttttaaacttaaagtttaaatcataaatatatatatcgcctttatc
atcaccaaatatcatagaatcaccacttactaatatctttgtaagtgcgccttttgatat
ctcgtaagtcttgccttcaaaataagcatttccgtttatcaaaccgactactggtttgtt
atttatcagatcaaaagatgttataaggcttggagtcttaaaaagcttttttaattttaa
atttaatgtatctagctcgtaaaagctcctatcgtaacaggcaaaataaaaaatatcatt
cataaatttagaaaacataactttggaactattgtcaatattagtttttttatatatttt
atttatcttatcatatataactacgctttcattgccgataacaaacgccaatttatcttt
aaatttagcgatggaagaaaccggcttatacaaagaagttttattaggatttataatcgc
ctcttcatatccatttaaatatatactataagcaaaaccgtttttaaaccctgctataat
ctcattttcactcaaaataacagatgttaaagagcgcggatcgtactctttatcaagagt
agtttttaaactcggcaaactttttaatagtagtttttttccatcgtaataaactatttt
atcctcactactagaagtaaagactatatcattactagtattttgaacaattttgcactc
ggcaaaagaaaaagaaaaaaagaaacaaataataaaaattattttaatcataatgcaatc
tttatttaacataatttttatattatatcattttttgcctgttttgtggttgattttagt
catttaaacttataatttttaaatttattgtaaaaaaaataagttaagtttatagtttaa
taaaaaagtgcctaaaagaatacgcacattaactaaaaagcgtatttaaaaataaaattt
aatttctaactcttttaaatttaaagcataacgctcttttagagcagaaatatatttcaa
attttcatcttttatgtctttaaaattaccaattagttcatttataaatttagatataaa
agtgctgcttcctataaagtcattctcaaactcataataactaagatttgcaagcagacg
ctcatttatctcacttaattgcggataataaaggctaaaagcaataggatcgctctcata
gtcatcgcttgctttttggcacttttgctctataaaagatacgcttagcttaactgcatt
ttgataattttgagtaacttttataaaaactctttcaaaaaatagtccaagctttgcata
cttatcaaaaagcgacttctcaaactcattcaaaaacagcgcataaacttcactgctaaa
ctttctaatatctgcaaataatacatcagaatgcaaagaatcactttttcttaagctctc
atattttgctttatagactaaaacctcatctttcaattcatcaaaaacagcggacaaatc
ggcaataattttgctttgaaattcacccagatcgcgcttaaattttttaaaaaccttatt
tagtttatcatcgttataaatgagtttagaaagaacttcatcgccttgtaacataactct
ttcgtattgtattttttcataactatctttgtgaaagataccgtttttaggtctaaaata
tgactttttttcacttttcaaacagccatttatctcgcttgctataagagccgcattttg
tttaatagtttcaaaaaatagtccgaatttatctaaatactctttttcaaggcatctaag
cttagagtcgcagcttatacaaaaatcgtcaaaaatatctcccaactcatctaaaatagc
tataaatttctcattttgcgccctgtttgaatcaagtattttagagcattcagatattat
aaactgttctttattttcatttaatctatctataaatttaaaaacctgctcaaaaccgct
atctttagaaccctctttttgcatcttcgcagataccggaagtatatcgctaaaataatt
ttcatatgtagttttagaatggctaagtacattttgtatctcgcttgagctaagtttatc
tttttgatttagaagacaaatcgcattttgtcttagcgaatttggtataagatttagctc
gtctaactcactttttcttgctgcattatctataagacttatccatatgagcgctactgc
ttcttttaaaatttgctttgtttcatacgtatcggcgtcgcttcttgagttaagaccagg
agtatctatgaaactaactttttttaaaatctcgtttggagcgtagatattaagacattt
aacatcttttaagctaactctttgatccacaaaagctccaagctcatcgatactatgata
ctcctgtcttccatcgaagaaaagagcttttagcataagattcggcgcgtactttatata
tgtaggttttgctgtaacaggaacaactccagtaggtagtatatcgcttcctaaaagagc
atttaaaaagctggattttccactgctaaactgccctactacggccactataggcggttc
ataatttaatgagtttaaaaaattcaatctatcaaataaaaatccgctaggatgaaactt
aggctcagttaaaagtttatagaatttttcaaattcccctttaaaaccgggattaaaact
agtatcatatagtcttttatactcttttataaattcttttaacacgcaattatcctatta
tgaatttcttctaaatttaataacttttcttctatatcttttctaagcaactctttagcg
ttactttcttgcatagtttctcctataaaactttgtagttcacttttttttaactctaaa
gccattttcatctgcgtcgtctgtttttctatgctatttataaactcatttgtacaaaga
gatgctagcctatttagctcgtttttcaaatttaacccggctataaaatcatcaaaaagt
ttaattaaagtcgaacttagagtttcgatattttggctatttttaatgctatcttttact
tgagttttcagtttttcataagatattttcggcatatttgcgtctaaatactctttgata
tttggtaaatttataatttcatctttggtatttaattttagctttaaaatctcgtaaaac
gactctatatctttacttattttatgtttaaaatccctaaaaaagtctataaacatatct
ctaaatccactttctaatataacattcgttctatcaaaatcaactttttgctttttggag
tttgcatacttaacatcgcttactattctatcttttagcctagaagatatactttttaag
gtactaaactcgtttaagttactataatcaagatttttatttaaattatcaagttcgcta
tttatctcgcttaaattgaaatttaatttttctagctcattttcaagtaaagcgagtttt
tggccgaactctttagcatcgccgtttatcacgctattacgatattttagatcttttgtt
ataaaattaattatatgagttagctcttttttataattatctattataagggtcgctttt
tttgaatttgggccaaagaagctctcataaagatagttttttaattcgtctataccttca
ttttgcaccgctgataccataaaatactgtgtatctctagcaagctcttcactaaatcca
taatcgttaagctctgtttttatgctattttttgtgtagtttaaaacctcttttaaatca
tttttactaagtttatcaatatgagttagcactataataagtccgccgcttttaccgttt
ttaagagtatttattataaaacttatatctttttttgtagcgctttgagacgcgttcata
agatgcaaagtaaaatcgctctcttgcatatatgcttttgtaagttcctctctaagcaca
acggcatcatcaagtcctggagtatctactatatttattccgtcttttaaaatatctaaa
tcaatacctaaaatgacctcttttacatatctgcttatctcgtttgctgcggtagtatag
ttttttagctcacctatatctactttttttgaaataagtttttttggctccagtcccatt
ttaatcagctcatcttcgctccaaaatacaacctttgcaaactcatctttactgtatgta
atgatgcttaaatttgcggtttctggaatattcgaagcgccaagcagctgttttttcata
agagcgttaagagtacttgactttcctgcatttataactccggtaacagctaggtaaaat
ttcgaattatttgcactatcgtaagccaaatttatgcgtttttcaagctctttgtagccg
tattttttcaaatctaaacaaatttcgtttaatgtttctaagttcttgtgaaaagctgag
ccttgtttatctaaagatcgctttttagctaatctcaaagagtctagaaactgggttatg
cgtttaaaatcactaaaagatataatatcgtttttagccaactcttctaaagattttttt
gtactatcaaaatctatctcaaggctagaaataccgtttaaaaccgcaatttgcataagc
tgaacgctatactcgttaagatctagctcaagtcttttaaatatctctttaaaactaaca
agagttaagtatctatcataatttttcggcgaaacacagagcaaaatagcagcttcatcg
ctagaaactactcttttataatcgttctttatatagagtttagatataccccaaatttga
cttaaaaaatcacccacaaaacgaccttttgatttaatttatactaattttatcatattt
aaatttaaaaaatgtagaaaatatgtttttaaggtataaatttaaaaaatagattaaaca
tcttagatgaacaagctcttctaagatgttttttgtaagtaaatagctatttgctaaaag
cttctttcgtactgataggaagcgctctatagcctatggttaagcccatattcgtaaatt
tcatctctacgccgactttttgcgtaccgtaatctatctcatttatgataggctctgttt
ttcctattttttgtagcatttttccaagtcctgcagtagcagaatacacaaacatagaat
ctttatctttttgatactctacaactgaagttatcgggctgtaccagtcaaatccacggt
ctttaccgtattcccatacttgtttgacggtcatttttttctcatctatagcgtactcga
ctgcgcggctatacttcatagtaggaatggctggttgttcgttatgtcttgcatcgccgt
tatcaaacacacttagagcatacttgcttttatcacttttttcgtttattttataagcgg
tatgttgagtccaaataaagtcaaaatcgctgttttcgcaaactccgttgtcgtcacaat
ctaactttttaccgctcttatctacaggagttaaaagcttagtagcaagctctttgttcc
agcctgcttttggagctagtatccattttacttttttatcgcgagtgatttttacaaccg
cactttggtgacgtactgaaactactatgctatcatcgtttggatcgtaatttacactat
ttacgtgagcccagtttctacctgcgccgactcctgctatatcgccaaaagccgcatttg
gatcttcaagagcttctttatcggttgtagttcctgctttgctcgcatctacgtttaagc
aaaccgcgccttgatcaagagctaagatattgacgtctctataaggatcaagtattttat
aaagtttccactcatctattacgttgccactctcatctacttctatgatcacgtctctta
ctgttcttacgtttttaccgtcgcttcttttttgatcgctacttgcaacgcgcataagta
tatgaccgtttggcatctcttctatatggtgagaaaaatctatataaccagcaggaagtt
ttctatcataaatttgtcttcctaaaagatcatacttcatatatctttgacccattcccc
aaagaagcgagccgtctttggtttggctaaagcccatcatattaccttttttatagatat
tatcaggatctcttatctcgtctgctttcatataccatctcacatcaccatttgcatcca
ctatccagttgtacggctcattatcccattccatagcgccgcctaccggatgattccaaa
ctgcttgtccgctatcaggagtgctggctctgacgatatgatttataaaataaagcctat
ctttaaatttaggatccatctttactacttctgctttaggaagtacgcttgtttgatttg
ttcctgttacgttcataaaaacaggaggcgcgtatatgctataagtctcgctcatagcct
caccgtttcttttatatgaaacctctactttatttacataatctgcgtaaagtccaaata
ccggaattccaccgtgagttagaagctgtgaatttgaaacgtcgtagcttatatctatac
ctttttcgccttttgcttttaccgtaactttagcgtcgctcaagtcatatccgccattta
aaattaccgcagtaagaggagccattttatacggattcatttttaccgcgcctatctttc
ctactgatttataagtgaccggaccgctagctccgccaacgcctaaagcattcgtagcgc
caacgcctaaaagtagtccggctactaaaatcgaacttaatatttttgttttcatctctt
ctcctttaaagattttaaagtattttatctacgtgttgtcacatatctcttacatcaaaa
ttaaaataaattaaatttaaaaactagcgttaaaactcataaaaacagttctacctggtg
cttttatagcaaaactcggagttatgacgtctaaatgatttggatttataaactcactgt
agtcttcatcgaaaatatttgctatgccaaatctcacgccgaatctgttttttatgttga
ttccgctatacagatcaacggtcgcaaaagcttttgcgctatcttttagatcgcttccaa
gtcctatgcttttatcccaatcgcctctgctttgagctccgacccatcttaaagccgaac
ctacgctccactgcccaaaatgcgtattttgcttataatccaaatttgtattaaactcta
tagggcgaatttgataaagcggtctatcgtctgatctattttgaccatagtgataagtca
ggcttgattttatactaagattatcgatgacgtcaaactttacccaaccttttgcattta
gataatcagcattaacatttcttctaatgatcgttccatcaagagttgcatcacttgagc
gtagcctatcgtagatcacgagatcttctatgctatcataagtaaagctaaagcctgcgt
tatcattataactgctactgatctgagctaggttgtgccttgatgattttaaatttggtg
ctcctatattgtataaataaggagatgagtttggcatatagttataaacatttagcgaat
tatacaagtatggagcaacgtataagcttgcaagttgcaaataagacttatatccgttat
ttttgtaatcataccttaactttgcgctaagtccactatagtcgttatctctcattcttt
caccgtaaattctctcatactcgtcatttagacttttaccgtttgatactttggagttta
gcttactcgcgtcactgtaaaaccagtcgtaatttaatcccaaactaagtgcgtgagact
cgctaagctcatagataaacgtgttataaactctataattatctatatcaagccccggaa
atccccagcccgttatagttccgtttgcaaggcgtctgtatccatctttggttttagatt
tgtagctcacgcctacaaagttttgcatatcgttaagtttataagcgtactcgcctaaaa
acgagtaagtggctgttttgctatcgaatttgaccatatttggtagacgtttgtattcgt
tacttctataacgcttgatctcgccgtaactaaaacctaaatttagagtatttgagttgt
cttgttcgcctatttttacttttagattatttaaatatctcgtgtttctaatcgtttcta
aagcgtttgacggaagcaaatcgtctatgatctcatctcttataaaagtgtagtttaaac
taaaattatcttttggtctaagttttataccgaaatcttgagcatttctttcatatccta
cgccttgatatttgccgtttccgcctttataatctccaagattatgataatacgtcccga
tatgtgcgtccgcgttgtctgtttttatatcgtaagtagctgcccccgagtagcttttac
ctataaaaccgccacttatatgcagagcatctctgtttttatcgatcacatcattagcgt
aataatagctttggcgctgagtaaaatcgaagttattttctatcgccggatttaaaatag
accggtttgtaagcggctttggaagtccaaacggctttatcctccaagcgacgtccggat
ctgctaaatttttcgcacaagctaagctaaatccacaaacaaccgctatggcaatgattt
ttttcattatttctccttttgaataaatttatcatattataaagagaaagtctttctaaa
acatcacttagaacttaaaaaattataaagtagtatattttaaatttaaaaggagaaaag
cccgaatttacgggcttataaaatgtagtaaatgaatttagacagataaatttattatgc
tctttttaattttaaaatccagcaaataaacatagcaaaaagaagtatgaaagcaacagc
gtaagctataaagcaagcttgtgccatgttcataaacttaagcgaagggataagatacca
accctcgctataaaaatccacaaaccattgttgaagccatgaaaggctcacgtcatcagg
aactataggattatcatatccgcaatccccggtcggtttaaaccaatcaggcgcccacat
atcaagcggaagtccaaaaggaaaactaggctcggctgagcagccttgtacgccaaaagg
atcttcgctatgaactgcgtgatgtatagagtttagctttatacaatacatcattcctat
aatggctccataaaatcccaaaacatatccgataatttttaggataatatttttaggatt
tatagcggcaatcacgccgccaagagccataacaagcatagaaaaccttatataaacgca
ctgttcgcaaggcgccatatagacatagttttgaaacaaactatgagcgactataactag
tccgctcatagccacgaccataattatccaaatagccctttcatcttgcaaagaggctac
tttgcctatcggatcactttttaagtccttgaaaaactccattttaacgaccttatttta
atgtatgtaggtattttataagttcagccatagcgtctatacctttgatagcttttgtat
agataagatattttccatctacgacaaacgcaggaacgccttggatctttgctacaccat
acgcatatccgctatttgcgtccattccccatctctcaagcatagcttttactttttcat
ctttcaatccggcttctaaatcagctttatttataccagaagcttcaaatcctacgctta
aaaatgcatttacgttttcttgattgttagcatctccgccccatctctcttttttgtcgt
ggtaggctttatagtatgcgaatttagcttttttaaatagtgatttatcgtctaataaat
ttgttcctgaagcgttatccttagctatcaaaaccgcaaaaagctcactggcttgcttgc
cgaatttaccttttgtggcaagatgcataggctcgaatttcatctcgggtagtttttgca
taaccgcttttgtgaccgctttgtcatatttatagcaaaacggacaatcataactataaa
ctttcgtaactaaaccatcggagtttggaataggtgtttctaactttacaaaatccactc
cctcgctaaacgcagctgcatttatagcaccgaaaaccgcggcggcggctatacattttt
taattaataaattaactctcattttgaatcctttgttttaaatttaatgaaattatacat
ttgacctctaaccaaactcttacattaaatttaattttcactaaattttctaagaatata
cccttttgccgatatattctcgatatttataccatcaagatgctttttgagtcttaaaac
cgccgtatggatagagccttttttaacatcaagactatcataaacatactcttctatcat
atcataagttacgaccatatttatattataacaaaatagccaaagaagtttattttctat
attcgtcaaaaatagctgtttttcgccatcaaatatcgtttcgttagataaattaaccct
tatgtttgatgatattttaaatatcttatcctcttttttagatattgccaaaagtagagc
attttgcacatcttctatgacaagcggttttctgataaactgcatagcgccatcttttat
agagcgaaaaaaattctcgtcagtatcatatgaagtaattactataaaactctgttgagg
ctttatcttttttatctcttctatcatctcaagtccatttagcagcggcatatgaatatc
tgtgataatgatatcgatcttatgatttttaaatatttctataccctcatatccgttact
tgcttcataatagcaacgacaatacggctttaatcccagctttaaagcggttcttgccat
atcgcaatcttcaacaactaagatatcaacgccttttaactttcctagtctcatttttgc
atccttagctcaaatatagtaggatttctagcactaactagctttaagtctccttttaat
ctctcatttgctatctttttagcaaaatacaaacctattccacttcctccgtctttttga
ctaattttcaaatttgaaaatagttttttgataatgccgcttgatatcccgcctgcttga
tcgataactcttatatagacatttttatcatcgctgcttatctctatttcgatatggcgt
tttttaaattcgtgcggataaaaagcgataagagcgtcttttgcattttgcagcagcact
aaaagaacttgctggaacatattttgtgaatttgttatagttatatcatcgcactcattt
atacttacgcttacgttatgtttagtaaaatttatatgaagtatttccaacaagttattt
atggactttttgatactaaactcattttgagacggatcaaatttgtaaaagtttttgaaa
ttctctatggttttgtttaaatgctccatagaatccaaacagagttttaaactatttttc
tcatcttcttcgctaatatttttatcttcttttagttgtaaaacagagcttatcattagt
ttagtcgagtttaaaggctgctttaactgatggcttataactcctattaactcgcctgtt
tctatcatttttagctggtgagtaagtataaactcatactcttgttttctctttttaacc
tttttatacatataattatgcaaagaatttgccactataatcagcattataaaaaagccg
aatatcataatagacgtctttgcaaccacatttaaactttttgaaataatgctgttttca
tcgattcctacgcctactgcccaatcttgcatagatgtttttaaaacacttactttcata
ccgccgcttacaaactctttagaactaaagttgctatctatatttttcaaactactcgca
aatggatttggctggtagtatgaagtgattatatcgtgatttttatccattaaaaaaaga
tgtgaaacgatatctttatccactccttttatctgctgcaaaatatttttggttcgtata
atgccgcataaaactcctttaaatttaccgtgggctatgagaggagagcagatatttatc
gttttttcatttaacgttttatgattcggcataactctaatagtagttatgttgtgatct
ttagtatctttataccatgcaaacttagctattctatcaaggtctttttgatctatcaca
agatatttcccggcgtgtataagaagtctgtcgttttgcaaatagagttgaaaagtatcg
aacataggatttgttttacttaaaatatctatagcattatacaatctatcggtggtaata
ttgtcttctaaaatcaagcttgagagtatggctgaataggaattcacgctagaaactctt
gagtccatccactcagtaacataactagctagctcggttgtaatagtgatcctataatct
ttagctaaagatacgaactcatctttaactttgtttaagctaaatatagtaatacccaaa
aatatcactgtaaaagcagatataacgatgtaaattttaaactcttcaatacgagtataa
atagcatctataatcttcaaatttagctcctttttttaaattttattaaaaactcatcac
taaattctaacataaaaattatagattgcttaaaatatttaaaaagatacaagtcgacgc
tcacatctttttaaatttaagatcatctctcttctaaaataccgtcatttgcatgagcat
agagatatcttagaatttgcatttcttgattatctgttggctgagctctatctttcatac
tgatataaagcccttcccaactaagcatatcaaactcttttggaacgtgcgttccatgac
actttgtacatttatcgtaaaatacatcgccgctatcttcccatgcgatctgccaatcac
tagtcaaatttgagtttaaaatttcaagttcgatgctagctttttcaccgtcttttttta
aatttacactttctaaaagtggaagtttaaagtttttagttgcgtaaagagtatttggat
ttgcgttatcaaaatacccttcgaatttaactattttagatttatcaccgtcttttataa
cgactcccggagttccgaaatacacctttgcatcttttagctgaagtatattttcatcac
tttttacatatatgctactagcaaaaacaacggctgatagacttaagattaaaactattt
ttttcatgttacgcctctatgatttttggtggattataagccgtgtttggcggaatgact
cctgtagcttttttgataccgactaaattcgtatttacgctagttgcttgagccatactt
gaagtcggacgattgctagttagtacatttacgtgaccgcttacgcatcttggcttatct
tcagaactattttcaggactataccacgcaccttcgtttaacgccataacgccctcagat
atatttttacttacataagctccggctaaaactctgcctctgtcgttataaatttcaact
acgtcgccgtgagctatgccatattttttagcgtcatttggatttatcataactggttct
ctatcatttatcttataaaagctcctaagataagtgttatcgccttgagaatgcactcta
tagcttgggtgcggacttagcaagtgaagaggatatttgcgatttttatcgcctagccac
tcatcaggctctatccacgcgggatgtcctttgaaatctttgtatcctagatctgcgaat
ttcggtactacgatttgaattttaccgcttatagttgctaatttatttgttactggatca
tttctaaatttagagtgacgaacgaatttataagactcttcgtttctaggaagttcgata
tacccttgctcccaaaaattctcaaaactcatgagttctgcagttggagatatatcatac
tcgtattttatcttatccatctcgtttggtttttcatctgtaaatttgttataaacttta
tctccaaatttttgtgcaagaagtgaaaatatctctaaatcactcttcgactcataaaga
ggttcgatagcttttttcatagcataaacgccgtttttaccatgaactccacccatagct
atatcatttctctctaaagtcgtacaagccgggaaaacgatatctgccatcttagcagtc
ggcgtccaccatggctcttgtacgataaacgtatctaaagtgcgaagagcttttataata
ttatttgtatctggatgatgacctactatgctacatcctgccacataagcaacttttact
gttggatatactctttctttgcctttatacgtatattttttacccggattcaagatggcg
tctgctattcttgaagcaggaattctgtcttctactctatttcttccttgagatattcct
gctggagttcctactatggctctagcttgtcctccgccgccaaaatgcatagaaaacccg
actccgccgccgccaagccctatttgacctatcatactagctaaaactatcaaacaccaa
tccgccatctctccatgctgcgctctttgaagcgcccagtttcctgctaaaaacgttcta
tctttaacaaataaatttgcaagctccatgatggttttttcatctattgtagtgatttta
ctagcccatttcggcgtttttgcaactccgtccgtttttcctaaaatataaggtaaaaac
ttatcaaatccatcagtgtattttgctataaattctttatcatatttaccactagtataa
agatagttcatcatgcctagcatcaacgcgatatccgtgttcggtctgatttttatccac
cttgcatttagcatttgagcagtttcggtgtagattggatctattgatatgaaatttata
ctgctttttgcgtattttgaatagtaaagatcgttttcacggcttggaactttcgtgtct
attttgttacatttaaaaagatcggctccccataaaacataggttttcgtatgttctaat
atctgttcgtgagtggtttgaagcgagtatttttcaacgtctcctattatatcgacgttt
accgctcctgcggcgccgttactatactctccggccgtgcctatggctccgcgttttgct
acattaaaaaatctaccgcaaagcgaaggacaagagtgaattcctcctggatgactccag
ccgatatatgttgcgttataaatattttcttttggagtttcttgaattttgttataagca
agttctaacgctttatcccaactaacgcgcacgaattcttctttgcctcttagcttttcg
tgaccgagtttaccttctaaatacgattttctaacgcaagggtatttaatcctcgtcggt
gaataaacgcgatctagccacatttttgtcatcgcagtaggacgtttatccataggatga
ggaagtatatctatgatttttccgtcttgagttagagcataaaatggtccaaagttactt
gcgtgagcgactttttgaaccggacttaaaagctcgtcagctttcatggaggctactgct
gcactacttaatgctaagccttttaaaaaatttcgcctagagtttagcatcttttctcct
ttaattacaaaatatttgttaattatatattgaattaaaatttatgtatgtgacataaat
cacagaattaattttaaattttaaatataaatttatatattttagtgttaatttaatata
ttaatctaattgttaatattatttgtatattattgtacaagcaaaccattatctaatata
aaggttaaaatatgaaaactttccgattttattcatcacttagccctgagcatcaaaagc
ttttagatgataattctacatttattaaactggatgtaggaaccgagctttacagacaag
gcgatacatgcccaaatttgatgtttcttacaaaaggtaaagttagagtggtgcgtcagc
atgagagcggacagagcatactactctactatttttcacaaggcgaacagtgtaacgtaa
attttactagcacgtttaacgctatgccggctataggaacagctatcgcagagagtgatt
tagaaggatataccatacctacaagtataattgcccagatgtttatagaagataaagcgt
ttcaaacatatgtttttgaacaatatgcaaaaagaatggagcatatggcagctcttatag
aagatattagatttttaggtttagattcaagaattttgcactttttacagtctaaaaaaa
gcaaaataataaatttatcgcacgaagagttagcagatatcatcggtacttcaagagaag
ttatcagcagaatactaaaaagttttgagaaaaatggaatagtaaaattatcaagaaaaa
aaatagaacttgtttagactaaatttaaattctaccggtgagcgaaatacacgcaatcac
cggtaaaagtttaaataatcaattaaaactaaactcatctggatgatctagagcgtaacg
gaatttttccatatctatctttttatcccaaatagcgactattagacaagcaacggaatt
tccacaaagatttcctacggctctcatctcgctcataaatttatccactccgagcaacac
tgcgacggttacgacaggaatcacgtcgtgcaatgcccctaatgttcctgcaagtacgat
aaaccctgaaccagttacgccgactgcacccttagaagtgatcataagaatgataagtat
actaagaagatgagtaaaactaagatctatgttgaaagcttgagctaggaatatgatact
catcgaaagatagatattcgtacaatccaagttaaacgaatatccagtcggtatgataag
cccaacgcaacctcttgatataccagcggcttctagctttttcattagcggcccaagagc
agtttcactagagcttgtagcaaatactactaaaacttcttttgctataaaacgcataaa
tttaaatatatttaccttagcaacgtaacatatgataccaagcacgacaaatataaatat
aatacacgctacagccataacagcaagcaactgaatcatacctataagcgatgatagacc
gaacttacctatcaaatatgccatagcagaatacgcagcaatagggctaaaccacataaa
ccatgctaggatttttaatacgtaatgttgagcaaattcaagcggcttcatacaagtttt
tttgtagttattaggcataaaagatagaactatcgcagttacgatcgccataaaaagaac
ttgcaaagtatttgcttttataaaaggcgttataggatctgtaggaatagcgctttttaa
aatagcaagcgcagatccgacctcttttggatctttcacgtattttgcaacgctagccgg
atcaagagcattgacatcaagattcattccgactccaggctgaagtaaatatgccgcgct
gataccaacagcaagcgctaaagtactaactacttcaaaatatacaaaacctttaaatcc
gatgctgcctacttcttttaaactctcaaggcctatgataccagacacgatagtcaaaaa
tataataggaccgatcatccattttagaattttaataaaccagtcgattcccggttttga
agctataccaagttctggccatgcaaaacctacgatgacacccaatacgataccaagtac
gacccaaaatgcaagattcgttatagttcttacaaaaactggtctttgactttttacaac
agtactcaaaacatctccttaataattttaacgatgtaagaataccacaaagtaaaagta
ataagtataaaataactacaaaaacagaaatataaattattgatatgtttaatattgtaa
catagtcacgaaaaaataactctttattaatgttttatttaattattagcctctgtaaga
agctaataattatttttaaaatttaactatttttataagctttcttttatttcaactgtt
tgaattttgtcgccttgcctaatagaatccaaaatttttttgcttgcatcatcaaccaat
actccaaaaacagtatgagctccatcaagatgcggttgtgggctgtgacacacgaaaaac
tggcttccgcctgtgtcgcgtccagcatgcgccatagatagacttcctcttagatgccta
tgtttttgatttacgcattcgcattttatcctccagccaggaccgcctgtgccggtacct
aaagggcaaccgccttggataacgaaattcggtataactctatggaaatttaatccgtca
taaaatccgctttttgccaaagtagcaaaatttgttacggcttgaggtgcgtcgtctcca
aaaagctctgcaaccatatcgcctttatctgtttttatcacagcgtattttagctttgct
aactcatctttgtctatttcataaacttttaaatcttctctcatatcttcacctctcttt
aaatttaatttactctatattagtataaacagcttgaacatcgtcgtcatcttcaagctt
atcaagcaatctctcaagctcaccaatcgcagattcatctaaatttacagtcgagtttgg
tatgaactgcaaactaccttttttaacttcaagtcccattttttctatgccttcactaag
cgtaccaaaactagtataatctccgtatatggttagagttccatcattttcttctatatc
ggtaagtccggcgtcgatgagctcaagctcaagctcttctatatcgccgcttggtttaac
tacttcaaaaatagctttcctagaaaacataaaattcaaacttccgctaggcagcatctc
tccgccgtttttactaaatatcgactttacgtttgctacggtgcgagttggattatcggt
tgccgtttctactataatctgaactccatgagctgcttttccgtcataaaatatagtttt
tatatcgctgctatcttttccgtttgctctttttatagccgcgtctatgttgtcttttgg
catattttgagcttttgccgttgctatcgcggtgcgaagtttagggttcatatcagggtc
gattccgccttcttttgccgctactgtaattgcttttgatagctttggaaaaagcttact
cattttatcccaacgagcttcttttgaagcgcgtctatattcaaatgctcgtcccattat
aatccttagaaatctattttttaagcttaaaattatatccaataaaatttaaaatatttt
gaacaaaacagttagtacagtcgcgcttccaaaaagcactataaacagatccgcaaattt
gcttctatattttttaagagcaggcacgttatatataccgatcataggcagtaaaaacag
aaccgccgcgatcaccggacctgctaaagtatctataatacccaaaatgctaggatttaa
atacgataaaacaaacataactatataaaaagatatggcagttatcttggcgatcttttt
cttattgggttcttttttaccgaatttaacgcaagttttatgtacaagcccgtttaatcc
ctctctagcgccgaaataatgtccgaaaaaactcgtagcgatagctaaaatagcgataat
aggaccaaaatagctaattactggttcgtttagtttatttgcaaaataacttactatagg
tatattttgctgggcagctaataagaaatcatttctatctaggctcatcacgcaagaaat
cacgaaaaacattacgaaaaataacaaaagtccggcgttgtaaaataaaatttgattgca
tttataatctttatgactatctccgtaatgcctttgcatactaagagcaaacgttgaaat
agccggcgtatgctcaaaagcaaaagctaaaacaggaagcgcaaaccatatagttatgcc
aaaatccgttatgctaggaacatacgaaaaaacttcaaatttccagtgtggtataagata
caaagaaaacataagaagcaaagcacaaagtggataaaccagccattcacaaacttttat
aaccaaatcttcattaaaaatcataacaaacatcatcaaagttatgactacaaaacagac
taaaaaacggttaatctcaccaaatccaagctgataagtcataaagctcataaccgtatt
tgttatacccactccatacattatacaagccggaaaaaacgcaaaaaaatataaaaaagt
gatgatataaccccacttaaaaccaaaatactcctcgcaaacatctgttatatcactctg
ttttttagcagaagcattgcaaaatctagccaaagccctatggcttaaaaaagtcatggg
aaaagccaaaatagccatgataaaaacaggccatatgccgcctactccggcttttatagg
caaaaataaaattccagctccgaccgcagtaccaaaaagcgacatcgtccatctaagatc
atatttattaaatttatcaaacttatacaaaatttacctttttaattaaaaattgcgcta
ttgtatcaaaacaaaacttttaaaaatcaaaaatatctatatgctaaatttagtatctgt
tatatcgtcgtagaactcttataaaattatctttatatattgaatattttaaccaaacat
aaagcaagtttgtataattttaataaaaatagcccaaaaatcgcctatttgatgcgatat
taaactatattaaatttagtaatgttttatattaatcattaatttaatcaaaaaaaatat
aataccgaatcaaggatgaagaatgatacgaaatgctacgaaaaatgatgcgaaaagagt
tatagaactactaaatttagcaatggacaatatagcatttactcttagcggaactacaga
tattaaaatttcaaatactattttagaagagttttttagatcaacaaataatcgtttaag
ttatgaaaatattttagtttttgagtttaaaaatgaagttataggagctatttgtatata
tgagtcaaaaatggcaaaagaacttgatatcgcatttataaatagattaaaaagtctggg
aattgagccaaatattaaggttgaatgcgatacccaaaacaatgagctgtatatagatag
tatagcagtagatgaaaatcatagaggaaaaggagtggcgaaacaacttatagaagctag
ttttttacgagcaaaagaacttggcataaatctgtctcttttagtagatgaagccaaatc
agatgtcaaaagctattataaaagagttggatttaaaccttgcggaaataaagaaattct
aaaccacaaatatatctatatgattaaggagataaaatgaaatttgtagtggataatata
aattgcgaaaagtgtgcacaaacaataaaaaattcattagaagacgattttggcaaaata
gaaatagatcttagcgtaaatccgcgaatactaagttgtgatttgcaaaatagcgataag
caaaaatttaaatccgaattagaagacttaggatataaagtcatcaaagaaatagactag
gagttattttggcaaatagtgttaaattaaacattactggaatgacgtgtgtaaattgtg
ctaacgccatagaaaaaagtacaaaaaaattggatggagttataagttctaaagttagct
ttgcagaatctagcgccgtatttgaaatagatgataatagcagattagagactataaaat
caaaaataaaaaagctaggatacgggatcgtcgcaaattatgacgagcttgaagccgtaa
aacaaaaagaagttctaaatttaaaaaataagttaattatagccgcgattttcagcacag
ttactatggctcttgaaatgaccggacaagataatttttttaaatctctatttttgctac
ttttaacaagtattgttatattttactgcggagttggcttttataaacatgcgatctctt
cgctgaaaaatagaaactacgatatgaacgtacttatatttttaggtactttaatggctt
atttatactctatttttacatttataatacccgaggcaataccgcaaaatatgagatatt
tatattttagcggagcatcaatgataataacatttgtactgctcggtaaatttttagaag
aaagatcaaaaatcaaagccggaaattatctaaaaacgcttatggatcttagcccaaaaa
cagctcttattctgacaaaagacggaagcagcgtatctataccgactagcgagctaaaaa
taggagatatagtagtagtaaaaaacggatacaatataccttgtgatggaatcatagtaa
gcggaggtgcagagatcgacacgggagcgctaacaggagagagtttgcctgtctataaaa
gtgtcggagataacgtaaatgctggtactctcaacacaaacggttatataaatatcaaag
ttacaaaacgagatagcgactctttgttatcgcaaattttaaatctattagcaaatgcaa
gtagccaaaaaatgcctatatcaagactggctgatagagtagcaaatatatttgttcctt
cggttataagcataagtatagcgacttttttgatatggacgatgctagatactcctacta
gaggaattttagccgctataagcgtacttatcatatcgtgcccgtgcgcgcttggtttag
caacgcctatagctatcatttctggaatatcagtaggtgcaaaaaatggaattttaatca
aaaatccagaagttatggaagtaatgaaagatataaaatacgcagtatttgataaaacag
gaactcttacaaaaggtgagatttcagtgataaatacaaatttaaatagcgatgatctaa
aaatagctataaacgccgaagctttaagtgaacatcctatttcaaaagctatagtcagat
acgatcctgataaggtagataaaagcttaagttttgaatttaaaaatattccgggaatgg
gaatagacgcaaacaatggggaaattttaataggaaatataaagcttttaaactcatttg
atatagatatcagcagcgaacatctaaatgagattaacaagattttagatagcggttttg
gaatagtattagtagcgataaacaaacaatacaaaggttatataactcttagcgatacca
taaaagacgatgcgaaacagagtataaaagagataaaagatcttggcataatcccagtta
tgctaacaggagacaatgaaaaaacagcgcttgtcgtagcaaaagaacttgagatagaca
aagtcatggcgggagttttaccagatggtaaatttgagattataaactctctaaaacaag
atggctcaaaagttatttttataggagacggtataaacgacgcacctcctctaaaagctg
cagatataggtatagctatgagtagcggaagcgatatagcaaaagacgtaggcgatatca
tacttataaaaaacgacttgaaatcggttttattttctataaatttagccacaaatacga
tgaaagtaataaaagaaaatctagcatgggcgtctatttacaacatactttgtatcccag
tagccgcaggagttttatatccgttttttggactacttttaactcctatgtatgcggcac
ttgctatgagtataagctcggttagtgtagttttaaattcgcttagactaagaattatga
aattctaattatgtttttacatatagatttagactgtttttttgtttccgcctccaggac
tgtaaatcctgatttaaacggtaaagtcgtagcagtagcaggaggaaacaaaacagatat
atttggtgattttatagaaagcggagttatagtaagtgctagttatgaagctagaagact
tggtattggttgtactatgcactcaagcatagctagaaaaatatacccaaatataattat
actacctacaaattttaatctatacaaaactctttcaaataacctttttaagttactttt
agactatacggacgagattgaaaaatatagcatagacgaattttttctaaatttgaaagg
aactaaatttgaaaacgatccattaaatttcgcaaaaattctacaaaacagaataaaaaa
cgagctcaaacttccatctagcataggtataagcgaaactaaatttatagctaaatttgc
aacaaatttagcaaaaccgtctaaaatcaaaattatcaacgatatttctgagatacaaaa
ctacgagataaaaatgtttccgggagttggcgcaagtgctgaaaatttcttaaaatctca
cggcgtcatctatataaaagatgtatttaacgcccaaaaaatatttgcaaaactaggcaa
aaacggtttgatattatatagtagaatttgcggaaaaagcagagatcaaattcataaaaa
ccgaccgcgaaaatcactttgcatagcaagaacttttaaagagataagagatagaaatat
catagaaaaaagactaatggtgctttgcagatatgttagttttgaagtatttatgctagg
tgtaaatccgactaaatttgaactcaaaatcaaatataaaaacaaccgaaacataaatgc
aagcgttacaaagcactctattttcacgcaaaaactcttagaaacaagtataaaagaatt
atttctcaagcatgataaaacaagtgattttgctataacatatcttagtgtcggggtagg
aggtttaaacgaaaaagcgcaaatgtctctttttgatattcaaaataaaaaagataaagc
cataagcgatactctagcaaaaattcggctaaagtacggagtaaatgcgatcaaaagcgg
tggtgagatttaagcaaggttttgtataatttcataaatagagttttaaatttataaaaa
ggtggcaaaaatgaaagtatcacaagcttactctatcatagctcttatcttcgcaaataa
tttcgcaaaagctatgaatgaagaaaatttaaaaaaactcacaaatagctgggttataaa
aacagaaaatatcgaaaatgaaaaaggtctggaactttggcaaaaagcactgcaaacaga
tgatactaatagtatagaaagtgaccttgcgtcatttggcggagcgtgtgtgctaaagtt
tttcaaacaagttagcgaagaaaaagtagatgagttttacaaatccataaacttcaacaa
accttttaaagagctaaaatcatctcatatatcaaatatgctggccttactaagcgctat
cttaaaaaacgatacgaatgacaaatctcacgcacttttaggactttatttaagcgaata
tctattgccaagtactgttttatttgctaaatttataagatacaacgcaaaaacatatta
ttataaggctcttggggaatttttgatagactattgcaaaattttaaaatctacattagg
cttaaggatggaaattgaataatttaagtagctggaatttaatctatcaaaatatgaatc
cagtggcatttgagatatttggtctaagtgttcattggtatggcataatgtacgttttag
ctctcatagtagctctaatggcagccaaatattttgcaaaaaaagataaattaaatatat
cagactcgcttcttgataattacttcttctgggtggaaataggcgtgatactaggcgcga
gaatcggatatatcttaatttatgatccaaacagcagctactatctatttaaaccgtggg
aaatttttaatccatttcataatggcgagtttgtaggaattcgcggtatgagttatcatg
gagcagttgtcggatttatcatagctacgctattattttgtaaaaaaaagagacaaaaca
tttggatgctgctagatcttgtggctatttctgtacctttaggatatgtttttggtcgaa
taggcaactttttaaatcaagagttattcggaagagttacggatgaaccgtgggggataa
tggtagctggacagttaagacatccaagccaactttatgaagcatttttagaaggcgcca
tagtatttgctatactctatttttatagaaaatttaagaaatttgacggtgaattgatag
ctatgtatgcgatgctttacactgttgctagatttattagcgaattttatagagaaccgg
attttggtataggatttgttgcttttggtatgagtatgggtcaaattttatcgattttta
tgtttgtatttggtcttgcggtatatttaaatttgaaattaaaaagagtaaaaactgaaa
aataaattttagtttataaaatttattttattatgataccgattttttaatctgaattaa
ttattttcaacattaaataattctttaaaataaaattaattaaaatatattatattacgg
tttttaagctcaatataaaattcaactaaaaatactatatagcggtaacttttaatagat
aaattaaataaatatttaattttacttcaagtttgcatagagtataattatcgcgattag
ataattttttccaaaaggggagcttatgagtaagcaaatcgaagggtttcttggtataag
cgagagtggcaaaaaaagtagaattcctgccagactcgaccttatccaaagtggcacggg
attatttcttgggctttttatgtggttacatatgctttttgtatctacaatactgattag
tgataatgcgtttaacactatcgttcacttattagagctaagatttatctctgattctcc
aaatatgagctatgttactagcttcatagcagctggtgtatttgttatattttttataca
cgctgcacttggtatgagaaaaatgccgataaactttagacagtggcaaatttatcgtgc
tcatactgtacgtatgaaacatgaagatacgacgctttggtggatacaagcctgtacagg
ttttataatgttcttcctagcatctgcccaccttatcataatcattacaaactctgacaa
actcagtgcggatcttagctcacaaagagtgtttagtcactttatgtggttgttttattt
agtactgctttttgctgttgaacttcatggaagcataggtctatatagactatgtgtaaa
atggggttggtttgaaggaaacaacgcaaaagagtctagaaaaaaacttaaaaaagcaaa
atggatcttaagcgtatttttcatagtccttgggctacttagtttagcagctttcttaaa
aataggctataacaactacacaactggaaattggaaaacagcgcaagtttttcaaatacc
tagcaacggagtaagagtatgaatgtaaaatattatgatgcactagtaatcggcggcggt
ttagctggtcttagagctgctgttgcagccggagaaaaaggacttagtacggtagtttta
agtctttgtcctgtaaaaagaagtcactcggcagccgctcaaggcggtatgcaagcgagt
cttggcaactcaaaaatgagtgagggagacaacgaggatgttcactttgcagataccgta
aaaggtagcgactggggctgcgatcaagaagttgctagaatgtttgttcaaacagctcca
aaagctatacgtgaacttgctagctggggagtgccgtggactagaatcacaaaaggcaaa
agaagtgctattataaacgcacaaaaaacaactattgatgaaaaagatgaagttcatggg
cttatccatagtcgtgatttcggtggtactaaaaaatggagaacatgttttactgctgac
gctaccggacatacaatgttatttggcgttgcaaatgaagctttaaaacataatgttgaa
gttcatgatagaaaagaagctatagctctgatccatgaaaacaaccgttgttatggtgct
atagttcgcgatcttgtgacaggagagataactgcttatgttgcaaaaggaactcttata
gcaaccggtggctacggtagaatttataaacacactacaaacgcggttatatgcgaaggt
atcggtgctgctatcgctcttgaaacaggtgttgcaaaactaggaaatatggaagcagtt
cagttccacccgactcctatcgtcccatctggtatccttttgactgaaggttgtagaggc
gatggcggactattaagagatgtcgatggatatcgctttatgcctgattacgagcctgag
aaaaaagaacttgctagccgtgacgttgttagccgccgtataatggagcacatcagaaac
ggtaaaggcgtaaaaagcccttatggtgaacacgtatggctagatatcagcatacttgga
cgtgagcatatcgagaaaaacttacgtgacgttcaagaaatttgccaaattttcaacggt
atagatcctgccgatgaaggtccaaaaggctgggctccgatccttcctatgcaacactac
tctatgggcggtatccgagtaaaaccaaatggtgagagtcaaactctaaaaggtctattt
agttgcggtgaagcggcttgctgggatatgcacggatttaacagacttggcggaaacagc
gttgctgaaaccgtagttagcggtatgatagtcggggattattttgctcagtattgcgat
gaaaatgagatagatatacaaactcaaacattagaaaaatttgtaaacaaaacagaaagc
tacttaaaagagcttttaaataaagacggaaaatacaacgtatttgaaatcaaaaataaa
atgaaagatataatgtgggaacacgttgctatctttagaacaggcgacggacttgcaaaa
gctgtaaaagagcttgaagagctttacaaagaatcaacaaacgtaaaactaagcaacaaa
gagttatttggcaatcctgagcttgaagaagcttaccgtgttcctatgatgcttaaactt
gcgctttgcgttgcgtacggcgcacttcttagaactgaaagtcgtggtgctcattataga
gaagactatccaaaacgtgatgatcttaattggtgtaaaagaactctaactagttggaaa
gaaggcgatactatgcctacggtcgagtacgaagagcttgatatcatgaaaatggagatg
ccacctgcattccgtggatacggtgcaaaaggcaatatcatagaaaatccgttatcggca
aaacgtcaagaagaagtagatagcttaagagcaaaactagaagctgagggaaaatcaaga
catgagattcaagaggctcttatgcattatgagcttcaaccaaaatataaagcattaaat
gaaagagcaggaattggctatgagtaggaaaataaaaataagagcatttaagtataatcc
gctaagcaaagtcagcaaaccgcactttgctgagtatgagctagaagaaacagacggtat
gacgctttttatcgcgctaaaccaaatcagagaaaaatttgatccgggtcttagctttga
cttcgtatgtcgtgcaggtatctgcggaagctgcggtatggtcgtaaacggtcgacctca
acttgcttgtagaactcttacaaaagactatccaagcggcgttatagagcttatgcctat
gccggcatttaaactactaaaagatcttagcgtcgatactggaaactggatgaatgctat
gagtaaaaaagtagaaagctggatacacacaaacaaagaaaccgatatcagcaaaatgga
agagaaggttgatccagaagctgctcaagaaacttttgaacttgatcgctgtatagagtg
cggtatatgcgtagcgagctgcggaactgcacttatgagacctgattttatcggtgcagt
ggggcttaaccgcgtagctagatttaaagttgatccgctagacaacagaagcgatgatga
cttctatgagctagtaggtgatgataatggcgtgtttggttgtatgagcttactaggttg
tgaagacaactgtcctaagcaccttccacttcaaagcaaaatagcatatatgagacgcaa
acttgcaactgtaaaataattttcatttataaggctggagtttccagccttatcgtataa
agcttttttaaatttccgttaaatttaaaaatcttcactaaacaaaggtttatttaagat
tctaaacttaagcgatactcttcataagtccctttaaaatcaactatatcgccattgcct
tttatatgcaaaattctatttgcaaatgcatctataagctctctatcatggcttacacag
atacaagctccactaaaattataaagtgattcgccaagagcgataatggcttcaagatca
agatggttatttggttcatcaagtactaatacatttgccctttgcaacataagcttagaa
agcatgagtctgtgtttttcgccaccgcttaaactaccgacttccttttcttgttctaaa
ccgctaaaaagcattctgccaagacattttctaatctcatcaagatctttgtttttcgca
tcttgcagccactcgtatagttttaaatttccggtgatcttatttgaactatcttgagca
aaatacccaagctctatagtagcgccaatatgtactttgccgctttgggcagcaagttct
cccattataattttacaaagagtggattttcccacaccgttgcttccgataatggctact
ttatcacctttattcattttaaaattaaaatcttttaagattatcttatcttcaaaactt
ttatttaaatttgaaagctctatcagctcatttcctatttcgcgatttgtacgaaacagt
atactagggtctcttctacttgacgtttttatctcgcctatctgaagcttttctagctgt
ttagaacgactagttgcttgttttgccttgctggcattcgcactaaaacgagcgataaat
ttttccaactcttctttttctttaagcaacttagaacgctccatctctgcttgtcgactc
atcaaatttgcagcaatataccaatcgtcgtaattacctacaaactcacgaatttgtttg
aaatcgacatctaaaatatgtgtacaaactctatttaaaaagtgtctatcatgactgata
actacaagtgttccttcatggtttataagctctcgctccaaccatgaaatagcatccaaa
tcaaggttatttgtcggttcatcaagaaacaaaatatctggtttaggaaataaaacttga
gccaaaagcactttaaatttatccgagctttccacttcactcataagcttatcaaaatta
tacagtcctaatgaactcaaaatcttttctatcctcgtttcatactcataagtaggatct
tcctcagctgagataatttcaagttcacttaaacgttcatttacctcatcgctaaattcc
tcgctcatatagagtttttctttttccttcactgcatcataaagtcttttattgccatat
agtacggcatcttttagagtaaaactctcaaaagcaaactgatcttggcccagtacgcct
acttttttaccgttttctataacaatttcaccgcttgtataatcagtttcgccacttaaa
attttaagaaatgttgattttccggcaccgtttgcaccgataagtccgtaacggttgtgc
gcattgaactttaaatttacatcttcaaaaagtagttgttgaccaaatctctgagtcaaa
cttttaacttccaacatattcgcctcgctttaatgcaagtcagcatttagcttgatagct
cttttgctgatacttgctgtgatctgaccgttttggctattttgacgataatgaagccca
tttaaaccggataactctaacgctttataaatttctttttcaaatttaaaatcagggttt
attttagccaactcgtatctgtttttctcgtctataaataccttagttccttctaaaata
gcaactccggcgtccactatacaatcatcgccaagtggtactccagtaactgaatttgca
ccgagcagacattttttaccgacgcttatagcatttccgtttgttccgcttaacacgcct
aaaatagacgcgccgccgccgacatcgcttccctcacctacgctaacgcagctactaacc
ctgccttcaaccataactgctccagtcgttcctgagttaaaatttatatacgcagctcct
ggcataaccgttgttcctggtgctaactgagctcccatacgtacttttgcactatctaaa
atcctagtgttatccgccgggataatatggcttaagtagcgaggaaatttatctacgctt
attatatttggataccaacctttcatctttaaccaaatttcattttctcttaaatagtct
aattcataaggctgagaatgcgcgtcccatgctaaatttggaagtattccaaatgcaccg
tttaaatttatacttctaatttcaaccttgtttagagataaaagatacagttttaaatat
acactttctacgctttttggcgccgcatcctcatatataaacgttactacaaactcgctt
tctgagccgttttcttcatttaaaatttcatctaaaactagtaaattttggatatttcta
tgtttatcgccctcgctctgcggcactaaaaagtcaaaaacttctaatgcatcgctgata
gcaggagctgtaagtggcacagtaaactcggtatcgctaaagtctattttaagaccattt
ttttctatagcccatgttaaaactgcggcacttccgtaattttctttgaaatttacaaca
gagtaatttacgcttattgtcttgccgcccttgcctttttgtactctaccgatggcaaaa
gcaaacggatctttatagccacttttagagcgaatctcatctgtaaattttttaagctca
tcttgatttttgatactcataatgcccctttaaatttgtaatttttggctgattatagct
aaaagtatattagaactaaatttaataaattattttgattttttaactgtcgtggtcggt
atttacaatataaataaatttgaatagtactttcaaagtatcattataggtaattttaag
gattttgaaccaaatttataatttacaatttccttaaaattactcaaaataaaatgccgt
ttaatgacaagctgctttaccgctattatctggttgaatagcagaattatcggctccacc
atctgcatttatggactcgattttttcccaaagttttgcggctgcttcttcatatctttt
tgcgcaaactgagtttggctcataaaaacttaccggttttccgctatctccgcctactct
tatcgatggctctataggtatctgagctaaaatctcagtatcatactgactagccaactc
actagttccgcctttaccaaatatatcatactctttaccgttatcagggcagataaatcc
gctcatattttcaacaattcccgctactggtatatgaagcttttcaaacatatcaagact
tcttgctgagtcgtcaagagcaacggtttgcggagtacttacgcatattccagcagttac
aggaacactttgagctaaagttatctgcgcatctcccgttcctggaggcatatccaaaaa
caaaacatcaagatcgctccacataacttcatttagaagctgagttatagctttcattat
catagctccacgccacataagtccttgcccagcctcaataagaattcccatactcatcat
ctctataccgtgagtcagtataggttttaatctttggccaactacacttggctgttcatt
ttgacatccaagcattctaggtatatttggaccataaatatctgcatctaaaagtcctac
ttttttaccttgtttagctaaagagatagctaaatttaaagttgttgttgatttacctac
accgcctttaccgctgcttaccataacaaaatttttaatctgaggcgctatatttttacc
gcttctagaattacttttttcttcttctagttttggtgtttgaataataatttttctatc
taaatttaaagattctatatcttgctttactttagttgcgatttctggcttagcagaaac
tatctcaactacgatatccggatcaacttcttttacaaagccaaactcaactatactttt
tttaaatccaggatatattactttttttaactcttctaaaatttgttcatttgtcatttt
ttctcctttggatagtcactgcactctatttttgctatttcttgactaattttataagca
caaaacttaggtccacacatagagcaaaactcagcttctttaaatacgtcttgaggcaaa
ctctcatcatgaagttctcttgctttatcaggatcaagagcaagctcaaactgcttgttc
caatcaaatttatatctagcatcactcatagcatgatctcgctctatagctcctactcta
ccaagagcaatatctgctgcgtgagctgctattttatgtgatattataccatctcttaca
tcttttgcattcggcaatccaagatgctcttttggagtaacataacaaagcatactagct
ccatgaaatgcagccatcgttccgcctatcgcactcgtgatatgatcataacctgctccg
atatcagtaggaagcggtccaagtatataaaacggcgcatcgtgacaaaggcgtttctct
tctttcatattaaactcgatctgattaaatggaacatgacctgggccttctaccataact
tgaacgtttttctcccatgctcgtttagtaagttcacctaaaacagcaagctcactcatc
tgagcttcatcgctagcatcatgcaaacagccgggtcttaaactatctccaagacttagc
gaagcgtcatatttagcacaaatatcgcatatctcatcgaaagcttcgtaaaatgggttt
tctttatgatgcttcatcatccaactagccataagacttccaccgcgactaactatcccc
atttttctttttgctactaaaggcataaatttaagtaaaaatccggcatggatagtaaaa
taactaacgccttgcttagcttgtttttctatacattcaagcataatttgaggagttaga
ttatcaagatcttttatatcatgaattatctgatatataggcacggttccgataggcacg
gttgagtttgctataatagcgcgtcttatctcatctaaatctccgccggtgcttagatcc
ataacagtatccgctccgtattttaaacatactttaagcttttctatctcctcgtttata
tcgctagcaagtgcgcttgagccgatatttgcattaattttacattttacggctttacct
attgccattggaatttgatttgtatgatttatattagcagggataatgagttttccttct
gcaactaattgtctaatatactcaggttttagcatctctacttttgctacatactccatc
tcaggagttataactccatttttagcataatacatttgagttggcgtagggtcgttttta
cgggcttcgcaccaatcttttctcatattttttccttgcttatttttagattttgctatt
gtactgaaatataattgaaaagcaatttaacttacaattttaaatttgaaaataaaataa
ttgcaatgtaagataaaaaagtgtataatttcgtaacactttactaaaggaaaagctttg
cttgatctctctttgattatgcttggcgccggaaattccactcgttttggtttgcaatca
aaaaaacagtggctaagaaccggcgatgatccactttggctttatgccacaaaaaatatt
agttcaaactacttatttaaagatgtcatagttgtctcaaatgaatgtgaatatatgcgc
aaattcagtagtcattttaaatttataaaaggcggagaaacaaggcaagatagccttaga
aatgctatttccaatataaatagcgagttcgtaatggtaagcgatatagcaagagcggat
ataccaaaagagcttataactaaacttatagaatcggctcataatgcagattgcatagtt
ccggcccttaaaatttctgatagcgtaatatatcaaaacgaatacataaacagagatgaa
ttaaaactgattcagactcctcaactatcacgcacaaatatgcttaaaaaagcattaaaa
acagataatatttttacagatgacagctctgctataaaagctatagggggaacagtctgg
tatatagaaggcgatgaaagagcaaaaaaacttacttataaagatgacttaaaacgccta
aacttgaattctccatcaaatgacatattttgcggaaacggttttgacgtgcatgctttt
aaagaaggtgattttataactctttgcggtgtcaaaataccgtattcaaaagcttttata
gctcacagcgatggagacgttgctttacacgcgctttgtgatgcgcttcttggagctgct
agcgctcctgatataggtgagctttatccagataacgactctaaatttaaagacatagat
tcaaaaatacttttgcaaaatagcgtaaatttaataagaagcataggttttgatatcata
aacgcagatatcaccataatagcacaaagtccgaaaatatcaccatacaaagatgctatg
gcaaaaatagttgccgatatattaggcattcctttgcataaagtaaatataaaagctaca
acaacagaacatcttggatttataggaagaaacgagggaatcgctgcaaatgcgattgta
aatttaaaatactttaactggcggaacgttttatgaaagttttaatcatagaaaacgaaa
tatacctagctcaaagcatatctagcaaactagccgactttggatatagctgtgagattg
cgtcttgcacaacagatgcgctaaaagacgataaatttgatgttgtgttactctctacgg
gacttatcggacaagatttttatcaagttattaaaaaacactcaagatctataataatac
ttcttataagttacattagcaacgatacggtatctaatccgataaaagccggggctgatg
attatatacaaaaaccatttatgatagaagagttagtaagaaaaataaagctatttgaat
catacaaaaaatatgaaatactaaacaaaacatatcaaagtcttatagagtcgtttgtta
aaacatacaaaacaccaaaatacgacttcaaaaagctaagaatgccgtttttgatagtaa
cggacaaaaatcaatatgcggatagctttgtttttaattatgcaaaagagttaaatttgg
cttatgaaatcatagacttagatagtgaaaatactgcagatataataaaaaatttaaaac
cgaactcatttatatatataacggaatttgataaattaaaagcagatagtagagacgagt
ttttaaacttaatatcaaatcaaaatgtagtcatatcttcaaacgtggatctgaatattt
taaatttagataaagttatcataaatacaaacgataaaggtttgcaagccgatgagattt
tgacaatagatgaatatgtaaaacatatgatactttgctatcaagacacatttccagata
ccgaactttctaaaagacttggtatttctagaaaatcactctgggagaagagaaaaaagc
atgatctcacaaagaaaaaatagtacgattttaataaatcaagaagcgtatggaacgctg
gtattaatccaaaatcaaattctaagtaaatttacaagacttatgaatgaaaaagaagca
aaaatatctgaagaaagcggatactttgaaggcgaaccgatgccttacgcatatacgttt
gcgccatatggaaaaagaaatcaagaaaccataaaaaatgccaaaaaaggcgatagaata
gatattttaaaagataaccaaataataggccatatcattgtttcatcgatatttaaactg
agcaatattactcacagcatatttagagcaagagatatcgaactaccagaaaaccaaaga
gccggtgagtttgcggtaagtggcgagtttgtgatatacgaagatgatttaagacagata
aaacagaacattcataatataatcaaacaaaaaaatatcaaaaaagtaaccgctcttatg
ctcacagcagatccatttcacagacttcatgaaagacttgtgagaatgaccatagacaaa
gcagatatcacaattttatttcttatacgaacatttggaagcgatagacgactcagtttc
gatcttagaaaaagaacacttgaactatttagagataattttttacccagagaaagagtt
attatagttccttttgaaaatacatatctgtttagtgatcatataaatcctgttttagag
tgcttggctgcacataatttcggtgctacaaaacttgtagtaggacaaaatcacggcgga
ataggaatgttttataatgataatcaagcaaacacggtattagacaaatatgcaaaagat
ttaaatatcgatattatcattatgcctgagctagtttattgtaatcagtgccgtactata
gtgagcattaaaacctgccctcacggacagcatcatcatataaaatatcatcctcaaact
cttaaagaactactatttgaaggtatcatacctcctgctattcttatgagaaaagagatt
tcatctatgattttaagcgaactttttccaaataaatttaaaaacctacaaaaaatttat
gatgatctgtttccaaattccggtatattagagagtcatagccaaagagagttttatgaa
gagcttatgaggctctatcaaacaacatctttaacttaaattaaaataaggatattttag
tgcaaaagctatttttaacatttttttacgttggacttatgaagccggctccaggaactt
ggggaagtatagcaggcgcggttattgcagttttaatactgaaatatttaggcgcacaaa
ctctatttttagcttctattttactatttttagcttctataaatataataaataaatacg
aagaaacaaccaaagagcacgatcaaagccatatagttatagatgaagtagcaggtgttt
ggttagctatcagcataagttctgctagttggttggccataattttatcggttatatttt
ttagaatacttgacataacaaagcctagcataataggaagagtcgataaaaacgtaaaag
gcggtcttggcgttatgggtgatgatatgatagcaggagcgtttgccggattaatgagcg
ccatttgctactgggtattacttaaaatctagttcgccttgctataccgtttctttcata
tttatcaatctcatttccgtatttagagtttgattttttaatctcgttgtctatatatgc
tattattttagcatctgagtttttatgtgctgcaacaagtgctataaaacgcagatatat
ctttgattctggaggagctttgccgtctagcttaggaggtattttaaagtttttaatgaa
gtattgagacgctttgaaaatatcctcttttgtagattttttatctgaaacaatagatat
aagatcttctatatcaagacctttgctatctttatttatagctatatgtacagtttttgc
ttttggtttgttttttgcaaccataactataactaatataaaaataataattaaagcaat
gataattaaagctataattccagatatcaatttttcattcaagctaataccttttttgta
aaattttaaaaaagcccaaaatgggcttcaagtaagatagtaagaactttataaattctt
actatactttttatttctataagctaataaacttataactatcattacagcaaatgctac
ccaaacaaaatttggaactggaactggatctcctgcagcataactatgcataccagacaa
atagaaatttacgccaaaataagtcataataatagacaaatatccaaacatagatgccac
tgcaaatgcatactgagagtttactttagggacaaatctcatatgaacgatggcagcgta
aactaatatactaaccaaagcccaagtctctttactatcccaaccccaatatctacccca
gctttcatttgcccaaactccgcctaaaaagttaccaaacacaagaaggcttaatccaag
tatcatcgccatctcatttatcctagtagcctctaagatatttcttgaaagttcactatt
ttcttttttaccttgtaaggcaaatagaacaagagtaaataatccaagaagcgaacaaag
acctaaaaatccataactagcagttataacgctaacatgtatagtaagccagtagctttg
aagcacaggaactaaagtagtgatctgaggatctatccagcttaagtgagcaacaaatag
agtcacacccgctaaaatagaagtcaaagccaaagatatagcagaacttctagcaaaaac
cataccgctaaatgctaatgaccaagctataaacaccatactttcatagctatcgctcca
tggagcatgctcagctatataccatctaagtccaagacctatagtatgagccgcaaaagc
taaaatatttataatataaactatcttgaatactgaatttatcttaatttttggtcttat
cattcttgtgaatacaactataagaagagcaaaaccggctaaaagatatacgggcgttaa
attttggaatatcttgtatttattgaaagcaagttcaagttctattttcttctgattcgg
cataacagccgcgccatacttcttttgataatcttttatatcgtttaaagttttatccgc
tttttcccaatttccgctatcttgcgctatagccactccatcaaagtaattttgcaataa
agtagtcacttcccttgcttcgctaggagagaaactcattatagctccagccggagaaaa
ccatgtattatttacatcatcttttttaggtattactctaaataactcgcccataaatac
catataaagtatatttaatttttcatccgcttttataacatctttatcaaactgatttct
agctccaggagattttctatttgctagttcgctgtattttatcagcttatactccatatt
gtcactgctatctttagtaaagaaatcgttaaaacttgcatatttttgatttataggcat
ttctaatacttttttcagctctttatctgttattttgataataggtacatttctccaata
agacgaatttaccatcatagacaaaaaaacagaatttgcgttcatagagttgtaattatc
acttctgtatagtttatttaatacttcatgactaaccgtatcaaaaggtttcattctacc
atcggcactttgaacaactatagttgagatattttgtgcatgttctttagatatagtagg
aagcgaattataagcttgtagatcactaactccaaatattacgctacaggctatcaagaa
tacagcggcatttttaatatttgcttcattaactaatttagctaattttctaaatcttga
atacggatttaaaatatttaaaaataatcctaaacctagtaaaaaatatcctatgtaagt
tggaattttacccgggtctttatttactgaaagaatagttcctaactcatccatatcata
actgctttgaaaaaatctatacccactatgatctaaaacgtggttcatataaattttata
atccatatttaaatccccatctttaactataacatcgctactataactcataggagagtt
tgaacctggatatctttttaattcaaaatctttaagataaagagaaaacggaagttttat
catcataggagaccaagtagcctcaaaattcttaccgcctacaactacggtatcgcctgg
cataaaattaagcatagatatttctttactatctccattataacttaaagtagctatgat
agcgtctgagcctcgctcattatcacttacttgtctaactccttttatggctgaagcaag
catggttttaggagcaaaatttataccgtcgatactatacaatcttaatccctcaaaagg
tactattttatcttttggtatagagcctctactcatatcgctcatttgcatataatctat
attttgatttgttttaataaaaaacttaccgtcttttaaaactatatttataaatttaga
ttgctttggagtatcattaaatgtaaaactgatatcgcctacttcgatactttcattttc
ttttaaagtaactgatctactatttgtatcattagaaaatataagctccaaaacaggctc
acctttatcactttgaacccatgccgaggtagcatttggcataaaacttttataggttaa
aatagctggtttattgtctacatcaagagataatttaaaactatttccccaagcgcttga
gatatattttggctctgaagctatataagtttttccctcatcaaaactttttagctgaat
atagctttgagaagttgaaatttcattactctcgccgctttctcttatatgcatttggcc
ttcaaaaccgatatatctagtaagagcagcgcctaaaagtataaaaataaaactaacatg
gaatataagcgcaggtagtttttttaaatttaaaagcttgtatctaactatattgtatgc
aagatttgcgccaagcaaaagctgaactaaagcaaaccacccagcaccataaactatagc
ccatgcagtttgagtattataaacactttctataatagttgctacaccgctactaatagc
aaatattaaaaaaagtataacagcggagcccatacttaaaaataattttttaaaaatatc
cattaaaatccttaaaattttgtcacgtctggctaaattctattaccaaaaaataaatat
tttgctaatactttcaagcacctaaatattttttcttaatttcatcattgcctatcatat
cttttgagttaccttccataactatatgaccattttcaagcacatatgtataatcactaa
ttttaagtgccaaaaaagcattttgttcaactaaaagtatagttataccttcttctttta
gctttaaaattatgtcaaaaacttcgccgactatctttggagctagtcctaaacttggct
catctagcataagaagttttggctcgctcattaaagctcgcgatatagccaacatctgag
cctcaccaccgcttaaagtaccggctaattgatcttttttctgcctaagacgcggaaaaa
actcatacatcgcatctcttaagtgttcataattttctgaattattaaaagctcccattt
ttaaattttcttctactgttaaatttataaaaactcttcttccttcaggaactaacgata
ttccttgtcttactatggtgtgcgtttggtggcgtcttgtttcataacccaaaaaactta
tttctccggttcttttaactgagtttataagggcgtttaaagtagatgttttaccagctc
cgtttgagcctatcaaacttactatttgaccggtttcaacgctgaaatttatacctttga
ctgcttctataacaccgtaatatacgtgtaaatttttaacatttatcattctaaaaaatc
tcccaaataagcagttataacatctttattttgtacggcatcactaggaagcccttcaaa
tatcactttaccataatccaaaactaaaactttatcacatagtctatttacaaatttcat
atcatgctcaatcaataaaatactaagcttatttttatttcttaaactaaatatcaactc
tgctaattcgtccgtttcgctaggattcataccggcggctggctcatctaataataatag
cttaggattcgtagctaaagctcttgctatttcgactttacgctgctgaccgtagctaag
gctatttgcaaattcatttctaaatttgaaaataccaagttcttcaagaatctccgaagc
tctttgtttggctaaattttcagactttctaaaacgtcctatatgagaaattgcttctaa
aaagctgtattttgtagagttgtttaaacctatcaaaacattgtctaaaacactaagaga
gctaaaaagtctgatattttgaaatgttcttgctatacctaaactaactattttatgagg
tttaacactatttaataaaatagaattaaatcttatttcaccgctagttggagtgtatgc
tccggttattatattaaacatagtggtttttccggcgccatttggtcctataagaccgaa
aatttcaccttctgaaacaccaaaacttgtctttgcgatagcttgaactccaccaaaact
cttactgatatcttttagttcaagtatcatttaccgacctttttaaatttattaaataat
tctccaagctccatttgtcccataattcctcgtctagcaaacagcattacaaatattagc
actactgaaaataccaccattctaagacccggaaaagcaggagtttcatagccaaatata
ttcataggttcatctaaaaatctcaaccactcgcttcctcctataaccaaaatcgttcct
agtattgctccggtcgtacttccaagacctccaagaactataatgataagaagttggaac
gtaaacataaatgtaaattgatccgggcttacgctgcctaaaagcccgaccaaaagagca
ccccctacgccttcaaaaaatgcgctcacacaaaaagccaatgttttgactctgaatgta
tttatacccatagcagttgcggcgtcctcatcatctcttactgctttcatagctcttccg
aattttgagtatattaaatttaaaatagcgacaacagctattatcgccaccgatccgcta
taaaatatatttgtgtatctgctaatatttccatccccatctactcttaaaacttcattt
aagccaagagagccatttgtataagcaggaaaatttacagctaaaagctggataataaaa
ccaaatccaagcgtaactatagcaagataatcccctcttacccgaaaaacaggcatagct
agaattaacgctaagatagtagcgcatataccactaactagcatagcaaaaataaaattt
gtagtatgaatagctaaaatgatacttgaaggttcagttacgtcaaactgatagagtttt
gaatctgagtttaaaagcaaaagagctgccgcataagctccgatcgcaacaaaaccattt
ggctcaagactaaattgaccagttactccatttatgaggttataacttatggctaggatt
ataaaaatagcgatattatttactattcttagggaatattcactaaaataactattgctt
agaaaaagaaaaccgactgccaaagctacaaataaaacatatctaaatttacaaatacac
attattaaaacctacttttttcaaaattatatccaagaattccagttggtttaaaaagta
aaactaatatcaaaaatataaacgcaaacgcatctttaaatccagctaaatcaggaaata
aagcaaccgctacgacctctgtaaatcctatgataaatccacccagcactgctcctccaa
cacttcctataccgcctaacacagcagccgcaaacgcctttagtcctatcaaaactccca
taagcggatctatactagggtaatttaaagcccaaaatacaccgcctatggcagccaaag
acgaaccaagagcaaatactatagatataatcatatttgcatcgattcccataagatgaa
ccgtgcttatatcaaacgcaagagctctaattgccattccgtattttgttctataaagta
taaaaagtacgacagagagtaaaaaaagtgtgataatcggtactaaaatagcagtcatag
ctaagttaacagatcctatagtaactaattgttcaaaataagacggtaccggaaatgatc
gaggagttccgccaaatatcacttgaaaaacattttccagtaaaaaactaataccgatag
ccgtgataagaagtgagattctaggagcttttctaagcggtttataagctattctatctg
taaatactcctaaaataatagcaactgttatagcaaacaaaagcgcaaatccaaaaggaa
ggctaagactagtcatagaaaaaagagcggcatacgctccaaccatcattatatccccat
gagcaaaatttataagtcttaaaactccataaaccatagtataacctatcgctataagag
catacatagagcctaaactaaaaccatttaccatctgttggagaaaaagtgagctatcca
taattttcctacttttatttaaaacttcaaatttaatttacttttttaaataccaaattt
gataattaaaaaagtaaatttcatatgcttttaccactaaaaaatttatcgttataaatg
ccacaaaagaaacctaaactaaattattaacagaagtatcttgagattattttagcagct
ataaagtaaaaatctatactagaaggcttacttctagtacataaacttattatatgaatt
tccactaaaataactcaagaaacaatatgtgaaaattaaggattcacggtatctttatat
acagctctcccatcctttacctcttttataacgactgaacggatagcatttcctttagaa
tctatgtttataataccagaaacaccttcaaaatttttggtctctttgatctttttatta
acacattctctatcttctggattctcgcatctattcatggcatccaccatcaaaaaatat
gaatcagcacctaaagcagtaaatccaggaacatttccatcgcctttttctttagtataa
gcagccacaaactctttgcttttatctgttgggggatttgaactatcaaacgcatccgta
taaaagtatccattcgaagcatctccagcaagctctataaacgtatcatttgatacgcca
tcgccgcttgcaaattgagtttttaagcctatttgtcttgcttggcgcactaccaaagct
gcctcaggatggtaaaacggcatatacactatacttggatttaaacttcctatttgagat
actatagctttgaaatctttatctccgctacttatcttaagttcttttaaaacttttccg
ccatctttttcatactgttttttaaatgcttttgcaagtccgatcgaataagaagtcgat
tgatctactacaaccactgcagtttttaagcctaaacttttagcagcgtaagtagcaaag
ctagtaccttgaaaagagtccataaaagtaactcgagcaccgtattttgcgcggtcaagc
agtttatcggcagttgctgctggagctatcataggtacttttttctcatctgctatttga
agcacttgctgagtatttccagtgaccatggctcctattaagccagtaactttatcatca
cttactagtcttgtagtagctgttgtggtttctaccttatcacctttattatctaccaaa
attaactttagcgtatctccgttttttaaagttggctctaatttattcgccatctctata
cctgcccacgctgtttgaccatatgctgcaacagctcctgtgataggcataacaacgcct
attttaatctcttttgccatcaacgaagtagcagctactaaagcaatagatgctacaagt
gaaattttcttcatatatactccttgttttgctataattttagataatacataaatttat
cttaatataacagataattagatataaatttttaaaaaatttaaagcagtgtaacaattc
gaaatacagaaccgaattatggtcaattgaccataatgctactcaagataacttccttgt
tgagtaggctttgtacttatattgctattttttatattatcttcaatggcaaatgcgtca
tttccttttatataggctattatatctccgacttgagaaaaatttacattttttgccata
ggctgcataatatattttaatttaccgccaaaagtaggatctgaattataaccagacata
gatgcagaaatatcttctgcactcatgtcggctaaacgctgagatactcccatagcccta
cttgttcctttgtctccatggcaatgcttgcaatttgcattataaagctcttcaccttta
ctagcattgtaagctctatttttatctactcctatatttataaatccaccgctattatct
tgtggagattttttatagacatttatcgatacgttttcatcttttgcgtacttttccaca
agagccttaagctctttgccaaaatcacctttagcttctataacatagctactatcatca
gctagatcagcagcatacataaaacatgcgagacagatgaaaagtaacggttttttaaga
aaattcataatattccttatggattaaatttatttaattatacagaatatttttttaata
gttgataaaaagagtatttaaatttaaaaagatttaaggataatagacccgaacaagtcg
ggtcatagagattagaatacgtatttagcttcaaatctgaagtgatcgtttttgaaatcg
tttttgccatctatctcatctatttggtaatgagaccagaaagcttggaatttaagtttt
ttgctgtatgcatagctaactctaggaactacttcgtaagcattaactttaccgtttgaa
gtagctttagtaattttaccatttacataatcaataccaactctgaatttatcaaaagta
tatccaagagctccaaaccagtagtggttgtcgccgtaaaagaatgagtaagtatcaaat
agatcttcaccagcctctatgaatgaaccttgatcttcaaaagacacaacagaaactttt
ttatcatcagctgataaatcaacataaccagctctgaaatctacaccataagctttagcc
atagcttcgatagcccagaaagtagcgtcatcagctaaattatttgtgccttttttgaaa
tcgctatctatgcttgagccagcgaattgtccgtgcaatccaagatttaaatcagcagtt
gcatcaaaatttattgcaacgtctatagcgtatagatcagtaacattttcaagcatagca
taccatagttggaagctaactggatcataagaaccgatagcagctacgccataaaggtta
ttttggtaagtatgtgagccatttactactagacctttagttcctatgtttgtatcaagt
tgcaaatcatcaaaagcaatagcagcaagagttaaacctgtgatatctgtattaagtact
ttaatacctgttcctaccatatcatcagtaaagaatgttccaagaacttggcgaccagct
tggatagttgtattaccggctttgtatcctaataggaattgtctaacattgaaagtttga
ccatagttatcaaaacctacatcttgttgtccaacatttgcttgtccgcctgttatatga
tcacctgaaacatctctactatcatatctaaagcctactacaccaaagaagttatcatct
agtgcagctttaaagttgaagtcagatttaaatctatggtatgcttttgtatctttacca
ttcatatcagattgagcactatcaaatctgtacattgcaaaaccagatacatcaacattt
tttatagcttcctcaagtggagttgcagatgcaacggtagataaagcacatgtagctaca
acggcagctaaactcattttaactaatttcattttttctccttctaaaaagttgtcaagg
caattttagttgtaattaacttaagaatagataaatttttaaaaaatagttaccgattat
ttaccaaatgagaaatttcgagacattttgtactatattttagtatataaatttaaaaat
cagttaaatataataaagtaaagctatatgtaatttgtacaaatactataataaaagagt
tactttttaataaaaataagtttaaatttaaatattaagaaagacccgaacaagtcgggt
catagaaattagaatgagtatttagcttcaaatctgaagtgatcagttttatctttacca
gcattgtctggctcttcagttatatgtgaccaccaagctttaaaattaagttttttgcta
tatgcatagctaactctaccgactaactctgttttgtctgttttaagaatatttgtttta
ttttcaccatcgatgtaatcaacacctactctatatttctctaagaaagtatatcctgca
gtaatgaaccagtatttgttctcaccattgaataatgtatagtctaatagatcctcgcct
ggttttataaatgaaccagcatcctcataagatacaacagaaactttatctttatcagct
gagaagtctatataaccagcgctaaagtctataccaaatccttcggcagttgcttcgata
gcccataaattagcatcatctgctgagttgtttgtacctcttttgaaatcgctatctatg
cttgagccgccaaattgaccatgtaaaccaagagctagatcagcagttgcattgaaattt
actgcaacgtctatagcgtatagatcagtaacattttcaagcatagcataccatagttgg
aagctaactggatcataagaaccgatagcagctacgccataaaggttattttggtaagta
tgtgagccatttactactagacctctacttccgatatctggatcattttgtaaatcatca
aaagcaacggcagcaagagttaaacctgtgatatctgtattaagtactttaatacctgtt
cctaccatatcatcagtaaagaatgttccaagaacttggcgaccagcttggatagttgta
ttaccggctttgtatcctaataagaattgtctaacattgaaagtttgaccaaaatcccca
gcacctgcgtcattaacaccaacttgtgtttgtccgcctgttatatgatcacctgaaaca
tctttgctatcatatctaagacctaaaacagcgaaaaaattgtcatctaaagcagttttg
aaatgtacgtaagatgtaaatctatggctagcttttgtatcactgccttgattaccattt
gcatcaacttttgtgctatcaaatctatatctagcaaaaccagatacatcaacatttttt
atagcttcctcaagtggagttgcagacgcaacacttgtaagagcaccggcagctactata
gcggctaagctcattttaactaatttcattttttctccttctaaaatgtgttatgggtaa
ttttaattgtaatttgcttaaaaaaagataaatttcatacattttattgataatatctac
caaaatatatttttaggtgagatttgttactaatctcacctagaaattttagaaaggagt
taaaattcggattgcttctgaaattataaataaatttagtaaatgctcggtaattatata
aataaatcagaaatttagtttttccgccacaggagctgcgattttagactgtttgctttt
atctcttttatgtacttttaaaatttgttttgatttttcaggatttgcataattttgtat
gataagacttatgtaggtaatcttgctgccttctatctgagcatacaccaaatcacctac
tttaaacccgttttcactagaaatagcacttgcaaatttaagctttgaatttgatgtttc
aataccgcgtatatcatacttccaacctccttcggcttgttcaattttagcaatagttcc
ttttatatatttcggaattacttttgcgaccggaggttttggcgttggttttggttttgg
tgcggaagtaactccgcacccagaaaaagcaaacatacttaaaactgaaattacaagcat
attacgcagtgacatttaaggtgttacctcctaattcggatatgcgttgatttatctgag
aaattgccttagacatagtttcttgcgatatatcaggaagttttgagccccatagtttct
cggcttcggtaaaacctcttttaactccttctaatccactttgaagcttttcaagattat
ctccagcaccgcttataacaaaacctgctattctatcagcagtatttgtaactccaaaat
acccattttctgatatcaaagctttagcttcaccttgacttaaactagatataggttttc
cggtatagcctgtttgtgatatatttttagatattaaatcacttaaaccgctgctaagcc
cgctagaattattgctattgcccggcataaatggctctggaaggctaaatgacataagcc
caacttgaacatttatattccctgaagtattactgaaagtgttattctgaaactgtaaaa
aataattttgggtaatattttttgcatctatttttgaagcactttctttaattttctcta
tattttccggtgaatccggttttatgtttaaaaaaccgaacatactattggaattaaaat
cacctatttgcatattctctcctttttatatttaaaatattataatatctcatatctata
aatttcatttattataacagatattttcttattttcaaatccataatcgctactaaaagc
aaaagattctataaagtttttagccaatctttgatctaaattcagactcatatgagcatg
aaactcatcttttgagatcctatacttataaacagcattgcgtggaaatttatttggatc
aaataaaaagctatctttggtctcatcaaaaccaaaaatatagactttgatatctgaaat
attaccattatctatagtcaaactattggaaaatcgtactttgtttttaggatttgattc
taaatttaaaatcaactcatcaaaacttttcacacaatctttgaaaacaaacatttttat
agaattatcaaaaatatttgtctcatctctatttttaacaatatctgaaatgatataaaa
cccttgcatatgctttgaagcggtgattttatactcattaaaatttccgctataagcggc
agttgtagcgtctgttgcgctatcatctaaaatttcttctatgataaatgctttgtccat
atttatctcttttcatagattagtttaacttaagcattttgtatatcggtaaaatttgga
tttttttaaatttgaaaggagtagcttccaagataaggaagctactaaatattatgctaa
ttcatcgctgaaatcagcatttgcaagacgtcttaactgacgatatcttctttgcgaatc
tgctttattttgactaaataattcagctgcatgttctggatttagctttttaagcgaatt
atagcgaacttcatttagtaaaaactcttcatatctatcccactctggttctttagacgt
gatcttaagaggattttttccttcttttactaaacgcggatcatagataaatgtaggcca
ataaccgcattttgtagcaagttctgcttgatctccagataaagataagccgcctttaat
accgtgagctatacaaggggaatacgctataacaaggcttggcccattataagcttctgc
cgcagctatagcttttactacatttgcttgacttgcgtttgaattgatttgtgctacgaa
aatatttccgtatgtcatagcgatttgtcctaaatctttcttttgaaccgctttaccgct
agatgtaaattgtgcgacagaaccactacggctagattttgagctttgtcctccagtgtt
tgaataaacttcagtatcaagaactaaaacattgacattctcaccgcttgctaaaacatg
atcaagtccgccatatcctatatcataagcccaaccatcgccgcctattatccattgaga
tttgcgagatatatattttttcaagctaagaagatcttttactccatcaacttttttatt
cgcttcaagaagcggcactaacatatctcttatttgagctgtttttgtgatatctccttt
aaactcaatccaatctttataaagagctgcaagtgcatttggcactttatccatggtatc
tcgcataatattttctatgcggtggcgtatagtttcagttgctacttccatgcccatacc
gaactcagcattatcttcaaaaagcgaatttgcccaagctacgccatgaccgtttttatt
tgacttacgataaggcatagatggtgcagaacctccgtaaatcgagctgcatccagtagc
gtttgctaccatcatatgctctccgaataatcttgtgaccaaagttatataaggagtctc
tccacatccagggcatgcaccgtgaaattcaaacaacggctgagcaaatgtagctccttt
cacgctgtctttactcatcaagtcatctttatattttacatttttaaatagataatcggc
attttcttgctcacctttatccatctcttcaccaagtggaaccataacaagagatttctc
tttgctagggcagttttgagcacaaagttcgcaacctgtacaatcaagaggacttacttg
aattttatacttgaactcttttatctctttcccttttgcatctaaaacatgagattttac
acctttaggagcagcgcttagctctttttcatctataagaaaaggtctaataactgcgtg
aggacacacaaaagcgcattgattacactggatacaattttcctctatccattttggaac
cataacacctacgccgcgcttttcatattctgtcgtaccagcttcgaatccaccgtcttc
ataacccaaaaataccgaaacaggaagatcgtctccgcgtgctgcgttcataggttttac
tactttttctataaaatcgtcacctatatatttattttcacttataacttcatcttttaa
ttttgcccattttggatctactttaatttcaactaatttatcagcgccttgatctatggc
tgcatagttcatctcaactatcttatcgccttttttagcatatgtttttttagcatactc
tttcatatagttttgagcatctttaaagtcgataatatttgcaagtttaaaaaacgccga
ttgcataattgtatttgtacgattaccaagacctatatcataagccaattttgtagcatt
aagtatatagaaatttgcttttttctgagctaataaacgttttactttatttggaattct
ttttactgtttcatcggcatcccagattgagttaagtaaaaacgttcctccatctcttaa
tccatctacaacatcataaatatcaagatatgcagcaacggagcacgctacaaaatgagg
atttgatactagataagttgagcggataggttttttaccgaatcttaagtgacttcttgt
atagccgcctgattttttactatcatatgcaaagtaagcttgtgcataaagatcggtttt
atcgcctataattttgattgagtttttatttgctccgacagttccatctgcgccaagtcc
ataaaataagcactctatacagtcatcgtcgctaagtgatattttatctccaacttctaa
agataaatttgttacatcatcatttatacctactgtgaagttgttttttggctcatcttg
ttttaaattttcaaatactgccaccatctgagcaggatctacgtcttttgagctaagtcc
gtatctacctccgactatagttggggattttttacttccataatacgctgcttttatatc
aagatatagcggctctccaagacttcctggctcttttgttctatctaaaacagctatttt
tttaacagattttggaatcacatcaaagaaatatttcaaactaaaaggtctatatagatg
tacttttactatacctactttctcgcctttgcttcttaaataatcaacaacttcttctaa
agtttgcgtaaccgaacccatagctataacaacacgatcaggctttttatctccataata
tacaaatggtttatactctcgttttgtctcttttgaaatttcatccatatagtgagctac
cacatctggaagatcatcataaaatttatttaccaactctcttgtttgaaagtatatatc
atcattttgagcagttcctcttgtttttggactctctggattcatactttcgtcgcgaaa
tttttgaatagcttctttatctactaacttatcaaaaacagagtaatcaataacttcaac
tttctgaatttcatggcttgttctaaatccatcaaagaaatgtaaaaacggtacgcgacc
tttaatagcagccaagtgggcaactcctgctagatccatcacctcttgaaccgaacctgt
tgcaagcatggcaaaacctgtttgtctacaggcatacacatcttgatgatcgccaaatat
agaaagagcctgagcagctatagaacgtgcagccacatgaataacgcccggaagcatctg
tcctgctattttatacatatttggaatttttaataataaaccttgagcagcagtataagt
agtagtaagggcaccgacttgcaagcttccatgcacagttccagcagctcctgcttcact
ttgcatctccacaactttaacaggcataccaaaaatattttttttaccttgagaagccca
aatatcagtataatcagccataggggaactaggcgttataggataaatacctgctacttc
agtgaaagcataagccgcgtatgcagcagcctcattaccgtccattgtcttcataacttt
atccattaggttaccttcctttcaatcgtgtaacttgattttataattctacatatatat
aacttaaagtttggctcctattacaatttaaattgctttttaaatttaattcttacttat
ttatcgttagagttattgtaattatatataaaaatactgaaataaaaattaatataaaaa
tggctttaaataatattataaatttgaaatgatatttacgcgctcgaccgcttcttttgg
atttttttctacccaatcacaaattttaaataaattatcgatcttctcgtatccgcagct
aactcctatactaattatatttgcgcctttagctgccatagcgtccatagaagtatctcc
tatcatataagcattttgatttgatttatttaaatttgaaagagcttttaatataggttc
tggatgaggttttggatttataacatcatctttgcctactactgtttgaaagtattttcc
tataccaagatgctctaataaacaaatagagtattttgaagttttagtagttacaacgcc
gatatcagctatattgctagctaattctacggcttctttagcaccgtctaaaagctttgt
ttgctctaaatacgtttttctatatgcttctttataggtatctacaaaattcaaaacaag
gctatttggaactccaagagagcaaaacatataatcaagaggatgaccaattaaagagca
aatttgctcatcatttggctgagcaaatccaaatttagaaaacgcagagtggaatccatt
taaaatagaacttgtagagtctatcaaagtaccgtctaaatcaaacaatatagtggtttt
tggcaaattatatcctattgtttttcataaacgtgatgcgtaacaacctgaggaaaaggt
atagaaatgccattttcatcaaatgcaagcttaacttcttctaacatctgatgataaacg
ctccagtaattctcattgtttgtccaaaactttgcagttaaatttacactattatcgcct
aaactaagtacgccgacaaatggtgccggatcttttaaaatagtatctttcttttctgct
atatctaaaataatatctcttgccaactttaaatcgtctttataatctatcccaaaaaca
agatcaactctcctagtaggactcaaagaataatttataatgcgcgaagatataacttgc
gagtttgggataattattatcttattatctccggttctaaggcatgtgctaaataaattt
agatcactagcaactccaaccgaaccgcctatttcgatgttgtcgcctaatttgaacggc
ttaaaaaagataataagaactcctgctcctacatttccaaatgtatctttaaacgccata
cctatagccaaacccacagcacccaaaacagccacaaaagacgtagtttctatgcctaaa
tttgaaagagccgctaagataacaaatataaacaacatagttctagcactatttattaca
aaattaccaagcatagggtctatttttgttcgtttgattattttttcaagaacaatggca
agtttggatatgatccacttgccgataaaaaagataagaatggatactataaatttaata
gcgtacttactactaagtgcaagtacgctcatatagtcaatgttttgtataaaatccata
gaaactatttatttctaaatttagcttcaacgcggcgattttcagcacgtccttcttttg
tagcgtttgacgctataggttgttcttcgccaaatccaactgttgtaattttatttttac
taacacccattttttctaaagttgccgctactgcatctgctcttttgacagatagttttt
tattataatcttcaggtccagtgctatctgtgtgaccttctaaaatcactctatattctg
gatttgctaccataacatctgcaacttctttaatttttgcttcatattcaggagtaactt
ttgcactatcgaatgcaaaatttgcttttaaacttaaacggatcactttctcacatccat
attcatctacaacaactccttttggagttccaggacatctatctacgttatctaaaacgc
catcgccgtcttcatcacctatggcaggaactattttagtaggcgctggagctggttgct
cttctaccaaaacaggagccggagctgccgatctagactcgccaaatccaactgcaaaac
ctaaagtgtataaaaacgtatttgatccattattccaatcaagtgcatctctggcctctg
cttttaaagcaaaattatctgtaattttgtattttaggcccaaaccagcttgagcaaatc
caccatcttctacatcattggcttctctagtaaaatcttgataaccaacaccaattagtc
cataaacagagatagtatcggtaatagcaaaatcttttactaaatttaaataatatcttg
taacatcagtttcaaagcctacgggcacaccatttttatgctcaaaactaacattttttg
aataatcaaaaccaagctcaatttgacttagtaaaaactcatcaaggtttcttgcgattc
taagacctacaaaattttgatcgtctatgccctgagtaccttctggatgagcatacccaa
caactggagtaaattcatagttataagcgttggcaccaaaaagagctgacgcgacacata
tagctaaagcaatctttttcattttcatttccttcttaaaatttttttgatattttagca
cgaatttcataaaaaatagattttatttttaaaaatttaaaaaattatttgaaatataag
cgggagtagagccgccagacaagcgactctataaattattacaaaaaggaggttttatct
gttggacaaaagaattatacttagttctttttaacttaattataatttattataaactat
tgctaaatatatgaataaatttgaaaagatggtttggaagccaaaaaagcttccaaattt
gagaatattgcgaaataaaaattatctttttgagaattgtggactacgtcttgcttttct
acgtccgcattttttacgctcaacaacacgactatctctagtaagaagaccttgtggttt
aagtgcggctctaaaatcagcatcaatagcagctaaagctcttgaaattccgtgtcttaa
agcttctgcttgagcagagtaacctccgccaatagttgtagcagtaatatctatagacgt
ctcttgtttagtaacaagaagaggttgaacaacttttagcttaatagcttcgtgtccgcc
aagccaagtatttagatccataccatttattatgattttgccactacctggttttaccca
aactttagcaactgctgtttttcttttacctgttgcgtatgttgttgccattgttatttt
ccttctttagctatttgtgcagtatgtgggtgttcattgcccgcataaactttaagtttt
ttaagcatttcttttccgagttttgtctttggaagcataccgcgaaccgctaatttataa
agtttttctggtttatttactaataaatcaccgaatttttcacttttaacactgccgaaa
tagcccgaatgcctgtgatacagtttagcttcagctttgtttgcacccgtgaactcggct
ttacttgcattgatgataatcacataatcaccgcaatcaacgtttggcgtaaatcccggt
ttatgtttgccacggaggtaagttgcagcttctgttagtaatctaccaaatctctttcca
gcagcatcaagaacgatccaatcgcgtttaacttcgcttggcttagttatatttgtcata
atcttgccttttattctttaattagagttggaattatatcaagatttacttaaattttac
tgaatttaagaataattttagattaaatctacatttaaaaactctactttatcgtttaga
agataaataattttcccgacaactcttttttgaggataaatttgagataagatgctcata
tattctctaacttgatcttcattttgagttatgaatttctttgaacttttatagtccatt
actactatttcatcatctcctatgcaaagcagatcaagtcttttgataacttggttaaat
gcgatatcttgctcttttaaaatatttttatcttttattatatttttaaactcaacgcta
tttatcaaatttagaaccctatttataatatcttctatactatttttggataaaatggct
ccaaattgatttatcagagctgtttttgcgttttttaaattttcttcttcaaaatcaaaa
atcatttcaagacagtaatgcagcgcttctccaaagtatatagattctaaattcagctca
tattcatcattttgtttatcgctaacagcttgtttttttatagtttcaaactcttctagg
cgctcaagtcctccataaaaactcatacttgttttactaggctcgatcttgccgacgcta
aatggctttagatcaaggtaacaaatttgctctttggagctggtaaatgctttaaaatat
gacggttttaagccgtttgaatccaacttcgacataacaatcaaactatttttagctctt
gttaacgctacataaagtttgttgatatcctcttcataatcaagatctttgcacttctgt
tttaaatttataaactcgctatctccgagattttggagtgcactatcatttagctttata
tcccatttttgctctgaattattgtattcggttataaatacgtctatgtttgagccggct
ctactaagtctatcggctactataacgtgatcgaactcaagccctttactcttatgcaca
gtaagcaaagtaataccgcaatggctagtgtcggcacttggagtttgatcgttttgtata
ttaaatataaaatcaaatatatctgcatatcccaagctaatctcataaagtttaagtaaa
ttcttatcaaaacactctaaattcagataacttgctacaaatttaagcgtactagcaagc
tctgctgtggcatttaagctcagcttggattttttctcccctataaactcgtgaacacta
taaatatatatctcatcaccgaataaacagtatttaataaaatccaaaacgactctaaca
ttagctgagtttataagtaaatttgagcctccagtagccaccggtacgccggacttttct
aacttatctttgatatttatgatatcgctatttttccagcaaagtatagctatatcgtca
tatctaacaccgtttttgacaaaaaattctatcttttgaaaaagagtatcataaaactca
tcgctaacaaactcacaaacttcgacgtaaccttcattttctaagcacgataattgagtt
ttataatattttattttattactaaatgtttgatttacaaaatttactatatttttagcg
cttctatagttactctcaagacttaaagtctctatttgtttatagctgtttcttagtcta
gaaaatagctctttcctgcctcctctaaacctataaatactctgtttaatatctccgaca
taaaaaaagcttcctatatcattttgcccacttccgctaagagtctcttcaataaggggt
aaaagtatatcatactgaattatatttgtatcttggaattcatctataagtatatgtttt
attctatcatcaagtctaaaatatagcatatcactatctatattgcctaataactcgtaa
accagccttgtaacatctataaaatcaagcgcattttctttttttatcgcttcaaatcta
ctatatttatatagataaataaacttcaaaagctcattgattttaaactgctcatactcc
aaataatatttttttaaatttgaaataagctcatccctaatcatcataaattttgcattt
aaagcggctttttcaaaatatttttttgaatcaaactctttaataagcggtttaccggcg
atctgagaaacggtgttagcttcaaaatttttcaagaaatttttatccgatgaaatctct
aaagctaaactttttaactcactaaatttagcaaaaacataagattcatcaggaatcttt
gaattctcaccaaaactaggcaaactaatgttttcatacagaagctctagcgtttcgaat
actctatttttattgctatttgtctcttttatgtaaaatgcaaagctttctaaaagatga
ttttgttttaaattttttataaattcagaccttgttaaaccatttaaactagttcccgct
ttgaaatctggcatgataccgagatttaaactaaactgccgtaaaatcatcgtaaaaaac
gaatcaaacgtagaaattttaagttcattttttaaaaaattacccatatatttatctctt
aaactcaaaatatctacagcactaagctctaaaatcttttcaagttcgtttaattcgttt
tttttactactttcgtgcaaattgcaaaaagcatctataatacgacttttcatctcattt
gctgctttttttgtaaatgttagagcaagaatttttgctatatcgttgccttgcaaaata
agagctataaatctaacggacaaagcaaatgtttttccacttcctgcgctagcctctaaa
gccaaataacgagaaaaactcattttagttcctttttgcaaaaaacaaaatacgcacagt
attggcacgctttttcatttctatcaaaacaaacttcatttttgaactcatctttaagac
cgtttatacactgtgctagctcatccgtattagtatcatttggtataaatttatactcat
tttttatatcatagtaaaatgatatactattgtgtccgaataaagcttcataaaatgata
gttgaaaagattttttaggcactgttccgcttttataatctataagcataaaagtatctg
cacttttatctattctgtctattttaccggtgatcttaacaccgcaaaactcgtttttaa
gctctttttcacactcaaaaacgctaaatccggagttaaaatgagtattttgactctctt
caaatttcgctaatccggctttgaaaatttcactatctagcgtatctattgtattttcat
actttttaaataactctaaaaactcttttttcacgaatttagttttaaatttagaaaaat
attcttgcaaagcagagtgaattgtacttcctaaatgacttgaaatatctttatcaaatc
cacgatattccttaatgcccaaaatataacggtaataatactttcttttacaagcaagat
aagtattaaggcggctaaatgataactccgtagcgaaaaaatcatgtcttaaatagatat
cttttttttctaaactaagctttattccgcctgatttaagtgagtttagatacgcatttt
gagtatatttttcatcgattctaaaagaaaaatccctagcaaaacgcgacaatatagact
cttcgtcgctaagatatgatatgcttactttttttgcacgatttatgaggctttcataat
aaaatctctgtaaattttctctatcttgatggctgatgagtcccgctttttttctcacag
atgagcttaaaaacatctccttttggctacgttttggaacaatatcatcattaaaatcta
taataattaccccatcataatttccgcttctactttctaaaacacccattacagtgactt
ctgcgccacctacaatacttaattttgcttcttttaaattcatcaaaaatatctcaaata
aacttccaaatctaagagatgtattttgtaaaagcgcgcctattaaaaacgcttcattta
acaaaatagtttttacttcaatactcaatgtaaatttagaaataatactagaaatagcgg
aattaaacctatcaaaatcacaactttgattatatattttattcaaatttgaataaagat
ccgtatcaaatttaaaataatttaaagccgaaatcaagctatcaagactactattttttg
atagataactttcatcgtattcataaactaaatcttgatccaaggcagattttagtgtat
ttaaaagaacaaataccggctcagtcgtaaaactttttcccatagcgtaatttagcatat
tacgctcatctgcattttttaaaatctcataaaaactctcatctggtaaaaccacggcta
tcttttttggatctattccgcagcgtacaaaattagaaatctcgtcaaaaacataagcac
actgcaaacttcttatagaaaaactttttagctttatgtctgtatttttttctattttca
ccttagaaataactgtttttcggctcaaatttaaaacataatcaaagccgatctcaaaac
tagtttcacaaatttcgcttatgctttcgatagttttttgattaaatttacttgaactaa
actctataataacacttacgtattttgaaatctcgcaaagtatataccagtctaattttg
aaaatataccgtctagttttattttgatctcatcgtaattctttataaaatcataattta
tttgatactcgtcaggaagagagatatcatcgtaaaatccggcttctttaagcataataa
gataaagttttaaaagctcctcaagtatgcttagatgctcatcataattcgcatacgtat
cgctcctaacaagatcttttatgctcacaaattccctttttaactctttaaaaaaggaaa
ataaataatcgctattttttaaaaatgcaaaaaactgcgatcctacatttatcacgctgg
agatattttgtacgctttttgcagccttttgcattattaaaagtctatctatttgactag
ctttttttaaatttggaactataacaatttgttgttcaaaccgagcgatagttatagctt
tggagactaaagagtttgagcgtgaatttacaatgtaaaactcacgaacatttcttgatg
agctaaggacgtttaaaatcctatttggcgtataattcaaatttaaaaaatcctacacta
tcgtcattcgcagctagtttcatcataacttgccatctgcctggcatagttaaatttaga
tcactaattctaaatttattatcttctaacttaaaatttaaactcttattaaattgatta
gtatctggtctagaaagcagaagttcggcttttaaatttgtagcatttgtatcaaaaact
agctcaacatttttatttttatctactaccggaactattttgttacgccttagtttttga
ggttcatttttatttagaagtccgtctatataaatagtagcattttgattaaatttaaaa
tcttgatcaaatttagcctgcttgatctggatctcgttgtatccgttttctacattttgg
tatttatcaaaatagaaattatccaaatgaaccggataatccagtgaataatagacagta
taaatacaagcacatactatagcaaatatagatagcaaaatcccatatggccaaaaagtt
tttctattttgcataaattacctttttatttttcttattgcaaatacgactatgacaagt
ataatcgaaccataaattaaatatctaaagatattaatagtgtttctatttgagtttcca
atggagctttttaaaactacacctttggagtctgctatcctatctgctatatcggcgtag
ccatttaacatagctgcgttgtatatatctttgcctttatttgaaactagtatcggaagg
atagatccactttctggataaggactaagaacagcttctttatcaaaaagcgaattggca
tcgtttgaagtgtagatatctactttgccagttgtagctccggcttctttaggaactaat
acaagaataacatatggaggctttaaattacttttaaaaggcttaatagcttcatcgata
cttgcagcgttcaaatttgaaaaagtaatcaaatccaaagtgacacctgttgtctctttt
aactctgcgcccatctcatttagtttagattttataggctcgcttaaaactccagcatta
tctatggtagcagcattaagaccaaagctacaaagagcggctaaaaaaccgctctttaac
aaagttattaacttcatcctaaaaataggctatttggagttaaaaccgaccaagcagtta
tagccgctgtgattataagaccaacaactatcaatgattctaatacatttgacattttta
ctcctttataaccattacttctgaggcttgcttagtactgcttttcatctgtacagatgc
aggatcgactaacttatacggtttttgcataacattttgttgtgataaaataccaagata
tgttaaaaccactaaaatagttagcaaaagcacagtagcgatcagcattccagatactcc
gcttattccaaaaacggatctatttgtattttccatgctactcccctttcgaaagcgaaa
ttacatattcgccgacagctttttcttgagtctcattaagtattcctgagccggtgaatt
ttggcatatgtcctatatttcctattttaccgcgattaagaacatctacgacaaatgatc
ccgaaccatatttagtaagatctggagcttgtccgtccatacccttaccatcatctccat
ggcaagctgcacaagtaggccatgcttctcgtccggctgctactaaattttcattataag
tagattttatagctgaaatctctttagcaacaaaagctgctacagccttagcagtaggtt
catctaccataccgcctggcatctctcctagaggatagtcaagcccttttgagccattta
cgacaacatcataaatagctttttcgcttccccatatatttaaatctgcagctttgccgt
ttataccatcacctgtgataccatgacagctagaacattgcactaaaaaaacttgttctc
ctatagcttttagctcctcagcgctagcaccttcaaatttagcttgaaaactcttattat
aagctttcacttcttcattgtactccccgatttgagagtatgaatttaaaggataaccta
ataaaaaataccatattgcccaaactatagtaagaacaaatacaatagcccagccaatcg
gtagtggatttttatattcgcctattccatcccaattatcttcactaagctcgccgcctt
cttttttttctttcatcagcttaaatagcctaccaacgacaataagtgtcaataaaatga
tagctatagcgccaagaatagaaagcgaatttacactatcttcaagattaaaccatttca
tttttcaacgctcctcttagcattattgttattagtagaaacattttctaagatatcatc
acgtaactcatctttaagagctaaattcgaatacttttcataatctcttctacctgactt
ttcagattttttcagatgaaaccaatagccataaagtaatacaaccatagcgaccaataa
gacaaaatagccatatgcttgaagctctcttatagtttctacactcataacataaacctt
attttaagctattcaagtatgctataagtgctacaatttcgcgaatttcgcctcttgcaa
atgcatctttaacatcttgatctttcatttgtccaactatagccgccgcttcttctttta
ccatagcttgagttgcttcccaagtgccaagttttggcatatcttcagcatcatatggta
cgttaaatacttttttgatagtaaatgcctcagcataagcagtctctatatcagcatttt
tattaaacatatgtttatatgccggcataatagatcccggcactacgcttgttggatctt
tcatatggttttcatgccaatctgtacttctatagttacctatacgccatagatcaggac
ctgttcttttagaaccccaaagaaacggtctatcataagcgtattcgccactgattgagt
acattccgtatctatctgtttctgatttgaatggtctaattaactgcgagtgacatgcgt
tacaactatcttttatatatatatgacgacctgctaattgtaaaacggtataaggttttc
taccttctacaggtctagcacgatcagcaaaatctggcaatatctctataataccagcgt
aagctataaatataaatacaaataccgcaaaaaagaatggatttttttctaaccaactaa
acattcattcctccttacgcagccataggtgaagcactaactggttcacgctcaactggt
ttgcttgatgaaattgatttgattatgttataactaaacataaagaagcctattaagtat
agcaatccgcctatagctcttatccagtaatatgggattagaaccgtaacggtatctata
aatgaatacgcaagattaccgtactcatcagtagctctccacatcatgccttgagtgata
cctgcgatccacattgaggcaaaatatagaactatacctgttgtttgaatccaaaattgt
gcttccattaaagatttgctataaagctctcttttaaacacacgcggagtcatatgataa
agtgccgccatagtcataaatccgacccaaccaagagttccatcatggacgtgtccaggt
atccagtcagtaaagtgagctagagcatttacagattttatagaaagtataggtccttca
agagtagagaacatatagaatgtactcgctagaaccataaatttaattagaggattctct
cttaattgtccccactcgcccttcatagtaagaagcatatttatagcagaaccccaacta
ggaagtatcaaaactactgagaatatcgatcccatagtttgcatccaatctggaactgta
gaataaataaggtggtgaccgccggcccaaagataaacaaacattaaaccccaaaatgaa
aataatgaaagcttataactgaatatcggctgtccactctcttttggtaaaaagtaataa
atttgagctattatagctacggtaaatacgaacgcaacggcgttgtgtccccaccaccat
tgtactaaagcatcgttacttcctgcatacatagataccgaatgaagccaactacccatg
ccagaaactagacgagtaggaacctccatgttattaaatagataaagcatagcaacacct
aaaaaggtagctatataataccaaagagagatgtaaagagttttttcacgacgaattccg
ataagtccaaatatcgaaaccccccataatacccacactataacaactagtatatctata
ggccattctagctcggcatactcttttgaagtagataatccggcaaatagactaactact
gctaaagcgattactataacatataaccaaaaatgcaattttcctataaacattaggaat
ttcgactcgttcattgagacttttagcactctttgaccgatataataccaggtagcaaat
atacctgacaacatgaatccatagaccacgccatttgtatgaagcggtcttaaacggcta
aatgttccgtattcaccagctaggtagtttagatctgggtatgccatttgaaaagctatc
aaagttcctatacccatacctactataccaaatataatagtggtaaacatgaagtactta
gcgactgtatagtcataatttaatgcattacttggctgcatcaaaaagttcctcctgtca
tttttttatgttatcctgaaaaaaacataactttgcaattataaggtaaataaaatataa
attttcttaaaaagattaattttgtataaattataactctataattacccttaaaagcgc
acttttaccttataaattttttacaaatttgtttctattttatatccgagtcccggaata
ttttttattaaatttgctcctactttatcacggatacgttttataaacgttctaatcgca
gcgtcactcaccttttctccaacccaaacactattttttatctcctcatgaagcactaat
gtacccaatctttttactaaaatagagataaatgccaactctttttttgtaagagctatc
tcttcttgatttcttactaaaactctttttgtcttattaaatgaataaccaccgcctatt
tctactatatttgtagtgctgatcttatcttgagccaaaactgatatagcttcaaacaac
tcttccatatctataggttttattatgtatttatctatgccgatttctatagcttttagt
agtttttctttttcactaaatgcacttaaaatcactataggagtatcttttgatatatct
ctaatctcttttgacatatcaagaccgtccattataggcatagaaatatcggttactata
acatctggattaaattttttgaatttcttaagtccttcatctccgttgccagctaggatg
acttttgcaaaaattccctccatagcactgcccatactagttcttatcttgtcttcgtct
tctacaaatagaaccgtaagactctttaatatatcactcatcattatctcctttttctac
taaagtcggtatttttatctcaaaacaagttccaaatttaacgttatgcacacttatatc
gccattaaatttttctataatctttttgttcatataaagcccaagcccagttcctactat
aggatgctttgtagtaaagtacggctcaaaaattttatctttaatatcttcttttatacc
tccagcattatcttgtatttttaatatcacaaagcctttgctctgttttactgaaacttt
tatcaatttattatctatatttatctctctaaaagcatctctagcatttgtaaaaagatt
tacaaaaacttgagcaagttcatttttatatccggttaaaaaaatattcttatcatagct
aaaatcaagttttataccatctttttcaagcgttctttgaagcattatggcagcgtcttc
tactgcgctagaaactaaaaaactctcttttttagtattagaattaaaaaaattacgaaa
atcttctatagtgttactcataccttttataactgtttttgagtgatcatatatatctaa
aaattcgctattaggagtatttacggcttgctttaatctaaataaatctatactcaactc
atttaacggttgtctccactgatgagctatatttgctagcatttcacccatatttgcaag
tcggctttgctgaaacataagcttggttttttcctcattttttgctacttcttgaagaac
tctttgttcgagatttttatttagatctatgagttttttggtctgttctgctactttttg
ctctagtaacgagtttaaatccgtcaattcgttttgtgtttttaaaagtctctcattgag
gagaacgacctcagttacgttatgacgtatagcaacaaactcttctatatttcctttctc
atctagtataggaataatagttgtatttagataaaatgcgctgccgtctttagctttatt
ttttactatggctctatggactttttttgctaagatcgtttcccaaagaattttaaaatt
ttcgcttggaacatctggatggcggactatactatgaggttttccgataagctcttccct
tgtatagccgctgattttacagaattcgtcatttacaaaagtaatgtaaccctcaatatc
tgttttagaaacgatattacttgtatcgatagcagcttgatactgttttaatctttcact
taaatcaatcattttatagccataaatcctaaatatgataaatatacaccataaatcgct
atgataacagaagtagctattgtcattgtgtgtttgaatttagcacttacaagaccaacc
gtaccgctaaaaatcaacataacaggtagagtactaagaccaaatataaacatcacaaga
aaaccgttaaaaatacttccgctactaagagataacgccaaaaaataataaacaaccccg
caaggcaataaaccatttaaaaaacctaatatcatgaaagacagagcgtcatttcttttg
ctaaactttttaaaaaaacgcattattaaatttcctattttatcattttctataaaagct
aacagatttccgcgctttatcaaagctatagataaaataactagaaaaacaccgacgata
aaaaacacaaatcctttggtttttaaatttaatatcacgatagaaccaaaaaaaccaaaa
aaaatccccaagcaaacataagcaaaaactctacttaaatgataactgatactaagaaaa
actatctcttttctggttttatttgataatttagcattatatgccattacaaatccgccg
cacattcctatacagtgcgatatactaaacataagagcaatgctgataatgctaaatacc
gtacttatatccattatagtatttcaataaagtttttaaatatatatttgctctcgttag
gaccactactggcttctggatggtgttgcaccgaaaatactttaccgccgttatatctaa
caccttctatagtgttgtcaaaaagatttctatgagtaacagttgctacttcacttatgg
tttcaggaacattataattatgattttgagcagttatctctatactttttgtttctaaat
ttaaaaccggatgatttgcgccgtgttgtccgaatttaagcttataagtctcatacccat
aagcatttgaaagtaattgatgtccaagacaaattccgaaaataggaagatctgcggcta
taagtttttttatctcgcctatctcatttacaagcatttttggctcgcctggaccattgc
ttagaaatactccatttatctcgccttttttaaatttgtctatcaaaaaatcagctttaa
cattatgcggataaacttctacctcaagtcccgcttcacacaattcatttaaaatatttc
tttttacaccataatctatgaccgcaacttttttaccgatagaactcaaatttccatagc
tttgtttttgatgtttccatgagtttttagagtgaatatatggctttttagtacttacta
tactaacatagtttatctcgtctatacgcgcactattttctaattcatgttttaaaatct
ctttatcgcttatctcagtcgatacaaaagctcttaaatttccactgtctcttaacattt
ttgtaagatatcttgtatctaaatcataaattccaaatttaccttgatcataaaaaaatt
tctctaagcttttttcacttctaaaattacttggggtttgattaaaattacgcataaaaa
ctccgctagcgtggatttttgcactctcttcatcattttcatttactcccactataccta
tttctggcatagtaaaaattataaattgtccggcgtagctaggatcggttattatctctt
cataacctgttaaagaggtattaaatacaagctcgccaaaagcacttccgccttttccga
acgcttttgcttctaaataaactccattttctatataaacataagctttcattatatcat
tccttttttgtgtagctcttcttcataaagcttttcaaatatcaaatcatactcatcggt
accagcaataagctttcttttgtaatttgcaagcctatctactacaatatcttctatatc
ttcatatgattttaaataattttctattgcgccataaattatgtttttaacacggttatc
agatacgctatagtctatgagatcttttttccataaaagctctaaaatttcatgagaaac
gctactatatctatcctcgtaagataaaattacgccaaaatcctttgcaagttttttctt
tataagccaaaacatattttttctatcaacttgcataaaatccatctcgttttcattttg
atctagcacctcttttactttatcttcaagtgctctttctttattaatatcattttccaa
tatgctttgtactacgctggcaactggctcgatgccgcttttaaaactaacaaaaccaca
attaaaaaggtctaatccaacttttcttgctatataaggtgcgtgtggtaatttgattcg
cataaacagcctttcattattttgtaacaattttatctaaaaaaacgtaaaagttagtta
aaggtatgtgacattactcaaagctatatgaatttttgtatatttttttataaatttaaa
agttaaagttcatttaacagaactattattgtccgtaaatagatcgtctttttttagaat
ttcggtaagttccgccgctgtcgccggatccatttttgagagtatagacgatattttttt
tggctcaagcgcataaagtattttagctgcttcgtctctaggaagtgagcttataatatt
tgcagcaggagaatctttcatttttgcatatacttctaaaactttatcggaagtcattgt
tttcaactcttctaaaattttttcattttttgcaagcatattttttatattttcctcttt
ttttgaaatttcatctagcgttctatttacatcaagctctttttttgaaatttcagcctc
tcttttatcaaacaaggattttgtagcggctctgtaagcttctaactcttgtcttgcact
gtctatgcgttcaaactcgcgtgttatctcagcttttttagcttcatatatagcatccca
gtcatctgcggctatcaaatttaaacttacaaataaaaaacagaaaactaaggcaaattt
cattttgcgtctttcataaaagagtatctttgaacggcaatttcatcaagatcttttgct
tcttgtttttttatcttagctatctcttttgcggtttcttctttttctaaatatttcatc
ttttctaactctatatatgcttttttatgttgaaattcgtaatgaacgatctctttttga
tttaagattattttctcttttattctctctttttgttctctcaaaagcttctgctcttct
agatttatctttatatccgcagaactaccgccacgtgggaatctatgcaaatttaactca
tctataatggcgcccatagacttttttagctctttgtctaaagccctgcatttagcaagg
cttagctctattttattaacgttttcttcttttacttttactacttgcgtaaatttgtta
ttcatcttacgatagtatcatttctctctggacttgttgatataaatccgatttttacac
cggttaattcttctattctctctatatactttctagcattcaaaggtaaatcctcatatt
ttttgatgccatttatactatcccaaccttctaattcctcataaataggagttgcatttt
ggagatctgaaggaaaataatctataacttcgcctttatactcatatgctttacaaattt
taacatttttaaatccatctaaaacatcaagcttcatcaaagcgtaagtatctactccat
ttagccttgaagagtattttataccgacaacatcaagccagccgcaacgtctttttctac
ctgttgtagtaccaaactctttacctatctcgcatagattttcaccatcactgccaagat
cttcggtagggaaagcaccatttccgactctagttgaatatgcctttatgataccgataa
ctttgcctatgctttttggactaaggcccaaaccggtgcaagcccctgcagatacggtat
ttgagctagtcacgtatggatatgttccgtgatctatatcaagaagagttccttgcgctc
cttcaagcaaaacttttttattatcatccatagctctccataaaagctcggttgtatttg
tgataaaaggagctaaaacatctttaaatctaaccaaatcagctaaaattttgtctttag
gaggtatttctatactaagagcgtcaaaatacggtttatttgattcaaaatctttcataa
gactctcacaaagtgcttttggatctaaaagctcacctactctatgtccgcttctgctga
ttttgtctgaatatgcaggtcctatacctttaccagtagtacctatagctttatcgcctt
ttagtctctctttggcttgatctattaatgagtgatgagctaggtttagatgtgctctat
cgcttataaaaaatctaccttctaaatgatcaaactgagccatctcgctaatcaaaactt
caggatttacaacgacaccgtttcctataatatttataatatttttatgtaaaattccgc
ttggaactaagtgtaaagcgtatctcataccatcaacccatatagtatgtcctgcattat
gtcctccaccgcttctacatactacgtcataattttgtgaaagcatatctactattttgc
ccttgccttcatctccccattgtattccaacaatcaaatccgcctttgtcataaaaagtc
ctttatttacttaaattttctatcaaagcgtcactaaaaatagcaaaaccaacagaaact
ttgccatctatctcatagctgccgccgccacttaaaatataattatcgcataaaaaccta
aaaaatagcttatcataatatctcattttagaataatagagcggtgcatacactctattt
tcatatccgctagccaaatcttttatcgaatttaaaggctctcttagctcagatggaact
atttttataacctcatcgatatctttatcgttttttatatttgctaatctatttaaccag
tttaaattttgattcaaaatcaactcaagtcttccgttttcaaatacgctaattggcaaa
tccagaagtttgcatattatttttggaatttctatattgctgatttgtaaatgaggcttt
atgtgaagctcgtcaaatagttctgcggctatatttatacattttaataaatcattagaa
tctaaaatttcggctccgatttgataaatttcactactaggatacttaaaaacaggctgg
atataaaaccattttttcgtactcatatctttaagtctttttgtagctattcttactaca
tctaccgtgctatcggcccttaaacttatctcgtgatttgtactatctgaaaatcttaat
agcttttgaggtgctacgcttaaatgctgatgataactaaaatacggagttataatctcg
ctaaatccatacttttctaaaatcacactagccctgttttctatatctctttttaattta
gcactatttccaaaatacaactttgagccgtctggaatttcatgttcataaataatctta
tttgtataattcaaatttattctccgattatggtgtttaaaatatttaattttttatgtt
ctaactcatttagcaaatacgctatctcctctttgtttataaaattactactaaatacca
aagttataagtttatctgcttctttgcaggattccggtacttcttttagcctatcaaact
cgtcatatacttttctataagtagagtaatcaaatatagaagtgttataattttctatag
atattataatctgcttaatagcatttatttgatatatgataaatttataaagcggtatct
tttctaaatttggattaaaaactcgtttaatataaattgtatttatcatatctgatatat
catctttaaatatcggtttgcttataaaattgccttgtagctctacaaagcctatatttg
caactatgttgtagatatactcattttctacacctttaattatagcacgttttttaaacg
cgctacatatatttaatatagtctgcaacatatctacattatctgctctatcaagcagct
caagagcatattttttatttattttatatgtatttgtaggagcagttttcatagtgttag
caagtgataagcttgacccaaaatcatcaaatacaaactttatacctagatcttcatata
ttactaaatttaatatctcgttttcaatatcttttaccgacatagcgtctgttatctcta
tttcaagcatatcaaatcttaaatcgctatttttataaagatctttaaatttagcaaaaa
agatctcgtcgtttagctgttcaaacggtatattgatacttaattttatccctttattaa
aaatatcttcagaatctctaagagcatttataataatccatatagtaagttcatcaaacc
agactttatcgctaaatatatgcaagaaatccacaggaagcattatacctttttgcggat
gtttccatctaagaagaacttcaaaacttgtgattttcgcatcttttatattgactactg
gttggtacatcaagaaaaactcatcggaatcaaatttatctttagataataaactctcat
tatactggttaaaaatttcatctctattttcatcaaatatataatatctatttttaccag
ataacttagcatgatacatcgcccaatctgctctttttaatagatcttccatagatatat
cactatgtctatcataaaatgctacgcctatgcttgtgcttacttgaattttgttgctat
tgataaccgttttatcacgagcggctaaaagcatatcgtctaagatcttaataagagcat
tctcatcgcttacatcattaatgagagctacaaactcatctcctccgaaacgcgctatca
aattatcgccatttgatataataccttgcatacgactagatatagctactaaaagcccat
ctccgcaattatgcccataagtatcatttgcttttttaaatccgtctaaatccagatata
taacagctatttttttgccgttctctttaacgttattcatagctatagcaagtttttcta
ataataaaaatctatttggaagctttgtaagaggatcataatgagctattttttctaatc
ttgtttcattctctttaatatacgtaatatcataaaatatagcaacataatgctgaactt
catcaagctgatttttgactgcacttatagttagaatttctggatatatttgaccgtttt
ttcttttattccaaatttcaccgcgccaaaaaccgctttgctttatatctgcccatattt
tagcatagaatttattattatgacgatctgattttagcatatttggatatttgcctctta
cttcttctttgccgtatccagtgatttgaacaaaagcgtcatttacatctaatatcaaac
cgtttagatcagttatcataatgccttctctagagtaagaaaatacactagctatgagtt
gcaactgtgcttcagactcttttttgatggtgatatcttcaagcattccagatatcaaat
ttggagttccatcaagattagatgtcgcggtttttgcttttatgcatacccaaatatatc
ttccatctttagctatacatctgatctcggtatttatgcttggactaagtccttttagat
agttatcccacgctaaaactactttatctaaatcgcttttatatactatttttgatatat
tttcagagttaataactcctagatcatcactatttcgatatcctagtaaatttataaagc
tatttgaaaatgtatatacacgctttttaatatcatattcaaaagacattccagaagtag
cccaaagtagattttggtacttatttatcttatctttaaatatatcttctgtaagctttt
gatttgtactattaaacataaacacagtaacaaacatatcgccgtttgcatcttttgata
tcttgataaatactttaaaccagtcgtaattgccgtttgaaagctttatacgacaaagcc
tatcaagctcattatccgtctcgtaaggcgtatctataagcttcattctatgttttatat
ctacaattaaatttactatatcttctttatgaattatacttctaaaactaaaatttttga
ataaaatatcttcgatgttatatcctaatatatcagatacgttattagaaatttgaatta
ttttccagttttcatctactttaaaagtagctattaatatagggcttgaaagcaatagat
gtttctctttatttaaattttctatcattttttgattttcggttgcgtcccaaataatca
taaaataaaaatcatttaaataagagcttaccggagtgatttttatctgaactattttta
gatcgccgtttgctagtctgtgagaacagtagatattttcatcgtcattcatatctgcta
atttgctataagaataatcatacaaactagttgcttgtaaatcaaatacattcatagtaa
gaagcatatctttatcataaccgtaaaactctatagcagactcgctcgcttctataatct
gcccattttttgcatctacaaatagtatttttatagagcttttttgaaatatcaaagcat
actgttctttataatctctaagatcattttttgctataacttgacttgtgtataaattta
atatttcatagcaaatgtcgtcaaaatctttatttgatttaaatttattaacatcgattt
cgcctatttctaatccagacaaaagactttttagcttgctaataggagatataacatttc
gctttaaaaatattatattatctatcaaaaccaaacaagcaaataccaacagtatgatag
ctactgcgattactactaaatacgagttaaatatatcgaaaaacggctcttttgatatga
tggctaaatttaaacctttgttaaactctactgaataaaaactaagttgttttgtagaat
aatcaaccgaaagatgcatcttttggctatttttccaatcataatctatgttaaacgtat
cgtatatattgctacctatggaatctaaaactataaaaccctcagaatccatcatatacg
aatacttgtttgcatcatctaaaagagcaaatgaggcaagctttgaagcgtcaagcatac
caactaaatttactccattaacataaggcaaaataataaatatattcggatgatcaggct
ctaaatatataaatttagatataaaaaatccatatttgttaaaatgatctttataattaa
atagttttaatgagctaagatcgttttgaaatttcgaatatgattttataatggtaaagt
tgttatccgttaaaaatataccatctaagatatcattatctgcgatagtttcataaaact
cttcatcgctgatattatcttctaaaagatatgctaactcagagtgtatagtctcaagct
tactcataactctcatcatatgataagaatttgatctttttaatccgtcttctaatttat
agagttcaacgaatattataaaagataaaaagcagactatagatcctacgcataagataa
atattaggtaggctcttttcaaaagcccagaagaaagcgatacgtcgcccttgtccacga
acataaaaaaccttacctacaaataatttgtaaaatttggcgagagagtgagtgaatcga
acaccccgcgaaacggtcaaccgccccgccacatgatttgaagtcacagaacgccaccag
gtcgttttactctccaacaagataagctaagttaagattttagcaaaatttttataaatt
tgagttgaatatatccgatatgtaattttttaagctcattttagatagaatgaaataaaa
attataatactaaactaattatcatgaaatatatattcctaattttcttagctttaatgt
ttagcggatgtctaacaacaataggcacaggtatgaacgccaacacgatttataatgttt
atagcgtttcgcaagacgagaggggaatttactccattataagagataaagtcatcaaaa
caaaaattcaagccaaaatagcaagcacaaaaaatcttagcaatttcgatatagatgtag
agtcattttggggagaagttctgcttataggcgaagtagataatgttgagcaaaaattag
aattagtagatatcgcaaaaaacagtagcggcgtcagaaagataaaaacatatataagat
taaaaagcgatagagggtgcagctcatctgatgaaattgcgattttagctcagcttaaaa
aagagctattttcagatagtcttataaatggaacaaacataggcgtaagcgtagttcaat
gcgatgtagtttttagtggagtagtagataaaatagaacaagaaaaaagagctatttggt
atgctatgcatacaaaaaacgtcagagaaatttactcttttttgatagttttagaatgaa
atgatagtataagcgctggaagcaatactaaagcacccaaaagcatcatcaccataacaa
gatctgttaaaactccaaagtatatcgtaggccaaaagttactaaaactcatcacgctaa
atcctaaaaatacggcaaatgaggtatagtacatagcataccctatgctagcatgacttg
attttatggcttctattttatcttttgttcttatctcgatcttgtatctatggatataat
ggattatatcatcaacaccgattcctaagctaatagcagctatcgtgatactcattatat
caagcggaatatttgctatacccataactccaaaaaccatacaaagcggaactaaatttg
aaacaataccgataatagatagttttatactcttaaatataaaaacaaatacgataaaaa
gagctaaaacgacaaaaacaaacgtatctacttgagaagaaaataaattttgaagcatat
tattataaagcaccataacgccgctaacattagcgctcacttcatcattagcaagcaaaa
tttcaagatcttttttcaagctttttataaactcgtcccgccttaaattctcatcactat
caatagttctaatcacaaaatgaacttcattatcttctatgctcacaaatggagttaata
aaacttttttatacttatcgggcaacccattgtataaaatcgccaagctaagagaatcta
actctttaccgccgtttaagtttttgccgacttctaaaagagtgcctaaagagcttacgt
ttcctataaaatttctatcttctaaaaatttagtaacctttttcactatatccattttat
agcttgaaaaccagtattcaggatcacctactttagcattaaactcgctttcaaaatcat
ctaaaatatcattttgatgatccgaatttaaagcggaactatctttaaatttaattgtta
tatcaagaggaactgttccaccgagttttttatctataacctccatacctctgtaaattt
cggtattttgcttgaaatatcctataaaactattttctactcttaattgagcaattccgt
aaattccgaccataacaatgacaaaactaactaaatatattgtttttctataattaatcg
cagcttgagcacaccaaatagtaagcttaaaactattttcaaaacttcttttaggctctt
ttttacccaaaagaacgagaagacttccaaaaactacaaacgatattatcaatgatacac
ttatgccaaaactcatcatcgcgccaagcataataataggcttgatatcgctcaaacaaa
gagaaaaaaatccgataacggttgtaaaaatagcgaaaaaacaaggatttgcacgagatt
gcaaagtaagataaattagctgtatttgagtatattttggatgtaataaatagagttctc
tatacgcgactatcagatgtataactacagaaatagtaattataagctgcaaagcaacat
agtttgagctgataactgttatttcatagccaaaaaatccaaaaataccgctcgccgaaa
ctacgcttaaaaaacatactaaaacaggtataattataaatctaatttgcctaaaaaata
accacaaacaaaatatcaacaaaagcagcacactaataccgtatgtgataagatcgtttt
taacatatcctaccatatcatcagctatcatatttataccgcctaaaaacagcttctcat
cgccgctatatttgcgtagaacgctctttatattctctatattttcatgctctttttcgc
gaagttcatctctataaattttaaattctttatttaaatttaggagttcttgcttttcat
atttatttatagtaccgtttttatcttttaaatttaaaaaatcctttttttgtatatatt
cattatatttttcatttgtttttaaatttataacaattgcagtcgtactaaaatcgctgc
ttactagactatttttataaagtgcgctagttaaaaattcatttttagctgcagttttat
ttatatctttatccattaaatttggaatatgttttataagatcacttaaagggacattgc
tattttgcaaaagaggtgcatttagtatagaaaaaacgctaattacaccattaatttttt
ctagttcgtcggatattatttttattttttcaagagttttatccgataaaagatcattat
ttggagtataagcggcaactaaaaaattaggcgtttcatatctctttgaaacttctctat
aaacaaaaagttcgcgatcgttttccaaaagcagagtctgagttgaagcgtctatttcaa
gtttcgttgtaaaatatccgaaaaacagacagataataatgcttaatgttaaaacagttt
ttggaaaagcaacaactgttttaaaggcttttttcattatttggctttggtttcattgtt
atctaacaaactagtaacctctaaacgttttaaaatatcatcaaagcttacattttgact
taaatcttcaaattgagatctataagtttgaataatactaacacccaatatatcaacatc
ataaatcaaaaaattatcaccgctagcacggtgaaatttaaaaactatgttatatttatc
tgcttcatttacgataatcgaattcacaaaaaatctatttttatttggcatagtagtact
ttgtatctctataacttgatcggtataataagcaagtttatccgtaaaagactgcttgag
ctttttttcaaacacgtttttaaactgaatttgttgttctttatcaagagttttatactg
ttttgaaagtgcgagttttgccataagatcatagtcaaaatacccatcaaatagctcgaa
catcttttttggtttatcggcttcagatatcgccttattttgcataactaaaactgcttt
tttaagatcttctctcataaccggctctatctgtgaaagctctaaactaaatcctaaact
aaaaaatattaaatttaaaaatataaattttctcaaattcattcctttataagagcatct
cgtctttgctcatatgtatttttgataaatggataaagatctatcgcatcttttataatt
ctctcataaagttccggatcttttgaaccttcatttactttttggaatgtgaatgcggcg
aaatttataaatttactatcttttgcccaccatacgttcatatatgttatcggactagcg
taacaatctcctaccaaaccaaacatatctctaagatttgattgaccaaagataggtaag
acaacaggaaaaccgcttccaactccccaatatccaagagtctgaccaaaatcctcatca
tgtttggctaaaccataaacattagttgccgcgtcgcttataccgccaaatccaactatg
gtattagctataaacctaagagtctcttcaccggcatttttaaatttaaattgcaaaata
ttatttacaaatctaagcggataaagtatattatcaaaaaagttactgatcgccatttga
gcctcatttggaataataaaatcataacctttaaacgtaggaataaaaatatttttataa
atcatatcattgaaattcgtcatagctctattatatccacttagaggatcaataaaacta
gggcttttgaactcatcttcaaatgaatccatctgtatatcattagcccaagatatatga
aaaaacagcaaaaccgccataagaaatctcataaaactccaatttataccacaatagtgg
gaacaattttatataaatcaacctttagttttaataaaataactttatgcgcaaaattta
ggtcattttaatttacaagccatttgctaaataagtataaaataccaaaaagcaatttta
taaaaaggtaaagaaatgaaagcagatgttagcttagaattattcttaaacagcgacacg
gctatactagaaaaacatataaggctgcttaaagccatagaaaaaacaaaaagtattact
aaagctgctcaagctgaagatatatcatataaaaatgcatgggactcgcttgatttttta
aataatcgttctaaatttccattaatagtaagagtaaacggaaatagaaaaaatagcggt
agcgagcttagcgattacgctaaaaagcttataaaaacttatgaagttatactaaaagct
caaaaaattttcctagatgaaatttgtaaaaatgaagatataaatgaagatataatcaac
aacctacaaaggatgaatatgaaattaagtgctagaaatcaacttttagttgagataaca
gatataaaaacaggcgcggtaaattcagaaataaccgccaaacttagcaatggaaacaaa
ctaagagcaactataacagtagagagtgaaaaagatcttggactaaaagtaggaaaagag
gttctttttatatttaaagcccctagcgtagtacttggaaaacaagatggagaaaaagat
ataaagatatcagctgcaaacaagatcaaaggtaaagttacagaggcgaagctcggagca
gtaaatgcggaaattactatagaaataaacgatcaacaaaaaatcacagctataataaca
aatgaatctgctcaagatatgagaatcaatgtaggtgatgatattttagtatttatcaaa
gctagtaatattttaataggagcttaaaacatagcggagatatctccgctaatctctaaa
cttaaaaaacaatcatttaaaattaaatataaatatataatttatatgctaaaaaatact
attttatgatataatttcgcatataaattttaaatatcaaggagaatggatgaaaaaatt
actgctcatcgtcgcttttgtcatagtcggttttgcaagtgagttaaacgtggctgcagc
tgcaaacacaacatacgcttttgaagatataaaaaaagagtttaaaaaactttatccgga
tgcgaatttgaacgtaagtttaggatctagcggaaagctagttgctcagataaaaaacgg
agctccgtttgaactatttatgtcagcagatatgaactatgcaaacacgctttataaaga
tggctttgcactaaatgacgctgttatatatgcaaaaggtaaagttgctatgctatcagt
acgcggatttgatgtgacaaaaggtttagaagtcttaaaagatccaaaaatcaaaactat
agtgatagcaaatccaaaaactgcaccttatggggctgctagtatagaggcttttaaaaa
tgcgggaatttatgacgctataaaagataaaatagtagaagcaggaagtataggcgaagc
tctaagtcaaactttaaaagctggcgatataggttttgtagcagctagcgctatgtacag
cccaaaaatggctgagtacaaagaaggaaaagagtttaatttagtagatagcaaacttta
tacaacaatagatcaaggtatagtaatattaaaaaacggcgagaaaaataaacttgctaa
agatttttacgactttatcttgggggaaaaaggtaaagaaatatttgcaaaatacggcta
tgaattttaatgcaagcagtcgttagagagataaaaatagctcatcaagtgtgtgaaata
aaattttcatcgcaagttggtgagctatttatgctcggacttgagctgcaagatgatatc
aaaataggctcaaaagtattgctcggttttaaaaatagcgatatagcactatcttctcac
aaacaaattagcactagaaataacttttgtgtctccataacaaatatcaatgcaggtgaa
ataatatctacaataaatttgaactcaaatggatttatctttgaaaccgtattaagctca
aatttgataaacgagtttaaaataggagaggaaatttgggcttgtttgaatgaaacatct
ctttatataagtgaaattttatgatagatatctcttgtcaaaaatctcttagcgacagtt
ttcatcttgatgtaaattttcagataaaaaagggagattttgtagctttttacggtaaaa
gcggaagcggtaaaactactattttaagaattatcgcaggatttttaaaaccagacaacg
gatatataaaaaacggatctttagtatattgtgataaaaactactatttagaaccgcaaa
agagaaatatcggttatctatttcaagactacgcattatttccaaatatgagcgtgataa
aaaatcttttatttgcaaataatgacaaaaaacttgccaatgaacttttaaacttagcag
ggctcgatgaacacaaaaactcaagcatcaatgcgctttcaggcggtcaaaaacagcgcg
ttgcgcttgctagagctttgatgagaaaaccggatattttgttactcgacgagccgcttt
cggctttggataatgaaataagacaaaaattgcaagattatctcctaaaaatacatgaaa
actttggtatgactataattttagtaagtcatgatgtaggtgaaatttataaattagcaa
atgtagtatatgagctaaacaatggaaagatgataaatataggcacgccatcagagattt
tcttaaaaccatctggctcgcaaaagtttagttttcacgcaaaaatactagaaattcaaa
aacgagatacgatctatgttgttatagcagaatgcgcaaatcaaataagcgaagtagttc
ttaccaaaaatgaagttttaaatttaaaaacgggcgatatagtaactctaagtgcaaaag
catttaaaatatcgataaaaggtataaaatgatagattggacaccgtttttactatcttt
taagttagctcttatctcaagtttaatactttttaccttttctcttccacttgcttacat
aatcgcaagaactgaatttaaagccaaaccgatggttgaagcagtcatatcgcttccttt
agtacttccaccgtcggttcttggattttatatgttaatttttctatctccatactcgtt
tttaggcaaatttcttgaagcaaattttgacgtcagacttgtttttaacttcactggact
tatcatagcaagttgcgtatactctctcccgtttatgtttcagcctcttttagcaggatt
taaatctatgccgaactcgcttatagaagctagttactcccttggaaagagcaaatttaa
aactttaatttatgtagctatgccaaatataaaaccatctttgctaacagcttttatagt
aagtttcgctcacactttaggcgaattcggcgttgttttgatgataggcggaagtatagg
aggcgaaactaaagttgcaagtattgcgatttatgacgctgttgaacttttggactacga
tttggctcatatatactcaggagtgatgctagctatcagctttacagtgctgtttttggt
gtattatattaaccataaaatagcaaaaaaatagtataattaacaaaaaaaggatttgga
tgaaaaaaattccattttttataattatacttttttccatcataggttgtgctaatagcg
tacaaaacgtatacgtgtcgactagctcgcctctatttataacagataaactatcggaaa
aaaaagtaaatatacaaactagaaactcagagggaaatctaactgatattataaaatttg
aattggttaaaaacggctatgaaatatcagatttaaacaactcgaacatacatataaaag
caaatatcaactactttagaaaaaatagttccgtaaaaccaaattcaaatttctttatag
gaagtaattttggaatgggaagacattttatgagtcgcgggataggattttcgtatttgc
atagttttgatgatgactactttgatacggagtacttttatgactcacaagtatcgcttt
ttataaatatcaaaaacggtagttcataccaaacgaatttaaacatccaaagtgaaaaat
caccgataaattttgatagagatagaactattttgaatttcaacgaaaatatcgctaaaa
agatagcagaaattctaaacggatattgaatttagtattttaaaatatctgttttagcat
cttaaaaattactctttgctcatcatatctttatagctactaagagaattttttctatct
tctagatatctaccgagtttttgtctattttcttcaaaaaatacttcaaagtcctctttg
tctcgtattttatcttctccaaatttatccaaaagaacatttgaactgccgactaaaact
aagtattttctattttcatagcttaaaagagtaactttatttgtattatcaatacttttt
tcatatataacttctacgccgccatcatctgtttttagctcccatgacggagtttttatc
tcctcggtctttgttggtgaaggatcagaaacactaaacgcggaatttctattgatatct
tgctttatgggctcttttggctcacttggctgaatcggctttttatctatattatctcct
atagtaaataaaatatcatttttcggtttcgctaatctcttttttatgataaaagatatg
aaaaatagtataagtaaaacaactatcacggaaatatatcttgagtcgatatcggcagaa
actacggtattgtcttttgtctgtatatttgatggtatagctgcttgattttgatttgtt
ttgatatttgcaactctgattctaagaccaaatttatccggggttttagaagctgttata
gctataggcaaatttgattttaattcaactagcgttgagagcttattaggcgatgatata
aaaatattttgcaaaattgatgagtttatactcttatctatctgctcttcaacatttaaa
tcactcagtataagactagttttatctcctgctacttgctgtttaatactaccgtcataa
ggagaatcgaaactgagcattatatctactcgatcgcctctttcatatatattataagtt
aataaattcacaccaaataacggtaaagtagcaaataacagaattataaatctcataaca
actctcttttaaagtattgaattacggattttgaatcaagaatctcatttatacgtatag
ctaaattcttctcataaaccataacttcgcccttgccaaaaatcctattattgatatata
gctccacactctctccggctggtttttctaagtctataaccgatcctacttcgagcttta
aaagctcttttacggttatagacgtagttcctagctcacttataaactcaactcctatat
caaggagttcgtcatatccgtgaaagagtccgtttgggcttagttcttcatcgctcatgc
ttttttatagcctattttaaatgttctatttttcattttaaaaagtttcgactctgctag
ttttaccggaaaggattcaactttacctaaaaactccggagtacctaatttatattttcc
atcatgtctatcatttaataaattttttgcataacctattatttgatttgcaacttctct
tgaaagatcgcctaaatcaacatgcttctcatcagatacgtttaataaaacttttgcaaa
atacttcaatgtatctcttttaaaatataagaaaaattgatactcttcattatctttata
cacaggaatactagcaccataaacatctttgccaagcttacttccatcttttagctcaaa
ccccaaagtatcagtgcaaaaatgcttagtagcatagcacacagcactcatcataacctt
actccttagcttttttagttattatactaaatttttattgaaaaaaccatttcaaataaa
aatataatgtattaaatttgaaatatttcaaatttaaacctattaaaattaaacttttac
tacaaaaaaagagtcgaaacgactattttttgaatatctcttctatatgataatttatct
catttgggctatacttatttgtgagtttgactatctcagtgcctactatagcaccgtcgg
catataattttgtttttttcacatcctcatttgttttgataccaaaaccgacggctacag
gcaatgaagtagagctttttatatcttttatcatatcttttagcctatctactggacttt
gctcacctccagttacgccaagagagccgactgcgtagataaatccgttagcatcactta
atatatcttttgtgcgtttagaagacgtagggctgataagaggtattaaacaaagcttaa
atttagaagttttaactctaaattcactactttcgtcatgaggcatatcaggaactatca
atccgcttataccaacctcttttgctttagctaaaaatttatcttccccataggctaaaa
ttagattataatagactaaaaataccaaagctttatccgttttaacatctttaagcatat
caaaaacagtgtctgtagtaactccactttgacacgcactaaaactagccatacttatga
gttttccatcagccaaaggatcagaatacggaattccgatctctataatatcaagacagc
tctcatcaagtaaatttaaaaactcttttgtgtattctaaatttgggtatccggcgacta
tatagcctatatttgcttttttgccctcaaaagctttttgtatcttatccatatattgtt
ccttttttatactccattatagtattcatatctttatcacctctaccgctaacgtttatg
actatatttgattttgtttttaaattcggacagagtttttcaagataagctaaagcgtga
gagctttctatagcaggtattataccttctaagcgcgtacaaagcttaagagcatttata
cactcatcatcgcttactgcgtagtattctactcttttaatatcttttaaatgagcgtgt
tctggtcctactcctgggtaatcaagtccggcacttatactatgaacaggcaaaattctt
ccgtactcatcttgtaaaaccactgttttcataccatggattataccgtcttttcctttt
gtcaaagtagccgcgtgataaggagtatcagcccctaaacctgcggcttctacgcctatt
atcttcacgttttcatcacccaaaaatgctgaaaatatacctatagcattacttccgccg
cctacgcaagctataatgtaatctggtttcactcctttttcatttagctgagctttggct
tcgcgccctataacactttgaaaatccctaaccatctttggatacggatgaggtccgacc
gctgagcctataacatagaaccttgcttctatctcatttacccatgcttgaatagctgcg
gtggtagcttcttttaaagtagccaaaccatcggttatacttactacgtttgctcctaaa
agatgcattttatagacgtttaacgcttgtcttttagtgtcacactctcccatatatacg
tcgcattctaaacctaaaagtgcagcagcagtcgcagtcgcaactccgtgctgtccagct
cctgtttcagccatcacctttctttttcccattttttttgcgagcaatgcttgagctaaa
gcattatttatcttatgagctccagtatgatttagatcttcgcgcttgagataaatttcg
tgaccgtaatactcgcttaacctttttgcatgatacaacggacttggtctgccgacataa
tcttttaaaagagaatctaactcatctctaaattctttggtatttgctatgctctcataa
gcttcttcaagctccaaaagagcgttcatagcagtctccggaacaaactgaccaccatat
ttcccaaaatacgcttttacattcattttaaatctcctaaactaactatttttaaaattt
ccattattttatcactatcttttatgccgttttcatcttctatacgactatttatatcaa
caaaacttggcttaagcttcatcgcgtctcttaaattttctacgccgattcctccggcta
acccaaatttagcgtctaaaccctggagtaaattccagttaaatttaacgccgtttccac
cttttaaaacaccttgtgtatcaaaaagaattttatcataacttccttgcagatcaggca
aattctctcctacgctaaaaacctgccaaacttcacaacccaatttagttttatcttcta
ttttttcataaatttgaactgcatccagatctgcaaattttactattttagttatctcat
caaatttaattcccgcaaaaactcctacgacttttataccaaatttatgagctaaatttg
atatatcttttgcagtttcgatactaacttttcttttactatctgcaaaaataagcccta
taaaatcaactctaacaccgttcaattcacactcacaaacgcttttagcttcgctaaggg
ttttgatgccgcaaatttttatcttcatttgccgatataatctttataaaattcccatac
cctaccagaacgcagagcctcaagtatgagcggttttgcatccataggagagcttacaaa
atcagccgcatacagaccaaacatagcatttatgagaactatatcaaatctagctccgct
tagttcgccttttatagtagattcaaatattttagcgttattttcagcatctccaccctc
tatatcggcgtgaaaagcccttgtaaatccaaattgttcaggcgttatcctgtattctaa
tattttaccgtcttttacttcatgaataagagtttcatcacaaagcgttatctcatccat
accgtccataccgtgtacaacaagagcatgtttcctacctaaatttaaaagcgttctagc
cataagctcatttacctcttcaagataatttccggctatttgattagtaagatttaaatt
tggattaagaagcggacctagcatattaaataccgttcctataccaaggcgatttcttac
ttcttttacctcggctgttattttgtgaaaaaacggagcatgaaaaaatgctaaattttt
tgaatttaaagtctctcttaactctcctatatcactgtttaacgatactccaagggtatt
tagcaaatcgctgcttccgcttttgctagtgatggctttgttgccatgttttgcgacttt
aacgcccatgctagctagtatgaaagccaccgtggtcgatatatttatcgtttttaattt
atcaccgccggtgcctacgatgtcaaacatcggcgtagtgtcgctataagtaatcgagta
tttaagtatatttttaacaagagcggcaaggctatcaggataaagagatttttcgcttat
caaaaccaaaagtcctgcaagctgaactatatcataatttttatcgtttatctctttgca
tataacttcataatctccgctttctagaggaaatcctttttgtagttttgtcataaatgg
agcaaaatcaaccacttctttctcctttgtctttggcttatttaaatttacaaaattttc
tataatcttctttccgtactcggtaaaataactctcggggtgaaactgaataccgtatat
gggctttgatttatgtttcaaacccatgataattccatcatcgctaaacgctgttatttc
aaggcattcaggaatattatccacatataaagagtggtacctcataacattaaattcatt
tggcaactccttaaaaataccgctattatttacaacttttataacgctacttttaccgtg
cataggattttctaatctttttatatcagcaccaaaactaagaccgatagcttgatgacc
aaggcaaattccaagaatcggaatatctaaatttgaacttaatatatcaagacaaacgcc
gctatcttttggatgttttggaccgggacttaagatgattttactagggtttaaagcatt
tataccgtctatagttatctcatcgttacgtacgcaccttatttcttcatctgttgtttc
taaaatatactgataaatattataaacaaaactatcatagttatctatcatcaaaatcat
cgtatttccttacagctttgctcaaaaacttttacgcagcttcttcgttttttacatatc
tcggaatactcattttcagaattgctatcccatactataccggctccggcacctataaaa
acctttgaaatttcatcatctttagctataaaaatagccgaacgaataagaatcgccatc
tgaacatctccgttaaaatgccaaaatccgattcctccgccataaatacctctagagcta
agttctaattcgctaataatctgcatagcgcgaattttcggacttccgctaagcgtacct
gctggaaaaaccacgcttaaaacatcaaaagcactcttatcgtctcttttttgcccataa
acttcacttactatatgcataacgctttcaaaatactccacgtgcattggatttttgact
tttatgctgccttgtttggcaaactttgagatatcgtttctagctagatctatcagcatt
ttatgctcactaagctctttttcatcgctcaaaagatttttttttaggacttcatcttcg
tttgcatctttacctctgcccctagtgccggctattggagcggcaaaaatctcgcctttt
tttatccgcattacaagctcgggactgcttcctgcaaccacgccaaataaagtaggaaaa
taaaacatatacggacttgggttttttactttcaatgtttcgtaaaaatcaagcgctttt
aaatttgactcaagctctaaaatttcacttaatacaacttgaaaaatatcaccgtttttt
atatactctttagctttctttatagcatttttaaaatgctctttttctaaatttagatca
gtatttactttgtaaaatccatttttaaactcgggcttatgaggtttcgcatcttttaaa
tttgaaaaatacgcatcatttccgtaaaaactataaattttactctgcttatcataatgc
aaatacgcttttgcgtctgcataaaaatatgtcggaaactcgtaaatagactctttttta
tctccgatattttcaaatttataaaccacgtcataacccatcacgccaaacagtcctgca
aaatcgcaaattttatttccgttttcataagcaaattttaacttactaagatcgtcgccc
cagatgtattcacagtctatgcctattatagcttgagttgtatcttctgctaaatatgag
tttggataactgcttaaaatctctcttaggtatacgactggttcttgtaaaagcattttg
gctccaaaagtttttttaaaaaaatattatacagaattttttctttgtctatcttaaagt
acaaatttaaatttatagctatacttgaggtctattttttagtgattttatccgtaaatt
tgtaaaatttaaatttaggtataagaaattttatcccaaaatctaaattttaggataaaa
gagcaaattacttagtaatagctttaaagaagtttgattgagccgcgcttagtttattta
ccacttcatcacagttggcaccgtaactttttgctatatctttgatatctctataagcaa
caactgtttttgagtcgttatctttataaatcaccatttttaacggaagttcaagagcga
ttgatggttcacattgcattagcggagttcctgcttttggcgctccaaaagcgactacaa
cagtatccctcatttctaaatttacctcttttgctagcttagagtgttcaaacacaccaa
ataccttaagacctttttcttttaaaatattttgcaatttagctgcagtttcatcgactc
caagcggactaaatccagtaactaacatcttatctcccgcaaatgcaaatcctacaagta
ggcttgctaaaggtaaaattttcttcattcttatcctttgaaatagaaatacttcattgt
actttatatttttaaatttaaaactatctatcattagtaagcaatgttttatatctaaac
tgatacaatttctaattcaaatttgaaaggatagcatgatcttacttccggtatttggca
tcctgataggattcatatctggatttttcgggatcggcggcggaacggttttagtaccta
taatgctcgctttaggatacgatatcaaagaagctataggcatatccatacttcaaatgg
ttttaagtgctacttttggtagctttataaattataaaagctcaaatttcattctcaaag
acggatttatagttggattaggcggatttgtaggagctagtttatccggatttgtagtat
caaatatacaagaaagagttttagagtggggattgctcataattttagcaatatctatat
caaaatttttctatgtaaatacagccgctaaaccaaaagaccctccaaaatatatcttat
ttatagtcggattttttaccggagtaatcgctatatctatgggagctggaggtggaatac
ttttaactcctattttagtaggatttttaggaatggatatcaaaaaatcagtatatataa
gtctattttttgtactttttagttctatttctggttttgtaagtcttgcctttcatgatc
ttatcaactataaagccggacttttgatagcggtaggatcattgatcggtgtatattttg
gtacgaaaaccagccataaaatagacaagcaagctcaaaaatggtggcttgtagcacttt
atatatctatgtttgggttgatggtgaaaaaaatatttttttaaatttaaaagttaggac
taaatatgagtgagtttttgctacttagcttttttggtatttttgtaggattcgcgtctg
gatttttcgggatcggcggcggcggaattatcgtaagcgtacttgtatttttaggatacg
atatcaaatacgcgattggcatatcagtcatgcagatgatatttagctcactttttggtt
catatatcaactataaaaaaggtatgtttaaatttggagaaggattttacgtaggaatcg
gcggtatatttggtgcatttttaagcggatttatagtcaaatacaccccatctttatggc
tagaatgtatgttcgctagtctgcttttcattatgatcataaaggcttttattaaaaaaa
gttttgctagcgaagagaaaaaactatctaaacctatacttattataataggtatttttg
tcggcattatgggtgtcagcgtcggaatcggcggaggaatgcttataagtcttatatttt
ttggatttttaggatatgatatcaaaaaagcggtatctatggggctattttttgtagttt
ttgcaggagttagcggatttataagccttagtataaacggacttgttgattattatcacg
gatttgcgcttggtataggagcgataattggagtatattttggtacaaacgcatctataa
aaatagacagaacaaaacaaaaacgactaaatttaggatttaatatgatactgtttttgc
taactataaaaaagatttttcttggctagtaatttagccaagaaaattaaattaaatctt
tagaccaaatacagtcgtagtcaagaacataacagtaagagttatcaagaatatacctac
tatatttaaccataatccagcttttatcatatcgctgatccgcacgtatcccgagccgta
agctatagcatttggcggagtcgcgacaggtagcataaatgcacaagtagcggctaaagc
aacaggcaccgtaaatagcataacattgcttccctcatatcctaaacctatagcaacccc
ggctataaccggcaagaacgccgctgcagtagcggtatttgaagtgatctctgttaagaa
tataacaagagcggtaactgccactataacagcaagtataggcatagttcctaaagccga
aacttgatgtcctatccataaagataatcctgttttgctaaattgagcagaaagtgcaag
acctccaccgaataatataaggatatcccacggaagtttcttagcgctatcccagtctat
aagtctctctccgcttttgtttgcaggaatgataaagagcaatacagcgacgctcatagc
gacgatcgtatcaagactgcctacttttatcccatatgcttttagtataaaaccaagaaa
tatccagcaaagcgcagcagatatgaacacgccacctactagccactcagcgctgctcat
atttccgagttttttgtactcttcatgaatgatttctttacctcctggtatctcgtctat
ctcaggcggaaataaccaataaacaagtatagcccaacaaatagcaagcatagttacggc
taaaggaacgcccattatcatccactggccaaaaccaatctctacgccgaattcgttttt
catatgagctacaagaagtgcatttggcggagttcctatgatagtaccaagagagccgat
agaagcggcgtaagcgataccgagcattaaggcaatgccgaaatttgaagtaaatgagct
tgttcttgcttttacttcttctactatatctttacctttatggatcacagcacttgctat
accgccttgagtgcctttacgagctatctcatcaagatgtctcatatcgccctccactgt
accgtcatccttaccggtagtaagtttactgactaagtgcaaaacagaaagtcctactgg
aagcatcataaccgcggtcgcagtgttgctaacccacatagacatgaatccggtcgccac
cataaatccagcaaccaaacggcgcggacttgttccgattagtaacacaataccaagagc
tatcctagtatgcagattccacttttgcatagcaagagctaaaacgaacccacccataaa
cagatatatagtatctgaagcgtacggagccgcagctgatttaaagctatcgacacctaa
aagcggaaacaaaaccataggcaaaagagcagtagcaggaagtgctatagcctcgctcat
ccaccatatacccatcagcacagccacagcagctactataggaagaccttctatatttaa
ctttttgccgtttgcagcggcgtttgctatatctccagcactacttggcatcatataata
caccaaaagagcagccaaaataccaccaaaaagaccgataatctgaacagtactggtctt
tttatccacaggaatgtttggatttgccatataacctcctcataatattttatcaacata
cacatattaataagaataaaattagtttgttgtaaatttcaactaaatttatgttatttt
gaaaaatatgtgaataaaagtaacacctaatatgcaaatataaaaattatttgaaattta
atttttaaatttagattttttctcatttctttaagattaaaacaatttttgatataatca
ttgattttaaatttaatggacaagttatgaatgaaactataaaaataacaggtgcgaaag
agcacaatcttaaaaatatcagcttagaaataccaaaaaaccgccttgtagtatttactg
ggcttagcggtagcggaaaaagctcgctcgcttttgacacgctttacgcagagggtcaaa
gacgctatatagagagtctttcttcttacgcaagacagtttttagaccgcatagggaaac
cagacgtcgatcacatcgaaggtcttactccagctatcgcaatcgatcaaaaatcgacaa
gtaaaaatcctcgctctaccgtaggaactataactgaaatttatgattatttaagacttt
tatacgctaggatcggggttcaacactgccataaatgcggcaaaatcgtctcaaaaatga
gcgcgagtgatatcatagatcagatcacaaagcttcctgatggcgctaaaatcacgatct
tagctcctatggtacgtgaaaaaaaaggaagtttcgcggacgaactagaaaaattagcca
acaaaggctacgtaagagccatgatagatggagtcatggtaagactagatgaagagatag
aactcagcaaaaccaaaaaacacaccataaaagtcgtgatagatagagtagttgtaagca
aggaaaactcttcaaggatagcaagcgacgtcgaaaaagcgcttcatgaaagttttggtg
aagtagagattgatataagcaatgcgagtgagctaaatttagaaaaaagcttaatacatt
ttagtgaacataacgcttgttttgactgtaaaatatcatttaacgctcttgaacccctaa
gctttagcttcaactctccaaaaggcgcttgtcctagctgcgacgggcttggaatccgtt
ttagcttagatctaaacaaaatcatcgatgaaaatctcagcgtagaacaaggcgccataa
aagtgatgtacggatttaacaagagttatttttataaatttacgcttgctttttgcgaac
aaaacggtataaataccaaaactccttacggggaactaaatgaagacgaaaaaaggctca
tactttatggaaatgttaaaaatataaattttttatggaaaagacataagataagtaaaa
cttttgaaggtgtcttaaaaatcgcctatgagatattgaaagatgataaagattttagtg
attatatgaccgaaaaacagtgcgaagtatgtaacgccaagcgtttaaaacaagagagtt
tagcagtcaaagtcgcggggaaaaccataggcgatatcatagatatgagcatcgaagact
gtactaaattttttagcgatagctcaaattttactcatttaaacgaacaacaaaagatga
tagctacaccgatcttaaaagagataaacgaaagactattttttctttacgacgtcggac
ttgggtatctaagtcttggtagagacgctagaaccataagcggcggagaagcccaaagaa
ttcgtatcgcaagccagataggaagcggacttagcggcgtaatgtacgtacttgacgagc
ctagtatcggacttcatgaaagagacactttaaaacttataaaaacgctaagaaatttgc
aagaaaaaggaaatacggtaatcgtagtcgaacacgacaaaaaaaccatagaagcggctg
attttatcgtcgacatcggtcctggagccggagtgcacggcggagaagtcgtatttgcag
gaacttacgaaaagcttttaaaatcaaacacacaaacggcaaactatataaacggtaaaa
aatccataaattactataaaggcagaaaacaaagcgattatatcagtataagcagtgtga
atttaaacaatatatcaaatttaaacgtcaaatttccacttagaaatttagtcggagtga
caggagtaagcggtagcggaaaaagctcgctcgtacttcaaaccctacttccgactgctc
ttgaagagctaaaccgagctaaaaaagtacaaaagataaaaggcgtcaagatagaaggtt
tagaacatctcgataaagttatctatctagaccaaagtcctatcggtcgtacgccgcgca
gcaaccctgcaacttataccggagttatggatgagataagagggctttttgcctctacga
aagaagcaaaactcagaggatacaaaataggaagatttagtttcaacgtaaaaggcggta
gatgcgaaaaatgtagcggcgaaggagagataaaagtagaaatgcactttttaccggata
tcaacgtggtttgcgatatctgcaaaggctctcgctacaacgcccagactttagagatag
agtataaaggcaaaaatatagccgaagttttaaatatgagcgtcgatgaagcacttactt
ttttcaaagcagtaccgaaaatttacgcaaaactaaagactataagcgacgtaggacttg
gatacgtaactttaggtcagccggcaaccactctaagcggcggagaagcacaacgcataa
agctttcgaaagaactcagcagaagcgacacgggaaacactttgtacgtgcttgacgagc
ctacgacaggacttcattttgccgatgtcgataggctagtaaaagtgctacatcatttag
tagaccttggaaattccgtcatagttatagaacataatcttgatgttataaaaaactgcg
attatctgatagatatgggacctgaggggggagctggaggtggaaaagtggtggccaaag
gaacccctatagaagtagctaaaaaatataaaaaaacaggttcattcacaggtgagtttt
tagaaaacgaactaaaagatatggggcttttgaaataaatttacgttagccgagtttaaa
tttaaaaaaccggctaataaaatttgatctaaatttatagttataaatttaaaaatatat
ttataaaatatttaattatatttaaatttagtttaaatataattgtgatttattataaag
tataatattttaaaaacgtataaaataatctataaattgtagcggtatatccacgactta
actatatttcaacaattacaaaaatttaaaaaaatatataatttttagtaatttgttaat
aaattccagataaaattcagctacatcacgcatttaaatcactttacatatattttaatt
taatttgccaataataccataaaggtcaaagatgaatataattaaaaatttcttacaaaa
ggaatcagcaagcggtatactcataatattagctatgatattggctcttatcttagctaa
taacggtgttttaaacaaattttacagcgagatattaagacttgactccggtataatttt
tggcgaatttaagctaataaagcctacgattttatgggtaaatgacggacttatggcaat
atttttcttttttataggacttgagcttaaatacgagtttttagaaggcgaactaaactc
gattagtaaagtagctcttcctagcatagcgggaatcggcggcgtgatagttccggcggt
catcttttacgtactaaatcacgcaaatcgttttgatgtaaatggttgggctatacctac
ggttagcgatactgcgtttgctttagcagtgttgtttttgcttggaagtagaattcctat
tagcttgaagctgtttttactaagccttgccatcatagatgacgtagctgctataatcat
catagctatattttatactaaaacattgagcataatatctctttttatatcgttttgcgc
tatagttattctaactattttaaattataaaaataatcaaaacatatatatctatttatt
atgcggtatcgtactgtgggtatctgtgcttatgagcggaattcatgctactctagctgg
cattatagcaagtatgttcatacctttacgagatgaagatggagatcctgagcatggaat
gctgcagtccgtaatgcactttttgcatccgattgtagcgtttttgatacttcctatatt
tgctttttcaaatgccggagtcgtgtttagcgaagactctattttaaacttaacgcatcc
cgtgccgcttggaataatatttggactattcatcggtaagcaaataggagtatttagctt
tgcgtttttagctataaaatgcaaattagcagagcttcctaatggctgtggatggctaca
tttatatggattgtccatactaaccggagttggtatgagtatgagccttttcatagatgg
tttagcgtacgccgagagtgatgcgtttttatacgcaaataaaatcgctatactattagc
tagtactatgtgtgcagtaaccggatattttgtacttagaaaagctagtaagtctcaaaa
ctagttttaaatttagaactagttttaaaaatttgaaacagcaatttagctattttaact
tgctttcaaatttagccctattgccgagataaacgaagcttagcacctcggcaacggctt
gaaataaatttcccggtatctgatcgtcaatatcgcataatttataaagttctctagcaa
gaggcggattttctactatttgaataccgttttctgtagctatctttctaatgcgaagcg
ctagatgatctacgccttttgctaaaacaaccggagctttttctttctctttatcataac
gaagagccacggcgtaatgagtagggtttgttatgacgacatctgcggtagggatatttt
gcatcattctttttcttgctgcttgcatctgaagttgtcttatgcgaccttttacttttg
gatctccttccatctgtttaaactcatcttttacctcttgtttgctcattctaagacctt
tgaagtactgataacgtacgataaaaacatctgctatagcaattatcaaaaatagcaaca
acataactccagctaatataagcattttctctttaagccataaaagttgattaaacattg
agaaaaatatagtatgaggaagctcttttacaaactgcaagaaaaagtaaaatgcaacgc
caaaaacggcgcttacttttaatatgattttaacagcatcaataagttttttcagtgaga
acagatttgcgataccttttatcggatcgattttactgaaattcggcataataggctcaa
cggtaaataaaaacccaaactgcattatatttgatattatacctgctatcataatgcaaa
tagctataggcaaaattatcaaaaacgtctgaagcattgagtggatagttatcttaaaaa
atagttcacgagtaatttctacgccgataagaccttggtagtaaagataaagatttacta
atctctctcccataaatcccataagtcctacaagaaccgcaaatcctactagtaacgtca
caaaaccgctcacgtcttgagattttgcgacgttgcctttatttctagcgtcttctaact
ttttcccggtgggttcttcggttttttcttgatcgtctgccacgatattttacttatccg
tattttacgatatcttttatatctcgtctctgttttttactagcaggatttttcctataa
ccaaaaggaagtacgagagctactcttttttgttttatgtttatacttaaaacactttct
agtttatctctttcaaatccttccatagggcaactgtctattcctaaaaaagcggcctgc
atcatcatattttgcgccgccaaatagcactgtgccctagcccaactaaaaagctcttta
tcgctagtgccttcgttatattcaatcatatttgcatatctttgcaaatatgctttttgc
tcatcttcgcttttatcttttctactgcaaattatagatttaacatagtttgagctagct
cttagatcgtctatcttagcatagatcacgatgacttttgaggcagtcgtgatctgagct
tgattccagcatgcttctctcattttttttaagagttccttatcttctatcacttcaaat
tcccacggctgcatacccatagaagatggggataaacgacccgcttctaaaatatcatta
aaatccgcactgtctatttttctattttcatcaaaaaccttacatgcatgacgaaaattt
aaagcctctttaaaattcatttattactcctagattaaatttattttatattcactcttg
ctttttacggttccaactatacaagagctctcatatcctgcattttttaaatttgaaagt
gctttataagcatcatcttcatttatgctgatgataagtcctccgctagtttgggcatca
cttagcaaaatatctggtttgatattgcaaattttagcagtaaaaacactatttttataa
cttccctcaggaataaagcctaaatttgcaaacttcttggcgctagctagcaaaggaata
ccgtttttatataggtcaaagctgatatcgtctcttaacatttcgcttaaatgacccaaa
aatccaaatccggtaacatcggtaacagcattaacttttaaaccagataaagcatcaacg
gcataaaagtttagctgagacattaaatttgaaatctcgcgtatctcatctaaactaagc
atatccgcttttaaagcagttgttaaaacaccacttccaagaggttttgttagtatcaat
atatcattgatttttgctgagttgtttgaccaaaacttgctactatctacgcttcctgtt
acgcttagtccgtaaatagtttctttagattctatactatgtccgccgactaaaaccgcg
ccgcactcttttatcttgttttttcctccagccattatctcatgcaaaatttcattttca
aaatggcaactatcaaaaccgactatattcatagccgttatagctttagcacccatagcg
aatatatcgcttaaagagtttgcggctgctatcattccatataaaaacggatcatcgact
accggagttataaaatccaaagtctgcacgatagctctaccgtcttctagcagaaatacc
ccggcatcttcgttgctatttatagatgatagaagcttactatggggctctaagatactg
ccgatgctttgtgttaaacccaacgggtctagtttggcagctcatcctgcggattttata
aatttagtaaggttcttattattatagataaactgtttcattttccaacattaaactcat
tatttcaaaagcattgctgatctgacctactccaagtctatcaacaagaccaaaagcttc
taaacaactgccgcaactaagcacgtttattccaagcgatgaaagatcttttaatacagc
aaagctaggatgagatctatttgtagtcataagaacagcttcattaacacagataatatg
agtcactcttttgttcgcttgaacagcagatatcgcacttaaaaatttagttaaaagtcc
ttttcctataggatcgctgccaactttatcgtattttaaaaataacaccttatgcttttt
aaaatccgtttcacaactataattttgaatatctatttccgtaagatcgcaactcttaac
agcagtaacggtatattcacttccattttgagagatattaaactctaaaccgtttgcgct
taaaaacttctgtacgtttgccaatgaagcaggactatttacgactatttcgagcttatc
tccgatactaagctcatttaaagcgtctctagttttaataatcggctttgggcactcaag
tccacgacaatcaatctgcataatttctccttgctttgtagtattcaaaccttgaattta
taaattatacctaatttattgaattattgttttaacaaacaaatttaatttctacgacta
tactcatcataaccaaaatctcgaataatttttacatctccatttttattcatcataacc
aaatttggaagtttaacaccgttaaaagtcgtatttttaactatagtatagtgaatttga
tcttcaaaaataaccttgtcgcctacttttatctcattgtcaaatttaaaaatcggctca
cctgcggctgctcctacgatatctcccgcaagacaagtcgcaccgccaaaacggtaggca
aacttaccatttttattttcaccgcgaatactaggacgataaggcataagaatagtatct
ggcatatggcactcagctgacgcatctataatacatgttttttcaccgtttgttactata
[truncated: 1,547,791 more chars]
