# Supplementary material for: L-cysteine transporter-PCR to detect hydrogen sulfide-producing Campylobacter fetus
Source: PeerJ. 2019 Nov 5;7:e7820. doi: 10.7717/peerj.7820 (PMC6839519; doi:10.7717/peerj.7820)
Supplement: Supplemental Information 4 [file peerj-07-7820-s004.zip › Cff_13344.fasta]

>NODE_97_length_3453_cov_10.201744
aaccgattctgtttataacttgggaaaatttgatttttgatatatttgagttcggaagtt
ttagtctttgcatcacatatgtcatatcatctgagtttttattactttttatagtttgaa
atttaaaaataaaatttttatcgcgcagtgcttcaaaaatcatcttttcatatttgcttt
cgtttatttttagctcattttgtctatctaaaatcatataaaatagagttgaaagagtga
cattcaaatttaaatcataatcagatctaatattattgtaagctaaattaagctctatat
tatcgatattatctcttaaaatactaagctcaaagctttttaataagttattaaatttac
taaatttagagtcgataagcaaaataaaacatccatcaatatatttaccgataggaactt
tgcgaatactatttttttccaaaaaactatggagtttttctaaaaattgttttgaaactt
tatcaacacttccaagcccgtatttattagcaatttcatttaaattttttatagatatca
taatgatatactttttttcaccgtttttaatgcttttatttataatttttataattttat
ctcttgtaaaacttcccgtagattgatcaataagacttgtattaaatccattataaatca
tataaaaagtataataaacatatataaatgtgagcagagcaaatagaattatttcataaa
ttttatagttttttaaatttacaaacgcataaccccaaataaataaaataatgataaaag
gagtagctatcctaagagcaagagcaaagcggttacttcgctctttttgctggctataaa
gcattaaacgtccagatgttttacatcttttgcatgagcttgtatataatctcgtctagg
ttcaacctcatcacccataaagagttcaaaaatttcactagctgtttgaagattgctaac
atctatttttaaaagtcgtctattttctggattcatagttgtctcccaaagttgactagg
attcatctctccaagacctttgtaacgttgtatataagcaccttttttagcatttttttc
tatatcttcaagcacttctactggatctctttttagatctatatcacgctctttcatttt
tgtaaatatatgaacagcctcctcataaagaggatttgcaaataaattgtcatttataac
aagttcctcaagcccattttcagtctgaacatatatcctaatctcatcttcatttacgta
tgaatttaaaatattaaatttttcatcttcaagttttttctttataatctcaaaaagttc
attataattttttgctataacatccggattttctatcatatatcttataacgattagtac
gttaaaacgttttttaagatccatcaaaatacttctataagccgcgattatctttaaata
atcaatcagatctttatttccaacaccttcaaaatcctcaccttcaattccagtttctat
aagaaattcattcaaagctttttcatcttttaagtagatctcttttttaccttttttgta
tctataaagaggcggctgagctagataaacataaccattttcaatgatcggagttaaaaa
cctaaagaaaaaagtaagaagtaaagtttgaatatggcttccatctacgtccgcatcagt
cataataattatcttatgatatctaagtttttcaggatcaaactcttcaccaattccgca
tccaaatgcggttatcatattttttatctcttctgattttaaaattttatcaagtctact
tttttctacgtttaatatcttacctcgaagtggtaaaatcgcttgaaacgctctatcacg
accttgttttgcagagcctccagcagaatctccctcaacaagataaatttcactctcact
tggatctttactttgacaatcagctaattttccaggaagcgttcctacgctatttaaact
atcttttttgcgtgttaaatctcttgcttttttagctgcttcacgaccacgagcagccat
aagagctttattcattatagcttttgcttcgatagggttttcttcaaaatatttacacaa
aacatcaaaagtcattttttgaacgataggttttacataactcgagccgagttttccttt
agtttgaccttcaaattgtggttctggaacttttacgctaactatagctataagtccttc
tcttatgtcatctccggttatcttagtatctttctcacgagctgcagcatttgcagctat
ataatttgtaatagctcttgtaagcccagctctaaaacctgcttcatgagttccaccatc
tggagtttttatattgtttacgaaacttagtaaattttctgtatatgtttcattgtaaag
tagagcaaaatccactataacatcttcttcaccaccgctaaaactaactgctttgcttac
tggattacttttgtttatatctgtaacaaaactttcaagaccaccttcaaaatgataagt
ttcactaaaaccgtctctttgatctttaaaatttatagtaattcttggatttaaatatgc
taattctttaaatctttttgataaaatttgtttatcaaattcagttacttcaaatatatc
atcatcaggccaaaactcaacactagttcctgttcgatttgtagtttttacagcttctaa
aatattttggggtattccttttgaaaactcttgacgatataaatttccatctctttttat
gttaagaattagtttttttgaaagagcatttacaaccgaaactccaacaccgtgaagtcc
tcctgaaactttataagtatctttatcaaatttaccacctgcgtgaagtacagttaaaac
tactgttgctgctgaaattttttctgtaggatgaatatcaacaggaattccacgaccatt
atcagtaactatacaagaaccttctcttgtaagctctatatttatcgtatcacagtaacc
tgccatagattcgtctatagagttatcaactacttcataaatcatatgatgaagaccgct
aatattcgtatcgccgatatacattcctggacgttttcttacagcttcaagcccttttag
tacttttatatttccagcaccataatttttttctaaattttccattattttccttaaata
tttactggcattacaacagttctaagatcgcctgaacttaatataaaaggcaaattaggt
tcgttatatcctaagttaaactcactatcttcaatacttgataaaaaatcaagtataaat
ctgtttttaactcctaaaataatctgatcactaacattacttctatattctatgaatgtt
tttgcttcactattatcatcatttatactctcaaaacttatattatctggagctattgtt
atttttactatttctgaaagcattgatatagtt
>NODE_68_length_10187_cov_23.674751
gacaaattttataagagttaaacaaaatatctgtttttggaaaattatttttaccttcta
aaaactcattttcgtcaagctcgtcttttaaagcttttaaattcatgcttataagaattt
gagctaaaactcgctcctttaaatcatgttcaaaatcttttgtaattttaaatttaaaat
gatagtagacaaaaagcgttataaaaatagcagctattatcgccataacagcgtcaaatt
taaagagcaaagcagccgccaaaaaaccgaaggcggcggctatgactaaaacggcaaaaa
gctttagccttaaccgctttctagttatttcaagctcttttaaactcattattctttaga
tttcgccattctttttctcatggttggatcaaggtagcgtttgcggatacggatacttat
aggagttacttctacaagttcgtcttcttctatccactcaagagcgcgctctaagctatg
tttgcgcggcggaactagttttatagcgtcatcacttccgcttgcgcgtacgtttgttaa
gtttttaccttttataggattgacgtcaagatcatttggacgactatgttcaccgatgat
catgccaacataaactttggtttgaggatcgcaaaataaaatacctctatcttgcaaatt
aaatagcgaatacgccaaagccacgccgctttccatactaactaaagcgccgttacttct
atgttctaccgaaccgcttaatggacggaattccaaaaagctatggttcataacaccctc
gcctttggtatcagttaagaactggcttctaaagccgataaggccgcgcgcaggtatctc
aaactcgattctagtttgtccgtctccagttggattcatacttaccatttcggcttttct
tttgcctaatttttcgataacggttccagtacaatcatctggggagtcgataacaagaag
ttcataaggttcacatcttacgccgtctataacttttatgataacttcaggtctaccaag
acagaactcaaagccttctctacgcatattttcagccaaaatagtgatctgcaattcacc
acgaccgcttactttaaatttaccctcgcctatattttcgtatttcatagcgatatttgt
cttcatttcgctctctaagcgctcatctatcttatttgaagtgacgaatttgccttctgt
tccggctaatggagagtcatttacgctaaatacgacgctaagtgtcggctcttcgatatg
gagcgggtcaagcggcataggattatttggatcgacaacgctatcgcccacatcaagcgt
ctcaaatcccgcgatagccacgatatcaccggttcctgcttcgtttatatccattctatc
aagtccgaaaaatccgataagtttgcttatgcgtccagttgtttttgtaccatcagcctt
tgctagcataacgttttgatttttactgattttaccgttaaatatacgagcgatgccgat
cttgccgacgtaattatcgtaatctagagtaaaaacttggagttgaagaggattgtcgtc
ttttccagttggctctggaacatgagctaagatagtctcaaaaagcggtttcatatctac
gttttcatcatcaagtttaagctttgcgtaaccgtttttagcagcggcgtaaactaccgg
aaattccagctgttcatcagtcgcgtcaagtgcgacgaatagatcgaaaatttcgtttat
aaccctgtctggatctgctgctggtttgtcgattttgtttataacgactatcggacgaag
acctaagctaagagctttttttacgacgaatttagtttgaggcataacgccttcttgtgc
atctacaagaagcaaaacaccatctaccatctttaaaacacgctcaacttcaccgccgaa
atcggcgtgtcctggagtatctataatgtttattttatgatctttataacgaatcgctgt
atttttactaagaattgtaattccacgctcacgctcaatatcattgctatccatcaccct
ctcacctactgcttgatgctcggtaaaagttcctgattgttttaggagttcatcgaccat
agtagttttaccgtggtcaacgtgggcgataactgcaatatttcttatcttttccaactg
ctttccttgatttttttaaatttaggggtagattataccctaaattttctaaatctttta
tatgatgaaatttctttataaatttactcatcttttaaaaccatctttccaataaaaaaa
taggtaaaaaaagctaaaaatatacatccaaatatcattacagaaagtaaaaacggtgta
tttgcttgaacaaatccaactataaaagataccagtccggctatagcaaactgtaatgtg
ccaagtaaagcagaagctgtaccggagtgatctctaaatctagccatcgctaaagtagtt
gtgttaggcataataaaaccaagcatagaaatgataaaaaatagagatatttcaaacgca
taaaagcctaaaaatgagcaaaatatcagagctgcaccaaaagtaagcatagcaaaaaat
gccttcggaagcaaaatataaggagaataatttagaactaattttgcattgatatttgca
gcgattataaaaccaagcgagtttaacccaaataaaaacccataagtctgctcagaaagc
ccaaagctttttataaatacaaaagaagagccggtaatataagcgaaaatcgcacccata
gcaaatccggatgaaaatatatagactaaaaacggtctatcttttagtacaaaagcgtaa
ttttttataatctctttttgtgaaaatttaactttatttgatatggacgcactctcttta
agtacaaaaacaactaaaaatatgagcaaaactcctaataaaaatagagttacaaatata
ctttgccacgaaaaaatctttaaaagcaaactaccaaaagttggagagagcataggagct
aaactagaaactaccatcattaaagcaaatacggctccggcttcttttaattcaaataga
tcatttaccacggccctagctataacaactccggcgcaacctccaagagcttctaaaaag
cgaaatacgatgaaaagttctacattatcgactaaaacacatcctaaacttgagaacata
aaaatcactataccgacaataagaggttttttacgaccgaaaatatcacttaatggtcca
tatatcaactgtccaaatgcaaaagctatgaaaaaagtagcgatagataactgagtaaga
aactcgcttgtgttaaaactttcttgaacactctttaaagcaggaagatacatatcggta
gaaagtggtgctatagctgacataagagccaagataaaaataattttaaatttagaaaat
ccatggattttcgtataattttgcatatatctcctttaaaaaataaaactgtttagtata
tcttaaaaaacttaaagagtaatttgtattacatttaattattttataaatttcggatga
aatgagtcgtttggaataatttttgctagtgaataacagcagattttaattatttaggac
tatttatgcaaacactaaacgcattactaaacaatactgcatcaagtacgatgcagacaa
aaccgagtgatagccatgaaagtagcaatgatagcttcttgtctatggttataaatagcg
taaataaaaatgaaaatattagcgaagagagcagcaaaagcgtagtagaacaaaatgcaa
aaaagtcccaaatagataaaaaagatgaaaaaatagactcaaaatccaatccggatgaaa
tcgaaacagaagaaaattcatctcaagaaagcccaaataaaaatagtatatctatcttag
aagatgctgattttatgcaaattttatcgcttcttgaagcattgaatgacggaaaaaaac
ttgataaatttccggctctttcaaatactttagcaaaatttttatcaacggaaaaaaata
taaatgagataaaaggtgcaaaaagcttacaagatataataaatttgagcaataaatttg
gattaggtctaagtaatttgaagattacgaaagaggatttagcaactctaaaaaccgagt
tcaaagctcttgaagcaaaaggattttttaaaattcaagatacgcagatagttttaaacg
aagtaacaaaacaaaaaatagaaaaatcattaaaaatagataaaaaaagcgacgaatcaa
cccctagtctaacaaaacttcttcaaagtacgcaaacaatcgatgatgcaagcggaaaaa
aaaccaaaaataaaactgaaactaataacataaaagaagctacagaagatactataaatt
taaaaaacacggataaatcaaaaatttcagtagagcaagcggaacagaaaaatagcaaaa
aagcagatttaaacggtgaaaaaaatgcaattcaaaatacaaaaaatatcgaaacagaac
taactaaaaacgacaaacatacaaaagatacaagcggtgcgactgcaaatcatacatctc
aaaaaaacgcaaaagatacgaatgtagatgattatctagcaaatattatgcaaagagcta
taaaagaaagtagcgaaacaaaagataaacagtctcaaactacacttagtggcagtttta
caaaagagacaaaaaatagcggtgaaaaagataacatgcaaaataacagcgatcaaaacg
gcagtcaaacaagctcaaatcagtcggtaaaagatgtggtcgcaaactctaaactccaat
taaaaaacggtcaaatcaaacaaacttttgagagttttgcttcaaatttacaagaaaaaa
tagctgaatataaaccacctgttactagatttcatatgacactaaatccgactaatctag
gcgaagtagaggtgactttgataaacagaggaaataatctacatataaatttcaactcaa
ataatcaaactatgcagctatttatccaaaatcaagccgaatttaaaaatagccttgtaa
atatgggatttactgaactttctatgaattttagcgatcaaaataaaaataaagaacaag
gtcaaaacagtaaatttaaaaactatgacaatgattttgaaaatgtattaaaccaaaatg
aagatgaacaagtcatcttagaagttgtcgtaccgcgatacttttaagttaaaaaggaat
gaattttgcttaaaatagcaaaattgcatataaaaggataatccatggcaataaattcta
tgaataatacggcaactccaaccggaactcaattcacgacagacaaatgggcagcacaaa
cggaagcagaaaaattaaataacgccagtggaacaggtacaaatccatattcacagcttg
ataaagacgcatttttaaaactacttcttgtcgaacttcagtatcaagacccaacagagc
ctatggatagtgcaaaaatgcttgagcaaactagtcaattagccactcttgaaatgcaag
aaaatacaaataaagttatgaaacaactaacaactcaaatgcaaagcagcctttctatga
cagctatgagtgcgcttggaaagatggcaaatctctcgaacgcagtgtcaaaagatacta
cgactagctctgtggattttagtttatattttcctaatgatgttaaatcagtcagcattc
aaatatatgattcatcagaaaatttagtaaaaaatataaaatttgatgagttaaagtccg
gaataaataaatttaactgggacggcactgataataacggagatataactttaccaggag
aatatctgataaaagcaacatatacagatacatcaggcaattcaggagaaagcatattag
gaagctatcctgtagaagcggttaaattcgtaaatggcatagctcaaatcaaaatagccg
gagaatacgtatcaatggataaaataagcgaatttacagaaccggttaaaactacggcag
taaataactcaaatgattcatctaactcaaatgattcggagaaaccaagctcatgatgat
aggatactataacggtataagcgggataaaatctggaaatttcggtatcgatgttatatc
aaatgatatttcaaatatcaatactgtaggatacaaatcaagcaccgctgagtttaaaag
catactatatcagtcactaaaccagacaagcacaagtccggtcacatcacaaatcggtct
tggctcaacgagtatggcaactagtttaaatttcaagccaggaagcctacaaaataccga
taaagtatttgatctagctatagtaggagatggattttttggacttagtgggataaacgg
tgagcagtattttactagaaacggtgattttagtaaagacgtaaatggagatatcgtaaa
tagaaatgggctttatctactaggtacgatggcaaatttaaacgcgatagctcttagtcc
aaatgcggagcaaaagctaggaaatcttatgggaaataacgataaacaagcatttactct
acaaacaggtacttcaatagagttaagtgcttctacggcgcaaacaaaaatacatttgcc
agacgtgctatttttaccttctactgcaacaacagacgtatcatttagcggtaatcttga
ctctaccataaatactcaaacgataaatataaatttagataatacaaaaattacaacggc
aataaataaagaaggtaaaaccataagtttaaatggatcgctagcggacactccattagt
acaaaatccaaatagcccaaacgaagatgtactaatcactataaaagatgctaacggcga
atccatcacaaccgcagcaaaaacagatgaaaacggtaattttagcttaaatgacttcga
tataagaagtttaaatttagatggtgaacttagcatagaagcaaatgtaaatttaaaaca
agaagtaccaaatactcaaagttttagtacagatataatctctccaaacggcaataaaaa
tatattaaaaatggagttttcaaaacaagttccgcatcttgataacggaacagcatggaa
tgttagtgctactattttttctcctactaacgaagttatatcgacttcaaacggagtttt
aaatttcaatgaaaaaggtgctttagtaagcaatactttaggaactttagataatgatgg
agctgaactaaacgtcaatttaggtactccatatgatccaaatactccaaatagcggatt
tgacggtatgagatcaacgggggatcaaaatttaaacttatctgtaaataaaaacggtga
agcagaaggtttgctaaaagaatatactatgaatgataacggtgaagttgtagctatatt
tgacaacggtaaaatggcttctgtcgctaaagttgccctatatcatttccaaaataatca
aggtctttcaaaaagcagcgaaaatacatatcaaacaactgcaaactcaggtcaacctat
attttatcaagatcaaaacgggaatgtagtttatggagcagctataaaaaatagcactct
tgaaatgagtaatgtagatcttggcgtatctttaaccgatcttatcattatgcaaaaagc
ttatgacgcaagtgcaaaatcgatcactacaagtgatcaaatgatacaaaaagcgataaa
tatgaaaaaatagttatgagtatctcctaacttcgcttaagaaatactcataaactcttt
gttgcaaaagagcatcatcttcatcactatctatcataagacgtcttaaatgagcaaaat
ctatctttttagcatatcttcttaaattttttaaattatagtctatgtctataagcaatg
aatcaagacttatataactaaattcttttactttttgaacatactcttttacggtttgta
ccaaaacaccgacacgtctttcatcgtttatataaatttctgttgcaatatcttttatat
cgttataatcactttgtaaaacagtttttttagcacaaagcatagcagctaaaactttag
cacgaaactctaaagagcgatgatgcggtataaaaatctcacgaaaaacagacaaaaaat
gaaatttataattcatagcgtaatcctaatttaagtataatttagatataatccttttcg
cctttccttagacctgtgcaatgcttttaaaaagaaccgcttcaggatgggaacatagca
gagcactttttcttagtgtgtgccgcagtcatctggggaagggtttctaaagtcttatat
caaaatactctatgatctcagcacaaattttactaaaatcaacgccttctatctttggat
ttttatcaaatttagcttgtatgttattaaatccgctgactaaatccttgctttttacac
cgtaacttatagaaattcccgcttctacaaatgcagctagattatcacagcattttagag
ctttaccatctatagcgttgaactcattatcatttacgctgctcatactaccttcaaaat
gtatcggagtagttttatttatacggttttcaaactcatcttttttcaaaacactctctt
cttttctaacgcctaaaatgtagctaaactcacttctaaaactttcaggaacaaaaggta
aaattcgctcatctataagtctcatctcgtattcgcttattatctcgtttagtccattta
taccgtattttacaggacttatgatgtcacgcgtaaggctttctggtaagtcgtgaaaca
aagcgcaataaaagttattttcaagtcgttttgggcaagtccctactttcaagctataaa
aataagcaaatatcgccacgactagcatatgtccaagcactgcagtctcaggaatgcgct
gagtttgtgcccaacgcttttgaaaacgaagtcgtccgcttagatctatgatacgagcta
gtttttggttcatagcgattttacgaactcctataagctcgtagtaatcttctaactcct
catcgactttttgttttaactcttctatgtcgcttagaaatttactagtttgataaacta
tgctaaactcccatttcgtcgctatatagctagccgcttttaatataagacgctcttttt
tatgagttttatcatcttgataagctttaaacctttcaaaaaatttacccccatcgatat
cttcaaccatattttcaagtttagttaaaatccagctttgaatttcttgatttttggatt
tttggatttgatggaaaacatcagggcgaatgtcagtcactactacacggcttaaaaact
caaaaacaccgccttctatgatatagttcatatccacgtcaggctcgagctttgcgataa
aataagctattataaatttatgtgcttgtttatcaagctcgactaaatttaccatttttg
gatagtcattccaacgcgaaatcgaagcagctttaaagatgtgatctatgagtttagcgt
ttatcatttttgagccttaaaatttgcgagtagtttctaaagtgatagaacttacgtcga
atttttctttgcgaactaaatttgagtccaactctataaccgtatgcacgtttccacgcg
gattaaagtctcccactacgcgtaaatactttggatttaactttttatctaaagtatcat
agatctcgtttatgcttgcttcgtggcttatatgacgatttaaaaagctatttatataga
gttttatcgcttttagttcaacgacaaagtcacgcggcacgtaagttagatatatagtag
caaaatcaggatatcccgagcgcggacaaaaacacgcgaactcaggcaaagttatgcgaa
tagcatagtcgtttttactagagtttggccaaatttcaagatctttttctatatcaaatt
catttataattttttcaccatattttttattttccatatttaatcctttaaatttaactt
aggtttttcaatgtaaaaaccttggatataatcaacttcactattttttgctatttcata
aagctcattactacttataaatctaataattgtttttatatcaagagcttttgaagcgct
atttacactattaaataacattttaaatctatctttatgtagatttttactaaattcaat
atcataaattatataatcaatatttaaatatttaagatactcaaagc
>NODE_166_length_522_cov_1.858228
ttagtaattccgtttttaccgccagaatttatatttcttaaatttaaaaaatctataaat
tactataaaaatttagggatcacaaaagtcgaagtcataagcaattcaaataactcgaac
attgcttttgaaggaatcagatgctccgttatgccattttggcaatgggcagtagctcta
taaatcaaaaaaaggcttgaatataaattaaatatttgctattttaaaagcttttaaaca
gctctaaaactgcgtttatgcctgatttaaatttaaaaatatctactccttcatcactaa
taggagtttttaaatttagtgataaactatcgccttggctatttatatataataaaattt
tattatctgaaataaaataactgatatctgagccaaaaatatcttttaaatttgagatat
ccaaactatttttatccatacttaaagtttttttaaatttagaactcgcgaaaagcccgt
aaaatagcgtatttgagctattcgtatcttttaaatatacat
>NODE_60_length_12365_cov_20.800784
acaaatatcattataggtaaattttatgaaaaaacttttgcggctattaaatctactcag
ccaaaatgatattttaaaaattaccaaaatcaaaaaatactaaaaaaggaaatttatgac
taaaattattttcaagcatattaaaaatagtcttattttactattttgtatcgctctttt
tagtgcttgctcatcaaaaacgacaaatgtaagcactcaaaaaataaatccattaggaag
catttttggcaaaacggatgatccagatccgctaaatttaggcgattttccaactcttct
aacatcaaattttacaaatcctatgccgactagaacgccatcgctacttaaaaaagtgga
tttgcctgtaatgaactcattaacacatggtccgatgttttcaagtgcttttagtaaacc
ggacttgaatttcaaacaaccgactatcagtctacaaggtatcccgcctgatctatttga
tagaacaagcgattttatggtgataatgggtgcaaacggcgttgtgatcactatttggta
cacatctcctggaaactggttatggggctactcgctctatgaaagcggcaatttaggagg
atatcgtgtttggcgtctaattttactaccaaataatgaagtcatgatagtcaatttcaa
cactcgcacgacttgcataaatacttataaaaacggagtaattcactcaccttgcaataa
agataatccttttcagaaatttacgtttcgtccaatgacaaacggagccgtacaaattta
taacaaagctactaattcgtgcttgcaaacgcctgttaataatctattcggttttgacgt
ttttggggcgataaatcttacgacaaaatgcactgatactatcgatcaacaatggtattt
gctcccgccgccgcaagttggaagactattttattaggagtaaaaatgcgaaatgttatt
atgattatatttatagcaactttaggctttgcaaaaccagaagattataaaattgctact
tggaatttgcaaggcagttcggctataaccgaaagcaaatggaatataagcgtacgtcaa
ataattagcggtgaaaatccagcagatatattagccgttcaagaagcaggaaatttacct
caaacagctcttcctacaggtaggagcataaatcaaggcggcacgatcgtaactgagcat
ttatggcagctaggcagtatatctagaccgttccaagtctatatatattatgctcaaatc
gacacaggggcaaatagagtaaatttagcaatcgtttcacgcataaaagccgatgaaatc
atcatcttgccgcctcctacggtagcttctcgtccgctcataggtataagaataggaaac
gacgtatttttcaacatacacgctctagcaaatggcggagtcgatgctccggcgataata
aattcagtatttgacagatttagaaatatgccaaatatcacttggatgattttaggcgat
tttaaccgctcacctgagagtttaagaggaactcttggattagaaactcgcgtcagagta
acgtttttagcacctccggcgcctactcaaagaagcggcggaacgcttgactgggctata
gttggaaactcagccggagatcttgtccgaactacgcttgtagcagtattgatgctagca
aacctgcggactcacctagtttcggaccattttccggtaaattttagaaaatttggagat
aactaatgaaagctttagcaataatatttttatttgtaagcataagttttgcaaacgaaa
acataaccgacgcttttcaaatacgcaatgcaaacaccggaattcctataaatataaagc
gattttcagggcagtttaattaccaaaactggtttttaaatgatttaggagtagatccta
agataaaaaaagtagataaattttcaaattcttttccttttggatacgtgcaatttcaag
tagcagccgacgtaaaaatgtgccttcagatcgctcctagcggatttttagcactaaaaa
actgcaagcaagactacgatagcggagagtttgagactatttttcagatcatccctacaa
gtagtggagctatgcagctgcgatcactagttctaaaaacaaacgagtgcttaggaacat
ttgaaaatccaaacgtgccgatcgaagatagagtaggactagtacgctgcgttttagaat
tttttgtcgacatagagcccaaacaactttttgtattttcaccgccgcttagtgaagcta
aggtaattagataaaacagtcggtaaaagctaaaaacggcttttacctaattttaatcca
aatcaaaaattcctaagttctatgtttaaatttgattttatcaacttcggatcgaatttg
gtttttggtttttgtaaattccctaaatttaaggattcaaaaaaattttgcagatagtaa
gttttatcataaccgttttgacttaaaacttttaccatatcactgatatcgttttcgttt
agcatatctgcgtggatagtcgttctacactcaaattcaactctgttttttagtaaaatt
tgaagcgtttttataaatttatcatataaattcgacgcagttatagcttcaaatttagcc
tttggagctttgaaatcaagtgatataaaatcgatcaaactcaaattttcttctataatc
tcaggactacttccattcgtatcgactttggttttatatccaagattcttagctagcttc
aaaacatcactaaaatgcaaacttttagtgcattccccgccacttaaaactaccgcactt
aaaaggttttggcgtgaatttaaaaactcgcttagatagcgcatatcaaacttgccctca
cccaaaactatatctttgttgtagcaataaacgcagcgcatattgcacttcgcaaaccac
actatagcagcgagttcatcaggataatcaacaacgctaaaaggcgtgatatcgtagata
aatttgtctagcatttagtaggttctaaaaacttgatcctctctttatgctcgccttgtt
tgccaagattaaagctctcaactggtctatgatagcccataactctggtataaaccacgc
attttgtacgtttgtctttaaatttggctagtatctcttcttttctcatatcttctcctt
taattaaattctttaaccctagctctgatatcatcaaaacttactttacttagaatttta
ccgtctttgaaaaccggttttagtttattttcttctttttttagctcatttaatcgaacc
gttttaaacaaatttccttttctcaccaacgcaagacgtccagattttgaacgttttgaa
ggatcggtgataggatctttttttacatctatccaatgctcaccgtcttttgatactgca
tttgctttcatagcaaatctaagagtatcgcggttaaggtgttgcaaaagcgctccaccc
ataccaaaaactatattgtccgcgcttatctttctaagttttagctcgtttaaaatatcg
actaaactttgcggatttataccgtctccataaatcagtctgacgtgatttggaagtacg
cgataacccttttgatttacgctaaatccagctatatccatcatcttttctaagcactca
ctagccatagttactggatttccgctatctgggcgaagcacgacgcgaccgccattagct
tttacctcatcgaataactttccccaaagatctatcgcatttagcgtatcgtagctatct
atcacgcaagcaaaaataccactgctaaatttatccaccatatttttataagcttcattt
tcgcgctcttttccccaagtagtcatcgtactatgctcgcttgccgggatactaaatgcc
gccatatcggcgtcataatactttttagcaaatacggctccagttatcgtatctgagcct
ttaaaatttaccatatgagcacttccaccgatccccgcactctcaaagctactcacgacg
cgcgcaccaaaatcatgcaaacaaaagtcgataagctcaggagttccggtctcatttaaa
aattgcaaaatgttttgtttgcaaaaataactattcgtagccacagcaactggataccaa
atagcccttaaaatagcagtttctaagtaacctgccaaccatggaagctttggatcggta
tttcgtatctgcaacaacacattatctgtttgaactatgctaccttcttttaccgcttct
atctcaagaggaagtgcgccgccgtgttcatctacgatatatctccagccctcttcatta
aaagaaagtccgtaaattttcataaaatctttagcttctaagatatcatcttgtgttatt
ttcttgcttagatactccattaaaaacatttgcaaaccataaaatagtactctattccac
ctaccgccgcgcgattctatgtaagagcttacgtattttatatcgtttggatactgaaga
taatgtgaaggtttatagccgtctgtgtttagtatcaaattcatatcttacctttaaatt
ttctggcgattttatcaaaaaagggcttaaattttgataattcaaatttaaataacgctt
ttccaatgccttaaaaacaaatcttgctcagcaaagtatttttagatgattttacggttt
gaaaccatgagcacccaaggcacactaaagcgataaagcaaacggtttatccccataaaa
agtactaaaaatacaacttaggccaaattcaaaatctcctcatcgcattttggacaatac
tcatgctcgcctgcgatatacccgtgttttggacacacgctaaacacgggagttatcgta
atatatggaagtttataattctccactatatttttcactaaatgctgacaagcctttgta
ctgcttagtttttcacgcatataaaggtgaaaaacagttccacccgtataactgctttga
agttcatcttgcaaatttaaagcctcgaaaggatcatcgccgaaatcagccggaagctga
gtagagtttgtataatacaccttatcatcaaatccagcttgaatgatgtctggataacgt
tttttatcttctttagcaaagcgataagttgttccttcagcaggagtcgcttcaagatta
tataaatttccggtagttctttgaaactctatcattttagctcttagatattctataagt
tcttttgtaaaccctataccgaatttggtcgttatattttctttatcatcagtgaaattg
cgtatcatctcatttgcgccgtttattcctattgtactaaaatggttattaaaatttcta
agatatctagcggtatatggataaagtcccctttgatacatctcatttataaatttacgc
ttcttttcaagagtactttttgccaactctagcagttcatcaagtcttgcataaaatgca
cttttatcacctttaaacagatatcctaggcgcgctaaatttatagtaactacgccgata
cttccggtcatctcggcacttccaaaaagccctcccccgcgttttaaaagctcccttaaa
tccagctgaagcctacagcacatagagcgaacggcacccggtttataagctttttcattc
ggtattttattgccgttttcatctgtcgtatattgacttccgataaaattttgaaaataa
ctcgaacccatttttgcggtattttcaaatatctttttagccacagagctatcccactta
aaatcctcagtcaaatttacagttggtataggaaacgtaaatggctgcgaacacttatct
ccggtagttaaaatatcataaaatgctatatttatcctatccatttcaggtttaaaatcc
gagtaagtcatatcttttaaactatttttaccgcgttgtttgcaaagtttttcaagttcg
ttatcttttaaatttaaaaatagatgctcattgttttttgtaggaatttgatcggcaaga
tcgcttggcggagttatatctatagtaacattcgtaaatggactttgaccccaacgtgcc
ggcacatttagattgaaaataaagctagtaagagcttttttgatttctatatcgcttaat
cgatctttaaaaacatacggcgcaagatatgtatcaaagctactaaatgcttgcgctcca
gcccattcgctttgcaaaattcccaaaaagttcgccatttgagataaagcctctctaaaa
tgactcggcgctctgctctcgaccctgcctctaacaccgttaaatccttcatttaacaag
gctctaagactccaaccagcacagtatccagtcaaacaatcaaggtcatgtatatgataa
tctccgtttctatgagccgctccttcatgatcgctataaacagcatctaaccaataattt
gcaatgacttttccagcggtgttattgataagtccggcgtttgaataactcgtatttgag
tttgccataatacgccaatcagactttccgatatactcttctatagtttgagtcgagttt
atataagtcgttctttcgtcaagctcaccgtctctttgcatagtatgagtatgacgataa
agcataaaatttcgcattactgtaaaatcaccgctatcaaaaagagctttttctataata
tcttgaatttcttctacgctcattttgtcttttacctcagacaatacttttttgataagc
gctgtatttggttctttaagagcacttttataagcttttgttatcgcattttctatttta
taacttgcaaaatcttgcaaacttccatcgcgtttaattatcttcaaatttaatcctttt
tggctgggattatatattcttttaagttttacaaagcttaagaaatataattacaatatt
gttaccaatgatatcaaatatcatttaaaaataaatttatcattattttttaagctttat
gaaataaatagtatcgataaatccatagttttataataaaattagaaaaattattaaaat
aaaacttaaattatttaattaaatattttatataaatttaaattactaatttaaagagtt
attttatcttttttaaagtaattttgtgctaaattaaaattaaattttaaaaactaagga
caaaatatgcaatgcgtatatggacatataacacacaaaccgcttgagcagagttgtcac
gatcacgcaagtgaccatcatcgcgcacattcacactctcactcatcggcaaatacaaat
aaaaaagttctcaaaatcagcctttttataacagttgccgctatgatatttcaatttgta
tatgcgctaatcacaaactctttagcgcttatgagcgatactttgcatatgctatcgcac
gtaatagctttggggcttagttggtttgccatatgggctgcttctagctttagcagtgag
caaaaaacatttggataccacagacttgagacgatagcggcttttataaactcgattttg
atagctgtttttggtctatttatagtgtatgaagccattgttaagctcataaatccagaa
ccgatcgagataggtacaatgcttatagtggctgcgataggtctaggagtaaatatcacg
actggattaataatgctaaaaggggatatgggtaatttaaatatcaaatcaagttttgct
catatgatgagcgatttattaagttctgtagctataattttaggcggcataatagtatat
tttacaaatttatggtggatagacagtgctttggctctatttatcgctatcataatagct
aaatggtcattttctctagcaagagacagtatgaacatactattagaagcatctcctata
gatataaacgcagcaaaaaacgttatgctagaaaaccctttagttttagacgtgcatgac
ttacatataagtgaaataactcataaaatgtacgttttgactgctcatatagttcttaac
aaggataatatttttaaatttgatgaaataatcaacgatctatctcttagtttaaaaaat
agactcgaaataggtcacataactatccaacccgagtggcgggagagttagagattaaat
ttaaaataaaacggcatttacaaatatataaaaatcggtcgcatgataagttggatttaa
aaattaatatgataaatttataatattgtatttattttaaagggatataaatttgaaaaa
gctagttttggtttatattttaagtactgttttagcgttttgcaaagattatgaaaacgg
tttgaaagcatacgaaaaaggagattacaaaagtgcggtcataagctttcaaaaagcgtg
cgataaaggaaatatgaacagctgttatactcttggaaatttatatgtattaaatcaagg
cgtaaagcaagattataaaaaagccgtaaaattatttcaaaaagcgtgcgatggcggaga
agcaaaagcttgcggatatctaggagtaatgtacgaaaacggtaacgcagtagagcaaaa
ccgccaaatagctgcaaagttatatgaaaaagcgtgtgaaatgggacattatatcagttg
tagcgagcttgggattatgtatgcaaatggaaactttatatcaaaagactactataaagc
tatggaattatttaaaaaagcgtgtgaaatgggagaggcaaacggatgtaattatctagc
gctaatgtattttatctactcagaaaaaagcggcatagaacaagatgctatcaaagcaaa
agactatttttgtcatgcatgcgaaatgggatttgaagatgcttgtgagagctgcaacat
gcttagtcaaaaacaagattaagcaaaaaacttaagctaaaccaaatttaaaactactat
ttatatcatagatcgaacttacaaaagtatgaaatctaactcccataaaatcaagctcaa
gtttataattcgcacctaaaaactgtgagcttataactttagcttcaaactcatttgagc
ttattatctcttctggtctaaacataaaattttttgcctctaaccagtttttaaatttat
ctggcaaacttaaagcagcgtctgcggttatctcgtttatatcgcctaaaaacttagcta
tttcagccgtttttggctcgaaataaagttctcttggcgttgcgcaagccaaaacttcac
ctcttgatatgagagctatcttatcgcttagcaaaaacgcgtcaaatttatcgtgagtga
ccattatagcgcttaacgaattctcttttatcatagcttttagctcatttctaagcatat
tttttaaatgtgaatctaaatttgcaaatggttcgtctaaaagcaaaagccgctcctcat
ttgccacggctcttgcaaaagctactctttgagcttgaccgccgctgattttatctatca
ttttatcttttaactcgcttatgtgaaacttatctagcaactctaaaactttttgatttc
tctgatattttggtaaagcgtgaagcgcaaaagcgatattttcagatacgtttatatgcg
gaaacaaagcatagttttgaaacatcatacctacttttttatttttactgcatactccat
ttttacatacctcatcacctaaaagctcgatatctccgccgtctgcggtttctaaatttg
ctattattctaagaagagttgatttaccgcatccgctaccgcctaaaatagtcagtatct
cgcctgagtttaaactaagatttatatcttttaaaacagtgttatttccgaattttttac
tcaaatggctaatttttagtatctcttgcaaattctctcctaaataaatttgagctatta
tacattaaaatatttaatgatatttaatatcattaatcaaacattataatattaaatcaa
tttatgctataatatttttcacttttttggagattttatgaaatacttttactcatcatt
tattattacgattttaggtcttttgcttgcatattttatcggtggttttttagcggttta
tatctgttttttgcttggaattttagaagttagtcttagctttgataatgctgttgtcaa
tgctaaaatactatctggaatgaacaaaaaatggcaagatagatttataattttcggtat
tccgatcgctgttttcggaatgagatttttatttcctatccttatagtttcagtcgcggc
aaatcttggaatgtgggaaacattctctttagctttaaacgatcctgatgcttatcacaa
cgcattaagtgcgaacaaaaatcaaatttatatatttggcggtgcgtttttgttaatggt
gtttttgtcgtttttctttgaggaaaaagatgtaaaatggataagatttatagaagataa
ctaccttgtgcacatactttctaaaacaaattctatagcgctttttatagcgatactaac
aggcatgatcatcgtatttttaacacaaaatactagttacgcactatcgtatttcggtgc
cgtgcttttgcatatggcgctatctttgtttgatgatatttttagtgcaaatggcgttaa
aagcggtttcatgggattcttatacttagaggttttggatgctagctttagtttcgatgg
agttatcggcgcatttgcgatgagtgaaaatatctttattattatgataggtcttggaat
cggagctatgtttgtaagaagcttaacaatttatatggtacataaaaaaactcttgaaag
tttcatctatcttgaacacggagcgcattacgccattttggcgctagctatcataatgtt
tataaatgtttttcatgaagtcggcgaggcgataacaggaaccataggatttggacttat
agtaattgcgtttttaagctctatttataaaaataaaaagataacaaatggctaaaattt
gcggcatagatgaagctggacgcggagcgttggcaggtgaattagttgtagctggatgcg
tgtttaagcctaaatttaaaaaagaaattattaaacttggacttagcgattcaaaaaaat
taaccgaacaaaaaagagaggaaatttttttaaatttagaaaaaatgagcgattatttag
tagtttattttaggaatactatagttgataaaatcggacttagcgactgcttaaggcgtg
ctttaaacgtgataaaaatgcattttaacgagtgtaattttatctatgatggaaactgcg
attacggtgttaaaaatataaaaactatcgtaaaagccgattcaagcgtccctcaagtaa
gtgcagctagtataatagcaaaagttagcagagatagacaaatgagacgttttgataaaa
tttatccagattttggatatgcaaaacataaaggatacggcgtaaaagcacatatagaag
ctttaaaacaacatggctcaaacgaactaacaagacttagttttcatctaaaagcgcttg
agaaatcgctattttaggtatgttatggatattttagaatatttctatcaaaatccgcca
aaaaatccaaaatttatagatagaaaaacgtattttaacggtaataaaattattttacaa
ggagctataaatagcggtaaaacagcacttttaatacagtatttagaggagttcggacaa
gattttttatatttgaacttagaagatattagagttgatttcatccctaatttaaatgag
tttataaaagataaaaagataaaagctataggattcgatggagtaaaaaacgacttttat
actccttgcaaatgcgacaacatcattatttcaaccacttcaaactcgttttttatagat
aaatttacaaaagttaaattaaatggacttgactatgaagagtttatagcattttataga
aaaaattacgaagcaaaaactctatttagtcattttttagctcggggaaacggcgctaaa
agtgcatttttgcaagattttgaagtgagtgaatttctgcaaatgaaaatcaaagcttat
cttggcgaacaaaaagcgaaaatactctcaaaaatcgccgcttacgtacatcagccattt
aatactcataaaatttataaagatttaaaagagactacaaagatatcaaaagataatatt
taccgtattttaagcgaatttgagaacgaaaatctaataaatttcgtacatcacatagat
gaaaaaagcagtcttaagagagtttattttagcgattttggatttaagaatgctcttggt
tatgaaaaagatccaaaaaaaacagttgctaatatggttttttgtgagcttttaaaacta
gaaaatgaactattttttagcgatgagatagattttttcattcctaaaaaaaatttagcg
atttt
>NODE_29_length_21312_cov_28.938966
gatttattcagatcgttacttttcgtatttaaatttgattttccgatatttattatatat
ttcagttatataaaaattatccaattataaatttaactgtttcttaagatgctatctccg
cctaattgaattccgttttgtatccactctttcattgtagggtgaagataaagagcgttg
caggtctttttccatgagatagatgattgctgccacatggttttaaactttatcgtgcta
ttatcaatactataaaataagcattcaactgcccaagggtgctctttagcaccgcgttta
atcgcctcaaaatcagataatgtcgagtcatttcctattaataatcttaaatggagataa
ctatcaacttcgtttttatcggcatttaattttttattgactgagctatttgatatatag
atagagtttattttatcaaatgtattttttatatcgactactatttttgccacttcggca
tccgttcttgacattgtaagttttggtatactaacacttgctaataagccggtaataact
ataacaaatgctaattctaccatcgtaaatgcttttttcatcggtaatcctttttttaat
ttgaattctaataccaatgtaattaatatattatcaataattattaaaaagcatgcatta
ttattttagtttcataaatttgtattcaaagttatttaatacttttttggataaaatcta
atctactttaaaatttgaaagatttattatgaatagaaaaaaaatttataatccaagctc
aaacgagactttaaacgatagaaaagtatttggtggaaatccgcatggaattctaaactt
cacaaaagcaaaatacacatgggcgctcaagctttgggatcttatggaagcaaatacctg
gtttccaaaagaggtcgataccaccgatgacgtgcgtgactacgcatgtaatctcacgac
cgctgaaaaacgcatgtatgacttagtttggagccaactcatttctatggatagttttca
gacaaacaatctagccgataacataaatccttatatcacagctcctgagataaatgcgat
cttagcgcgtcaagcttacgaagaggcaaatcactcaaaaagttacgccgtaatggtaga
agcgatctgtgataacacggatctgatttacgaaatggaaaaatacgacgacgttttacg
taagaaaaacgactatatctcaagcgtatatgaagagcttgcgggcgaagttacggatga
gaaactacttcttgctatggtggcaaatcaaattttagaaggcgtgtatttttacagtgg
atttacagcgatttacgcactggcgcgcgccggaaaaatgctaggaagcgctcagatgat
acgctttatccaaagagatgagataactcacttacttttgtttcaaaacatgataaactc
agtgcgcaaagagcgtccagatctatttacaagcgaagtcgaagctaaaatttacgagat
gttcaaaaaagccggagaccttgaaatagagtggggaaaatacatcactggaaatcagat
aatgggctttaccgatgatattatagaggagtacatccactatctcgttgatgataggct
gacttctatcgggcttaaaaagctttataacgcaaaacatcctataaagtgggttgatga
ttttgctaaatttaacgaccaaaagagtaatttctttgaaagtaaagttacgaattatag
taaaggaagccttacttttgatgatttctagccttagaactttaactcttgattcgcttg
gtgtggtaaatagggctagtgagcttttaaatttagtaaaagatataaaaccgggcgaat
tggcgttaggcagtgagctttgcgtgagcggatatgaaagtttgggtgataattttgaaa
acgctctaatagcgaatttaaaaaaatcgctttctaacggtgcttttttcggttttactc
attttagtgatggttttaacgaatttatacttttaaatggcgataaagaaatttataaac
agaaaaaagcgattttatttactccgaatttagaacaagataagttcaaagctggaaaag
ttgaagatataaatttatttgaacttgagggcgttaaaatcggtgttttgatctgctttg
agttacgttttactgagctttgggagaaattaaaaggcgcggatatcattctcgtgccat
cgctttggggaaaaggacgcaaaaggcattttgaaattttgtgcgaagctttagccttac
aaaatagatgctacgtggtggcttgtagcgataaagatctaaaattcgaagcagttttta
agccaaatggtcacattgccaaaagctctgagtttgaaccaaattcggctaatgagttta
aaaaatctttaggactcgtttaatttaaatactactataagcaaattttatgtataattt
ccctttgttgaagggaaaaaatggatagtttagagcgtgccagatgtcaaaaaatggctg
atgatatagccgatgttatagagctgacgcctatggtttataaggcgttttgtagtactc
cacgtacggattttgttccggtttcgatcaatgcttttaagttagatgctcatccgattg
gaggcaatcaatggattagttcgcctctaacagtagctaaaatgacacttgctttggaag
ctgaaaattgcgataatatacttgagatcggttgcggaagcggatatcaagctgcaattt
taagtatgcttgctcacagaatttttagtattgagcgtatagaaaaacttgcaaatgaag
ctaagctaaagatgaaaaaactcggttttaataatgtaaatataagatatgacgatggaa
acgtaggctggaaaagttacgctccatatgatagaataatacttagctgcgcttgtttag
gtgttccgactaggctttttgagcagttaaaagatggcggaattttagtagctcctatta
aagaaaatagtaaacaatttatagttaaatttaaaaaaaatggctcaaatttagaaaaaa
tagttcttgatgagtgtgagtttgttcctttattagatggtagagagtagtttttaagag
tatatttctcttatttaacttttttgtgtataattatgctatcaaaaataattaaggaga
aattatggaattaagaacactgccttttaatccggctacaaatgctgtcgtaagtgaaga
aacctgtaactatcattatggaaaacatcatcaaacttacgtaaataatttaaacaacct
cataaaaggtacggattttgaaggtgccgatctttttgagattttaactcactctgaagg
tgcgattttcaataacgctgctcaaatttacaatcatgatttttactgggattgtatagc
tgctaagacagatattagcgatgagttaaaagctgctttgcagagtgatttcgcggattt
taaatctgagtttttaaagagcgctactactttattcggtgccggatggacttggcttgt
ttataatccaaattcacataaactcgagataaaaaacactagtaacgcaggaacgccggt
aactgaaggtttgatcccacttttagtagttgatgtgtgggaacatgcatactatatcga
tgctagaaatgcaagagctgcttatttagagaaattttatgaaaatataaattgggactt
tgtaagtgctgcttatgaatgggctaaaaaagagggtttaagctcggttaaattttatat
agatgaaatttataaaggttcgggctgttgcggtggacattgcggttgtcattaagatat
aattgacttataacatttatataaatttataaattatagcagaaccggctttggttctgc
ttttttaatctattagtgctaaaaaattgatttgaaatagtataataaatttgcttattt
agcaatctttctataaccgataatctataatttttaccgttaactaaactttaaatttag
cttttgaactcaaaaatcttttaaatttaaaatatgcaaaatagctttaaattttaattt
attccttttttaaaggaaaatatttataaaaaatgtataaaaatcaacgtaaaatttgct
atttacactctgttttggatataatacgcgtcttttgatgagaaggcttagccttacttg
tatgcttattctaacccaaataaagcctatgcaagcttgattatatcaaaaggtcacgtg
tcgtgacaagttatttttaaaggaaaaacaatggaaagaattaggcttaagctaaaagct
tatgaccacagagttctagaccgtacagttgcagctatcgtagaagctgttaaaagaact
ggagccgacgtaagaggtccagtgccaatgcctacaaagattaaacgctatacagtgtta
aaatctccacatgttaataaagattctcgcgaacagttcgagatgagaattcatgctcgt
atgctagatatcgtagcagctactcctgatacagttgatagtttaacaaaacttgactta
gctccagaagttaatgtcgaagttcgtgctatgggcaagtaagagtaaaaggaataaatg
atggaatatattgtagaaaaaataggcatgagtagaactgtttcagctcctagtactcct
gtaactctgcttaggctagttcctgctaaagtttgcgagctaggcgaaggcggtaaagct
atagtggcttatgcgcatacaaaagcagataacaaagccataaaaggtcagcaaaaaaaa
tatggtttgagtagtgaatttaattcatttgctactttaagcgttgcaaatagcgaagct
ggcgatttggacgtaaatccactaaatgaagcaaaagttttaaaagtaagttttaatact
aaaggtagaggcttccagggcgttataaaaagacacggattctcaggcggtccagcaagt
cacggctcacgttttcacagacgtccgggatctataggaaactgcgaatggccaggtcgt
gttcagccaggtagaaaaatggcagggcattacggcaatgagaaaactacagttaaaaat
gaagtagtgagctttgatagtgctaatggaattttggttttaaaaggttcagtaccagga
tttaacggtgctatgggtagagtaaggatagtcaaatgagtaaaatagccgttttaaacg
aaaaatttgaaaaaacaagcgagattgaacttccagcaagttacgctgaagtaaattcgc
ataatttatatttatatgttaaaagctaccttgctggtataagagcaaattcagcccaca
ctaaaggtcgctcagatgtaagtggtggtggtaaaaagccttggagacaaaagggtcgcg
gcggtgctcgtgctggttcaactagaactaacgtatgggtaggcggtgcagttgcatttg
gtccaaaaaacaacagaaattatgatcaaaaagttaataaaaaacaaaaaagacttgctc
ttgagtttgctttaaatgacaaagttgcaaacggcaaattttttgcggttgatagcatag
aaatatcaagcggcaagacaaaagatgcagcatctatcatcaataaactcggtgtaagag
atgcacttatcatcaaaaatgaacttgatgcaaaaacacttttagcatttagaaatttag
caaattgctacgttatagatgctagcgaagtaaatgcatatttggtttcagtttatagtg
cggttatagctgaaaaagcagcactacaatctatcgtaaaagagggctaaaaatggcaga
tataacagatatcaaaactatactttatacagaaaagactcttggccttcaagaacaagg
tgtagtggttatccaaacttcaccaaaaatgactaaaaacggtctaaaagaggtgctaag
agagtattttggcgtaacgccgcttagagtaaattcattaagaatggacggaaaagttaa
gcgttttaaaggaagagtcggcgtaagaaacgacttcaaaaaattctatgtaaaattacc
agatggcgttagcctagaaaatggggaggcgtaagatggctataaaaagttttaaaccat
atactccaagcagaagatttatgacaggtttgtcaagtgaagatataactgctaaaccaa
gcgttagaagcttacttgtaaaaattccggctaccgcaggtagaaatcacaatggtagaa
tcacaagtcgtcataaagaagcaggcgcaaaaaaactttaccgtataattgattttaaaa
gaaagaaatttggtattcctggaaaagttgaaactatcgagtatgatccaaatagaaatt
gccgtatagctcttatatcttatagcgacggcgaaaaaagatatattattcgccctagcg
gtttaaatgtaggtgatgttataagctcagctgaaagcggacttgatataaaaccaggta
atgctatgaagttaaaaagtatccctgttggtacaatagttcataacatagagcttaagc
cgggcaaaggcgctcaaatggctagaagcgcaggtggttatgctcaacttatgggtaaag
aagaaaaatatgttattttaagactcccaagcggtgagatgagacaagttttagctgagt
gtatggctacagtcggcgttgttggaaatgaagattgggcaaacgtaactatcggtaaag
caggtcgtaatcgttatagaggaattcgccctcaaactagaggttctgcgatgaacccgg
tagatcacccacacggcggtggtgaaggtaagaaaaattcaggtcgccatcctgttactc
catggggcaaaccaactaagggtgctaaaactcgccgcaaaaaagctagtgatagactta
taatatcaagaaggaaaggtaaataacgatggctagatcgctaaaaaaaggtccatttgt
cgatgatcatgttatgaaaaaagttctagctgcaaaagctgctaatgacaataagccgat
aaaaacttggtcaagaagaagcatgataatacctgaaatgataggtttaacatttaacgt
tcataacggtaagggttttattccggtttatgtaacagaaaatcacataggttataaact
cggtgagttcgcaccaacacgcacatttaagggtcataaaggctctgtgcaaaagaaaat
aggtaagtaaggggaagttatgagtagagctattattaaattcataagactatctccaac
aaaagctagacttatagcagatgaagtacaaggaatgaacgcagagcttgcacttgcaag
tttgagttttatgcctaatcgcggcgcaaaatatatcgcgagtgctatcagctcagctgt
agctaatggcggatttgagccagaagaggtagttgtaaaaagttgtagagtagatgctgg
tccggttcttaaaagatttagaccacgtgcaagaggaagcgctagtagaattagaaaacc
aactagccatattcttgtagaagtatctaaacctgaaagtaaggaagcataaaatgggac
aaaaagttaatccaataggccttagactaggtatcaatagaaactgggagtctagatggt
ttccatcgaaagcgactttaccagaaaatataggcgaagactataaaataagaaaattcc
taaaaactaagttatattatgctggtgttagtcaaattcttgttgaaagaacagctaaaa
aacttcgcgttaccgtagttgcggctcgtccaggaatcataataggtaaaaagggcggag
agattgaaaatttgagatctgaggttacaaaacttgtaaataaagatatcgctatcaata
tcaaagaagagagaaaagcaggaagttcagctcaattggcagcagaaaacgtagctatgc
agcttgagcgtcgtgttgctttccgtcgcgctatgaaaaaagttatccaaggtgcccaaa
aagctggtgccaaaggtatcaaagtttcagttgctggtcgtttaggcggagctgaaatgg
ctagaacagagtggtatttggagggtcgtgtgccgcttcatacgctaagagctagaatag
attacggctttgcagaagcccatactacttatggtaacataggtgttaaagtttggatct
ttaaaggcgaagtacttcaaaaaggtattcaagccgataaaaatgaagatacatcaccaa
aaaaaccaagacgtgctagaaggggtaaatagttatgttattaccaaaaagaactaaata
tcgcaaaatgatgaaaggtcgtaaccgcggctatgcaacaagaggagtagatcttgcttt
gggtgagtttggactaaaggctgttgaagccggtagagtaaattcacgtcagatagaatc
ggctcgtcaagcatatactcgtcatgtgaaaagacaagctaaaacttggatcagagtttt
tccagataaacctattactaaaaaacctcttgaaactcgtatgggtaaaggtaaaggcgg
tgttgaagagtgggttatgaatataaaacctggtagaattatatttgaaatgtctggagt
tagtgaagagcttgctcgtgaggctttaactcttgcaatgcacaagctaccatttaagac
taagtttgtaactaaagagagcgaaaatgaagtatattgatataagtgcaaaaagtatga
gcgaacttaacgctttattaaaagagaaaaaggtgcttttatttacacttagacaaaagc
taaaaactatgcagctaactaacccaaacgagatcggcgagactaaaaaagatatcgcta
gaattaacactgcaattagtgctgcgaaataaggggcgaacaatggcagtagaaatgaaa
agacaaattcaaggcgttgtcgttgcaaaggctggtgataagacggcgactattcttgtt
gaaagaagagttatgcacccaagatatcacaaatttgtaaaacgctttaaaaaataccta
gttcatgatgaaaaaaatgaactaaaagcaggagatactatatctgctgttgagtgcaga
ccactaagtgctagaaaaagcttccgcttacaagcggttttgaaaacaggagttgaataa
tgatacaaagttttacaagactagcagtagctgataacagtggcgcaaaagagcttatgt
gtataaaagttttaggcggtagcaaaagaagatatgcaagcctcggcgatatcatcgttt
gctcagtaaaaaaagctctaccaaacggtaaaataaaaaaaggtcaagtagttaaagcag
tagtagttagaacgaaaaaagaggtccaaagagcaaatggatcacttattagatttgacg
aaaatgcagccgttatacttgataataaaaaagagccagtaggcactcgtatatttggcc
cagttggtagagaagtaagatatgcaaactttatgaagattgtatctcttgcaccggagg
ttctataatggcagttaaatataaaattaaaaaaggcgatgaagtaaaagtaatcgcagg
tgatgataaaggtaaagttgcaaaagttattgcggttttgccaaaaaaaggtcaggtaat
agttgagggtgttaaggttgctaaaaaggcggttaaaccgaccgagaaaaatccaaatgg
tggatttattagcaaagagatgcctattgacatttcaaatgttgcaaaagttgagggata
agtatgagactaaaagcaaaatataatgagagcattaaaccggctctaacaaaagagttt
gatataaaaaaccctatgcttatcccggcaattgagaaaattgttatcagcgttggagca
ggcgagggcgcaaaagatcaaaaattacttcaaaatatggctgatacgatatctttgata
gctggtcaaaaagcagttgtaacaaacgctaaaaaatcagtagctggatttaaggttcgc
gagggctatcctgtaggtatcaaagtcactctaagaaaagagcaaatgtatacattttta
gataaacttgtaagcgttgctttaccaagagttaaagacttccgtggtcttccaagagat
ggatttgatggtcgtggaaactacaattttggtttaaatgaacaattaatgttcccagaa
gtagtatatgatcaaattttaagaacacatggtatgaatataactatagttacaacagcg
ggtgatgacaaacaagcattcaaattacttgaattgttcggcattccatttgcaaaagga
aagtaatatggcaaaaaaatcaatgatagcaaaagcagcacgcaaacctaaatttagcgc
gcgcggatatactagatgtcaaatttgtggtcgtccacactctgtttataaagattttgg
aatttgccgtgtgtgcctaagaaaaatggctaacgaaggactaatacctggtcttaaaaa
agcaagttggtaagggaagcaagatgataaatgacttaatttcagatggactaacacgca
ttagaaacgctagcatgagaagacttgatacaacaaaacttcttcattcaaatgttgttg
aagcaactttgaaaattttagccaataaaagctatatagagagttataacgttgttgaag
agggaaataaaaagtttattaacgtagttttaaaatatgacgagcgtggaagaagtgtta
taaatgaattaaaaagagtttcaaaaccaggtcgtagagtttatcaaggtagagatgaga
tcaaaagatttaaaaacggttacggaactatcatagtaagcacaagcaaaggtgttctaa
gcaacgacgaagcccacaaagcaggtgtcggcggcgaagtactttgcacagtttggtaag
agttgaattagccttttaaatttgtagtattaaatttaaaaaaggctaaatcttttttat
ggcattgggtatccattcgttttatgtagaaataccctagacaaataaaaaaggaaaaag
atgtcaagaattggaaaacaaccgatatctatcccaaatggtttagatgttagtttaaaa
ggtagtgttttggtttttaaaaaaggcaacaacactaaagagctagatactaaaggtaat
gttaatatcgaagttaaagacggaaatatcatatttacaagtaaaggcgatgatagacaa
agcagggcttattggggaacttatagagctttagcgaacaacgttgttgttggtctaact
actggatttacaaaacaacttgagataaacggtgtcggttataaagcagctgcaaaaggt
aaagttttagagcttgcgctcggtttttctcaccctataaattatgaacttccagaaggc
atagagataagcgtggaaaaaaatattatcactatcaaaggaagcgataaacaagttgtt
ggtcaagtagcagcagaagttagaggatttagaccgccagaaccatataaaggtaaaggt
gttaaatacgtcgaagagcgcataatccgcaaagccggcaaaacatctaagaaataaggg
taagtaatggtagcaaatgtattaaaaagaaaaatatctctaagaattaagagaaaaaga
agaatcagagctaaaattagcggtacaccgtcttgcccgagaatctcaatcttcaaatca
aatagaactatatatgttcaagcgatcgaagatattaatgcaacaactctttgtgcaagt
gatggtaggaagcttggtataaaggcaaacaaatctggagcagcagttttggctaaagat
atcgcaggtaagctaagtgcaaaaggtataaacgaagcagtatttgatagaaacggctat
ctatatcatggcgttgttgcggcttttgctgaagctttaagagaaaatggcattaagcta
taacgcaaggattgttgatggaaaagtataatagagaagaatttgaagaagtaatcgtcg
acatcggtcgcgttacaaaagttgttaagggcggtagaagatttagatttacggctcttg
tggtagtaggcgataaaaaaggtcgtgtaggttttggttttggaaaagctaaagaagttc
cagacgctatgaaaaaagcggttgatgacgcttttaaaaacatagttgaagtaaaactaa
aaggcagtacgattcctcatgatattgaagttaaatttaacgcaagtagaatcttgctaa
aaccggctagtgaaggtaccggagttatcgccggtggtggcgcacgtcctgttgtagagc
ttgcaggtataaaaaatatacttacaaaatcacttggttcaaacaactctgcaaatgttg
ttcgcgctacaattaaagcgcttagtatgctaaaaggttaaggagagagcatgggactag
aaaatttacaaaaagctaatggctcaactcgcaatactaaaagaatcggtcgtggtcaag
gtagcggttggggtaaaaccgctacaaagggcggtaaaggtcaaaccgctagaaaaggtt
ataatgaaaaaagaggttttgaaggcggacaacaaccgcttcaaagaagacttccaaaag
tcggctttgcttctaaatttgtaaaaccttatgccataaacgtagataaaaatgaaggta
ttaaaactttaagcgaaattacgcttgatagccttaaaacagttcataaattttcaaata
gcatcaaaaaagttaagcttattggtgcgggtgctaaagatttagcaagcaaaataaaag
acgagaacataaccgttactggaaataactaatgaataaaacattaatcaacaagatact
tattacgcttggatttttgtttgcttacagagtgctggcttatgtgccagtacctggcgt
caatgttgatgtcataaaagaattctttacttcaaatagtaacaatgccttaggattatt
taatatgtttagtggtagagcagctgaacgtttgagtattatttcactgggtattatgcc
ttatatcacaagttcgattattatggagttattagcagccacattccctactcttggaaa
gatgaaaaaagagcgtgacggtatgcaaaaatatatgcaaatcatccgttacgcaactat
agttataactattatccaagctataggagtgagtataggtttgcaaagccttactggacg
aggcggcgagcaagctattatgatagatataaatctatttatagctataagttgtatctc
tatgctaagcggaactatgcttcttatgtggataggtgagcagataactcaaagaggtat
cggtaacggtataagccttattatatttgctggtatagtaagtggaattcctagtgctat
tggcggaactataaatttagtaaataccggagagatgaactttttagttgttattggtat
agctcttgttatacttataacagtaggaatagtaatctttgtagagatgggtgaaagacg
tgttccgatctcatactcaagaaaaacggtaatgcaaaaccaaaataagagaataatgaa
ctacattccgattaaagtaaatttaagcggtgttattcctcctatctttgctagtgcgat
tcttatgttcccgggcacgattttgcaagcaagcacaaatgagtttatactagctataaa
cgactttttaaatccaaatagctactttttcaactttttaacatttttgtttattctatt
ttttgcatatttttacgcatctattacgtttaatgcaaaagatatcagcgagaatttaaa
aaggcaaggcggatttatcccaggagtcagaccgggcgagagtacggctacatatcttaa
cgaggttgctagcagacttactttaaccggatctgtttatctaggacttatctcaacact
tccttggattttggttaaatttatgggagtaccgttttattttggcggaacaagtgttct
tatagtcgtttcagtagcgcttgacacgatgagaaaaatagaggctcaaatttacatgaa
taaatatcaaacattaagtgcggttggactttaatatggggatatctattaaaaatgcaa
aggatctagaacaactaagagcggcaaataaaattgtcgctaatactcttgattatctgc
ataactatataaagcctggaatttctttgttggaaattgataaaatttgcgaagatatga
taagaagtgccggtgcaaaaccggctttcaaagggctttacggttttccaaatgcagctt
gcataagcgtaaatgaagtggttatccatggtattccaaatgaatataaactaaaagagg
gcgacatagtaagtgtggatatcggctcaaatttaaaaggatatttcggcgatagtgcta
gaacatatccagtcggtaaaatctcagttactgatgaagctttgatagcttgcagtaaag
atgctctttattttgcgattgagtatataaaatccggaatgcattttaaagagatttgct
atgagcttgaaaattttatattaaatcgaggatttgttccattaaagggtttttgcggtc
atggtataggaaaacgccctcacgaagagccagaaattccaaattatcttgagggaaata
atccaaaaagcggaccaaagatcagaaatggaatggttttttgcatagagcctatgatat
gtcaaaaagacggtacaccagttatcgcagatgataaatggactgtgacgagcaaagatg
gtcttagaactagccattatgagcattgtttagcgataatagacggtaaagcagagattt
taagtcaaatttaaagtttttaactttgtcttttttgactatgttgtgttggtttttaaa
tttagtcaatcactgatgttaagtttgcatcactctaaatttaaaaatcgccttgcttgg
taaaaataccttattttaggtatttaattaaatttactcaatacttaaagcgtgagcaaa
agcgaacggactttagtatttggttctttagtacgaatttattcgtacgctaaaagaaca
tcaaaatagaaaggagaaaatattggcaaaagatgatgtcatagagatcgatggcaatgt
agttgaagctctaccaaatgcgacttttaaagtcgaacttgacaacaagcatataatact
ttgtcacatagccggtaagatgcgtatgcattatattaagattatgccgggggatcgcgt
taaagttgaacttacgccttatagccttgataagggcaggataacatataggtataagta
atattaaagctaaatttagataaaatccaactttttgcaactaactgtgtgaagaagtgt
tttcaaaattaaccactattttgaaaacagttggtttgagatttcgtcaaaacctaagtg
cagttgaataaaagtggtaataaatttttaggagactaagatgaaagttcgtccttctgt
taagaagatgtgtgacaaatgtaaaattgtcaaacgcaaaggcatagttcatgttatttg
cgagaatccaaaacataaacaaagacaaggataaggtatggctcgtatagcaggtgttga
tttaccaaagaaaaaaagagttgagtatggccttacctatatctacggtataggcttatt
tacttcaagaaagattcttaatgctgttggaatctcttatgataaaagagtttatgagtt
aagcgaagatgaagctgctgctattcgtaaagagatccaagaacactatatggttgaagg
tgatcttagaaaaagcgttgcaatggatatcaaagcacttatggatttaggtagctatag
aggcttaagacacagaaaaggtcttcctgttcgcggtcaaaaaacaaagactaacgcaag
aacaagaaaaggcagacgtaaaactgtcggcgcggctacaaagtaaggatagaaaatggc
aaaaagaaaagtaattaagaaaaaaatcgttagaaaaaatatagcaaaaggtatcgttta
tatctctgctacattcaacaacacaatggttacagtgactgatgaaatgggaaatgctat
agcatggagcagtgccggcggtcttggctttaaaggtagtaaaaaatctactccttacgc
agctcaacaagcagttgaagacgctatgaataaagcaaaagagcatggtatcaaagaagt
tggtatcaaagttcaaggaccaggaagcggtagagaaacagcagttaagagtattggcgg
agttgagggtattaaggtattgtatctaaaagatataactccacttgctcacaacggttg
tagaccaccaaaacgccgccgcgtgtaatgttagatagaatttaggagaattataatggc
aagatatagaggaccagttgaaaaattagaaagacgcctaggtgtatctcttgcactaaa
aggtgaaagaagactagctggtaaaagcgcgttagataaaagaccatacgcacccggtca
acacggacaaagaaaaacaaaaattagcgaatatggtttacaattaagagaaaaacaaaa
agctaaatttatgtacggcgttagcgaaaaacaattcagaagattgttttctgaagctgc
tagaagagagggcaacaccggagctcttcttataggtcttttagagcaaagacttgataa
cgtagtttatagaatgggatttgctacaactagaagattcgcaagacaacttgtaactca
cggacatattttagtaaatggtaaaaaggttgatatcccttcatatagagttactgccgg
agagaaaatcgaagtcgcagaaaaaagtaaaactaatccacagattgtaagagcaataga
acttacaaatcaaactggtatagttgcttgggttgatgtagaaaaagataaaaaatatgg
aattttcacaaggattccagaacgtgaagaagtggtcattccagttgaggaaagatatat
agtagagctttactcaaaatagtaggaggcgattatgaaaaaaattacaacatcagctta
tatgccaactgagattgaggttgttaatgtgagtgagaatgtagctaagattatagcata
tccgtttgagacaggctacgctgtaactttggctcatccgcttcgccgattactttatac
tagcacggttggatttgctccgactgctgttaagatagatggcgtagctcatgaatttga
tagtatgcgcggtatgcttgaagatgttacgctatttattataaatttaaaaaacttacg
ttttaagctcaaaaatgactcaaaacgtgaagtcatagagtatagctttaaagggccaaa
agagataaccggaattgatttaaacaatgatatagttgagattgtaaatccggattctta
ccttgctaccataaacgaagatgctgagcttaagtttagccttatagtagaaaaaggtat
tggatatgtgcctagcgaagagatcagggattatatagatagcgagtatatagcgcttga
tgctttctttactcctgttaaaaaagcggtttatgagatagaaaatgttttggttgaaga
caatccagactatgaaaagatcgttttaacagtgacaacagatggtcaagtaagtcctat
agaagcgtttaaacactcaatagaggctatgtacaagcagatgtctatatttaataatgt
tctaaatatagatgtaaatatggcattaacttcaagtcaaaactcaaatgagcattcaaa
attgcttgaaagcgttgagaatttaaatttaagtgctagaagttttaactgtcttgacaa
agccgatatacgctatataggcgagcttgctcttatggaagagagtgagttgaaagatct
caaaaatttaggtaaaaaatctcttgatgagataaaagctgtaatggcagaaatcggcta
tccgtttggtgaaaatacattaggtgatagtaaagaagcgctcagaaaaaagatatctga
gttaaaatcataagaagcgaaggaatatataatgagacataatcacggatatagaaaact
aggacgcactagctctcaccgtgcagctttgcttaaaaaccttacgatagctatcgttaa
ggctggtaagatagaaacaacgttaccaaaagcaaaagagctaagaggctatgtagaaaa
acttataacaagagctagaaagggtgattttaacgcccataaatttgtttttgcacattt
gcaagacaaagaagctacaaatatgcttgttactgaaatagccccaaaatatgctacaag
aaacggcggatacactcgtatcatcaaaactcgcgttagaaaaggcgacgcagccgagat
ggcttatatagagttagtagcccaataactagtagtcttgttttgccaagaattttcttg
gcaaacctttttaaatttaaaaaggcttcttaattattttattataaatcaaaattttat
tcaaatttattaaacattctaaaatttaaaacgatattttatttaaagataattcatgtt
tattagcctaaacagataagttctgttttagtcctttagtgatataataagctaaaaata
aagaggaattttatgataccatttagcgatgaagagctgttagaaccggttaaagaaagc
ttaaaagttattatgcctatgctagaacaagatggcggcggcatggagcttcttgggatc
aaaaatggagttgtatatgttagacttactgggcattgtcatggatgtgcagctagttca
cagacgttgaaatacggcgtagaaagacagctaaaagtagatattcatccagaactcagt
gtagttaatataccaataggagaggaatttgaactctaaaaattacaaagatctaggtat
aaaactttttaaggcttctaaattcgatgaagcaaaatcatacttttcactagcttatga
agataaaagtagcgaagagttgttagccctcattgatctatgtgaggtcgcaaaatcaag
cggtcaagaggctttgtcgttgtttgaaatttatataaatacggctaaagataatcaaca
agataatataaacgagattataaatatacttcaaagtggaaatatgcagaacttaaaaga
gttagattatgaaaatgctataacatacgcggattttaaaaatctcttaaaaggcaagga
ttttaaagatatatttcaaagcgttatgttctcgactaaaattattatagcagataaaga
ggatttgcttgagtttgtcactaagcttatagataatggatatgacgagatggggcttaa
ttatcttgagagttcagctgttatgtttgccggagatattcgcatagaacagatgttaaa
caagcttaggaataaaaatgaaaatcttgttaaatgacggaaattttataaccgataact
ccaaaacatgtgaaagcggatgcttttttctcaaatcaaattctaatgctaaatttgaaa
atgatgcgataaagagcggagctattatcataactcctaagagagcaaaaactattttaa
atttagatgatggaatacgattaatcggtatcaccggtacaaacggtaaaactacaaccg
cgtttgctattgcttttggacttaggtctcttggatataaagtcgggataagcggcacaa
ggggcgcatttatatgcgataaacaaatagcagataaaggtctcacaacaagtcaaattc
tagaaaccctaagctatataaagcaggcaaaagagtccggatgtagatattttgtaatgg
aggtaagttcgcacgccatagctcaaaatcgtatagaagggcttaattttgctcttaaag
tttttactaatttaagtcaagatcatttagattatcacaaaagttttagtgagtatgcta
gagtaaaatcaagtttttttgatgatgattctcctaagcttataaacggtgatgacgaga
gtattaaatttaatcataaaaatactatgatttattggcttaaaaatagcgacgcaagtt
ttttcgtagaaaattatgattttaaaggcggtataaaagctaatataaaaagcaaaaatg
aaacggcaaatttgcaaagtcatttacaaggcaaatttaatctttataatcttttggctg
cgatcgggtccattaagtttttaagcagagttagcttgcaagaggctgctgactctgtgc
gcaaatttgaaagcgtggcaggtagagtcgagatagttagtaaaaatccgcttgttatcg
tcgattttgctcatactccagatggaatagaaaaagttttagatgctttaagtcacgatg
agcttgtagtagtttttggcgcaggtggagatagagataaaacaaaacgtcctataatgg
gtaaaatagtacaaaaatacgcatcgatatctatagtcacaagcgataatcccagaacag
aagatccaaattcaataatcgacgatatactagctggtatgcagataaataacagcgttt
tttctatagaaaatagaaaagatgcaataaaaaaagccatagaactagcagccggtaaaa
cagtagtagtacttggtaaaggcgatgaaccttatcaagaaataagcggtaaaaagtatc
cgtttagcgataaattagtcgttcaagaaattttaagtgctatttaaaccaaaaaaagga
attaaaatggaaatagagatgttatatagcaaaattcacagagccacggtcacagatgca
aatttaaactacgtaggatcgataactatagacgagagacttatgaaagcggcaaattta
ctcgagtttcaaaaggttgaaattttagatattaacaacggtgagagatttcaaacatat
gttataaaaggtgaaaaaaaaggtgaaatttgcttgaacggagcagcagctagaaaagta
tgtataggtgatataataatcatagtaagctacgcgtcgatgaagcgtaaaaaagcaaaa
aacttctctcctacgatagttcacgtaaatgaaaaaaacgaaattaacgaatgaaacggt
acaatgcaagcttcccaaattggattttagatgcaaaatatactataagttctacttggg
ctatttaaatttaaaaataatctagttttaaatttggatcgcctaggtttataccctata
ctcttcatttaagataataaatttagtcttaatttgatatattaaaatatttaagtattt
ataaaacttttaaatttgtatagactaaaataatcctatttttaaaaaaaaataaaaatt
tataaatgtaaataaatattgaaaaataaatatttgaaatgatgatatttatcattataa
tatacataaagc
>NODE_2_length_64347_cov_21.423404
gtttatagatgtccgagcaacatttaaatttgttactaaaagtagcatattagtagataa
tttttttagtaaattcaagtgccaaagtcgcaaaatattataagaatttataaaaaattt
gctttatttcaactatgctcaacagcttttatacgtaatcgcgtcgttactagatatttt
attattataataacacaaaccaaaaagctcgctataaatatcaccataacctaaatttat
aatatattttggtacaaaaatgtagaaaatataaattttaaattaagttttaaaattata
taattaaaataaaaaatatataacttactattaaaagatacgcgttgcgttatataaatt
taaaataaaaaataacaaaaatggggttaatttgagtaaaaaacataaatttgtaatctg
taatcctgagctttgcataggctgtaaagcctgtatgaaagcatgcggtaaagaggctta
taaacgcggaaaactagcaaaaccaaggcttgacgttataaaaatgacaaacggagttat
gccaaatcaatgccgtcagtgcgacgacgcgccttgcgcactagtatgtccaagctcggc
tttacgcaacgaaaatggatatgtagaaatgcatgagcaactttgcataggctgcgcttt
atgcgtaaatgcttgcccatatggcgcgattcatcttgatagcttagagatcccctcaaa
tggatcaaatttagatgaaatggacgtgtgcggcgacggctttatgagcgtagcgataaa
atgcgatatctgcgatggcagaaatgaaggaagcgcttgcgtagaagtctgtccaaaagg
cgctttagtaatgcttgatcctataacaaataaacacaaatacggtaaaaaactaaaaga
cggtgataatatgtcaaattttatatctaaaattctagattgcccgccgccgcaaatcat
aatagcgcaaaaaaacaaacctctaaaagagaccggggaagtgcagcaaggagaagcaga
tgcttgaaataatttatacgtcgttctttttggtaggaattatatgcttagttctttata
gagtgccgaaaatcgctctttatattggacttgcgataccttgcataatatccatattta
gcacgatatattttataaaaaatatcaattcaacttacggttttaaattagcaggaaatt
tcttattttctccacattttattataactccgcttagcggattttttagttttatcataa
cttttatagcaattggtatctgcatatatacaataggatatataaaagagtttaaagaca
ggggaaatcttgctgtttttgcagctttatttaacttttttatcctttctatgctgcttg
tagtttctagctcagatgtttttagtttcattgttttatgggaaattatgactttaatat
ctgctcttttgcttaaatttaatgatgaaaaacatagcaataaaacagtgatgatatatc
ttagcatagcacaaataggagcattttgcatacttatagcgcttctttttatctcatact
ttgccggaagcttctcatttatacaatggagcaaactagatatagatccaacagtcgcta
cttgtattcttattctgctcttaataggatttggcagcaaaatcggaatgtttccgtttc
acgtatgggcaccgcttgtttatccgttggctccatcaaacgtagcaggaatgttaagcg
gtattatgtctaaaatgacaatattcggaattattcaatttagcgttattttgcctataa
cttctggatttgctcttagtgttgtagcattaggagccattagcgcgctgattggtataa
cttacgctttgatacaaaatgattatataaaattaatatcatatagctcagttgaaaact
taggtattattatgcttggagttggagttggattttacggtattagcatagctgagccga
ctctagttttgcttgggttcataggagctttatttcacgtgcttaatcactcaacattta
aatcattgctatttttaggttcaggaagcatatatagcgtcactagaacaaaaaatatga
actctcttggagggcttgctagaaaaatgccttttactgcgctattttttctaataggag
ccattagtatatccgctcttcctccgctaaatggatttatcagcgaatggtttatttata
gatctatgtttatgggagcgcttgatgatagtatagcttcaagactgatttttgctcttg
ctatcatatgtttagcgcttactggagctatggtagtttatgcttttatcaaactttacg
gagttatatttgccgggacaccaaaagatgaaaacatacataacagagcttgtgaaaaat
cattctttatgccatttggcatgtttatactagctgttagttctatttattttgctgttt
ttgcaaataatataattctattcttaggaaacgtagttttatatttagtacctcaaacca
tgtatagcatgaacataaatgttatttcaatgcctgctataatgattttacttatatttg
ctttagcacttccgtttctgctttttggactatttggagcaaatatgagcaaagtcagag
caagcgaaccttgggcttgcggatttaaatttagtccgcaaatgagcatgaactcaaatt
cgtttgtcggggattttaaaagacttattagcaaagttatcaaatttaaaacagaaacta
agcagcaaaattactttagtaatgtagattataaaaccggcactgaagatgtttggtgga
agattttatacgagccgattatcaagtttaatatgcttatagctgataaaataggtgctt
ttcaaaacggaagaagtagcttttatgttgtatatatactagtttatctatatgctatgc
tagtagttggattttactttttgggggcttaaatggaagctgttttactaatgattttac
aactttttgttgcattggcgcttactccgttgtttgatggtatagctagaaatctgcgtg
gtaaaattcaaagtcgcaaaggttcaccgatattacagacgtactatgatatatttaaac
ttttaaaacgttctcgcacggctccaaactgcgtgcattggttttttaaatttagtccgt
atatgctttttagcgtttgtgctatgcttgtgatgatgatacctataacttatggcggat
cagcaaacaccggagcagttagcgatatcatagtcgtggtttatctagttgcgcttttta
gatttatctttggagtcgcaagcttagatagtgcaaatccttacgcagcagtaggagcta
gcagagagagtcttatagctatctatatagagcctataatgataatttgtttagtagtga
tagcaatgcttgcaaaaacaacaaatcttgctatcataaaagagcttatacaaaacgcgg
aaataggctactcaagcgcatcttacgcagtagcaagtgtagcatttttgtgggcgatgt
atgttgaaacaggaagaaaaccgtttgatcttgcagaagccgagcaagaagtacaagagg
gtgtcatcggcgaatacagtggaaaagatctggctttagtggaaatggctcttatgctaa
aacagtttgctatgataagctttttcatagttatgtttgttcctatcggtttttcaagcc
catttttaactctcattgttcatcttattttagtggggcttttttatgtaggagcgattt
tgatggacaactttggaccgagatttaggataatttcaagcttgaaatttaactcagctt
gcatactttttatatctcttatatctcttagcctctatgtagtaggagtatgatatggaa
attttaataattttaatgatgattttaagtcttttggtatttggttttagaagttataaa
ttaagcattataagctacgttttagaagctatagcactagtttgcgtgtttttgttttta
gcaaacgaatacaaagcaaatgaactgttttcatgggcgataatcgcattttttataaaa
gttatagcagttccgctcattctctttactctagtaaaaaagcttggggttactcacgaa
gttgagcccgtaggcggatttttggtttcaccgctgatcgcatttgctttttctatagga
tcggctatgctgatagctcctatatttatggagttttcacttatcaaaaacgaaactgct
ttgataggcggaatttttatatttatggtaggaatatttggatttatacttagaaattca
tttgtaaagcaaattttatcttactgtttatttgaaaacggtattcatctaagtctagct
ctcacagcttataattcccacgctttagttgagcttggcattcttagcgacgctgttttt
gccatcataataatgagtattttagcatttgcttactataaaatttacggcactcttgat
acaagtatagctgctagtttaaaaggttaatttatggatattttatttttaattctactg
cttcctttggtatcggctctcattttatttgtatctcctttaaatgtaaaagttttaaac
cttttgcatatactttgcagcgccgcagtatctttagcactactttgttctataagtaaa
gttttaagcttgggtgccatatatgcatttaacgatatgttgtttttagactctttagga
gctgtttttttagtacttataagtttgactggattttgtgtaaatttatactcgactagc
tattttaagtggcagttaaactcaaattctttaaatttaaaacagataaaaacaaatttc
tgtttatctcatataaccacgtttgctatgactctaagctgtattagcaataatatggcg
ataatgtgggccgctcttgaagcaaccactttagcaacggtatttatggtggcgctaaaa
ggtgataaacgctcacttgaaagcggatacaaatatataatcatctgctcggtcggctta
gcatttgctatgtttgcgaccatacttttgtacgcttctagtttaaatactttacatgat
gagaaaaatgcgattttgttttcaaatttaatacttcacgcaagtagcttaaatcccgat
gttttaaaacttatatttatatttgctttaatcggttttggaacaaaagcgggcttagtg
cctactcatacttggctccctgatgctcacgctcagggtccagctccaacttcagctatg
cttagcggaatcgttataaaatgcgccatgttaggacttttgcgttactacgctatcgct
tcaaatgcaaccggaggtaattttagcgaacaaataatgttgataagcggtacattaacg
cttttcgtatctgcgttttttcttatcagacaacatgatgtaaaaagaatgttcgcttac
cattcagtagcacatatgggagttatagcttttgctcttggagtcggtggaaaaataggc
gtttttgcagccgttttccactgtgcggctcacagctttacaaaagctttagcattccta
accacaggaaacactgctagaatttacgggacaaacgatatgagtaaaatggggtgtatg
atacatatcgctccgctcacaaccgttttgtttggcatatctatctgctcactcgtagga
gttcctggttttgctatctttgtaagtgagtttttgacgtttaaagccgctgttttaagc
ggtcagtacgctgctatcgtattatttgcgctggctttaactatcatctttatagccgat
ttttcacatttttttatggcaagttttggtgaagttaaaggtgaagttaaatttaaatca
gaaatgagtttatgggaaaatttaccgcttatcgcattagcatttttgataatcagcttt
ggcatatggcagtttgataacttttggatattagtacaaaacagcgtcacaatgataaaa
ggaaactaatgagaggcgataaatttatagatattttaaaaaatgagtttaatattttag
aaacaagcagacaatgtgaagatcaaataacgatattagtagatagaaatgatctaccaa
aagtcgttcataaactatactacagtatcggcggttggctttctagtatggtagcaaacg
atgaaagaaccataaatcaaagttacgcgctttactacgttttatctatggaaggctcga
aaatgagcaaagaagacggaactatagatgagatacaaagtagcgaaaaatgctttatca
cggttaaaacccttatcccccaaaacgacccttgttatccctccgttacacctttggttc
ctgcttgtgtatggtatgaaagagaagcttatgatatgtttggtttagtagccgagggct
tacccgataaaagaagactcgttcttagcgatgactggcctgagaatttatacccgctta
gaaaagatgctatggattataaatttcgcccggatccggtgcaaccaaaagacgaaccag
actatgagtttatgcgaccaaacggctctgtgacggacatacctttaggacctcttcata
taacagccgatgagccggggcattttaggttgtactgcgacggcgacaccatagtagatg
ccgattatagactgttttatcagcaccgaggtatggaaaaactagccgaaaacagactaa
actataaccagatgagctaccttgcagaaagagtatgcgggatatgcggatttgctcact
ctatagcttgcgttgaagcagtagaaagaggtatagggcttgaaattccacgccgtgcac
aagctatcaggattatgagtagcgaaatagagcgaatgcactcaaatcttttaaatttgg
gcttggcttgtgaagttactggaaattatacggcatttatgcatatatttagagttcgcg
aatacacgcttgaactagctcaactcataacaggtggtagaaaaacatacggtactatcg
tgatcggcggcgttagacgagatatcacgctaaatgagataaaacaatcttacgaaatct
tagaaaaaattggcacccaactagatgaaatttggcaagtcgtcatggaagataaacgcc
aaataggacgctggaaaggtataggcatacttgataaacaagtggcgcgtgactttagcc
cagtcggtccaaacgtgcgcggaagcggatttaaaagagatacgagatatgatcatactt
acggattttacaaagagcttgagcttactcctaacgtccagtttgacggtgacgtgctaa
gcagggaattagttcgatataacgactgcaaacaagccttgcggctagtaaaacagtgcc
ttgatataatgccgggcggtgctatttttacagatactaactacagactacaacctggaa
cttactgcttaggatacgacgaagccccgcgcggggaaaatatacactggatcatgcaag
gcgactctcaaaaagtatatcgctggagatgtagagcttctacgtataataactggtcaa
gcttaagatatcaacttcaaggaaataccatagcagacgccgcacttatagtatgtagtt
tagatccttgctactcttgcaccgagcgcgtgactttagtaaatgtaaaaagcggaaagt
caaaagtgataggcgaaaaagagcttaaaaaatactgccaaagcctaaaagatagtccga
caaaggatataagatgaaaatttacgatatagtcaaaaaaacaggtatcgttacaagtaa
atatccatatgaaccttatatagtagaagagcattttagaggcaaaccgacgtatcatta
cacaaactgtataggttgcgcggcttgcggggtagcgtgcccgagcaacgcgataagcgt
aaaatgggaggatgggaaaaaattcataaaatggcgatacaactgcggtagatgtatatt
ttgcggtcgttgcgacgaggtatgtcccactgcggctataaggctaagcaatgattacga
acttacggttaaatttgataaatcagcactcatccaagaaggagagctagaaagtgagct
atgcagtgtttgtggtaaagcgtttttgagtaaaaaattcgtgcagttttgtgagcaaag
gcttagcactttaagcaaacaaaggctagaagaagccaaaaaatatctacatatctgtcc
tagctgcaagaaaaatgcaatagtagagatgatgacaaacaaagagtataaggcggtaaa
ataatgtacgttgtacctgatgatatacaaagatcaaacgatctaaactcaaagctaaat
ttacttaaaaacatcaaacgcagttttagcgtatttcgcatagactgcggaagctgcaac
ggttgcgaaatagagatatttgccgctcttagtccgctttgggatccagagcgatttgga
tttaaactagtagcaaacccgcgccacgcagacattctgatagtctcaggacctatcact
agacaaatgtactatccgcttcttagagcctacgaagccactccagatccaaagatagta
gttggctttggtgcgtgcggagtgagcggtgggatatttcacgatagttacgcggtttgg
ggtggagccgataagattttaccagttgatgtatttgtgcctggttgcccacctcatcca
gcaagcatcatttatgctttagcaaccgcggtcggtctgatagaacaaaagctagaaaaa
cagagcttcaaagacgacgatttactaccgaatttaactcaaaaatcgctacttgacaac
gcttcttttgagcgcgatctacttgtaaaagctaagtttttgatgagctatatatacggc
aggatcttatatgataaatttataaccgctctaaaaacttgcgtcaatcccaaagatcca
attcttgcaaaagacgcacttagcttagccataaaagagcaagacgatcagagatatgct
gaatgtctagccgtactttttaatgaaatttatttaaaatacacaaacgcttcaaatgaa
tttcatataaatttagatcaaatttgggataaaaagtgatacaagtctggaaactcacaa
aacgccacgttgatgaaaacgccgaacttccacaaatttacaaacaaatagtcacgttta
gcacttgcgtaggacacggcgtaggaacgatagatttcaacgaaaagatagcagaatttg
acgatgaacagtggaataaaatgcttgatagcagtgatgaatacgtcaaatttaaactcg
gaaatgtaaacaaatattttgaagtcgagatcttgcctgttcatgcaaaagtgctaaaag
acaagcttccaaactcaaaatttagagatatactttcaagcttagatgaaggctatatcg
tcctaaaaaagagttaaaaatgcccaaaaccaaaaaagaactaaaaaaatctctactttg
cataggcaataaaatgcgaggcgatgacgccgtgggtttatacgtgggcgagttagtaga
agagcagatgcctagctggagagtattttacggacaggacgtgcctgagaacgagtttgg
cgctattagagagtttgctcctgatatcattgtggtagtcgatgcgatgagcggctttaa
agacgataagatagagttttttaaccttgagaacgagagagattacatctactccacgca
caatttacctactccggttttgctaagctatcttagaaccatcactccaaaaacgctgtt
tttaggtatctcggtgctacttgaaaatgttcttggctttgaagaaggtcttagccaaaa
cgcaaagatatctgccaaaaaggcagtgcaaaagataaaagagatagatttaaatttaaa
ataaaacatacccaaatatctattgtttatatataaatttaccaaatttaaaagtaaaaa
tagatcatagaatttagagaaaaaagccggaaaagcttccggctatggttttagagtcta
gactcgtaacgtctaagcatataaagtcttttaagcatttttttgcgagctgaaattttt
tgttttttacgaatttcagtcataggctcaaaaaatcttctagcacgaacttcagtaaca
actaggttacgatcggtttgttttttgaaacgtctataagcttcgtcaaaagactcatta
ggatgtacctttactcctggcacagtcctcaccacctttcagattaaaataagttgagat
tgtatctaaatttgacttaaatttgatttataaataaaaaatatataaaatacgtttaac
ctatttttaaaatcataagttatataattgttccaagttaaatttataaaggatttacga
atgtctgcaaatatcaaacaatacttagcgaactggactccatacgctacaaaacgctac
atagcttacgcagtagtcaccattatagcactcgttttgccttttatcagaattaatgat
aatcactttttcttgcttagttttgataaaaagcaacttcacctgctctttacatcattt
gatatgcaagagctatatttgatgccgtttgtactaataattttatttttaacgatattt
tttctaactactcttggcggaagaatatggtgcggctgggcatgcccccaaacctgtttt
agggtgatatatagagatcttattcaaactaaaattttaaaaataagaaaaaatattaga
gataagcaaaaaaagttgatggcgagtattttaaaaaaaatgatagctgtattcatttgg
acatgtttatccctagttgcggcaagcaattttttatggtattttgtgccgcctgaggat
ttttttagttacttagcaaatcctgctcagcacaaacttttaataggaattttaatagga
attactctatttatcgtttatgacgtaattattttagctgaaaatttctgtatttacgta
tgtccttacgcaagagttcaaagcgtaatgtttgacaatgatacggttcaagtaatatat
gatgaaaaacgcggcggaaaaatatatgaatgtcatacgaaaataggtaaaaaacctctt
gaaaaagatgcaaaatgtataggctgtgatgcttgcgtacatatctgtccaacccatata
gatataagacaaggaatgcagcttgaatgcataaactgccttgaatgcagcgacgcatgt
acaaaagttatggctggatttggcgaaaaaagtcttataaattggacaagtgcaaaatct
ctgcaaaccggaaaaaaggtaaattattttagatttagaactatagcttatatggtagtt
ttatctatagctattatagctttgatatttatgagtaccaaaaaggagcatatgcttttg
aatatcaaccgaacaacggaattatataaaataaaagtggaagattcgaaatttgaagta
caaaacgcatatacgtttttgatccaaaatacgcaaaacaaagtgcacgagtactatttt
gatgtaaatgacactagaatcagtataaatagacctcttgagcctataaaactaaaagcc
ggaggcaaaagaaaaataatagtagtgcttagtacaaaagatactcttgtcgacgaggta
aacaaagatactcctattgatatcactataaatgcttacgccgttgacgatataaacaca
gttaaagtttcaagggatacgatttttgtatttccaaaaatgaccgaaataaataaagca
attcaaaagcaagaaaatgagtaacgaaatactttctcaaataaaaagtaaaaaagcaaa
agatagatatgagttaatcttatctgtctcgctggaactatttttaaaaaacggttttga
aaacactagcttgaatgatattatttcaaaaagcggcggatctctttctactatttatac
gtatttcggtagtaaagagggactttttaaagctataatcgatcgtggagtaaggcagtt
tttaacagaagtagagaatcaaatttatcttgactcttctgatgatttggagaaattttt
atttaaatttggtgaagaatttttgaatgtagtttggacaaaagactctctgctgcttaa
aaagctgattttgaacgaatcatttaaagataagtcacaaatagtagatatattttacga
aagtggtgttaaaaaagtcaatcaaatactcacggatttttttagcaaaccatccgtaaa
accaagatttaaaagcgatgatttggagctattggcatttagattttgctacttgctcga
agagccatttacagtaagaagcgcaatacttaaaagacacttaaatatgaataaacaaga
gaaaaaagagtgggtaaaagagtgcgtagagttctttttgagtgccgcactaaaataaaa
acttgaagtccataaaagtaacttatttaacaatttaacaaatgtttaataaattttatg
tataattcaaaactattttgtaattatcattactaaatttaaaaatgaaaatttgaaagg
taaataaatgaataaattttttaattttgttatcctgacctcatctttgatactagctgg
atgtttaggctcagataataaaaaatcagccgcccagcaacagataccgcctatgccagt
aactgttatgcaagcaaaaatgggtgatatacctattgttttatcatttaatggtcaaac
agttagcgatatggatgtcgttttaaaagcaaaagtagcaggaactatagaaaaacaatt
ttttaaagccggagcaagcgtaaaagaaggagataaactataccagatagatgaagcaaa
atacagagctgcgtatgatagcgcatttgcaaatttacaagtatcgcaagcaaatttaaa
aaacgcggaatctgactttgatagggcaaaaaaattacaagaaaaaagcgcaatctctca
aaaagagtatgacgcggctttagcggcttatgaatctgcaaaagctagcgtattagcctc
aaaagcaaacgtacaaactgcaaaaatcgatcttgattattctactgtaacggctccttt
ttctggagttttaggcgacactttaaaagacgtcggctcatacgtaagctcatcagacgc
cgatttagtaagacttactaaactaaatccgatttttgttaaattcggaatatcggatgt
ggataagttaaatatcgctcaaaaaactcgcactaaagagtgggagcaattaaactcgct
cgtcactttgagtatgcaaaacggagattataacggtactcttacttttatagataacgt
tattgacgagggtagcggtactgttaacgcaaaagctatgtttgaaaacaactcaactca
aattcgtccaggtatatttgcaagcgtaaatgtatatggattttatcaaaaaaacggctt
taaaattccacaagtcgctatattgcaagatttagccagcccatttgtatatacgctaaa
agatggaaaagtagctaaaaaccctataaaaatagtatctcaagactcaacatcagcagt
tatatcaagcggtataaatgacggcgatctaataataatggataatttcaaaaaaataaa
tataggacaaccggttcaggcgataaatgatgccaaaggaagcaaataatgttttctaaa
ttttttatcaacagaccggtattcgcctgcgttttgtcgataataatcgtcatcgccggc
tatatcggactcaaaagctctccgatagaagagtatcctcagctcactccgcctcaaatc
atggttcaagccaattatagcggtgcagacgcacagactatagccgatactatagcagct
cctttggaaaatgctataaacggcgttcaagatatgatatatatgcaaagcacttcaagc
tctgctggaactatgagtctaagcgtgtattttaaaatcggcacgaatccgcaaaccgca
acggtaaatgtcagcaaccgcgtaactcctgctttgtctttgctccctgaggaggtaaaa
agagtaggtgttactgttagagaaagaagcagttctatactaaatgttttatcgttttat
gacccaagtggtaaaatgagcgataccgagatcagcaattatataaatatcaacgtagct
gatgccataaaaagagttccgggagttggagacgctgttgttataggaaacaaagactac
tctatgagggtttggataaaaccagatctccttaaaaaatactctttaacaacaacagac
gtgataaactctataaaagagcaaaatagtcagtatgctacaggaaaaataggcgaacag
ccgactcaaacaagcaatccttatgtttatgccataaaacccgaaggaagactaaaaaat
gtttctgaatttgaaaatattattataaaagccaacaacaaaggcaatataataaaacta
aaagacgtagcaaccgtggagcttggcgcacaaaactacacatttgcaggaagaatcaac
ggcgctacaatgatacctatgtttgtgtttttacaaagcggtgcaaacgctcttaataca
gctgatgctatcgtaaaaagagtagatgaactcaaagcctcttttccaggagatttaaca
tatatagtcggctacgacacgactgaatttgttaaagtatctatagatgaagttataaaa
acatttattgaagctatgattttagttgttatagttatgtatatgttccttggaaacgta
agggctactataattcctatgttggcggtgcctgtatctattttaggagcttttggcgga
ctttatgctatggggttttctataaatttgataacattgttcgcacttatactagccata
ggaatagtcgtcgatgatgctattatcgttatagaaaacgtagaacggatattgcatgga
gagccaaatctcaccgtaaaagaagcgactataaaagctatgagcgagatagtagcgcct
gttatatctatagttttggtactttcggctgtttttataccggtatcttttatggaaggt
tttgtaggcgtcatacaaagacaatttgcgctaaccttagtcgtatctgtttgtatatca
ggacttgttgcgctaacccttactcctgctttgtgtgccatgatacttcgcaaaaaagag
aatcctccgttttggtttgtgcgtaaatttaatgaattctttgacttttcaaccaaaatt
ttcacggccggagtagctaaaattttaaaacatgtcattatgagcttaatatgcgtggga
ataattatatttatgatggcagaactatttaaagtcgttccaggggggctcgttcctgct
gaagacaaaggttctgttttagctataacaaatttacctcctgcttcgactcttagtaga
actactgaagatacagagtttataagaagcattatatctcaaaatccaaacgtaaaaaac
gtaaccggacttgcaggatacgatatgttggcgggcactcttagagaaaacgcgggtata
atgtttatcagtatgataccatggaatgagagaccaggagaagccaactcaactgcagcg
tttgcagctcaatataataaacagatgtatatggcagatagaaactctatgacgtatttt
atgactccgcctcccatcatgggactatctataacaggaggatttgagctatttgcacaa
aatacggagggtaagaactactctcaaatagaagcagatatgcaaaaagtggtagcaaaa
gcaaatgctcacccggctttaaatatggttcgtactacgcttgatacaaatttccctcaa
tacgatctaactcttgataaagaaaaaatcaagatgatgggaataaatatatcagacgta
tttaatactttaagctccacaataggtcagtattatgtaaatgactttaatatgctaggt
aaaacatttaaagtaaatataagatcaatgtcagagtatagagactcaccggaggattta
cgttcattatatgttagaagccaggacggcaaaatggtaccgttagactcggtagtatca
ttaaaaagaagcttaggaccagataacgtagatagatttaacgcatttcctgcagccaag
atcatgggcgaaccaaaaccaggatacacttcaggagacgctataaaagcaattgaacaa
attatcaaagaagagcttccaacaggatacgatataggatggtcgggctcggcgtatcaa
gaagtagcgtcaacaggtaaaggtgctcaagcatttgtatttggtatgatattcgtattt
ttgatacttgcggcacaatatgaaagatggcttatgccattagcagtcgtaactgcggtt
cctttttcagtatttggctcacttctttttacatggacaagaggacttagcaatgatgta
tattttcaaataggacttttgcttcttatcggattagcggctaaaaatgcgatattgata
gttgagtttgcgatgcaagagcatttggcgggaaaatccataaaagaagccgcgataaac
gctgctagaatgagatttagacctatcgtgatgacctctttagcatttactcttggagtt
ttgcctatggttgttgccacaggagcaggagctgcgtctcgtcacgcactaggaaccgga
gttataggcggtatgatagcggcgtctacgatagcgattttctttgtgccgctgtttttc
tatatattagaaagtttcaatttgtggttagacaacaaacgtggtaaaataacctcggga
gaagaacatgcgtaaaacagcacttattttactaataggagcatttgtagcaggatgctc
tttaaaacctgatatgatagagatacaacaaacatacgagtataaatttgatgtttatag
tatcaatgaaaaatggtgggagagttttggggatgaaaaactaaactctctcatctctca
ggcccttaaaaacaacagcgatttattgatagctttaaataatatcgaacaagctaaaat
caatctaaatttagctaacgttgagctatttccaaatataaatttaaacggtgaagcaac
caaaaaccgctcaagcggtgaaacatacatggggcaagataataaaaaatacaacgcatt
tagcctaaatacggctcttagctacgagatagatctttggggcagagtaagggatagcgc
aaatgcaagcgaggccatcttcaaagctacaaaatacgactatgatagcgcgatgttaag
catagcgagtactacagcaaatacatatttcatgctaatatcgttaaaagagcaagaaaa
tatactcaatgaaactcttaatacctatgaagaaacgctcatctatagacaaaaagagct
taatgcaggagctatagatgaacttacgtattatcaagcccaagcagcagtgcacagcgc
taaaactcaacttataggtatccaaactcaaattgcacaaacaaattctgctctaagcgt
gttagtaggtaaaaatttaaatgatattttatatcagagcatagactctcctaacactct
tccgactatgccagaagttccaagcggtataagttcggatgttcttttgcacagagcaga
tatagctagttcattagaaagacttaaagcttcaaatttcttagttggagtagctagaac
ggcttggctacctcaattgtcgcttactggaatttttggatttagtagcgatgagtttaa
tagattttttgtaaataacgcaaatatatggagcgtaggtggaagtattatgatgcctct
gcttgattttggaaggacaaaaaatagagttgaacttgcaaacttagagcaaaatgctag
ttttttatcatacgataaagccgtaaaaactgcatttggcgagataagaaccgctcttga
tacaagaaaaaactcagttttaaaagaacaaagcatgcaagatttagtaaaatctcaaac
aaaagtttatgacttatcaaaagccagatatgatgatggatatagcactcatcttgagtt
tttagactcgcaaagaaatcttttatcggcaagactcagcctagctcaatcaaaattaga
cgtcgctactagcgtagttgatgtgtataaatctcttggcggaggatttaactacaaaga
ggataatttaaatttaggaaaccctaaaactgctcaaaaatgagcagtttttttctgctt
gatttacactgcataaattaaaaaatttaaatatctctgtaattaaatactctgtttgga
ctttttatgagcataaacttctacaaaaacaacagcgcataatgatatcaaaactataag
caaacttggcaacgcggcagaataaagtctctcatcagtcgcgtaaaaaaacgctctaat
acttagagtttcaaactcaaatggacgtaaaatcaaactcagaggaagctcttttactat
atctacaaaagctaaagtaaaagctagcaaaataaaatgtttcaaaagcggtaaatgcac
tttaaaaaacatgttccaaaggctaattttcataactttagacgcgtcatctataaattt
agaaatctttgaataaccactatcaagagcgtaaatactagcagtcataaagcgcacaag
atatccaaacatcagcaccacaaagctacttgagagtaaactcgtgccgaaatttctatc
tatataaccaaaaactatcatcacgcaaactccaacactagctccaggaagcgcgtaccc
aagagacgaacatcttaaaaccatagtttttatcagttttgaaacaaaaaatcttgatga
aaatgtcaaaaatagccctacagcaactatcaaaacagaagctaaaatagcgataaatag
tgagtttgaagccattttgataaaacccgcatcaaatttcacgtcaccaaaaatcgacca
ataaacaagccagtaaaaaggcaaagcaaaagctatcataaatagtgtaaaacaccataa
aaacgcaaaaaatttagctatttttgagagatttgcaggttttagactaagagaagtatt
attgttaaaactataggattttttattaagatattctgcaaacataataaaaaatactat
aaccattaaaattccagccaaaaaactagccagatatgaatcatcaagatcataccaaac
cttaaaaattccggcactaaaagtatttactccataataagccgccgttccataatcgct
caaagtttccatggctactagcatagctccaccaaaaatagcaggtcttgcaagaggcaa
agatatcttaaaaaatgtcataaatccattgatattgtaaatttttgccaactcaaatac
cgttttacttcccgttttgaaactagttttagcaaacatatagatgtacggatatagcga
taagcttatcacaaaaatcgcaccccagatattcatcatatctatgcgaaatccaaaaac
tttcataaattcgccattataatccataagccccacataagcaaaactaaatatataagc
agggattgccaaaggaagcacaagagcaaactcaaaaaatctactaaatggaaatttata
gttcacgaccaaatacgcacttatacaagctattgtgatagtggataccaaaacaccgaa
taagagtaaaaaagtatcttttatatatcccgaaagcagatatttactaaaatgatttag
aagcgaaaaatcaccgaaaaacatctctataaatataaaaaatagaggaaaaacgataac
tagggcgacaaaaatcgcccctaatttaagtattttcacttatttccaaccggcttgatc
tactaaaaatacggcttttttgatattttcgctaactttgcttaaagagatttcatctgc
tttaaactcaccgaaattagcagtagtttgactcggttttacgtctttatttaccggata
ttcgtaattgatatttgttattatttcttgggcttcaggacttagcaaaaattccataaa
tttaattgcgttttctctatttttactagcttttgtaagcgcaacaccgctgatatttac
gtgagtaccatagctatcttgatcaggaaaaatgatgcctatgctctttgcagcatctac
gtcatttgcttttggtgagtttagcataagacctatataatacgtattaacaagagctac
gtctccctcgccggcaaatatcgctttgatctgatctctatcgcctccttttggagctct
agcaaaattcgatacgatacttttagatagttcaagggttttttcttcaccattatgcgc
aattaaagaggcgataagagttgtgttgtacccagccgttccgcttcttataagcagttt
accttttaaatttgaatttcctagatcttcataatttttaagtcccattttagcaggatc
aaacctatcttttgaataaactataactctagctctttttgtcacggcaaaccattgtga
gtcgatgtctcttagattttgcggtatggttttttctaaatattcagaatttactttttg
aagtacgcctttttgctttgcagagtataaattcccaacatcggcagttataaaaaggtc
agcagatgagctagctccctcaatctcaagttttttgataagctcactagcttttgcttg
agttgcttttacttttatacctgtttttttctcaaatgcatcgtaaattttctgatctgc
atcatagtgtctcgcggtatataaatttacttcactagctaacatagcgcttgctaaaag
tcctaaaaacagtactctttttttcattcacttatccttatttttaaaattttgtttatt
taagtatatctatgatttttaaatataatattaattatcaatatttacatattagcaaca
aaaatattcgaaatctaaatttatctatacttaaagagaattctggtaaaatcagcacct
attttgaagtaaaggattagcatgccaaaaatgaaatctgttcgcggtgcagctaagcgc
tttaaagttggtaaaaataagataaaaagaggctcagcatttagaagccatatcttaaca
aaaaaaccaagtaagcgtatgagagaccttagacaatctcaatatgtagatagtactaat
gtttcagccgttaaaaaaatgctttgtatataagtttttgacgaaagtcatttaaacctc
cttagccaaaaagcttaggacaagttccgaatttggacgccaatttgtaaaggataaata
tggcaagagttaaaacaggcgtagtaagaagaagacgccataaaaaagttctaaaactag
ctcgcggtttttacagcgctagacataaacattttagaaaagcaaaagaacaattagaaa
gaagtttagtttatgcattccgtgatagacgtgcgaaaaaacgtgatttccgtcgcttat
ggatcatccgtatcaacgcagcttgcagactaaatgatatcagctattcaagatttatga
atggtcttaaaaaagcaaacatagcattagacagaaaagttttggcaaatttagctatga
atgatgcggccgcatttgctgctatcgtagcagaggctaaaaaagctctataatcattga
gtccaacttggactcaattttaaatttacactatgactattgatttagctaaagttaaaa
tcgaagatagctggaaagaagtattaaaagacgaattcctaagttcgtatttcttagaaa
ttaaatttaatttaataaacgcactaaaaaacggcaaagtatatcctccaagcaacctca
tatttaacgcatttaatctaacaccatttgataaagttaaggtagttatattaggacaag
atccttatcataacgaaggagaagcaatgggacttagcttttctgtgccaaaaggcgtaa
gagtgccaccaagtttagcaaatatatataaagagataaaagacgacttaggtataatag
aaccaaattgcggcgatctatcatactgggcaaaacaaggagttttgttgctaaatgcga
cattgagcgttggggctagaatggcaaattcgcattctaatttcggctggcagatattta
gcgatgccgttataaagaatatcagcgagaaaaaaacaggtgtggtgtttatgctttggg
ggaattatgcaagagcaaaagcaaacctgatagaagctaataaacatctagtactaacag
cagctcacccgagtccgcttgcacgtggagcattttttggctcacgtcacttctcaaaat
gcaataattatcttataaaaaacggtcaaactccgattgattgggatttgaacaactata
cgttaaactaaatttaaggtatttataaaagcagagatgcgataaaaatattaaatataa
atttatatctataacgcactctgcaatgagaaactaaatcttactcatatctagctttat
agcttcattatctatatatccgacacctttagctaaaatatttctagcaatatcttgagc
ttcatctaaagagtgcaatgtgcatgttccgcactgatatttatttaactccggaatgtc
atcttgagattttacgtttaatatatctttcatagactcttcccatgcttttgctaccat
ctcccaagacggtgtacctataagactcatataaaatccggttctacagcccatagggga
tatatctattatctcaacgtcgttattatttaaatgatctctcataaatccggcaaacag
atgctctaaagtatgcgtacctttttgcggtaaaatttcaatattcggcttgcaaaatct
aagatcaaaaacagttattttatcaccttttggagtattcataaccttagctaaacgaac
tcctggtgcattcataatggtatgatctactttaaaactatcaagtaatggcatattgtc
tccttaaatttaataaaaaagattttagcaaaagttattgaatttaaaataagccgccct
agaatgagcggctagcagaagttaatgcaagtgcaaaattaactatgaaaagttgggttt
tattatctctacccaagcctttatgcgatcttcggttttatcgctatcattatccgcatc
tagcgcaagtcctacgaatttaccatcctttacggcttcactttcatcaaattcataacc
atctgtagatatagcacctactatatttgcgcctttttgagataatttttcgtataatat
tcccatagcgttacagtatgtatctgaatagcttgagctatctcccataccaaaaagagc
aatggttttgccgctaacttcaagcttatcaaaatcaaagctatcccaatcatcttgtaa
atctccgcttccccaagtagagctaccgatgataagcttatcaaagccatttatcgtagc
cgcatcagtatcggcgatgtttagaacttcgtcaatgcctagatttgcagctattaaatt
tgctgcttcttcagtatttcccatactgctaccataaattatacctgtcattaatatcct
ttatcataaattttattacaaattttatatggaacgagccttagtctagctccattttgt
tttatatctatatatctagtaaaattcacatttctaggaaatgccatatatagatcagtg
cctatatctctgcttttttggtgagcaaaatttatttcagctagtagattattttcatag
tcgctatcaactagcttgaaaaatgctatcacccctaaaatagttttttcaccatccttt
agcaaaatcaaaccatctttcatatctaccactttatatggatgacgctttgaaatctta
tcaaaaacatactcactgaacataaattgcatatcaaatttagcatttgaaaatgcagtt
ttgataagttttgcaactctcatttttggctcacgagcaaaaataggcaactcttttcca
tctaaaaatgcgcgaattatagcatttgaaatcaaacaaaaaataacacattttgtaaat
ttaaacggcttaatatttagcaaatcatttactcttaaatgaaatatatgacctacgctt
tgactattttttatatatttatagggtatttttaagccttcatcgacagatgaattataa
agcgttaaaaatgtttcgagcctattactgctatacaaactgccgtaaatttcataaaaa
acgtctaagccgctgaatttagaaatcattttgagccttggcaaccaaactctttatcta
gtccaaatactttgcaatattcacaaaaaacgcagcttacgcttcttttagcacacacta
taggaatgttgcgctttttagcttcgcctttgatctttttcatcgtattatgatttaaaa
agctagttaacataataacacattcagtattttgaggaatcggtttgcgatttactctat
tttcatttctcgcatcccaatgctcaatgctactagcacctaaatctcttaaaacagctt
ttatcggcgttatttcatctgcgcctattactaatactgacataatattccttgatactt
tgatacttttttgatattcgttattatattatcacttgactgaatttaagcttattttga
ttattcttatcaaattatccaactaaaaaacaactctaagctcgtaaaaatcataaaata
atagataaatatgttataataatagaaaaaggattatctatgaaaaatgctattttgata
agtatctttgccatatttttagcatcttgtagcgataaaaaagcggttatacaagatcca
ttaaaaaatgagcttttagcatacacacagaaatttgaagatacgaatgataaattttta
gccgtaggaacatatctaaatcccattcatcaagatgaatttccagacaaaaaaaatgag
catttcattatcacaatctatccaaaagatagtaaaataaactactcttcatttaaagta
aatgatgataataacggaactaaaatatctattttagaagataacgatcctcttttaaaa
ctaacaacgtttcaaatgccatggggaatttatctaaaggtaagtgcgccgcaaaaaaat
agcgacacactaaatcttagttttgagcggtttgtagattcaaacggaacttctcgccca
ctccaggtatcattaaattttcgaaaaattgcgaaatctttgtattggaattcaaaatag
caagatatatgatatagtttgcaagaacttttttagcatatgttctactctcggcgtaag
gaactaactccatagataaaaatggctcgtatcttttatattcgctattttgactaaata
gatctcctctttgaagcatacgttttgtaaatcctatccctccattataagcataagcta
taaaaatagggtttataagatatttttccagataatccaaatgataattcgcaaatttat
atgcaatctcaggcttaaacatatcatcttgatcaaaatttgaaatacccagctcttttc
ctatatgatttgctaaaaacggcataaactgcatcataccaagagcgtaagaagtcgaaa
ccgcacttggtacaaaacggctttcctgccttgctaatgctaatatgagagcttgccttt
taacatcatttgtgccgatatgctccataaacggagtcggataaaaatgaagtttataat
tatgagctttttccattatataactgtactcgccaagagtacttttagtaaaaaatctaa
ccccatacctaataagctcgctctggctcatttttgctactttatttaatgttttttgcc
aaacaaacggatctgtatagtcataatttaacaaagtttttgtgctcggatctggaacaa
ctatctttatcttgcctccaccgctgaactctcttgcatacaaactatacatatttatat
cgctgctttttgatatggtttttaagatagacttatcttttgtaataagatatatccaga
aattagcgttatctctttgactagcaaatttagaagtctttgccgcacttttgaaaaact
caagcgctaaatcgtctttattaaaaataatagcatttatcccaagcaaaaacgctattt
cagaactagcaaactgcggcgatatatttaataaagacagcctaaaattatcaaattttt
tgttgatcacggcgtcatttataagagttttaaattgccaattactagataagtgcggta
taaatgaactggttatattgttatcgtttaaaaacttctctttattgttgcttgtattat
aaaacttaaaataacttacagtatcatttgtatccatataatacttcactggatttgggg
catcaaaacctataataaaatttgcaagctcgggagaaccgtctttaaatttaaaagcca
actcgtctcttttgtctttactcatagtttgtaaaaatttaacgctcaaaaccatctttt
gacaagtagcgttagcatctattatattatttgcatttacgcctctacaatcaacaactc
gctcttttaaaggtcctatgatcgattctatatcttttttaagctttcccgagtatctat
aaatttcggttctaagagtttttatctcgtttggagtagcttttttactctcatttatgt
atctatagatataataatcttttgcaagtccttttggagcttgttttatctgctcgtaac
ttataactccggcatccaaaaaaacagctataaaagctgtaaatatactaaattttagta
gaaatttcaattaacaatcctactaaaaatagatctaggaattgaagtgctaaaagtacg
ataatcggagctatatctatgccgccaaatgcagtgggtatctttgtttttcgtactaac
tcataagcaggcgcagttatacgatgcagaaattgaactatcttgttatacggatctgga
tttacccagctaatgagcgctgcagcaactataatccacgtataggcggtgattactatg
tgtaagaggtttgctagtgctataataaacgtgcttataaccatcattttgctattatct
cctttatatcatctttgattagcgcatataattcttttagctccggaccatgctcgcttc
ctgtaagcaataaacgaaatggcataaacagagattttccttttaaatttgtaatttgta
taatctcatttttcaactcatcaaaattattaggaatatttgagtttaaaacggcgtctt
ttattaaatttgcattttgtttccactcatctgaaatatcttttttagagtaaatttgat
ctattttatctttaatttctgaaattaaactacactcttgagtataaaatctagccaaat
gaggttttgataaaccaagttcttttagcctttcgtcactagctttttttatgtgttctc
tgtttatttgagctaacttttcctcgtcaaatttagcaggagatttcgaaatatttttta
tactaaaccactgtaaagactcttctaaagtaaaaatctcgcaaggggttttattgccta
acaaaataagataatttgcaatggcttcaggcatataacctctatttaaaagccatttta
cagatgagctattttcacgtttgctcatctttttgccttctttatttaggataataggca
aatgagcatagccgattttaccggtgtaaccaagcgcttctcggattaaattttgttttg
gagtattactaacatgatcttcgcctctgataacaaacgtgacgccctcaagcatatcat
ctatagcgcaagcaaaattataagtcggagttttatccgctcttaaaagaacaaaactat
cgatattttgcggttcaaatttgacttcgccttttatagcgtcataaaaactttgcggct
cgtttttgattttcaagcgaacggctgctggacggggattgcttaaaacatcgtcatcac
ttaaattttcacaagttccatcatatctgtacggcttacctgctgtttttgcggcttctt
ttttagattctaaggtcgtttcgtcacaaaagcataaaaatgcttttttttcagccaaaa
gtttagctgcaaattcctgatgaaacttaagatttttactttgataataaagtgtatccc
attttatattaaatttagtcaatatatcaaagatctctttatcttttccatctatgtttc
tagcattatcggtatcttcgatacgtaatataaatccgctattatcttgtaatgagcata
tgtaattaaatatagcagctcttaagttgcctatatgcatatctcctgttggagatggtg
caaaacggtacatctattttccttaaatttttcatttattatatcacaataggctaaata
ttatcttgtagcttaagcgttttaaaagtataaaatagcgtttaattagcttttataagg
tattttatcgctcagttttgcctctttaaagccttttagtcttaacctgcagctatcaca
agtaccgcatgcaaattcgctattttcatagcagctccaagtaagctctaatggaacttt
taggctactagcctcttttactatatcaccttttgagagatgaactaaaggagtttttat
aactatattattatctgcggtacctaaatttatagccttatttatagaatttataaactg
ttcagtgcagtctggatatccgctgctatcttcttctacgactcctatatatatagcctc
acaaccttctttttgcgctagagccgctgctatactaagaaatataccgtttctaaatgg
cacgtaagttatagggatattttcgcttatgccatcttttggtatattaagagttttatc
cgttaaagcatttccaccaatttgcgctataaaaccaacatctaaaataaatcgtttttc
aacatctaaatcatcgcaaattaggttaaaacactctctttctttattcatggtgcgttg
attataatcaaaatgaagcgctactatctcatatcctgaatttttagctttatacgctgc
taaagcactatccataccgccgcttatcacgcaaacagctttttttaaatttaccattaa
gtcctactataatcgtcttctattcgtattatatcatcctcgccgaggtaatccccaact
tgaacttctataaggataagatccgtatcaagcttattttctaatctatggagcttttgc
ttttctatataaatcgactggttatttttcaaaagtgtctctttataatcgatcgtgact
agagcttcaccactgacaaccacccaatgctcgcttctatgaagatgtttttgcaaactt
aaacgcttatatggttttactataatttttttaattttgaaatttggagcatcttctaaa
acctcataacttccccacggacgataggctttggtgtgaatttcgcataaatttggattt
gttttttttatcagattataaacattttttactttttgagagctaccttttttagtaacc
aaaagagcgtctttagtatctactatgataagatcatccacatctactaaagcgctattt
ttatagctgataacaaagttattatttgcatctatacttgttgatggcgaactctgaacc
tttttggataattcatcgaaacttcccatatcgctccacctagcattcaatggaaccata
gcgatattttcacttttttgcatcaaagcgtaatcaatgcttatatcatcgatattttgc
atatattgtggtttaatgcgcattatatccgagttattttctacatttaagatagcttga
cgcgcctgttcaagtatatttggagcatatttctgcatttgatcaataaaaactccggct
ttaaaacagaacattccgctattaaaataacaatcgccctgcgccaaaagctcttttgct
ttttttaaactcggcttttctataaagcttttaacattgtttccatcagcttttatatag
ccatatcctatatttggttcgtttggagtaataccgaatgttactagcttgccatcattt
gccaactctactgcagcttttatagatctattatattcgtcttcaagctcgattagatga
tcacttggcgtaactagcaaaatttcatctttatctacgctcaaagcacaaaacactata
ggagctgcggtattttttccaaacggctctaaaataaatttagcactatttcctccgcac
tcatcaagcgctaaaaaatagtgactttcgttacaaataattattctattttcagcaaaa
gtattgcgttttaatgttttactaaatagcgaatcattatcaaagatttttacaaattgt
tttggcaaaagcgctctagaaagcggccaaagtctagttccgctacctccgcaaagaatt
acatttgtcatatttttgcctttaacttttgtactaaagatagtactttttgctctaaaa
gctctttagtttctaacgaaccggcttcaaatctagctactaaaaccggtgtcgtatttg
aagctcttacaagaccccagccattttcaaatttaatcctaacaccgtctatatcgataa
catcgactatcttaggaagtccgtttttggtattgtgaagttctttttttaattcatcta
taattttaaatttcatctcttcggtggtatctatttttatctcatcgctcgagtataact
ttggaaggctatcaagctcatcatcaaggttaaatccttttgcaataagctccaaaactc
ttatcatagcataaaccgcgtcatcaaaaccaaaaaatctctctttaaaaaatatatgtc
cgctaacctcagcagccatatcgatatttagttctttcatagccttttttatattactat
gacctgttttacccataaaagatttaccgattttgtctatttcatcatacatattttgcg
aacatttaacttcgcctaaaaccctagggtttttcatattttttgcatacaaataggcta
actcgtcaccctttatgcttctttttttagttaaaacagctattctatctgcgtctccgt
caaacccaaaaccaatctcgtattcaccacttaaagcgttttttaaatcttttaaatttt
tctcttcgctaggatctggatggtgatttggaaagtttccgtttggctctttataaaaga
tagtagcgtttaaactcaaagcttgtattatcggctctaaagtaatgccggcagtgccat
ttgcgcaatcgcaaataatctttgttttcagtccggtcaaatgcgaaaactcatttttat
aaaactctacgtatttgcttaatatatcgtatttttgcgcttcaaaattatcttttatct
gttttttagaagaaataagttcatttacgctatcttttaatttctgaagatctgcgccaa
aaaaactatctttatgagttgttattttaaatccattatactcttttggattatggcttc
cagtaatcatcacgtttgcatcaaaaacatctgtaaaaacactaaaatatccaacaggag
taggcagcatacctatatcaaatactctcattttagcttcatttaagccactaattaaat
atttaaaaagagtatcggcgctaagcctagcatcatatccaacgcttatcgttttaacat
ctcttttagccatctctacacctaaacaataaccaatggctttaacgctggtttcgttta
gatctttttcataaatacctctgatatcatactctctaaaaatcgtatcaaacataatcc
ataacctttttaaatttagaatagaaacattaaaatactatcaaaactaatattaaattt
actttacttcatatgttttttaaatttgattttacattatcaagctctttactttgacct
attctgtataatgcaaaatcatattttatcggatcaaaagcatcaaagttttttaaattt
aaagttatctctttagccgctttaaaatcataacttttcctatcgcaaagccccagagca
agactaactttatgcgtatgagtatcaagaggaattattaactcgctttttggcaaattt
ttaaacagaccaagatcgatatcgctatctctaaccatccatctaagccacatattatat
cgtttatatggacttttgggttcgttttgataacttctgccaaagaaaaactcataaccg
tcgcttctatagtcgttcaaatcataaattttatttataagcgaatttattccgtctatc
ataagtccatttttatcaaacccactttttataatagcttgtatatcttcttgcgccgct
ctttttatagtgataaaaatatttgacacgtcttttggattttgaaatctataaagtcgt
ttttgagccaatatctctttttctataatctgatcgcttaagcttaaaagttcgaaatcc
agcgaatttaagaatttcactatagctttagcatttccgtaagcgaaaagtgcgcaaata
agacttatatgcacgtttttaaatttagccgccacttgcagcggatcggcttctaaatag
agattttctaaagtatttttctcttttaaagctctttctaaaatttcttttaaaccataa
ttcataattattgtttcattcctataagggtttctaacattttttctactgttgtgacta
tctttgcagccgccccgtaacttgattgaaatttaattaaatttccaagttcttcatcca
tatttacaccacttatagactgaaactctgcatttacacttttataaagagataaatttg
tgttatttaaagcattaacggattcagtttttgacgctatatcggtagttaaatatctat
aatacccagttatcgtttcagatcttatagttccgtcatttgcatagaaatttagacttt
gatattgaagatttatcatagcgtttgccatactattatctccatctaccggagctttat
ttcctttaatctttgaagtatcgcttgctaatgatgattctattttgatatttgaagcgc
tgtctccttcaaaaaactggctcattccaaatactccggggaaatttgttcctttatcct
ctatcgccatagtatattcgccggatgaaaaaagaggagaaaaacttagatgaccaagtc
ctgttttctcatcatagttaaactttgcagtgaaaaaatcattaacatcgtcatttaagt
tgccgttattattatcatcggtatctgagttaaagtcgccgactattgaatttccttgtt
ttgtatcgtccatggttgttgaagagtttacatttatagtttttcttgctacttccacgc
cttgagagttatagattataacatcaaaattaccgctttgaacattttgatcaaagtttt
gaagagttgtgtttggtttcatctgcgaaagatcggttgaactcataccttcttgagctg
cgctggcgtatatattatttgtttgtattattaatgtctttgcaaaagtatcgagattat
ttctaaactcagttatcataccatctttgacttctccattatcgcccatagttctgcctc
ttagatcaagcatggcaccaagtttgccgctatttatctttgaagccatatcgactctcg
taccgtcatttaactcataatatatatttgtaaatccatctttatttccattagtatcaa
gagtaagaggatgaaaatttactccatctatcagcgttatgccgtctatattaagattat
agtttcttccttgatcagtaagagtacctccaaaagtgctattactcgaaatatcatttt
taaatgttgagatgtttaaaatatttgccaaagtaagctctagctgatctcttttatctc
ttaaatcatttgcgttttgagtcgtgcctgtttctactttttgaatttgagcatttaaat
ctgctatttgtttgccgatcctgtttatctcatctactgctaattttacttgctcgttta
tattattatgaactgtttttagctgagaagatgtatcgtttaatctatttgttaaagtgc
tggttaaatttaaaagattagttttttgtgcactttcatacggatgagacgcaaaattat
tccatgcgccaaagtaattttctatatcttttaaaagtccggtatctttaagatctggaa
atctttgagctatttcttgaagaacttgctgtttgtatgcggtattttctttatttgtcg
ttgcagttttgagcttgtcaaatgtaaattcatcatgaattcgtattatagtatctatcc
tagttcccataccaacatcgcccggagaagtatgaagcggagttgtagccgactgcacaa
ctctttgtctagtatagtaatcactatttatatttgttatattttgcccggttacttgga
tctggagctgagcggcgtttagccctgatgctcctgtataaagcgaatcgaatattccca
tctcaaacccttaatttaaaaagttgctctggcgaaagagattctgagccatatgttcct
gatccagagtcgctgccaaacattgactttaataaagagtcgtaaaattcctttactaca
ataacagattttgcgtactctttattgactttttgtaaagatacaagagattctctcaat
tttgatagtttctcttttatatcatcgcaaagtatatcagcaagatctgttccattattt
tctttagctagttttactagttcattatctaataatgtttttgtattttcaaattttttt
ataagttcggattttaatcttgtgtgttctgcgacaaaagaatggtctgcattttttata
ttttctatatcggctttggttatttttatcagctcttcaagatgtaaaacagcatcatct
aaatatttttctaacatagctcttactccctttttttctcaaaggagtaagagatttaca
taagtgagtcagctatcttttttgctaatttatcgatatctactttataagtaccgtcat
ttatctctttagctatagttgctactttgctatcgttattactactttgagtttgtgttg
tttgttcacttttttttgtttcatttttaggtgctgacaaacctgagtaagcagcgccta
cacctacagaacttatcatgttcgatcctttttagccatatattaatgactaaatcggac
atataagctttttatttagtttctttctttcaaaaaattaaataacatctcactaaatcc
caatcctccgcttaaagctttactcatcgtatcattatacatagacgaatatatcttatc
tccagcatcttgaggaaaaagactattttcatttttaatagatatatctaaaacctcttt
taacaaaaatgcttcaaatgcatccgtctgctctcttaaaagttcatcattttttgaatc
ttttaaatttgaatttatgcttgatgtactaagagagttgtaagaatccaaagctaaact
attatctacttgcatctatattatctccactccggcgtgtatcgcgcctgctctttttaa
attttcaattatcgctataatatcttttggagtagctcctagtttatttaaagctcttgt
tacattagctactgttgtttttgctgcatcaatttttaacgtattcgtagtagtgtctat
cgctgctccgcctatgtccacatcattggcatttgctgctgctggattataagcatttgg
ttcaatttttatagtgatggcgccatgcgatatcacaactggatctatagtgatatttac
accgcttactacagttccagttctttcatcaataacaactttttcatcggctttataatc
catatccacttccagaactttagctaaaaactctaccatatttgtatttgccggtttggt
aagttttaccgttcttggatctatagccatagcagcttgaactccgaattttgtgttaat
ggcattttgcattccgactgctgtttggaaactagagtttttaagacttaaatttgcgga
ttgctgtgtatagatatcgaaatttacctctttttcaacaagacctcctgcaagaattgt
gcctacagtaggatgatttccgcctttactagtaccgccacccaaagtaagtgctccttg
tgcaagagcgtatatatcaccgtcaacgccttttaaagctgttaaaagaagcgttcctcc
aacgagatttttagcatctcctatagagcttatagtaacatctaacttatctccttgcct
tgcaaaaggaggaagtttcgcagtaaccataacagcggcagtgttttttgattttatatc
atttggatttattttgacatttactgtttgtagcatatttgacaaagactgaatggtaaa
ctcgctactacttccgtctccggttccattaagtccaactaccaaaccatatcctataag
ctggttgtctcttacgcctactatacttgcaagatctttgatttgagcagcgtttatagt
gctaagaagtagcgcgaacgagatgatttttataaatattttcatatggacccttacttt
attttgcaaggattaaagcaataattattccaaatttaatttaaatttaatgctgcttat
agtagctaagcgttgtttttccaaatttacggcttttaaatttagaaaatccggcacaac
tatcaggagaattataagttgaaatatgctctaaaactattaaaaatatctttgatttat
caagtgcagagatcatatcccaaactctctcataaattccgccaaatccatctctgatat
caaacggagggtctatgtataatactatatcatcattttcatttactatttgaggagtta
ttttaaacgtatcagcattgatcgcaagtatattttggtcgtttaagttatcgatatttt
tctttgtaaatttatacgaatccctatctaactcgacagcatatgctttagccgcatagt
tgctaagcgcttcggcagccataagtgcacttcctccaaatacttctataaaaactttac
cgactatatcttgtctcgctgcgctaaaaaatgactcttttactatagattttgtacttc
ttgttgtatttaaactcggtaaaaatagctttttccctttgaatctgccactactaatag
tcgtcgtcagactacttttcatattcatcttttataatatttattaaatcacgcttaaaa
ttatcgactaaatttgaaactctctcttctaagcttgaagggctcttttttacatagttt
tgatttcttatttgcatagcggaataaaactcttctagcgtatttaatagcgtatctttt
gtaaatggcacactaagatatggtgatttttcgcttattatgaaaacaggtttatccgaa
accgtttttttatctgatatgataaaatcgcactcttttttaggcgcgtagtaaccgtcc
aaaaatagtcttagactctgtgcaagaagtacgcagtcgcactctatcgatattttcata
gaatctccttatgcatcattctagcatatttaatataatatttcaactataactataaag
ctttatgcagtaattaccgatataataaaagttagattttatatttcaaggatttaaaga
tggaaatttttaaggtagcctcgcagcaaatagataattccgttgctttaaatactaagc
aaaatagcaaccaaacaagagaagttgagcaagcaaaaatacagcaaaacgtagcgcaag
aacgctctaaccaaaataaaggcaataatgaacaagactcaaagcgtataagcgacatag
taaataagctaaatgacaacatggagactctaaacacaaacataagatttggttttaatg
ataaaattagctctatgtatgtgagcgtaacagaagctgatagcggtaaagttatcagaa
aaataccgactgaagagattatgaaattaacagagcattttaaagagattgtcggtgtga
tctttgataaaaaggaataaaaaatggctattaatactgaaaagtcccaacttggattgg
gaagtagtaatgttctttcgtgggatattcttgataaactaaaatcagttgatacaaaaa
atttagtatcaacgatagatactaaaattcaaacaaatttgactcaacaaaaagacttaa
cagccataaaaacactattaagcaattttaaaagcaacgtatcatcacttactgatgata
ctagctacttaaaacgctcggtatctagctcaggaagtggaagcgctactgtagatgcaa
gtaccggagttaatgaacaaacaatgaaaattaaggtatctcaactagctagtcaagatg
tatatcagtctaaaaaatttgagctaaaaaacgaatctgttttaagtccgggttcggctg
aaacaagttttaagttaagcataggatcagactcatatgagatagagatcaatgcttcaa
ctacgcttgaagatatagcaaacaaaataaatgaagcaacagacggcaaaattcaagcaa
aagttttaaatgtcggaggagaaaatccatatagtttagttatccagtcaaaagatagcg
gaaaagataacgaaataagttttagctatgtacaagatagcgcaggaagtatagacaact
caaaaaatttaatgaaatctttaggatttatgtttaaagatccaagtacgacttctcctg
gcgaaaagctaactatgatgacagaagatgagataaaagatgcagcattaacagataaga
ctatcgatacttcaaatttagcttcaagactgcaaactgctcaaaacgctatatttgaat
ataacggaatagagataacaagagatacaaactctataagcgatctcataaccggagtca
ctataaagctaaataaagtggataaagaaggagaaagctcgaatttcgacattaaacaaa
atacagaaggtatagttcaagacgtagaaggcttagttaacagttacaataatcttatga
ataatttatcagtagcaacttcttataattcagagacaggagctagcggaacatttcaag
gcgtaagcgaaataacgcagataaaatcaaaaattaaccagataataaacggagtctcaa
aagacggaaaatcaattcaagactttggattatctctaagcagtgatggtcttttgaaac
tagaagctagcaaacttaaagatgctttatcgaacaattttgataattttaaaaactttt
ttagctcaaaaacagagtatacaaacgtatctacaacaggaacaaaagccgtagaagcag
gagagcttcaaggaagtttaactataaacggtaaaaatatagatatcaaaaccgactctg
caaacaatagcaatcaaaacgcaaaagatatactaaaagctatcactagtgcaggtatag
acaacatcgctgtaactatagataaagacggaaaactagtaataaaaggtagcggtggag
aaaatttagaaataaaaggcgactctacttttttagaaaaactaggtttaaaagaaactg
aacttaaaggaagctcagaagttaccggaggatttttcaaacagttaaaggatactttag
attcatttataggaactaagggatcgctagttacgtacgaagagagcctagttagcaaca
acaaacagctaacaaaagaaaaaacaaacaatgaggaaagtattaccaaaaagtatgaga
ctatggctgaaaaatgggtgcaatatgatagcatgatagcaaagatcgaacagcagtttt
ctacgctaaaaaccatgataaatgcacaactaaactctaaatcttaaggatgatggtatg
caatcaaatgtagcttacgcagcttataaccaaaataatatcggtatagaatctccacaa
aagcttatcactatgctttatgaaggagttttgagatttatctaccgtgcaaaaaaagcg
atagacgatggagatatagaaacaaaagttcaatttctaaataaaacaaatgcgatattt
tttgaacttataaactctttagatatgaatcaaggagcgatatcgcaatacttaaatgga
ctttacgcaaggcaaattcagctcatatctctagcaaatagcacaaacgataaagctccg
ctagatgaagtaatacacgtaacaagggagcttcttgatgcatggagagacgttacgaaa
gaagagtcagatgaagtggctagatgattttaagagtgctttggtaaatgaagatctaaa
taaaatagagtatttgataaacaactatccaaataaaatggatatagaagagatgcaatg
cgcagcagctttattggaaaatgcagcagcgatatataaacgaaaacaaaaagagttaga
cgtagagtttcaaaaagttaaaaaagctagaaaatatagcttctaaactaaaagctactt
tgtaggtgcgatgataagccgagttctgttatggtagctatttatctagttttgatattg
tatcaaactcaagcgaagggttgagcataagactccaaaccgtcccttcttgctgcaagt
tgggtttacatagctataagtatctctacttatactggtgggctcttaccccgccgtttc
accatcaccgttaaatttctttagcggcagtttcctttctgttgcactttcccttaggtt
tccctagccacccgttaggtggaactctgtcttattgcagctcggactttcctcaagata
atatcttgcaactacccatcgcaccggctgttattttaactaaaatatattaaaatagat
ataaattcaaaagatcaataaagttttttaaatttataccgatattatatgtttaaaatc
gatagtatgtgaatacttgtgggagaaaaactcccactttttactcttcaaaaatatctc
tacctaaaatttcgcgcaaaacaacagtcgcatatgaacctttttgtagcgcaaaactta
tgctaaactgtgcggattcttcattatatttatattctaaattatcaatccacatccaag
caaatcgtcttgaaccgcttacaaaagaactaaatttataagcgtctctaaatatttcat
cttctaaactctttgcaactcctgtactttcatacgctttagaaccgattatcaatccgc
agcttgttctgtctcttgctccaaatttagcaacctcggcttctaaatcttcgcataaaa
acacctttccaaaaggataatgacctaaaacttcgccttgaaaaagcttaaaaaattgtt
tttgggattttaaattttttatagtagttttatcaaatttatatatatcttcaagctccc
tggcgctaaaatcttcactaaaacggctaatttccactctcttgcttagccatttgttaa
aaagatcgctctgataagctgaaattaaaaaatctcttaactttggatttgcctttttaa
acatcgatttatcaccgtttaaagcactatttaaaatttcaaatccactatttgcattat
ctccaaatctaccgaacctctgataaccgaaataattcggatagccgtttttatcgatag
tttttaaagcctctttaagtttaagagcttcacttcctaagacttttttgagacgaataa
aaaagctgtttgattttaagtgaccgattcttattttattattatgttttgttatactta
ggatttttaaattttcgtagctgaattttgaaatttcattttcaaatttagccggcatac
taataaattgtgttgtcatcccctctttatctttaagcccggcataaccaaaatcacgca
tttttgctccgctttgcctgcttaaaacagtaagggcttcggaagtcgtcataccttttt
tttgaatttcaacaacgagatgctcaccgcttccactaaaactataaagagggttttctc
taactacaaaatcacttgcgtttttactaaaatgcgcgtttataggcgaatgcgtagtgc
ctaaaagcggtttaaaaatggctgtattttccatatgatttatattttccttttatcagt
tttcctaatatatttagtttaagtctacatttttttgcttcattttgcatacgttttaga
tgttttttactcaccgtaaatagaagttcatactcttcaccgcttctgaactcatcttta
ctaagtatatttttaaatttgattccaaatttagagcatatttttggtaaatcgctagcc
aacccgtcgctgatatccatagcactgtgtataaaaggtgctgcttttttcataaaattt
actcttaaaacaggtcttttaaaacgagaatttttcggtagatttccaccgttttggaga
attctcaagccttttaaggagtctcctagcttccctgtatagcatactaaatcccccagc
ctagaagtatttctaaaaataggttttttggagtttaggtatgatattatcgttaggctt
attattatttcgctgctttttatagtgtctccgccgactatctcaacattaaaatctttc
gctgcgctttttatacctctacagatctcataaatatagttatttgatatgttttttgga
ataccaagccctaaaagcgcatatttaggagttgcgttcatagctaccgcgtcacttaaa
tttaccagcattgcttttgtgccgatctcataagcgcttaaccatttacgtttaaaatgc
gaattttcaacaaacatatctttgctaagcaccattttgccgactactgctccatcatcg
ccgtttagtttatgagaaaaacggtctattatactctgctctttatccactctttaagct
cctgccacgaagctgacgtatcagccatactaatcacatctttatcaacgcaaaactcgc
aaatcgctgtcaccttatcatcattcataaatagttgacgatgaaaaagcccggcttctt
taatgatcaaagaagccctgtttatagcgatctttatctttgcatcgtttgcacttttta
tccagcttaaaaatatatcgtcatagcttaaatttaaagctccggtaccatctggaaata
cgactatatcatatccataaagcgactgagagtaatttggtgaattgagcttaaatgagc
cctcgcaagttatctcttctcttaaagaagcaacttcgaaatcaacgctatttgctataa
agaaatcataaattttagcaaagctaagcatacttattccatcatacaagactatgcagc
tcttcacatatcaccttttgttttgcataatattagcgaaagccgcataaaatagtcata
aatttaagatctatttgatataatcttacgacataaatttattcacgataattaattcag
tataataattaggtacaaaatgtttgatataaaaaaagccaaacaagaaagcaactttag
agagttaaaaatatctcaaagccattccaaatttataaactatagaggcaaaactctttt
aaatctcggtagcaacgattacttaggcatagctacgaatataagtttaagagacgaatt
cttaacaatcgccaaacataaagagtggttttttggctctggcgcgagtaggcttgtata
tacttcaagtagcgaatttaatgagcttgaaagctggtttgaatcgaaatttgacggtaa
aaaagcaacaatttttaactccggctactgtgcaaatttaagctgtatatcagccataaa
tagtccaaatactctatttttagccgataaattagctcacgctagcatgatagacgctct
aaagttagccggagcaaatttcaaaagatatcctcacaacgaccttttagcacttcaaaa
tttactcgaacaaaatcaagataaatttgaaaatattataatattaacagagactatttt
cagcatggatggggatttgctagatatcaaaaatcttataaatttaaaaaaacggtataa
aaatgtactactttatatcgatgaagctcattcattttttatcaaagacgaattaggtct
agcaaaaagcagccaaacagataccgatgtggattttttacttgtaactcttagcaaagc
agtcgggggagaaggagctgttatacttagcgataaagagtataaagatatttttataaa
ctcggctagaagcctgatttactctactgccattcctagtataaatatagcatggacgaa
ctttatactaaacaaagattttagccgcgaaaggacaaatttagaaaaaaatatcaaatt
tttagatcttggcacaactcacatatgtccatttatgacctatgaaaacgataaaactct
agaactcgcaaataaaatttttgactctggatatttcgtaccggcaatccgtcccccaac
agtgcctaaacataattcaagacttaggataagcttaagaggagatatagaaataggcga
attatcaaatttaaaaaagattttagatgaaaatagatatcattaaaaaagacggtaaaa
aactaattttgttatttttaggctattcatttacgcctagttgtgtagaacatttagaag
taggagatttcgctttagcggttatttacgactatagcgaacttgagtttgatcatagtt
ttttaaaagataaagatatttatctagtgtcttggtcaatgggggtttgggctgcaaatt
tggtattaaaaaatatacctttaaaaaaatcaatagccataaacggaactccgtttggta
tagatgaaaaatacggtataaacgcaggtaatttttataaaacaataacgaattatgatt
ttgaaaacttcaaaaagttctgttttttaggaattccaccagaaaaaatctcaaatttta
aattcaatacaaacgcaaaattcgaactacttaatctctataaaaacgctataaaaccgt
gtgataacaacatttgttgggataaagcgattataagcaaaaaagatttgatctttttgc
caaaagcatctgaatggtttacatgtcaaaaaatatatataaatgctccacattttgcat
tttttaactttaaaagctttggagatataattgaaatttgaaaaagctatcaactacgaa
gaatttgcagtggctcaaaaatttgccgctctcaatctcataaatttgttaaaaaaatat
acgcaaaactttaagaatgtttatgaaatcggtgctggaagcggagttttaacaaagctt
tttatacaaaattttaattatgaacatttaattcttaatgatatctataaaagtgaattt
atgaataatttttatatagatataggagatataactactaagcaaatgccaaaaaacatt
gatattatcatatcgagctcagtatttcaatggattgatgagattgaaaaactatgtgat
aagatatttctaagcctagaaaataacggaatacttgcattttctatgtttataaatgga
actttaaatgaactttcaagctttactaaagatagtttaaattataaaaatacggatcaa
atcatagatatttttggaaccaaatttgatattttagagtataaaaatggggaatttata
gctaaattcggtagtttaaaagagcttttaactcaccttaagcaaacaggggtaaataac
ttaaacgggagttttaaactaaccaaatcaaatttaaaaagtcttgaaacgcattttaat
aatgatttcaaactaacttataaatttacaaatataatctgcaaaaaaggtaaaaaatga
gaaatatctgtatcagcggtattcatacggatgccggaaaaagctgcgtaagcgcggctt
tgtgttatgcgttttcatacgagtattttaagttaatacaagccggaaatataaccgatg
aaagttttgtaaaaaaaattgtgccaaatctcaaatcacactctcctggcgtaatgctgc
aaactgctgctagtccgcatgtaggaatgataaatgagaacatacattttgacggactta
aaataaaaattccaaaaccagacgatattttagtcgagttagcaggaggactttactgtc
cgcttgatgacaaattttacatgatcgactatatcaaaacagcaaatcttcctacgtttt
tagtttctaaaaactatcttggcagcataaatcacactattttaagcatagaagccttaa
aaatgaaaaatttagagattttgggggttatttttagtggatctaaagatgagcaaagtg
agaattatttaaagaagcagtttaaagatctacatttttttaatctagaaaactttgatg
aaacaagctttgaaaaagcaagtcttagattaaaagaacaaattataaaagcgagagtaa
aactatgatatatgaaaatgaacttatctgcattgaacttgaaaaaagcgaaattccttg
ggtaaaggtatttacaaaaaaagaattcaaagagattagcgatgtagatgatgtgactag
aaaatggctatttgaagcggctctaattaccgaaaaaactatgcttgatttctactgcgc
cgataaaataaattgggcaagttttgctaattacgttccaaaagtacatatccacgttca
agccagattcaaagacgatagcttttttcctgagtcgatgtggggtacaaaacaaagaga
tggtacgaaaagggatttaaatatagaaaaatttacaaatcaactcgttttaaatttaaa
aaattataactttatcaaaaaataatatctactttgcataaaatttattaatatttttaa
attgaaaaaattaacgtagttaatgaaatttaaaaaattattaaatagtatatttattgt
attgaaatttaatattaattgtattttacattgtacaattatttatattttataaaaaag
gacaaaaatgacaaagagaatatttggatctgcgttgtgtgcaatgcttttagtaggttt
tgcaaacgcagcaaactacgatatagatgttactcattcaagtacaaatttcaaaatcaa
acacctaagcgtgagcaacgtaacaggatcgtttgacaaatttagcggaattgttgatat
agaaaacggtataccaaaaaagatagatgctataataaacgttgattctatcaatacaag
caacaccgcaagagataaccatctaaaacaagctgattttttcgatattgctaaatttcc
tgaaatgaaatttgttatgaccgaatttaaaaaagatggcgataacgaaggtaaaattat
aggaaatttaactataaaaaatgtaacaaaaccagtaactctaaactatgaatttggcgg
acaaagcaaaaatcaaaaaggaattcaaatcgttggatttagccttgagggcaagataaa
aagaagcgattttagctttgctccagatacaagcacattaactttaggagatgaaattaa
gataaatatagaagtagaagctgcagcaaaataaataaaaaaaggcggatttatccgcct
ttcatatcaaagtatcaggttttagtatcaaaaattacgctaaagtagaattaagcatcc
aaattttcttctcatatgaaccgtaatgatcttgagcgatatttgcagttgttgtatcac
cggctttttcagctgccgcttcaagctttttgaactcttcaacaagatgtttataagcta
ctcttaattgttctataacttctatagcagtatagctatctttttgcattaccggagcat
gagcaagttttacaagctcttcagattttaaaatagctttcccgcctatttgtatagctc
tttcagctacatcatcaaatagctctgccatctcttcatatgctttttcagtatattcgt
gaattgagaaaaattgaagaccttttacattccaatgatagtcatgaaacgcaatgaaaa
acgcatgagcgtctgcttgaatttggttaagttgtttaactacatttgtcattttatatc
ctttattttttaatttcgagaattatatcaaattattcttaaaaagaaataaatcttaga
taagaatttttattatttagatacagaatctcttattaagtaaattatatagtttaaatg
ataaataaaaaataaatattgcctattttgaaccctatttgttgaataatcattatcaaa
atacaaacagacaaaattagttatttgatagtaaattttttagtattcttttagaggctt
caacgccaggctgatcataagtatttactccgagcataagtccagtagcgcttgtaagga
gctcgtaataataaatgagccaaccagagtgccactcatctaatctatctactaaaatcg
tatctatgctgatattttcactaagtaaagcttgaatggtagattttgcttgagcattta
aaagcgtactcatggacacttcatttacaaagtcgcactcatctaaatactcaagtttta
aatttggaatacaaatgctgcttaaatgatcttttaaaatcaaaaacgtaactgttttat
cttttattccttccattataagctgcaaaaacgagtgttgatctttgcttcctataagtc
cgaccggagtaagtcccattcgcttataaccgcgctttttaccaagactctcagcccata
actgtacataccaatcattaaaactatgaaatctttcactatagctaaaaactacattta
tcttagcgcttttatgcgttgcatagtgatatgctttttgtaaaattaaactatcatcat
cttctaaaaactgctttttacaagaaacagcaccgtctaacaaggatgacgtatctactc
cacataatccaagcggcacaagccctatagcagataatacgctaaagcgtcctccaacat
tttttggaatattaaaaacagttatattatgtaaattagcgtactcttcaagagggcttt
ggggatcggtaattatgataaaatttttgtaattttttggcgaatagagatctaaaatat
acttataaatactaattggctctatagtcgtgcctgatttgctagataagataaaaatac
tgctatcaaactcgatatcttttaatctattttctatataaaacggatcaagattatcta
aaaatataagcttagtttttaaatttagcatttcataaagtgctttcacgccaagcgagc
tgcccccaactcctattaacacaaccgtgttgaaatttacatttttacgatacaaagcaa
gtttttcgcttatctcctcaccaaaactaggcagatgataatagccgatctcatcgttat
ttagctcttcattcatacgtcttgcgtatgagctgatattttgcatatccttaaatggaa
acttcagctcatttattaccattgtcactctcatagaagaaattcgtagcttcgacaaat
ccgctaacagaaccacaatcaaatcttcttcctttaaatttataagctaaaaccataccg
ttttgagcctgttttaaaagcgcgtctgttatctgaatttcaccgtttttgcccggtttt
gtagattctaatatctcaaatatatcgggcgtaagtatatatctgcctatgatagcaaga
tttgtaggggcttcatctggacttggtttttctatcatatcatttaccattaaaagatca
tcttctataaacttgccatttacaacaccataactactgatactctctttaggaacttcc
ataaccgctactatgctacagcggtatttttcataaattttcgccatctgagctagaaca
ttttcaccatcttcgtttatacacaaatcatcggcaagtataacaccaaaagcttcatct
cctactaaagttctaccagtatatatcgcgtctcctagacctttcatactactttgacga
gtaaatgaaaagctacaagaattcataagatctcttatcccggtaagaagatactctttt
ttagtcccggctatttggtgctcaagctcataacttatatcaaaataatcctccaaagct
ctttttcctcgaccggtgacaaatgccatatttttcataccggcttctctagcttcatct
actccgtagtgaataagaggcttagtaaggataggaagcatctcttttggcaaacttttt
gtagctggaagaaatctcgtaccataaccggcagcaggaaaaaggcaagtttgtatcata
tggataatccttaattttttagtaattttatcttaaattcatttaaatttaaatttatct
gttaaaatatatccatgtttatagtaaatcaaatttataccggctcaaaagagataaaaa
agtcaaattttataagctatttatgccctataaatgaatttgaaactcttcacaaaaagc
taaaagaagatcatccaaaagcggctcacatagtatgggcgtacagaaattacaacaaac
attttcaaatagtagaaaattccagcgatgacggtgagccaaaaagcagctccggaccac
cttgtcttgatgtgctaagaggagcaaaccttataaacacgggagtttttgttgtacggt
atttcggaggagtaaaactaggagtcggcggacttgtacgagcatactccagcagtgcaa
atttagtgataaataacgcaaatttgatcaaattcgaagtgcaagatgaatgtctgtttt
ttataccgtttgccttgttggcacgttttaatcattactttgaaaaacacggagtaaaag
acgaaaaaaaggaatttgtagagcaagggtctatttatacttttaaatttaaaaaagaag
attttgaagagttttttaaatttgcaaaagattttgaaatagatggattttactttcttg
cagtgccgatatttgccaaagaaattatctaattttcataaaatcttttgtcatataagc
acaacaagagataattttaatttatacgtaaatataatcactcataaccggcgttaaacc
ggcttttcttatagatcttttcatctcttctacatctctaccgtcgctgatctcaaactg
agaatcgcctttttgctcatcttttttaccaccgtgctcaccgataccaacactaactcc
ggcagaaacttttgttactccaagtttgattgcgttatccctaaaatgcgcactttctct
agtgctaagagtgatatttgcaaacggtaaaaatagacgataagcaacgataacttgcaa
aagctctctctcaccgacgtcttttggattaatctttttattgtttataataggtctgag
tctaggaactgagatagaaatctcagcatgaggatactttgcttgcaaaagataagcatg
aagccctgtagataaagcgtcttttctccagtcatctatacctaaaagagcggcaaaagc
aacccctctcataccgcccataagtgctctttcttgagcgtttagacgatatggaaaaat
gcgtttatttccctccagatggattttttcatattttagcggattataagtctcttgaaa
tacggttacaaaatccacgccgcatttgtgtaaaaatgcgtattcatccgaatttagagg
ataaatttctactcctactaccttaaaataacgttttgcaagctcacaagctctacttat
ataactaagcggagttttgctttgactctctcctgtaagtataagaatttcgtctaatcc
actttttgcgatgttttctaactcacgtataatgccatcttcttcaagctgcgcacgttt
tatcttgttgtgtacattaaatccgcaataaacacagttattatcgcaatgatttgctat
atacaaaggtgtaaaaagatagatattttttccaaaatgcctctctttgatactcatcgc
ttcttttgccatatcttctaaaaagggagctgcttcaggacttaaaagtgccttaaagtc
atatatacttttattatttgcattaatagcgcttataacatcatcttgagtaaagttttc
aaatttagtctcttcccactctttaaatatcttattcatcacatcatggcttataacctc
ttgatgaggaagataacgcatatgatctgttctatctctcattttatattctcattttat
cttttaattttcgcctaaaaatccagttaaaggcgaactagcacttgctatattttttac
cctaccaagtccggctttataagcagttcttccggcaattatcgcttcgcaaaacgcttt
tgccatagctcttatatcttttgaagtagcaatagcggtatttaccataatagcagcaca
acccatctccatagcagcgcatgcctcgctaggacggcctatacccgcatcaactataat
aggaatatctatctcgtcaatcaaaatttgaataatatctcggtttataagtcctttatt
agaaccgatcggagcggctaaaggcataacggcacttgctccagcatttactaaatctct
agcgcaagttaagtctggatacatatatggcaacactataaagccttcatttgcaagttt
ttcggtagcttttatagtttcgtaattatcgggaaatagatatttactatctcgaatgac
ttctacttttataaaatttccgcagcccaactcacgactaagtcttgctatgcgcagcgc
ttcatcggcatttctggcaccacttgtatttggtaagagagttacattttttggtataaa
ttcggttatactatctttgtctttatttactcttcttaaagcaagagttactatttgcgc
tttagcgtcttctacacaagcacttatcaactctggatcaaatttaccagagcccataat
aaatcttgagctaaaactaactccacctaaaacaagctcatccattttgttttaccttat
ctattaatatttctaatattttatttgcttgatgcatagcgcatattccgactcgcggcg
ccataagtccatttcctatactagccgcacttactaaatcaccgcaaacatagagattat
ttgccatttttatagtttttatatcttcatttctaccgtatccggccattccgctagctg
ctactatcatctttttagttaaagaatttattatcatagcttttgactttggattatcaa
aacattcagctactacgtcacacttttgaaaaacttcattcacatttgtctcttcaagtc
ttatggtttcaaactcaacttttacaaatggatttataagacttaaagtttcacttaaag
cctcagttttaaaacgtccgatatcttttataaaatactgctgacgatttaaatttgaag
gatcaacagtatcaaaatcaactaattttaagtagctcactccgactctagctaaagcta
ttgctacgttacttccaagtcctccaagtcctgctacgcctacttttgcgctttttaaag
ctatgttgatctcaggagagtttcttgaactcatcatctcttctaaaaactctttaggag
gcatttctcctttttttataaatacaacgctatcattatcatttaaagctatattgtcat
ttgtagcaaaacctttatatatagtaagcatatcgctactaatacctaattcgttccgta
actcatttaaattatttgcgttagtttgacgtgtaattgaattaatttttatcgttttca
taacgttcattataacagagtaaaaccaattttttcttaaaagaaagattttaaatttaa
aatataaatttgagtgcaaaaaaaggcataataagaatatataaaatgataaagtatggc
attaatgtatgtttggattatcctccgcctacaaattcaactatctccaagcttaaattt
tctcttaatataaactcattccaaacactttttgaaatgatctctccatcacattctata
gcgattctatctaaattatagccatttgtctctaaccacttttttagactaaggttttca
tctatatctatgatatttgagttaatttttatcttcatcgctaaccttttaatgaattga
tactgtttgattatacgtttttgttattaatatttaatatataatgtgaaaatttgatac
actaattaggaaattttcaataatattttaattaattataaatttaaaaataattttaag
ttaaatatgataaaataaacaacttaccacattttctgaaaggataaattttgaagctat
atcaaaaactgttatggctgcttgtatctgtgataggtgcttggacatttggtgttttag
cactaaaccgcggagagagcataagcgctgtttggctagttgtagctagcgtttgtatct
atatgataggttatactttctatggtcgttttatcgccatgaaagtcctaatgttagatg
acaaccgcgctactcctgcctacaccctaaatgacggaagagactatactcctacaaata
aatacgttcttttcggtcaccactttgcagccattgcgggtgctggtcctcttgtaggtc
cggtagttgctgctcaaatgggttatttaccaagcatgatatggcttttagtcggtgtcg
tgctagctggagccgttcatgacttcgttgttcttttcttatctgttcgcagaaacggaa
agagcttaggagagatgataaaagaggagctcggagcattcaccggcggtgtagctatgg
tgggcattttctttattatgctaattatcgtagctatacttgctatggtcgttgtaaaag
ccttagctgaatctccatggggattatttaccatagctatgacgattcctattgctattt
ttatgggaatttatatgagatttttacgtcctggtaaagttatagaagcttctataatcg
gatttatatttcttatgtttgctctattaggaggtcactacgttgctgccgatccgtttt
ggaaggatatattttcactaaaaggcacaacattagcatggcttactatagcttatggat
ttatagccgctattttacctgtttggtttttactagctccaagagactacttaagtacat
ttttaaaaataggcgtaatagtcggtatggctatagctatattgcttgtcggacctgaaa
ttaaaatgcctgcagttacttcatttacagacggtactggtcctgtatttgccggccctc
ttttcccgttcttatttattactatagcatgtggcgctatatctggatttcatgctctta
tatcaagcggtacaactccgaaattggtagaaaaagagagtcaaacactatttataggtt
atggttctatgcttatggaaagccttgttggagttatggcactagtttcagctactatac
taactcctgggctttacttctctataaatataggaggcctaggcactgacgtggtagccg
cagctgctaagataacagagcttggctttagcgtaacccctgaagagatcttagcactag
caaaaaatgtaggtgaagagactatgatgagcagaacaggtggtgcccctacatttgcag
taggtcttactttgcttttccatgagcttgtaggcggagtagaagctatgccattttggt
atcactttgcgatattatttgaggcactatttatattaaccgcggttgatgccggtacta
gaacaggacgatttatggtacaagatatactaggtaacgttcataaaccaataggtgata
caaaaaactggttttggggtattatagctactataatatgcgttactggctggggatacc
tactatatagcggtgttactgaccctatgggaggtatattcacactttggcctctatttg
gcgcggcaaatcaaatgctagccggcatcgctcttatgcttggaaccgtagtattattta
aaatgggaaaagcaaaatactcatgggttactatagctcctcttgtttgggtgcttataa
ctacaatgtatgcagcatatcaaaaacttcttccggcaaatggagagagagttcatgacg
ccgtaagtcacatagctactgctcaaaactgggcgaaaaaactagaaactctaaccgatc
cagcagccatagctaaagctgaagccgttattagaaataatataattgacgctgtgcttt
gtggattttttatgatagttgtcgttattgtagctatacaaacatttagaatttgcttta
gaatttacaaagatggtaatgataaagcttatccacttggtgaaagcgaatacaaaaaag
cgagcgattacaatggcattacttgctaaacttaaaaaaatttggcaagcttatgagaaa
ttagatgaagccttgtatcctttgatcgggcttcaaagatatgaaaaatatctggaacat
tttaacaaaactcaccccgggaaagaacctctttctagggctgagttttttaaagaagct
caagacgctaaagccaaaaatgttaaatgctgataaacttaaaatggtttagttaagcca
gtacaaaataagtttagtttagccggatatattttccggctataattatttaaatttaat
tatataaatttaaaatttataaattaaaaattagcatctttattgtattgcaaatataca
acgtgagtagctagatactcttcaagcccatgctttccatcggctccacctataccactt
tttctaaaaccggcgtgaaatccttgcatagcttcaaaattttcccgattgatatatgtt
tctccaaatttaatctcacggcatgctctcatcgctatatctatattttgtgtataaata
cttgaagttagcccataatcactatcgtttgccatctctatagcattatctatactatca
aaagccactataggaagcaccggaccaaatatctcactttggataagctcacttttttga
tctatatcggtaataacagtaggttcataatagtaaccgtcttgattgctagatatgcgt
cctccggttaataccttagcaccgctatttttcgcacgttctaccatagcatttactgag
tttaatccggcttcgcttacaaggggacccatatctactttttcatcagtcggaatgcca
tattttacatgtttcattgcttctaccattttgtctgtaaaagtttttataatatctttt
tgcacataaactctctcagcgcagttacaaacttgtcctgtattgataatacgcgagttt
tttatataatttacggccgcgtctatatcggcatctctacaaacaatagcaggagcttta
ccgcctagttctaaatttacttttatgatatttttactagcagcttccataatcttagct
cctgtttccacgctaccagtaaaacttactaaacctatatctttgtgacttgctagtaaa
tttccaaccgtacttccacgtccacttactagattaaacactccttttggaagacctgct
ttatgggcaagtttggcaaattcaaacgcgttatttggcgtttcaacactggctttgata
acaatagtattccccgtaacaagagcaggagccaactttctagcgattaagaaaaatggg
aaattccaaggtaaaataccgcttgtaactccgattgcttgtttaaatataaatatattt
tcatttgtgcgatcgctttgtataatctcaccttcatatcttctagcccattcagccata
taatcaagatagtcagctgtaaaatttacctcaactctagctaaagatatgattttacct
tgctcttcggtaatagtctgagctaacatttctgaattctctcttatctcatttgctatt
tttcttaaataatttgcacgttcgatcgctgcaagtgcctcccaagatttttgagctttt
ttgctactgctaatcgcctcttctacttgcgatatatcggcatctggaatagtcgaaata
accttttttgtggctggatttagaacttcaatgctcttagagcttctatttggaacaaaa
gcaccgtctatatacatttcgtaagtacgcatgatatttcctttatataaatttatatta
tcatacactacttttagcaaacggtttatttttttaccggataaaaggcttatatttttg
ataattaatataaatttgagtaaaaaagtaacaaaagaggagtgaatcctctttttaaat
ttaaagtagatttttagctctattggctacgtttgtagcggtaaagccaaaatatttaaa
aagttcattagcaggggcgctagcaccaaaagtacgcattcctaaaacatcatcagcgta
tttataccattcaagagcgcttgctgcttctactgctaaaacttttgtagatggattaaa
aatcgtatttacataatccgcatcttgctccaaaagcagatcaaaacaaggagcagatac
aacgtttgttgctatgccctcactatctaaaatacttgcagcttccaaacaaagtccgac
ttcacttccactagcaactagagttattttcggatttgaggcttgtttcaataaataagc
accgttttttacatctccgaatttaggctcatctaaaggaggtagagcttggcgagaaca
tacaaatgcagatggagcatttaaatttaatgcagttttccaacattccacattttcatt
accatcagctggacggaatgagtaaaaattcggcattgctctaaatgtagaaagctgctc
gatcggctcatgcgtaggtccatcttcgcctactcctatgctatcatgcgtccagacaaa
aaaatgctttatacccattaaagcagctattctagcacttgcttttaagtaatcgctaaa
tataaaaaacgttgccgaaaacggtaaaaatagtccataacgcgcataagcattacatat
agctcccatagcgtgttctcttatgccaaagtgcatatttttacctcttggaaagtctcc
aaaacctttaagttctgttttattactaggtgcaagatctgcgctaccgccgataaatcc
gggaagcgcggcagctaaagcatttaaaatcttgccgttactatctctagtagctagttt
ctctccttttaaatttggaaaatcaattttagaaaaatcgggatttaaaagagtgtttaa
aagctcttttttctcatttggaagttcgctaactagcttgtcccactgcgcatttgcaag
gtctcctaactccacggcacttctaaatttaaaaagcacgtcatcatctacaaaaaactg
tttttgcggatcaaatccggcttctattttagcttgttttatgatttcttcaccaagcgg
agcgccgtgagcatggtgactaccttccaaatctcctgcgcctttagcaatctttgtact
tgcgataataagataaggtttttctttcgtatctgcttcgcaaagtgcaaattcaatctc
atcataattatgtccatctatccgcgcaacttcaaatccagccgcttcaaaacgtacttt
tacatcttcacaccacgctatactagtatcgccctctatcgtgatattattgctatcata
tataatcactaaattatctaaagagtgttttccagccaaagcacaagcttcataactgat
accttcttctagatctccatcgccgcacagacaatatactttatgatttataatctcatt
tccaagtaaatttgaagcgctttttgccgccatggcaaaacctacagcatttgccactcc
ttgtcctaatggtccagttgctatctctactcccggggtttctatctcgggatgtccggg
agttttagagtgaagttgtctaaattttttcaaatcatccaaactaacgtcataaccaca
aagatataaataactataaaccaagctacttgcatgaccaccgctaaataccaatctatc
tctatttaaccatgttggatttttaggattatgttttatatgatttaccaaaacactcat
tatatcagccaaacccataggagcacccggatgtccggagtttgctttttgaaccatatc
ggcacataaaaaccttattgtatcggcttgtttcttaaacattttaactatccttttaga
tatttatttattaaatttaaaatcagagttttaagaggcgatccatcaagctcgtataaa
atctcattttctatctcatctctagcatctatagcgccgttaacacccattaaatttgta
aaagaatttttaaacaaatcattatttactgttttaccagctttcatctcatcgctagta
gcgtctattatatcatcgtgaatttgaaacgcaagtccgagctttaatcctatattataa
attttttcacattgtttgtcgctctgagctgatattatggcacccattttcatgctagct
gcgatcaaagcgccggttttatgcagatgtaaaaacttaagttcatctaaatttaaatgc
ttattttcaaagtagcagtctatggcttgacctattaccataccgtatataccgccattt
tcggctaatgtttggacgcattttactaccgcttcggcaggaagattagccgaactaagc
atataaaaagcatgggtattcaaagcatctccagccaataccgcacttacttcatcgtat
ttaacatgtaaagttgcaacgcctcttctaagatccgcattatccatacaagggagatca
tcatgtataagagaatatgtatgaagcatttctactgctgctgcgactgggtaagatgcg
ctcttaagatcaggtttcaaagcatctacgactcctaaaagaagtttagctctaaaatgc
tttccgcctgctttcaaaacccaagaaagagaatcattaaaatgaggatggaaactatcg
acctttggtaaatttaactcaaaaaactcttcaaagctcatctataaactttcacaaaaa
actgaaaatcatcacgcgaaactagataataaaaagcaccattttttgcagacattattt
tttctatatcggctgaggaattcagttgttttttatcaatctgcattattttatctccgt
tcctaaaaccggctttatacgcttttgagtttcgagctacactttttatagttaaattcg
gatttaaagttataccgtactgacttaaaaaagtacgctttttaacaggttttttggctt
tgagcgaggatgttttattatcatcggaagaattcataattttatttggcaaatttgaca
tcttgatgctataagactggtttttaccatctctgttaatatcaaatttcaacaccgcat
cttttggagcaaacaaaatcatctcgtttatttctcttagattatttggtacttttgaat
ttacagatactatagtatctcctgttaaaagctcttttcctgctccaaaaggatttgcgc
tttttactgttatagttccgttatcatcactaaaagtcacgcctatatcgccgtaatata
catcgctatatttcataaaatgttttatgtatctatttcctataaatttatttcctccaa
cgcctataccgaccatagtaccgcaatcgcaaactaaaagtccggctttgctagcgttat
aactaagctcgtcgagttcgcctatatcttttgcaaaactctttatatgccccatttcag
tagagtttttatctaaaatcataacccacatatcttctttgctatctagctcatctatca
taaatgaagctcttaaagtattttgggatttgataagataaagccctaagtacggatcaa
atttaatataatccttactatctaatttattgtttttatcataaataacagcagcaagat
ccgcatttaatgcaactgcgatattgcctttatagttaaactgagaatctttgttttttt
gatatatcgcatctacgtcttcaggagtcggcttaggtgcgctgtaagcaaaaatagcta
aaaatagcagtaaaaatgagcataattttttcattctacactccaaatccgccaagaccg
ccaaacatagcagaagcggcacgttttttctcgtcttcagatagcttaatagcatcattt
atagcagatataagcagtatttgaagactctctttgtcttctaaaagcgtatcatctata
cttatgtctaaaatttgggatcgaccgttagcttttacacttataagaccgccgccgctt
ttagccacaaactctttagcggcaatctcattttcaaactctgcagcctttttttgagcc
tctgagagcatttcacccattttagaaaaatcaaaatctttaaacataaactacctttag
ttttgattaattataacaaaacgggtattaaatttagctttttaccgaattatcaaatct
tgaaaaatcctattaattcattcaactttctagatatcgcttccaactctttaagttttt
cttgattttggttcatattgtcttgagtatcatgtgagacttttgatatattttctatat
ttgtagccaataaaaccattgattctacttgattttcagccacacttacaacttcactag
ctttatgagacgaatcaactgcttgattataaatttcatttaaaagccctgctacgtcgc
ttgatagtttgtatccgtcttcgactcttggaactccttgttcgataatacttactgcca
cttcggtttgttcttgaataattttaattgtatttgtaatctcatctgtggccgtgcctg
ttctttcggcaagctttctgatctcgtctgcaacaaccgcaaatcctcttcctgcttctc
ctgctctagctgcttcgatagccgcgtttagagctaaaagatttgtttgatctgtgattt
ctgagataagttcagctgcgccactgatatctttagcatgactgcttaaaagttttattt
gatttacttgttcagcaacagttgcgtttatctcattcatcttttgagcaacttcatttg
aagaattttttccattttggcataactctgtggctttatttgaatttaactgagtgtctt
ttgccatatttgctacatcgccggttttttgttttgctaattgaactatttttgtagaat
ttgttgctatatcattttgtttagtaactgatgtattaacattcttaaacgtctcaatca
aaatcttagttttatcatcgacttgatatgaagcttgatttatggattcgactatctctt
ttaatttattttgcattttgatagtttgagctaaaatactagcctcataagtcgtatctg
attttatacttaaatttccgcgagcgacttccgaaataatgttattaacatcttttggtt
caccgccgatctgcctttttataccactttgtatcaaaaatcctatagtagaagctataa
cgatagctatcaaagtcaaaacgatcattatgtatttaaaaccggaggcttcggctttta
taacatcggtaagctctttgtttgcgttttcttgataatctataaatttgttaatagcag
ccaaccattgcgtaaatttgccagctatttcatgcataagaagctcatgagcttcatcgt
attttccttcttgttttagcaaaatggcttttttgtataaaggaacggtagtttcattga
tataatcaatatcctttatcatatctagctcttctttcgttactgagccgatctgcttta
taaactgttttagaggagcgtcagattcattatagaatttttcaagcctagctatatcgt
ttaaaaatgtttttaattcatcattttcatttgtcaatataacatctcttatggctatag
ccctatcatgaaccgatcctctaaagtttataccgtatctttgcttgagtgaattaacat
ctgtcattgtagatagagatttatcgataaaatcaaccctatttatgcctatcacgctaa
ttattatcataagaaaaatgacaatagcaaaacttagataaagttttgttgaaactttta
aattctcaaaataattcataaacaaatccttttcgtaactaaatttggcgaattataaca
ttttttgttaattctatgttaattcacataattgatacttattataattctattttttat
ctctaaataaactaataaatataatctaataatttattatttttgtacaaataatgcgat
aaaaactatgctttatgtatattataa
>NODE_38_length_18159_cov_21.620619
tttaaaagattactttttggaaattatttttatttaaaattacgttaaatttcttacaaa
ggggataatatgaaaagttttgtgattttatctgctgtggcagcgttggctcttagtttg
agtgctagtagtgtaacattagatggcaatagcgtaacgtctcgcgatatagtagatata
gcaaaccgggcaaaggtaggcattgatcaaaatgctttttcaaaagtaaaaaaagcacac
gaaattttgcttaacgcggcaaaagatggccaaaaaatttatggactaacagtcggcgtc
ggtcttaataaagataaaaatttcgttgatgcaaagggaaatttagatccagaagtcatc
aaagcatcaacggattttaatataggtcttatacacgctcattgcggcggtgtcggcgaa
gatctaccgcttcaaacggtaagagcgatccttgcaactagacttaataatatgcttttt
gccggagctggtgttcaagaagaggtcgtgcatctttatcaggagtttttaaatcaagac
atacttcctgttatgccaagtagtggttcaatgggagaagccgatatcactatactcgga
cacatcggtcttgcgatgttgggagagggcaaggtctattataaaggtgtaaaaatggac
gctggtgaggctttgcaaaaagcagggcttaaaaaactatcaccttttggtaaagatagt
ctatctatagtaagttcaaacgcttactcagcagcgcttgcaaatcttgcgcttgaagat
tttaagcaagcatttgaagtttcaaaaacagtatttgcactcagtttagaggctttaaac
ggtaatgttgctccatttttaccagaagctactagtttaagaccttatccaagctttgtt
tcaactgcaaaagagataagggagatcttaaaaggtagctatttgtgggaacaaaacggt
gagagagctttgcaagatccgcttagttatagagacgctacgtatttgtttgccgcactt
aaaagcagtattgacgaattagaaaaactaatgaaaattcagctaaattcttcagacgat
aatccgggaatttacataggaaaaagtccaaaagatgctagttttcaagaaaataaacta
tttacaagcggcggcgcagttgttcctacatcaaatttcgagccgttactttgggtagtt
gagtttgaaaaagcatctatagttttagctcataactcaaaagcttcatcgcatagaact
ataaaattatcagacgataatttcacccatcttagcagatttttaggcaccgataaaact
atccatgcttttggagctatgcaaaaaccttttgtgtcattagctggtgaaaatgaattt
ctagcaaatcctgcttcgcttgattactctcccgtagcaggaaatatagaagatgttgcg
acaaatgcaccgtttgtagttcaaaagttccaaaaacagatagataacttttatcatatt
ttaggtatggaactcatccacgcagcccaagctatcgatctaagaaaacaaaaagatcca
aatttaaaattatcaaaatctacgcaaaaattatatgacgagtatagaaaagttgttgag
tttatgaatatagatagacctttaagcgatgatttcaaaaattcggcgaaatttttgaaa
aattataaataaaagggtatcgctatgaaaaaaagtacatttttgcttatttcaatgatc
gctagtatggctttggctaatagcgatacgttgcaaagtgcgcttaaagacggtaaattt
agcggagatatctccgctttttcagaaactcgtcatataaatgaaggtcaaaaaagcgtt
tattataataatacatcgtatatcataggttctgttggcttaaaatacgaaagtgatttt
tataaaaatttcaaattcgtaacaggctttagaggtacggctcctctatacgaaaaagat
aaaaattataaaacattacacggtaccggagattccacagagagaatttacgaagacgat
aggatgatgttatcaaatttgtatttagaatacaacgcgtatgatacgtccgttaaagta
ggtcgtcaagagatgataactgactgggtcggtaagataaatgacggagttagagtgaca
aataactctatcgaaaatttgactttggacgctatttggacacgcgctcaaggtagagtt
tatatgaaagagatgtggggctttaaaagtataaataaagataacggcggactttttaac
ctcggcggaacttataaatttgataacgggcttggatttaaagcgtacggtttgtacgcg
gatgaggtattttcagctcttggcgcaaagataatctatgatggacaagtaagcgatgag
cttggtgtcggtggtaccattcactacgcccaaagcgacgaagataaaaacaaagacgat
ggtagcgtttttgaaggattactctatgctaaatacttagatacaaaacttactttagga
tatgtgaaatcaggtaaagagatcggctgggggagtttaaatacggctggagatcaaatc
gttcaatttgaagaaggcgatgtaatgtacgaaagagacgttaagacgttttatgcgatg
ttatcaacaagcatagcagatttttcggtaactggtatatttggtacgacggagtataaa
cttaagggcggcgatgatacgaattatagacaaaatgaatttagcgcatggcttagttat
cctataatgaaaaatttacaaggacttttgatatatgatcaagtatttaaagctcaagcg
ggatatcctagtttgactcaagtcggcgtcgggctgatttatagtttttaaggagattaa
atgaatagtagaagaaaatttttaggtagcttatgcgctcttacatcggccgctgtttta
aaagctaataactttagcgatgagcagtttaagtgggacgaagaatgggatgttttggta
gtcggatcgggatttgccggtacggctgctgcttgtcaagcaatcgatgagggcgtaaaa
acattgctgatagataaaatgcccgttcttggaggaaattcagctataaacggcggagcg
tttgcggtcgtaaattcaaaatttcaaaaggttcgcggcatagaggattcttatgagctt
tacgtaaaagatattttaaaagccggacttgggttaaatagaatggatctagtggaagtt
atagctaaaaacggaaatgacgcttatgaatatacgttaaaaaaaggcgtgtattacaga
gacgcgctaggtcagttcggcggacattctgttccaagaacgatttggccagaaataaac
tcgggcggcaagatcacgatacctttgcaagaatacattatgaaaagcggtggaacgatc
aggactagggttgtattagatgattttataagaaatgataacggaaaaatcattggagta
aaagttagggaaaattacgactttatatttgatcctttaaaaaacgaagatgataataaa
agcggtatcgtgaaattttacaaggtaaatggcggagtcgttatggcaacgggcggtttc
gcttatgatgtaaatttcagacaaacggtcgatccgaaattaactgcggatctagactgt
acgaatcactatggtgcaacggcgtacgctctaaaaactatgatgagaaacggcgctgat
acggttgatctaaaatggatacaactaggaccttgggggagtcctgatgaaaaaggattt
ggtatagctcctgtttttgcgatacctgcttttagttatggcgtaatggtcgatgcaaga
acaggaaaaagatttgtcaatgagcttgcagatagaaaaattcgctcagatgccatttta
aaaatgcataaaaatccagacggaagcataactcatccagttgttatatgtgatagcatc
ggcgcacaaggcactacaaaagcaaacgtacaaagaggaatagataaaaaagtcataaga
gtttttgatacgcttaaagaattagcagatttttataaaattccttacgaagggcttaaa
aaaaccgttgatgattatacgaggtattcaaaaaacggaaaagacgaagagtttgacaaa
ccgttttttaaatttaacgatatgatcccggatctcacaaaaccgcctttttacgcatgg
caagccttgccaaaagttcatcatacgatgggcggagtgaaaatagacaccgaagctaga
gttatagacaaaaacggaaatataatcgaagggcttttttctgccggagaagcagtcggc
ggaccgcatggagctagcaggctcggaagttgtgctatacctgattgtttagtttttgga
aggatagccggcaaaaacgctgctaatctagcaaaaaaggagaaaaaatgttaaaaattt
tcaagatatttttaactatatgtatcggactatctataagctcttttgccgcaaatttag
atcttaatacatttacgaaagaaaattatcctataaaggctcatcacgagaaacttggat
ttgactgcaaaaattgtcacaaagaaaaaaatccaaacgaatataaagctctaaaaacag
atgagtgtttgagctgccataaaagctacaaacgtttagcagagagaagcggtcaccttg
gatatgatgataacatacatagcagtccgcattatcctaatatggattgcaataactgtc
ataaatcacacaagtcttcacaaaattattgtgtaatgtgccattcgcaagatggtatga
aaaaaatattggtgccataaggagatatgatgaaaaatatttttataaaaatttgcatat
tttgtatttttgcattcgtcatattttttggcggtaactctttgatacacgctacaagcg
acgataaattttgtaccgtttgtcacgaatggatggatcctatggtagaagcttatgggc
aaagcattcacggaggtgcgaataatcacggatttaaggcaagttgcactagttgccatt
tgcctaatgatagttatgtaaaatacgttttcaaaaaaggcttaaacggcatcagcgaag
ctactcatatggtttttaacgatgcaaaagagatggattggcaaggcaatagaaaaaatc
gcgaggaattcgtatatgatagcggttgtataagttgccatcaaacaattttagatataa
actcaagcaatcaaaatatcaatgatatgcataatctatacgcggcgtctattcaaaata
aagataaaaaactaagttgcgtaagctgtcataaaaccgtaggtcataaaaatttgggta
aaatactgtatgagatcaaacatccgcctgtcggagactggggagatgaaataaaaagat
aaggagccttatgaaagagatattatacaaaaataatatctttataatattttctatatt
tttcttattgcttatgataggaaattattacctaaatcgctcatttgtgaaagaagttct
cacaaatgagcagcttagtattttaaaaaattcaagcgacaagatacaagaatggcttga
aaataaaaaaactagtctcaaattcattagtttgcttgtcgcaaatttcgaccatacgaa
agagcaaaatactatacaagatatacttattaaatctcaggaaatagcaaatttttcaag
tacgtacgtcggatatgaaaacgacacgatgctttctagcagagtatttcaaggtccaaa
aaattacgcgccgacgcaaagaccttggtatataaacactgttttacaaaacggaattta
catcaccaagccatatcttgatgccggacttaaaattccagttatatcgatttgtcaaag
tataaaacgagaaaataaactacaaggcgttatttgcggcgtgatatctttcgagagtat
aaaaaatgaaattttaaatttgagactagaaaacggatatatatttttaatagacgaaga
tcttaacatcttacttcatccagatagcgaaacaggattttcccaaacaaaatttaatat
agaaaatttaaattttatcaaatcgttaagccatgaaacgtaaaatgaaattctaaattt
caaaccgcttgaaaactcaaaattgatcttggttacaaaaacgctaaaagataatatata
taacaaaataaacgagcaatttataataaatcttatgatatatgttatcagtattatttt
atttttgatattggcttacttttacaacaaaaggttagagcgacaatcaaaaatatttga
aaaagcaaaaagagattacgaagttcttttgttccaacaaactaaaatggcggagctcgg
tcagatgatagcggcgctttctcatcagtggatacagcctttaaattcactcggaatttt
ccttggaaatttgatgcagtttaaaaaaatgaataaactaagcgatgaaattttttatga
caatatcactagatctttacaaaatatagattatatgtcaaaaactatggatatgtttaa
gaacttttataagattgaaaaaaacgttcaagaatttgatatacaaaaagcgataaacga
tacggtatgtgttctttttccggtaaaatcaacgatagatatcaaagttaccatagcaaa
aggcgttacgccgatgtgtaaaaattatataaatgaatttaaacagataactgcttgttt
gatccaaaattcaaaacaaattttacaaaatagtaaaaacaaaaaaagaaccagaatagt
agttaatataaaacaaactcaaactcattttgttatcagagttatcgacaacggtgatgg
aatagctcaaaatttcaaagacgatcttttcactccttttatgagtacgaaaggcagctc
cggacttggtttgtatatatcaaaattgatagcaaataaaaaatgcggcggagatctata
tgtaagcagatatcaaaatccgactattgttacgctaactatactaaaaaaggtaaaaga
tgatagatgaaaatatacttaaaaaactaaaaaatatatcggttttgcttgttgaagatg
atgaaaatacaagatttgccataactcaatccttgcagttttattgcaaaaaaatagacg
tcgcaagcgacgggcttgaaggatttgacaaattttttaaagataattttgatatcgtag
ttactgatataaatttaccgaatttaaacggtcttgagatgctagatgagattaaaaaaa
gagccccgcatgtagcatctatcataatcacatcgtacgatacaagcgaaaatatacttg
caagtatcgagcttggggcgtacaattatcttagaaaaccttttaaaatcgaagagcttc
aaataactattttaatggctacaaaaaatttatacgacaataaaatatccttaaaagacg
actatgaatatgacctagcttcaaaaacgctctacaaagacggcgatatgatctcattta
caaaaatagaatcaaaacttctgtatctgcttgtaagcaatatcgataaaatagtaagtt
acgagatgatcgaaaatttcgtatggggcgataaggcgatgagtagcgaagccttgcgta
tggtaatcaaaaagataagattaaaaaccacaaacgatatcatcgaaaatatttcgggtg
tcggatatagagtcatatcaaagaagtaaatttaaactcggtgttataaatttgattggt
tttaggaattttatggcggacagagagggatttgaaccctcgaaagcttacactttacac
gcgttccaggcatgctccttcagccgctcggacatctatccatcgaatcttatgattata
tagtaatttagcttaaatttaaaatagaactctgaaagaaaccgcccacttttcagtgag
cgctttacaaaaaggaggttatttgtttaggagttgacattatattcttgaattttcaat
attaaattaatgtaacgttaagattataatttaaaacattaatttattgccatattgttt
caaattttataactattctatccgctaaaatagtttttattaagttttcgctataatcgt
cttaaaaaaggagacttttatgctgacgcatttaaatgagcaaaatcttccaaagatggt
tgatgtcggtcttaaagatgttactaggcgagtagctgttgctagtggagcgataaaaat
gtctttagaggcgtacagcgccattaaacaaaatacgggtaaaaaaggtccggtacttca
aacagcagtagtagcagctgttttaggagctaaaaaaaccagcgatttaattcctatgtg
ccactctttgcctataaactctattaatataaatatagaagatttggaagagcttccagg
gtttaagctcgaagctacagtgattacagatggaaaaactggagtagaaatggaagcatt
aaccagtgttagcgttggacttcttactatttatgatatgataaaagctatcgataaatc
tatggaaataatctttataagattagatagcaaaagcggcgggaaaagtggagattatag
gagaaaaaatggctaatgtatgtgattttaatgaaaaaccagagatagtttatccgattt
tttgggagtataaaattattttagataaagactctgatgaaaaaaatttggtaaaagagt
gtgttggaaacagaaattatacgcttgatttttctaaaaatagcgcagagggcaaattta
aaagttttaatcttgctgttttagtaaatagcgatgaagaaagattggagctttttagcc
tgcttaaaagatattcaaagttcgttttataaggagatactatgaatttaaaagtggtaa
tagagcaaaatttaaataacgataatcttgaaaacattatcaaaaaagagatatttaaat
ttgcaaaagatagttttttgggacttagttatgaggagaaattagaacgttctaaatctt
gctttagtgagatttgttcttgtttgaatgagtttgaacttttaaatcctaaattcgtaa
atgcagccgtagaatctctaaatagggcaattgcttacgaatctgagcagtatctataca
agataatatatgaaagagataaattaaaaaagcaaattatagatcaaaaagatcggataa
gagctattacgacgctaaattgtaaaaacatagaaaattatatatgtaaaacggatttta
aaaacaaagatcaaatttcaaaagttttgaacgatagattgctttatgacactcagatgc
tcggtatcttaaaagagactaccgaatctgcttttttgactactatagagatgggcgatg
atgttgaagacactgcgtatgaaatcgctaaaaatatagtttatttggctataaatgagg
gggattttacaaaagaaagatttataaatatcgcaagagtcgtgataaaaagtgccgcta
gcattgcaaatgagagtaaaatttatgcaaaagagcttgttaaaagcgcgataattggca
gcaacgacggcatttcaaaagctattgaaaagtttaaagacgagcttaaatttgctccgg
acgagataggagatagtttaaattatagtgcaaaagagcttatgaaaatagaagaagatt
ttataattctattaaaagatatatctttaagcgtgaatgaaccggcttccatcatagtag
cagaagttttgcaaagcgactatgattcgtattttgctagactaagaagaatttcagcta
aaacaagagaacagataatggataagatagatgagattagccataaaagatttaaattaa
cgggtgatttaaacatagatgagaggatttcaaatttaaaaaaagagattggcgagttag
agaaaaaagccagtcaaaaattaactcagataaaaagtcttcaaacatttgaaaatgcaa
aaacagaagcaaaaaaacttggagatagagtttatgaagccgcaaaaaatctgatagatt
cggcaaagaaaaagtagaatatcagagtcaaatttagataaatttaactataaaggcagt
aaaaaactgcttttatagttgttttgttccaaatttagactattttatctcatcagaacc
tttatatgttgcccagactttttgacttccgtctttataaaatgcaattattttataagt
ttcttctataccatcttgttccataccaggacttccgataggcattccaggaacacttat
accaatgacgtcgtctggtttttgagataataatttttttatctcggctgctggaacatg
accctctatagcatatccgccgaccaaagccgtatggcagctagataattcatctggaac
tccagcattatgctttatattcattatatcgtttgttttgtactctttagtactaaatcc
atttttctccatagcttttgaccagttactgcagcaaccgcactccggagttttataaac
gtctatatctgcgctaaacgcagtagtagcaagtagcgtagtgccgataaacaaagaagc
aattttcataaaaatcctttataggtaagttatgaaattgtaaaatattagattaaatgt
agaattaattaaaagtgatttgggtcaaagcccaaatcattatatattatagatagccat
aaagtccagcaaatatatatccaaatatacaagagcttataactccgataagccccggaa
taataaagctgtgatttataacgtatttgcctatatgtgtggttcctgagcggtcaaatt
gtatcgccgcaaggtcacttggatatgtaggtaaaatataataaccataacaagcgggag
caaaagctaaaattatagctgggctaacgcctattcctaaagcaagaggaacaaatgcaa
ctaaagctgcagcttgagaattaacaaatttagataccaaaagtagcattatggcgtatg
tccaaggatattgagtaacaactccaccaagcatatctttcatcataggagtatgcactc
caaacatagtctcagccatccatgatataccaaatacggcaaccaaggctatcatacctg
agcggaaaatctcgtttttacctatgcttcccgcgtttgtaggagtaaagattaagataa
gagctcctgctaaaagcataaaaatttgaatagtatcaaccatgcttagcgtagttttgc
tcgctactttatttgataaagaaatagttgagtttggatactcttttacttcgcctttta
cgtttgtataaataacgctaccttgctcattttgagaaagcattagttttgaaccgtctt
tttgtgtgatagttagtcctgagatattgtttgcaacatttttaactttactacctgaaa
tatctatgctagagccagaaacctcagcttttgcatcttttaaaacgattttttctaaga
tcttttgctctgtcggatatgtagctacgatttgaactactgcaccgtctttatttgaat
tccaagccggtcttaggtctttgaaatatccaagtgtagcaactacggctatagttccta
aaaatatccacatagcggcccagctggtttttggaagttttttaccaagaagagtcgtgc
cgtctccatacacgtatttctttacttcaggatctttaattcttccttgaaattcaaggt
ctttatcgagatcttttcccctaaaccaagaaaacattccaacgcataaaacaccaagat
atgttgaaggaattgttattttaagaagatctaaataaccgtcaaatccagctagatgat
gatctgcgcttataagaaacgctgttaaagtcacaaccgcaacagaaaccggactcgcaa
tgatacccatttgagaagcgatcgaactagcagccataggacgttctggacgaattccat
ttttgatggccacatcataaacgataggaagcattgtataaacaacgtgtcccgttccgc
aaagtatcgtaagagtagaagttacgaacggagccaaaatacttatgtattttggatttt
tacgcagtactttttctgatatttgcagcatcacatcaagtccgccgcttgcttgtaaag
tagcgcttgctacaactactgcgagtattgttagcataactgcaattgcaggtttccccg
gttgtataccaaatgcgaaaactagaactataaggcctataccgccaagaagtcctaaag
ctataccgccttttttcgcaccgtaaaatagacaaataagcacaattaaaagttgaattg
taaattgccaaccttcacttagatttattagaaaatccatcgtttctcccttatttaaaa
agtattagtaataattgtattcctattaattttaaattctacttaaatgctctgcaaata
catattaattattaatatttataaaaaataaatttgtaaaaaatgtgctataatcagcta
aatttataagggtttatagatgttttcatcgttttttaaaagtaaaaagtggtctctttg
ggcttatggcggacttcttgtgatagtcatttcgctagttcttcaaacaagattaaatgt
agcaattaatgattggtacaaaaatttttacgatattttacaaaatgtcaaagaacattc
catagatgagttttgggccggaatttggaaatttttatttattgctatgccttatgttat
tatcgctactcttactaatttttttgctagtcattgggtatttcgttggcgtgaagctat
gactttttcatatgtggatatctggagaaagtgtgaacaagatatagaaggatctagcca
gcgtatgcaagaagatgtttatagatttgctaagataacagagactttaggacttcaagt
tcttagagctattatgattcttatagcttttatacctgttttgtggggacttagcaaagg
tgttgacgtgcctattataaaagatatcccaggatctttggtatgggtagcgcttatagt
tagcgtcggaggactcgtaatatcatggtttgtcggtatcaagctaccaaaactagagta
taacatacaaagaagcgaagctgcatttagaaaagagcttgtatatgccgaagatgataa
gataaattatgccaaaaatgagagcgttgtagagctatttaccggacttaggataaattt
ttacagactgtttttgcattatggctactttaatatctggttaatctcattttctcaatt
tatggttatagtaccttttatgataatgggagcagggctttttacgggtctcatcactct
tggtattttagtgcaagttagcaacgcatttgatcaagtaagaagcagctttagtgtatt
tatagataattggactactataactgagcttagaagtattcataaacgtttggatgaatt
tgagaagaatatcaaatttaaaggataaatttataatgaagagtaattttgttgctattt
tggcttttagcttagtgattttaggcggatgtttttacagctcaacaaagccgacggttt
ctcaagctagccattctcagctatttttagtaagcaaagagcagatggatgtcggtgcta
aagatgcttataatgaagttttaatagcagctaaaaacaaaaacaagctaaatgccaaca
ccaaagaaaccaaacgagtaagagatatatcaagcagacttatatcgcaagtcggtgctt
ttagaagtgatgctaggagttgggattggcaagtaaatgtgataaatgaaagcacggtaa
atgcgtggtgtatgccaggaggtaaaatagtagtttatagcggaataatggaaaaattaa
atttaaatgacaatgaactagctgctataataggtcacgagatctctcacgccttaagag
aacatagcagagaaaatgctagtatagatttagctaaaaatgcagctatcacgatcggag
gtaagcttttagggcttgatgaggctagtatgaatttagcaaatttagctacaaaatata
cgataactcttccattttctagatcaaatgagactgaagcagatgctatgggagccgaat
tgatggcaagagctggatttgatccaagctctgcgataactctttgggaaaagatgtcaa
aactaagttcatcatctgctttacagataacttccactcacccatctcattctactagaa
taaacgacttaaaaaatatcattaaaaaagtagaacctttatatctaaattcacaaaagt
agtttttatatcggttttattttaaatttaaaatttaggtaaattaacctatctaaattt
gcagcttttatactgcaaatttatagctaagatcaagcagtcgggattataaatggtagc
cagtgagctattatataagttatagcgccacaagctattatgaatcctatcgagtatttt
actgtaaatctaaatagatcgctttcttttcctaccaaaccaacagctgcacacgctata
gcgatactctgcggacttatcattttacctactacgcccccaaacgtatttgctgctaaa
aacagtacatcaagaccttgcttgattgtcgcatcaggtgcactcataagtgcgtttgca
gctgctacttgaagtgatccaaatagtaaatttgagctagtatccgagcctgttagaaat
actcctaaccaacctataataggtgagaaaaatgcaaacgcgtcgcccgtttgagcaaga
gccgttcccataagacttgcttgaccgcttttttcggctaaaactgcgtaagcgaccacc
agacctatcgtaagtaccggaattttcatctcttttaaagtatctttggctgctaaagcg
actgtttttgcatttacgcttagtataaatatgctcactatgccggctaaaagtatagcc
gtacctgctgtaagtattaagtctagtctaaattttatatcttcatatatgacaaatgtc
ataccggtaaactcaaacatccctccggttttaaatagtgctttgaaactaggaatctgc
cagattattacggctactactagtataataaaaggcgcccatgctaaccaaatatctttt
aaaggtattaattgcccatcatctttatattcgcttctgtcaactctgaatatatttttt
ggtttccaaatttttaaaaatgcagatgtaactatgatggatactatcgccgaaataata
tctggaagttccggtcctatatggtttgaactataaaactgtgtcgccgcaaaactgata
gtagctacaaatatagcaggaaacgtctccctaactcctttaaatccatccattaaaaat
acgatgaaaaacggaacaaaaagactaacaggcggaagcattcttcctaccattgcggag
ataacgttttgatcgacatttacagcttgagccatagctataataggaattccaacagcg
ccaaatgcaactggagcggtatttgctatcaaacaaagaccagcagcgtataaagggcga
aggccaagtccaactaacaaagccgcagttatagcaacaggtccgccaaatccgatagcg
ccttctaaaaacgagccaaaacaaaacgcgatcaatataacttgaattctgtgatccgga
gttatactcattacactatgttttaatacgttaaagtatccgctcttatcagaaagtttg
tacaaaaatattgcggcgattataatccacgcaataggccataagccttttaaaaatccg
cctgcaaacgacgctaaagccttgatcacggacatatcattgagtgtgatagctatgata
aaacttagagtaaccgtagctgctgcggccacccaaccttttagcttcagccatactaag
gctgtaaaaaatagaataataggcagcccgctaatagcggcatgtagccaatttacttca
ttagtcattaagtctccttataatttttttataaagctatggtgttactatatcaaaaaa
attaagttttataaagaatacttattcaatttatcaaaaaaatagttaatatgtttaaat
ttgttacatactaggcaatattttaatagtttattataaaatattttaagtatatagttt
aaatttaaatttataattgtttaaatttgaaacatatcgtaaaaataacacacatttact
ttttataagtttgaaatttgaattatgaattgtttaatatatttttgtaaaaaaatttga
tataatatgaaaaattttttctaaataaggatattaattggacacggaacccattcttat
gattatacttgccgctgtttttatatttttaaacggctttttcgttttatctgaattttg
tattgttaaagtcagaaagtcaaggcttgaagagcttgtaaaagacagagtcccaaatgc
aaaactcgcctacaaaatgtcaaattcactagatacttatcttagcgctactcaacttgg
tattacccttagttcgcttgctcttggttggataggtgagccggcggttgcaaatgttat
agtatctcctcttaaaaattacttcggtatagaaggagtagctgttcatacgatatcatt
cattatagcttttagcattattacttttttgcatgtcgtgttaggtgagcttgtaccaaa
gtctgtagctatagcaaaatcagaaaaagcagttcttattatagctagaccgctatattt
cttttggattatattttttcctattataaagatgtttgattttatggctggaatgttttt
aaagctcataggtataaaaccagccaaagatagtgagcttgctcactctgaagaggagat
aaaaattatagtcggagagagtttaaaaggcggcgttttagatagcatggaaagtgaaat
tatcaaaaatgcggtagatttcagcgatacggttgcaaaagagatcatgactcctagaaa
agatgttatatgtctaaataagcaaaagagttttgaagaaaatatgcaagttatccaaaa
tagtaaatttactagatttccatatatagatgggagcaaggacgttgttttaggtatgat
acatataagagatattctccaaaatgatttaatcgggcaaaacacaaatcttgataaaat
cgtacgtaaatttataattgttcctgaaaatagctctatctcaaagatattggtaatgat
gaataaagatagaatttcagcagctctcgtcgtcgacgagtacggtggaaccgcaggact
tcttactatggaagatatcatagaagagatagtaggtgacataaacgatgagcacgacga
taaaaatcaaagttataaaaaaatctctgagcatagttatgagtttaacggtagatttga
tatagaaagcgttgaagagattatggagataagctttgatgaagaaacagaacagcttac
tataggcggatatgtatttaatctttttgaaagacttccggtggtcggtgatacgattga
agatgaaaactgtatttatgaagttctgaaaatggatggaactagcatattaacagtaaa
agcaactcttaaatccgaagattctaacaattttatttaataatacccaaggcagagcgt
atcagtaagtttgatacgcttttctaacggagtaggcgaaaaatacttgcacttttctat
ataaatatgcgttttataatcaagccccaagtcatcatatagctttttcagatttacaaa
tttaaatttagctatatttctaatctctaatttatcatataaatttgaaccgttcgattt
tgttaagtgagaactagaaagtccggtaaatgagcaaaatgcactagaaagaacaaatcc
gtttaaatttgagcagctttttaaataaatttggtatttgactggaattgattttttgtg
taaaaataccgcttttgaattttgatatgatgcgcaaactccgtttttccaaaatagata
agcatttgaactgatgtttgctaatttatatatttcgtagttaagaacatattcatctaa
aaattcattacagggcagtgttattttgagcatataaacctcgttattagaatttaaaat
aaatttttattataatctaaaatttaatactattttatc
>NODE_162_length_581_cov_3.332599
ttatgtaattttatattattggtatgatctttaagtttaatttttggattactagcttat
aattatgcattttattacaaaaaaggagcttggaatgaagcttgctggtatatttatggc
gatttttattgcttcatctagcatatttgcatatgatggaaatttgaaaaaagatataaa
tgttgtgatctttttaacaaaaaaagataattttcaaagcgcaatactccaagccaatgg
aattcagaaaagtttaagtagtagcgaaaaaggggatattgagctagttatgggtggaag
ttcggtggaaatttttgcacaaaatgatgagaaatcaaacaaaataaaaaatgatattgc
aaagctcgtagatctcccaaatgttagagttgtagcttgtagaggtgcaatgaaaagagc
taatgtaagccaagatagcttgatcaaaggcgtaaatacagtaaaagcagctcctaggga
agttgtagatagacaacttgatggttatgctattttaatccttaaaaattaggattttat
tgattcgctttttaaatttgaataatttgatggttgtatat
>NODE_57_length_12911_cov_21.020494
atatttcacagtaaatatttaattatatctaaaactgcttgagttctgttttgttgcagt
tttgatttgaggatagtcatgagcagcaaccttgttttgagtttttacctatatattttt
atagtctgtttgcttataggaatgttttttctgacaaaaaagataggtcctagtgtgcaa
aattcgtccaaaaataaaagttatgagagcggtatagtaaatttctacggtggtattaat
tctagtataaatgttaaatattacttagttgctatagtgtttgtaatttttgatatagaa
gctgtatttatgtatccatgggcggttagtttgcgtgatcttgggagatatgggctttta
gtgatgtttgtttttatggcaattttgctagtcgggttattttatatatataaaaagaag
attttaaaatgggaatagaaaatttagttcaaaacgatgttgttttaacaaggcttgatg
cgctgtttaattggggtagaaaaaactctctttggcctatgatatttggaacggcctgtt
gtgcgatagaatttatgagtgctgtatcttcaaagcacgatctttcaaggtttggagcag
aggttatgagattttcgcctagacaagcagatcttatgataatagctggaaccatatctt
ttaaacaagctcctattctaaaagagatttatgatcagatgtgcgaaccaaaatgggtcg
ttagtatgggtgcttgcgcttgtagtggtggtttttacgataattatacgacattgcaag
gtatagaccagataattcctgtcgatgtttatataagcggttgtcccccgcgtccagaag
ctattatcgatgcgattttggcgatacaagataaaatttctaacgagtctataaaagaca
ggcataaagactataaaggattattagatgcttgagaaattttcttctaaattcaatgtt
ttgaagcactctactacaaacggtcttttaagtgtgcaaataaatccaaatgatatctat
gaggctgttttgtttgttagagataatatcggatttgaaatattagctgatatagtttgc
gtggataatttatatattgataaggaaaagcgttttagtctttattatattttcagaaaa
ataagctcggaaaatttatgtatttatatagatatagatataaatcagagcgtgaaaagc
gttgaaagtatttataagagtgccaactggggcgagcgagagtgctttgatcagtttgga
gttaaatttgaaaaccatccaaatttgaaaagaatactcaaccataaagattttcaaggc
tatcctcttagaaaagactaccctataacaaagtatcaagttctttatgaaagcgatgat
ttagtcggcgagatgaaaaatgagatgcaaagagccggtttggctagtgaagaaaatgat
gagtttaagacaaaatatacatttttgaatattggaccgtctcatccagccactcacggt
acaataagaaatttcgttgcattagacggagagaaaatcatatcttgcgtaactgagata
ggatatctgcatagaggctttgaaaaagcctgtgaaaaccatagctatgctcagatcatt
ccatatacagataggttaaattactgttctgctatgttaaataacgtaggatatgcaaaa
gcagttgaagaagctcttggtttaaatttaccagatagaggaatttttatgagagttatt
ttgggcgaacttgctaggataatagatcatgaagtctgtcttggcgctatgtttgtcgat
atgggagggcttacaaactactggtatctttataatcctagagagaggatttataacttt
ttatctaaactgacaggcgctagatttacaaattcatttgcgaggatcggcggcatggca
aatgatttttacgatggctggaaagaagagcttttggcgcatttaaaagatgtagaaaaa
ggcgttgatgatactatgattttaatagaaaaaaatcgtatatttttagatagagtacaa
aatatatgcaaaataaacgctaatgacgcattgagttatggttttagcggtccaaattta
agggctagtggtgtgagctttgatcttagaaaagataagccgtattattactatgatagt
tttgattttagcgttccagtaggaagcgaaggcgatatatacgatagaatgtttgtgaga
ttttttgagatgagagagtctatatctatcataaggcaagctataaaattaataccagaa
ggcaaaataagcgtagatgataaagatgtatttttaccatcaaaagatcaagtatattca
aatatcgaatcactcatcaaccattttaaactaatttttgatggaattaaacttccaaac
ggacatttttatagtgctagtgaaggagctaacggtgagcttggattttttatatttagt
aattcagagcctaatccttaccgagtaaaacttagaccgccgtgtttttatgcgttaaat
gcattttctagtatggtacaaggatctcttatagcagatagcatattaaacttgggaagt
ctaaacatcatagcaggggagctagatagatgaaattcgaatttactcatgagcaattat
cggctctaaacgagcttaagaaaaaagtagatgatgatagagcgcttgttcttccgtctc
tttggatggtgcaaagagcgcaaggatttatagacgctaaggatgttttatatctagaaa
aaacacttggtataagaagtatgttctacgctgaagcgatcggtttttattctatgttta
atcaaaaatcgaaaggaaaatttgaactcaagttttgcaaaactataacatgtaagctaa
gaggcagtgacgaacttatcaaatttacacaagatattcttggtataaaaatgggtgaaa
cttctagcgacggactttttagccttggcgaaaccgaatgccttggatactgtgaaaaag
cgccttgtatgctttgcaaccttgaacaaatcgactctttagacgaaaattccataacaa
atttgatagaaaaaataaggaaagaaaatgcaagtagttagttctagattttctatcaaa
aacggctataaaatagatgttgcaaaagctaatggagcttatttaaatttagaaaatatc
ttgaaaatggatagaaattcaatagtagaagcagtagataaaagtggattaagaggcaaa
ggcggcggcggcggctcatgtggaactaagtggaaaaatatgcttgcttgggaaagcgat
aagcgttatttggtagtaaatggcgatgagagcgagcctggaacttgcaaagacaagtat
attttaaatttagatccgcatttgcttatagaaggaattatcatatcatcttacgcacta
ggagctaagagagcttatgtttatatacgaggtgaatacgaaagagagtttataactctt
acaaatgcgataaaagaggccgctaacgagcttggagatttagaaataatagtttataaa
ggagccggagcttatatttgtggtgaaaaaacagctttattagagtctatagaaggtaaa
agaggtcacccaagattaaaaccgcataataaagccgagccggactttttgtttggttgc
gcatgtgtggtaaataatgtagaaactatagctagcattccttttatagtgaaaaacggc
tgggaagcatatagatctgtcggtactgaaaaaagccccggaactcttttatttgcagta
tctggatgtgttaatactccttgcgtaaaagagatgccttttggcacgaaaatgatagat
tttataaatgattttggcggtggagtatggaaaaatagagagttaaaagcagttatcccc
ggaggctcaagtgccgcagttttgacaaaagacgaagtgctaaaagctactcttgattat
gaaagtttaaaggaatttaaaagcgcattgggcaccggtggaatgatggtgtttgatgat
actattagtatgccagaagtgcttttaaatttgcttgagttttatacagaagagagctgt
ggacaatgcacgccttgtcgtgaaggctgtggttgggctttgagagttgtaaaaaagata
gtagaaggcgaaggctctttaagagacttagatacgctaaaagatatatcatatatgctt
gatggaaagactatttgcgtctttgctccggctgtaaaggatgtaattatgggatttatc
actaaattcgaaaacgaatttgtagcgctatgtaaggaaactaagtgatggttaatatag
ttgtcgacggagagacatttagtgtagataaaaacggtaacttaatcaccgagctaaaga
agcataatattgaaattccgcatttttgttatcatgaagcgcttggcgtgagtggaaatt
gtaggatgtgcctcatagaagtagtaggtcaaaaacgccctcaaatagcttgcaatactc
ctattagcgaaggaatggagataaaaataaacagcgagcttactagaaaagttcaaaaag
gcattttagagcttgagtttataaatcatccaatagactgcccagtgtgtgatcaagccg
gcgaatgttcgcttcaagagtattatatgtgctatgataaaggcgattcaagagttagtc
ttgcccaaaaggtgcgaaaacctaaaaaagaggattttggatcaaatgtcatccatgacg
ccgaacgctgcgtactttgtagacgttgtgtgagatttacagaaatttgcacaaagactt
acgagcttggagtaggaaatagaggtgagcatagcgaaataattttatttaacgatgaaa
aaataaacaatccatatgccggaaatatcgtagatgtttgtcctgtgggtgctatgactt
cagctgatttccgttttaaaaaaagagtttggcacctaaagagttctccttctatatgtc
aaggttgtgagagaggctgtgccatttgggtagatagcagtcaagataagtatgaatata
ataaaatttatcgctttagaccgcgagtcgataactcagtaaatggtcattttatctgcg
attttggtcgttatagttataaaaatgagcagattatagtccaagaaaatagtaatgagc
ttattttaaatttaaaaaatgatttagacaagaccagcggcaaatttgatattttgatca
cctcgtctttatctcttgaagagatgttttgtgttataaattttgctaaagagtataacg
ctaggatctatggttgggataattttagagatgagagtttttgcgatagtgagggtttga
tgcttcgctatccaaataaaacagcaaataaacaaggtttggattatttttataataaat
cttatatatcaaaagatatatctgatattagagatagagttatcgtttttcatttaggcg
gcgagttggattttttaaatttaaaagataaaaacataactttcataggatcttgcaata
gtgctgatatagtttgcgctagtgcgtatcatagagacgggcacagtgttaatgttgata
ataaattaagatttagtaaggcggcatttttaaatttatcgcctagtatagaacagatta
tacaaacattatctcgaaatagttataaatttgataaagatattttaaaggcgtttgaat
gaatgagctttttttgaccatttttaggattgttttcatactttcgtttatacttttgct
cataccgattttggtcttactcgagcgtaaaatttcagcctttatccaagatcgtcccgg
accaaatagggcaaatatcgcaggtattaggttgggcggtattatacaagctctagccga
cgctcttaagctcgctataaaagaggattttactccatctagtattcgttctaagttttt
atttactatagcgcctatgatactatttcttatgagtacgcttactatagcagttattcc
attttcagattattttactatcgatggcgttaaacatcttatgcaaggaattccttttga
tggcggaatgttatggtatcttggagtagcgtcgcttagtatttatggtattatgcttgc
cggatacgcttcaaataataaatattcacttttaggttcgcttagagcagcttctggagc
tattagctatgagattccgcttggacttgctgttgttagtatgattttgacttacgactc
tataaatttaaatgattttgttttgcaacaacaaggctcgtttttaggtttgccatcatg
ggggatatttatccagcctttggctgctattatatttataatatgtgcatttgcagagac
aaacagagctccgtttgatcttgcagaaggagaaagcgagatagttgctggttatcactt
agagtatagtgcaatgagttttgcaatgttttttatggctgaatatatagcaatgacggc
tatgagtgctcttataattactatattttttggcggatattcgcttccttatcttagcac
cgcagatcttgtaaacaactataaaatagtacttttaagcatagtatttattatcactat
tttaggttttatctttgtgttatggataaataaaaataatgttacaagatataaagtcac
aaacgactttagaaaaaaagagaataaattttacaaaatttgtacgtttatagtagtcgc
tatcacagatgttatctgtttttacctatattttacaggcttgcaaagccttggtcagga
aattttagtaactatactttatctaactatatttgctttaaaaacatttgttatgctttt
tgtgtttatctgggtacgctggactgtgccaagatttagatatgatcaaattcaaagact
cggctgggaaaagctcatgcctttagcgatatttaatatcataataacagcaatggtggt
ggtatatggcaattaaaacaaaaactatacgcagaaaaaaaataccgtttttacaaagaa
tttatctaccttttatatttgcgggtatggctagaacatttaggcatttttttaggaatt
taaaagatagctcaaatatcgattttttagagtatccagaacaaaaaccaactgatataa
caaatcgctacagaggtcttcacaggcttactaaaaacgaaaaaggcgatctaaaatgtg
tggcgtgtgatatgtgtgctaccgcatgcccggcaaattgcatttttatcactgctactg
agatagaaggtagcaaagaaaaagcgccttctaaatttactatagatctgcttgaatgtg
tgttttgcggactttgcgtagaggcgtgtccaaaagacgctatcaggatggatactggta
tctttactaaagtaggcaacaccagagaatcgtttttagccgatataaaaactttatcac
aaagagaagaggggagcttttgatggaactttttttatttataaatttctctttattcgc
cattttaggaagcttaggtcttattttatttaaagctcctattcatggggctttgagcct
tatagttactttagtttctatagccggtttatatcttttactgtttgctaagactctatt
tttaattcaaattgtagtatatgccggagctatcatggtgctaagtgtttttgtaatgat
gttttttaatatcaaaagcgacactttgttcgtaaagcttaaaccaaaatctttttttgt
tattattcctcctactgttatatttgcgattttgctagatgagatttggaaattaccaag
tgattttggaattgcaccgcttgattttggagaaataaaaccgcttggattttatctatt
tacaaattggggtttgagctttgaggcgatatctttgcttttgacagccgcattaatcgg
tgtggtggctattttaaaaggcaaaaacaatgcttgatttttatatattagtggctttga
tcctattttttatcggcgttttaggagttattcttagaaaaaatatctttactatattta
tgtcagtagagcttatgttgaacgctacggcgctgatatttgctacctttgctagacaaa
gtctaaatttagacggacaagtaatagttatgctaataatcgctatagctgcagctgaag
ctagtttcggtttggctcttatagtgcttttatacaagaaaaagcagagtttaaacatag
atatttttgatgagttaaaggatagagatgttagttagcattgtagttttagcgcctatt
ataggcagtattttactaggtttgacttatttagctagaaatactcttaagatatcgcag
cttggttttgcatttttaggtatggcagctcctattactagctttgtttgtatgacgatt
ttgtttttaaattcgcaaatagaaccgattaatttaaatatgtttggttggatagaagcc
ggtatatttaaaatagatgtcgggttttatcttgatcatttaagccttttaatgggtctg
tttgtaacttttttaggtatgctgatacatctgtattctatcggatatatggataaagat
atcggttttggcaagtttttttgttatatgaatttatttttaggcagtatgctcatactt
gtacttgcaaataatccggttctgatgtttgtcggctgggaaggagtgggagcttgttca
tatctacttatatcgttttactttagctctaaagacaatgtaaaagccggaaataaagca
tttatactaaacagaatcggtgattttggctttgttataggtcttgttagtttgtatctt
gctacttctccatatggttttaattatgaaatattagctaaaagcgcacctcttatacct
tcaaatttggccatttttatagcgttttgttttatatgcggagcgcttgctaaatcagcg
caaataccgctttacacgtggcttcctgatgctatggccggcccgactcctatttctgct
ttgatacatgcagccactatggtaacagcgggtgtttatatggttgttagatttggattt
ttatatgaacacttaaatttcgttctagaaatacttgcgataatcggtgtagcaagtgcg
ctttttgcggctataattgctgtaaaagctacagatatcaaaaaaatcctagcctactct
actatgagtcagcttggatatatgtttgccggacttagttttagttctcaagcagcttta
tatcatctttttacgcatggattttttaaagcgcttctgtttttgggtgccggatctgtg
ataatagccttgcatcacgaacaaaatatatttaaaatgggctctttacataaaaataaa
gtactcttttatcctatgttatttgggtcgcttgccataagcggagtgtttcctttcgca
ggatttttctcaaaagacgcacttatattaggagcgtttttaagcggtcattattttata
tctggagttttgctatttacagcaggacttacctcttattatatttttaggctatttttt
ctagttttttattctcaaaatgaagcacctaaacagcataaactcccatttactatgagt
tttgtaaatgtaatactcgctatattttctcttataggaggaggtatggctatgttttta
agcttagagcatgttagtttatcagtagagataatagccggagttgttagcttattcatt
tcatttttaggaatttttatagcctacaaaaagttctataattacaaaaattgtgaagag
caaacttgttgttttgagaatttggttataaataaattctatgttgatgaaatttatgac
tttgtttttgtgcgcagctttgcaagtttaagtaaatttgtaagagaagttttagacgca
aagattttttatccatttgttttaggaaccgctagaatgtttaagtttagcggttttgta
tattctaaatttacacaaaacggacttgctggctcttacgcgttttatatgttagctttt
atctgcatttttatcctttatataaaggttagtttatgactggtttttcacatattttaa
gtttgattatatttttaccgtttattgttggagttttgatagctctgttttttaatgata
aagcaggtaagttgacggcttttgttgttagtattgtagtggctgttttagggctagttt
tattttttaaatttgatccgaatgccggtatgcagtttgtcgatagcatatctttagtgc
cgaaatacggcattagttacttagtcggtgtagatggaataaatttatatatcttactta
tcattacttctgcatttccacctctgttttttattttaaaaaacagaaaaaaaggttact
gggcaaatatgctttttatgcaaagtgggtttttgtctgttgtttcatcgctcgatctcg
tatatttttatgccggctgggagatgatgctcatacctatatttattatggtcggaattt
acggaaaggattcaggaagagccggagctcttatggatatgatgtattacgcgatatttg
gttccatgattatgctcggagccatcatatatatcggagctgctcattattatgaatttg
gattttttagctttagacttgaagatctgattaaagtaagtttaaactcggatttgcaga
ctgttttatttttctgctttatgttggcttttgttataaagctgcctttgtttccatttc
atctttggatgagcaatgcttatacaaaatcgcttacgactgctacttttatgctttctg
ttatcgcttcaaaagtagctgtttttgcgatattgcgttttgttttgcctttatttccgg
tgtcttttgtaaattattctacatggtttatatctcttgggctattttctatgttatatt
ttggtatagcggctatcaaggtgaaagattttaaaactttgcttgcatatgcttcggcgt
ctcatttgggacttataatagccggagtatttgccctagatgtagaagctatgaccggat
ctatgtatcaagtcgtggcgcatgctattactagcggaattatgttcttgttagtcggta
tgataagtgagcagctaggaactagaaagataagcaagttaggcggacttgctataaagg
cgcctgtttttgctactatttttgctatcgcaatgatatctagcgttggattacctgcta
ctgttggttttgtaggcgaacttttgattatatttggattatttaaggctaatttaattt
atggtattttcggtacgacttctatagtaataggagctatttatatgtttatagtctata
gaaaagctattttacaaaatacgaatgagcttacggctaaatttaaagatctaagaaagc
gtgaaattttggcatttttagtagctgttgctatgatatttatcatgggaatttatccaa
aaccttttataaagcagatagaacctactatgaatgagcattatgaaagttatataaaac
caaatttaggagccaaaaaatgatagcgctattaccttttattctctctttggcggctac
gtttataaatatatttttatgcgtcactaatatatcaaaaagatattctataaatttaaa
tatcttattttgggttataatttttatatctttttttattgttcgttctaatttttcaaa
tgactttttgatggattttgctaccccgtttatatcgcttgatgagttttcattctgttt
tggcgtagttttgtctgctcttatgataatttttttaatctctagtttttatagcgatga
cgaaaaattctacaaacaagagatgtttgcactcgcatctttagctggttttggcttgtt
ggctatgagtcttagcgtggaactgatacttactcttatatttttagaagtagcgtctat
aagcatttatgctatgatagccatgaatagcattgaatacaaaagcgttgaagctgcgtt
taagtactttttattatcatcatttatgagtgcattttatctgcttggggcggcttttgt
atttggagtggctggatctacgaaatactcttttatagcaactggattgaatagcgattt
tttaagtattatagggatgattttagtgctttctatgatgtttttcaagatagcgatttt
tggattttatagatggagcatagatgtgtattatggctcaaatttaaatatagcaggttt
tttagcgtctgcttttaaacttgctagttttgccattttgatcaagctttgctttttata
tccgggtaataatatagaaattttacaaggcatctttgctattttagcaattttaagtat
gtttgctgggaatttgctatctcttaaagagacaaacgttaaaaagatactaattgccgc
tggaatagtgcattcagggtatatttttataaatttatcctctgttggtgcttctgtttc
catatatccagctattttttatctatctacatatactatagtagttggtttttcatttgc
tattttaaacggactttttggagacagagagataaaaatatctgatttaaacggacttta
taaagtacgtcctaccgaagcttttgcttttactgtaatttgtttgtcttttatcggttt
cccttatagtgtcggatttttgggtaaattgtttatattttctagcgccgtagaaagcgg
taagacttatttggctatttttggtataattaatactatattttctgtatattattacct
aaagattatcatcagcatatactttagcgagaataaaactgctctgtcttgcgcagatag
taagaaatttggtttaaaactacttgctttgagttctattttatttataattttagaggg
aagcggtatat
>NODE_50_length_14769_cov_18.970086
acttcagatagtacgataaatagatgttttacagacaatatatatttagtttgaaattta
aaaactaaatatatatttaataatatttagcttatttagataacaattttcatttatata
tagttttatctaaatttaagtttataagtcgcataattacggtaatatttttataaaaag
gataataatgaaagctaaatttctagcagcgtctgcaatcttaactctattttgtacaag
ttcgtttgcacattttggagtagtgatcccttctagctcgaccgtaaatgatgaaaaaga
agcgaaaatgagtataacttatagatttactcatccgtttgaacagatgatgatgaatat
ggaaaaaccggttgaaacaggagtatttgtagatgggaagaaaaatccaatatcaaattt
aaccgagaaaaaagatggtaaaatgagttattatactgcaaattacgaagtaaaaaatcc
cggaatgtatcaattttatgttgatccaaagccgtatttcgaagcggctgaagataagtt
tataagacatattacaaaaacagttgtaaatgcttacggatttggcgagggctgggatag
tcctattggcttaaaagccgaaatagtacctattagtagaccttatggattatataaagg
aaatctgttttcaggaatagttttatataaaggagaaagagccaaaaatgtcatggttga
ggttgaatactacaacacgaaaggcttaaaggcaccttctgaggattttatcacacaaga
agtaaaaacaaatgagcttggagaatttagttttgctatgcctcttgctggctggtgggg
attttcagctttaatagatgatgatgagactattaaaaaagacggtaaaacttatccggt
tgaacttggcggtgttatttgggtcgaaactaaagagtattagatgcatatcagcgaagg
agtattaaaaccagagatcatagttccagcagctgtgatagggggtatttggatagcgta
tctactatataaattgaagtttaatgatattcctaagatagcttgtatgagcgctatgtt
tttcatagcgtcttttatacacattccgattggtccgacttcaattcacttaattttgag
cggtttgatcggggctttcttaggattcaatgcaggtttggcgatatttgcagctttact
tttacaagctttgttatttggatatggcggtataaccgtgttaggagtaaatcttttgat
gatagcgtctcccgccgtacttggattttattttttaaaactttcattcaaaaaatttag
agttttaaattggtttttagtcggatttgtgcctattttcgtatcatctttgattttaag
cttagttttggcattaaacggaaatgagtttttgccggttgcgactttggcttttgtttc
gaatttagctcttatggcgatagaaggagttatatctctgtttggaatatcttttattta
taaagtaaataaggacttattaaaatgataaaatttatgctaataatctgcgtggcagta
gctttaaatgctcactcactaaaagtgtttgctaaagaagaaaacggttttgttttaatc
aaaagctatttttatggtaattcgccttgtaaagagtgtaaggtcgagctcataaaagat
aacaaaattctaagcactgtaaaaacggattcaaaaggcgaagctagagcaaaaatagta
gcgagcgagtttgatatattagtagacggcggacttgcgcacgaaaaaagagtaagcttc
aaggccgaaaatccgcttccgatagataccgatgatagcacaatgatgtatgtgtttaaa
tttatagccggatttgcggctatcgcaattatatttggctgtttgtatattataaaaaga
aggcaggttgcttgcagctaaatttatcttttggcttggtttgccttgtactttttagct
ttaaggtagcgcttagtagtagtatcgacgctgctttttttctacctgctcttctattgt
tatttattagatttaacactatttttattataattaaaaagatgctgtttttaaatttat
ttatatttttaatggctctaagcgcgattatgtatagcaattatcatttagctgcgctta
tttttataagatcaaatttgatcttattttttggattatcggtttttagctcagcaaatt
catatgccatagcaagagccgtttcaaatttaaaactaggtgacaagataagcgccgtat
tttattttactgtgaaatttatagatgagtttaaatccgagtttcaaagaattaaaaaaa
cacttagagcaagaggatttaagccttgcagctctctttttacttataaaacatatggaa
atttagttgcaatgctgtttttaatagcgtttcataaatctcaaatgttagaaaaaacat
ttatatgcagaggatttcaaggtaaattttactctcaaaataggcaaaaaataggcattt
tagatataattttactaggatttactatatttatatatatattaagtttaggaaatatca
tatgagttgcactctttgtcttaataatatctctgctaaaatagccgaaaaaactatttt
ttcaaatttaagtttaaatgcggggcataaagataaaatagcaataataggctcaaatgg
ctgtggtaaaacaactttacttgaaataataggtggtcttagaaatcccgatagcggaga
aatagagatatttcataatactattttaaatttaaaagagtatcaaaaatataggtattt
gattggctatttgtttcaagatagcgatgatcagttcatctgtccaaatgtatttgaaga
tgttgtttttggcttacttacgataggcatacaaagaagtatcgccgataaaagagccga
agagatcttaaaagagcttgatatatggcatttaagagataagatagtttttcatctttc
aggcggtgaaaaaaagcttgtcgcattagccggggtattggtaaataagcctaaaatttt
actgcttgatgaacctactgccgcgcttgattttgatatgcaagaaaaagtagcagatct
gcttattaagcttgatataactcagatcatagtgtctcatgacaaagagtttataagtag
agttgcaaataaaatgtactatttaaacaaagacgggttaaagcttggcgattaattagt
ttaaaagctgcttacaatactcctgctgaactttttgtaaagcttatattttatatacat
tttatattttttagatagaattacgcctaataaaatctagggtttaaagatgagcaagtt
aattatcgtagaatctccagcgaaagcaaaaactataaaaaattttttgggtagcgagta
taaagttatagctagtaaaggtcacattagagatcttccaaagtctagcttcggcataaa
aatagaagatgataaattcacgccagagtacagagtaagtagcgatcacagcgctatagt
aaaagaaataaaagatctagcaaagaatgcagataccatatatctagctaccgatgagga
tagagagggcgaagctatagcataccatatagcagccgcaataggtaaaaaacctgagat
gcttccaagaattgtatttcacgagataacaaaatctgccatacaaaatgcattagaaaa
tccgcgtagtttaaatatggatagcgtaaatgctcaacaagcaagaagacttttagatag
gatagtcggttataaattaagcccgcttttaaactcaaaaatccaaagaggtcttagtgc
ggggcgcgttcagagttcggctttgaagatattagtagatagagagcgcgaaataagaaa
tttcaaacctatagaatattttagcatagatactaaatttaaaaaagatttagaagctga
actggttgagtttgagggttctaagatagaaaagcttactataacaaacaaagatcgtgc
aaaatttatagttgataaaataaaagatgagagttttagtgtcgcaaacgtagaaagcaa
agagcgaaagacaagtccgcagcctccgtttatgacttctactttgcagcaaagtgcgtc
aaatagactaggatttagccccaaaaaaactatgatgttagcgcaaaacttatatgaagg
tgtacagacaaataacggttttatgggcgctataacatatatgagaacagatagcttaaa
tttagctaaagaagctataagtgcagctagagacctgattaaagagcagttcggcgataa
atatcttccaaaatctgcaaatttttacactacaaaaaacaaaggagctcaagaagctca
tgaagctattcgtcctacaaatttaagctttactccgacagaggcggctaagtttttaga
aaaagatctgctaaaactctatactcttatatataatagatttttggcttgtcaaatgtc
tgcaagcgtatcagaaactcaaaatatatttataaacagtaaaagcagtatttttaaaat
ttcgggcagaaagcttacgtttgatggattttacagagtttatggggatcttgataaaga
taggattcttcctaatttaaacgtaggcgataaaatggagcttgaaagcttaagcagcca
aagtcattttaccgagccgccatcaagatattcagaagccggtttggtaaaaaaacttga
gagtcttggtataggcagaccaagtacgtatgctccgactatttctttgcttactagcag
agattacgtaaaagtagataaaaaacagcttattccaaacgagatagcatttaatataac
tagtatgcttgaagagcattttaatgatatagtagatagcgattttacctctaaaatgga
agagaaacttgatgatatagcagaaaataaagcagattggcaagaggttttatctaaatt
ctatcatccttttatgcaaaaaatagatgacggtaaaaaaaatataaagagtcaaaaagt
aaccgagcccataggtgaaaagtgtcccgagtgcggcggagagcttgtaaagcgaaaagg
aagattcggcgaatttatcgcttgtttgaattttccaaaatgtaaatattctagaaattt
aaaaaatgaagctaaaattgaaaaaaaagagccgcaaaaaatcggtgtagcatgtcctca
atgcggcggagatatagttgagagatttagtaaaaaaggtaaattttttgggtgcgcaaa
ctatccaaaatgtaactttataagcaaataccaacctacagatcaaaaatgcccgcaatg
tggtgaaatgatggtttataaagagcttaagaaaggcaatttttacgaatgttctgcttg
taaatttaaaaaagaagggaataataatgagtaaaatggtaatgttatgtgcaatttgta
acgtgagtagcggaaattgcgccgaagactgcgcatactgtacacagagcgcgcatataa
aagccgacatccctaaattcaagcaaaaaaatttagaacagatactaaatgaagctaaaa
ttgccagtaaaaattacgctcttggattttgtctcgtgactagcggattaggacttgatg
ataaaaagcttgagtttatatgcgaagctgcaacaatgttacgaaaagaaacacctaatt
taatgctgatagcttgtaacggatctgctagctatgagagcttaaaagagcttaaaaaag
tcggaatatttagctacaaccataacttagaaacaagtcgagagttttttcctcaaattt
gtacaactcatagttgggatgatagatttaatacgaatttaaatgctaaaaaagccggtc
ttgagctatgctgtggtggaatttacggacttggggagagtcaagatgataggcttagtt
ttagagctagtttaaaagaactaaatcctttttcaagtccgattaatttttttataccaa
atcctgctttgaaaatcaagcaacctcttttaagcaccgatgaagctttggaaatcataa
gagatactgctaaaacattgcctcagtgccgtataatggtggccggaggtagagaaatag
tattaggagataggcagtacgagatactagaaaacggagctagcgctatagttataggcg
actatctaaccaccagcggagaagttgctagtaaagatatagaggagcttagaaatagag
gctttgagtttgcatcacagtgccactaacgagctttctattcttattgttttggcgttt
ataatttttatatcgccgtatttttcaaaactcacaaaaatcccgattgctcctatagag
atagctctcgggataattctaggttttttcggtctgcttcctaataacgatttatttgag
atagttgcaaaagtcggatttttttatttaatatttttagcgggtacagagattgattta
cgctcattttttaagatagataagaaagtattaaaacttattttggcttatctatcagtt
ttatacgtgatagctgcgtttttaggtatatggttggagcctgcatttttggtatttata
gtaatacctgttatgtctgttggtatgctctcaacgctatttaaagagtacggtaaaaat
gagccgtggctaaatatcgctatgatcacaggaagtataggcgaagtgataagcatagct
ttgctaactttagtaggcgcatatgtagagtttggtaacagtagcgaactttatacaagt
ataaattatcttattatatttatcgttctttgtatacttggatttaaaggactcgaggta
cttttttggtggtatccgaatctaaaaatacttcttatgcctcattatgataaagatgag
aaagatataagactttctatggctatgttttttggcacggttgccgttatgatatattta
aatttagaaattgtgctcggggcgttcatagccggaagttttatagctacattttttgat
cataaaaaagatctacctcataaattaggaagttttggatttgggtttttagttcctata
ttttttgtatatatcggctcaaccgtggatttaaactatatttttataccaggcgttctt
gataatgctcttcttatgcttttatttatgacgcttattcgtgttgttagttcttttata
tttatcaagaaactcggagcttatggcagtattttgtatggtttatccctatctatgcct
ttaactcttttagtagcggttgctaccgtggcttataatgctaataatatcgaaaaagaa
ctatatttttcatttatattagcaagtttatttgaggctattttggctatggtgcttata
aaagttacatattatcttaaaacgaggcttaagtagtaaatttagtatgttataatgatt
ttttttaaataaaatttggatagaatattttaagatattcacactaaaaggatgaaaatg
agtaatacagtaacactgacagataacagaaacggtaaaagttatgagtttcccatatta
gatggaacaagaggtcctagtgttatagatatttcgacgctttataaaaacaccggaatg
tttacttttgatagaggttatacaagtactgcaatgtgccgttctgctataacatttatc
gatggagaaaaaggagagttgatgcaccgcggctacgatatagcgtggctagctgaaaat
aaactttatcttgatgtagtatatttactatttaacaaacacctgccaagccaagaggag
ctggagctatttagacgcgagttaaaagagagaagctttttaaatgaaaaaatgattaga
ttatttgactgttttcccgataaagctcatcctatggccgttttacaagcaagcgtagct
accatgagtgcatactataaaagagatatgaattttgatgatatgaatgattatatggag
cttgcaaaacgtttagtggcaaaaattcctacatttatagcgttttattatcgtcatgtt
agaggatttcctgtaatatatccgaatttagatcgcggatttacagaaaatttcttatat
atgctaagagcttttcctcacgataaggtagatttaaaacctatagaagtcaaggctttt
gatactgttttgatgcttcacgctgatcatgaacaaaatgcttcaactactacagttaga
accgtaggatctactcacgctcatccttactcatgcattagcgccggtatcggcgctctt
tggggacacgctcacggaggtgcaaatgaaggagttatcaggcaacttgagatgatagga
actccagatagggttgatgagtttattaaaagagcaaaagatcataatgatccattccgt
ttaatgggatttggccatagagtttataaaaactttgacccgcgagcaaaagttttaaaa
ggtcttagagataagcttataaatgagatcggcatagataataatcttataaaagtagca
agccgaatagaagagatagcactaaatgacgattactttgtatcaagaaatttatatcct
aatgtggattttcactccgggcttatactaaaagctcttggtattccaaatgagatgttt
gcggcaatatttgtcatgggaagagttcctgggtggcttagtcagtggatggagctaaaa
tcacaagataccataaaaatagttcgtccaagacagctttacgtaggacctacttgtcct
cctaaagagcaatgaaagagcttctaaatttatcgctaaaggctgctagagcagccggta
aagcgattttaaaacattatgacaattacgatgtaaccatcaaaaacgataattcaccat
taactagtgctgatttagcttctaatgaggccatatttaaagagttggagagttctggta
ttcctatatgttctgaagagaagatattagattatgaaaaaagagacgcgaattctaaat
tttggcttattgatccgcttgatggcacaaaagaatttatagcaaaaaacggtgaatttt
gtgtttgtatagctttgatagattgcgctagacctattttaagcgtaatctatgctccaa
ctagcgatgagatgttttacagtatgggcggctcgaaggtctataaaaacggtgaaattt
taaatagttcatgcttagaacaaaattatattatatcaggaaatttcagccactcaaaaa
gtgtagatatcatagctaatcgttttgggctagatatattaagatgcggttcggcactta
agttttgtaggctcagtgaaggaaatgcggatgtttatgcaagattttgcggctctagca
tatgggatatagcagccggagagtttttgcttaaagagagtggaggtatagttgtatctt
tgcaagatgaaaaagagctgcgatacgataaaaaagatcttagaaatgattattttttgg
cactaagtaaaaaagagcttccaaatttaaaaaattacctagaatttatatctttaaatt
taaaatcactttaatctatattttttataaatttaaatactaaaaatatatttttgtttt
gtttccattttgtttccaagtatagttaaaattccgcaatttaacaaaatcaaaggagat
aaaatgttgaaacaaattgctactttaactatagctagtgcgatatctgcgtttagttta
aatgcggctgataaaataatgggtcaaggagctacttttccgcttcccgtatataaagag
tggagcaaactctattataaagccacttcaaatcaagtaacttacaatggtggaggcagc
ggcaagggaataagcgctattactgatagaaatggcgagtttggcggcactgattcgcct
ttgaaaaacgacgagttgcgagaaaaaaaattacttcaatttcctgctatcataggaagc
gttgtattagcttataatatcgaaggcataaaagatcacgagcttaagctttcagctaca
gcggtcgccggtatattttcaggtaaaataacaaaatggaatgatgaaataatcaaaaaa
gataatgcaaatttaaaacttcccgatgctttgataactcctgtcgtaagaagtgattca
agcggaactacatttaattttacaagttatttggctaaagcagacgagagttgggcaaaa
gagtatggtgcaaataaaactataaattggggagcaaaagtcactcctgctgcagggaat
cctcttgttgcaagtactattaaacaagttccaaactctataggctatatagaatacgcc
tataaattatcaaccggactaaacgccgctactttgcaaaccaaagacggtgattgggca
gagtctacaccgcaaaactttgcaaaagccgccgcaaactcaaatttcaaaatagaagag
aacttttatgacgtattagcttattcaagcggtaaaggtagttatcctatagtagcagca
acatttattcttattcctaatgataaaattgatgatggtaaaaaagttactaagtttttt
agctgggcatttagcgataaagacgctttagaagcagctaaaaagttaggatatgaacca
ttaccaaaagtaacaaccgatatgatctatgattactggactaaatacgcagtaaatcca
aaatagatataaaaataaaaaacaggacgtcataatctaaatttaagacgtccgtataaa
gagtatatatgataaaaattcaaaaaaatataatcatagaaaagttattttttaatgcgg
caagaatatcgactattatagttttagtagtacttttggctatttttttatctcttgttt
ataaagcttatcctgctatttctaaattcggaataaattttttatttgatactacgtggg
acgcaaatattatgatatttggaggacttgctagtatatacggaaccatcgtttctactt
ttatagctatgattttagcaactcctgttgcgattggtatcgctatatttctaacagaaa
ttgctccttataaaataaggaatttttttagcgttaatatagagctgttagccgcaatcc
caagtatagtttatggtatgtggggatttatatattttgtccctttagtaagaagcgttt
ttggcgggagtggatttgggcttttaagcggcggtatggttctagccgttatggtgcttc
cgtttatatcttctgtttcaagagacgctatggcaactactccacaagtgttaaaagagt
ctgcttacgctttgggcgctactaaatttgatactataaaagatgttgtatttccatatg
cgaaagccggcattatgggttctataattttagctttgggaagagcttttggcgaaacta
tggcagttgcatttttgctaggaggtatctcaaaaataccgagcagcgtaacagagccag
ctacttcgattccagtaactcttgctactcagtttggtgaagctatgggaaatgaaattt
atgaaagcagcctgttttatctagcacttattttatttgttattagttttataagtatag
ctacagctaagtttgtatttttaagaaagagagaatcaaagtgagcgagcttaaaaatat
taaagaaaaatcgataaataaaagagtattaataagcaaaatagcgacttatctaagcgt
ggtatttacggtatttggtttgatgtttttgttttggatcatagccactgtagttgtaaa
aggtatggctggatttagcgctgaaatatttatatctcctactgcttttggaggacttgc
aaacgcatttttaggtcagctagagttagttgctatagcgtcttttgttggtatccctgt
gggacttttagcaggaacgtatcttagcgagtacggcgtaaatcaaaaaaagttaaattt
gataagaaatataagcgacattatgatgagtactccaagtattgtcataggcgcgtttgc
ttatgcccttttggtaaaacctatgaactcatatagcggttgggcaggaagttttgcgct
tgcggttatgatgataccggttgttttaaaaactactgacgatatgcttagtttggttcc
aaagacattaagagaagctagttttgctcttggagcaactaagtataaatgtataacaag
cgtagtttttagagccgctaaaaacggattattaacaggaatcgtgctatctatagcaag
agttgctggagaaacggctcctcttttatttacaagtgcaaacagcgacttttttgattt
taatctaaataacgcgattccatcgctcacagtaagcatatacgactttagttcaatgcc
tgatgagagtttaaaatcagtagcatgggcaggtgcttttatattagctatttttgtact
aggagtaaatatcctaggcagagttttaatacgtaaataaaggaaaagaagtgtctttaa
atttaagtataaataatttttcattttggtactccggatcatctagccctagtttaaata
agataaatttacccataaaagagggaaaagtaaccgctttgataggtcctagtggctgtg
gtaaatctactcttttgcgttctataaaccgtattcacgatctatatccaggaaatagat
atgaaggcgagataatatttaatggtaaaaatatcttacgtccaaaaacagatctcataa
atttaagaacaaaaattggtatgatatttcagcagccaacagcatttcctatgagcataa
aagataatgtcgagtacggactcaagcttcaaggtataaaagataaaaaaactctctcaa
agatagttgaaaagtctttaaaaggagcaaatatctgggatgaggttaaaaatagactaa
atgaagacgccggctcacttagcggcggtcagcgacaaagactttgcatagccagagcaa
ttgcggtcaatcctgaaattttgctatttgacgagccaacaagtgcgcttgatccgatat
cgactatagccatagaagaacttattaatagcttaaaagagcaatacacggtagtaatcg
taactcataatatggctcaagctactagagttagcgattttactgcatttatgtatcttg
gaaatttaatagaatacggcaaaactaaacagatttttgaagagcctagagaaaaacttt
taaaagagtatgttagcggtaagttcgggtgataataaatttgataaatagccattaaag
ttagcagataaaaattgccctatttaatttgcaaacaaagaaaattatgttaaaatcact
attttaatgcaaattaatgcaaggaaagatatgattaaaacagttttaccgcttagtttt
attgttgcttcaaggttttttggactttttgtggttttgcccgtgcttagtctgtatgcg
cttaatttaaagggcgcaaatgagcttttagtcgggcttttagtcggaggttacgctctt
actcagatggctttgcaagttccttttggtagtcttagcgataagtttggacgtaaaaat
acaatgacttttggcttaatcgtatttataataggctctttgatatgcgcgcaagctact
gatatctatactatgttaatcgggcgtttagttcaaggaagcggagctgtcggagccgtg
gctactgccatgataagcgattttactaccgaagaaaaacgtggtcatgcgatggctata
atgggcggcatgatcggtgtagcgtttgctatttctatggttgttagtccgattttaagt
tctaagttcgggcttgctagtctattttatctctctgcggctcttacttttgcctgtatt
gttttgctttatactgtagtgccaaaagagagtaaaatacatcatcatgatgctaaagct
ccttttttaaatttaatcactcaaaaaaatctttttattatgaatattacgaatttgatg
caaaaaatgttgatgagcgcagcattcgtagccatacctatagttctagtaaatcattta
ggatatgatagcagtaggctttggatagtctatctagcagctatggtttttggatttata
tcgatgggattagcaggatttttaggagacgccaaaggtcatagcaaaaagctgctttta
ataggcgttgttctatttatcatctcttatttggattttgcttttagtgaaaatagcctt
gcttttataatcggagtaactcttttttttataggatttaatctgcatgagcctataatg
caaagttgcgctagtaaatttgcattagccagccaaaaaggtgcggctcttggagttttt
aatgcgtttggttacgccggaagttttcttggaggagctgtcggcggatattttttacat
aaatttaatataacatatcttgctatattctactctattttatctgttttttggcttgtc
ttactatttatgctcagcgatcctaagctgtttaaaaatttatacttaaaagatgctgat
cttagcaaacttgattttgttgatggcatagtagagagatataaaaatcaaaaaggctac
gttgtaaaatacaattcttctataatcaatgaaaagcagctaagagatattttaaataaa
taagtatatttttaaattgaaagtacttccacatgcaatttggtaattttatcaagcatt
ggaattactttataatgacaatatttagcaaaaatcatattattttttaataaaaagata
ctattatat
>NODE_153_length_718_cov_9.006768
ttattgtattaataataaatttaacgtaaatttgtaaaatcattcatcaaaataaaattc
aaggagacctcatctatgaagtcgataaataccaaagttatagcgattatagctatttta
atggcgatgcttattgtcctatttgtcactttagaaatttttatttctaaagtcaattta
tctttcaaagaaattaatagtatatcagatagacaagagctgctatataaaaatattatt
aatggcgaaagaaccggtttgaccgtaaggcaactgtatatagatataaatgataaagat
gctttagatattttagaagctacaatgaaagattttgaagttgttagaaataagtataaa
gagctgtctggaggccccgcaaacgctgctaatcaatcagataagttattgtttatacaa
aacgatatattacaaggagccaaaaaaggcgaaaaagtcacaatcacggatttagaagat
ctaacccctacatggagatcatatagatctgttttagaaaaacgacttgaaaaactcggc
gaagacaatttaaaagctaataataaccttgctagtgatataagcgtactcactatggga
tttaccgtatttatcatcactatcatcatactttcaagtttgatactattaattagcaaa
tcatatcttctaaaagctattaaatctatagaaaacggtctcaaagacttctttgact
>NODE_88_length_4304_cov_18.220014
acaaaaccttgctatagctagcaatacggacagagttactatagaagtagaaactatagc
taatgaagtggttagtgaggttaagaggaagaagttttaagcaataagtgcctttttggc
acttattttatattgtcgattttttgttaaacaatccaagataaatggcaaatataaatc
caagtccgaccgcgtatggtgcgtaagcagttattccggctcctgagcttgcaagtaaaa
agttatgagcaaatccggctccggccatcattcctatgacaaatatagcagatcctaaat
ttccagtccccatttgcacaagatgttttcctggacaaccttcgctaagactaaagcaaa
gccccgctaaaaccatgcctaaaaagttccatataaagtcattgtgagctatgggttgag
cttcaaaaccaaatttatactgacccaaagctaaatttgttatgcttgcaaaaacgatga
tagatatcacgccccaaaacatagaaaaatcgcctctaaaagcttttgaaaatgcgccta
ctgagcaaaacttacttttgtgcataaatacaccaactaaaactccagctatcaaagaga
ccgctatagcagcatgctcactagcaggaccttttatagacgtaaaaagtgcaccgtttc
cggcttttagtccaaaaactagagccaaaagtaaaataacgctaaaaattacaggtaaaa
tacctaaatttttactaacggctacgcttttttctgttttgtaacctttgcttttaaaaa
acattccgaccccgaccccgactcctagtcctaaaaatcccgctatcgcagtcatatctc
cgccatcaagacgtaaaaatgcgcgccaaggacaacccaaaaatacgagcgctcctatca
tcgcgaaaacgcctaaaaagaaatttgaaaatgccgcgggactgctttttggtgcaaatt
ctttcgtccaaaataaacttgctaaaaagccgcctatgataagccccaagatctccggtc
ttagatattgcaacgcttctactttatgaaatcccaaagcccccgcgctatctctaagaa
agcaagctgcgcaaattcccatattgcccggattgccggcttgcactaaaagtgccgcta
aaacacccaaaactccacctgaaacgataaaccattttgtattcataagaattccttgta
tttgtataagtcaaactgactttgtagatattgtaacaaatttttaatgtttttgtaata
ttaatttaagagttttcataatagccgaagtatctatttaaactggcttttatttgaaat
taacttaaaagatattaagttctaaccatctctatcgcatccattccgtcatcataatat
gcgcggatgagctttttattcttaaattcaaatttttcataaagctttatcgcacctata
ttatcttttctaacttctaatcttagatttttaaatttagaacatatgtcgcctaataat
gcagctccaacgccttttcctcttgcttgcaaagagactccaagagaataaattctaggt
attttaaagcttgttaaaactaaaatataacctaaaatttcaccttcatcgacgtatttt
aatatcaaatttctttttatatgatatctaaaacttgcttttgaaataggaaaattcagc
ttatcaaaaatacttgtttctaaatttgcaagctcatttatatctttattgtttgctggt
tgaatagtcattgtttttgatatatagagtatttgatttcaaggtggtttggtctgtagc
tcatcttaactttctttaaattttcaaatcccatatcgtcgccgacatttataaagtcgc
aattatatatgttttttagtactttgctaaactctctaaatataaattgcgctgaaccaa
gagtagcaaaatctgttttttctatgatcacgctagccactccatcatttattttttcac
ctacgctaaaaccttttatttcatcgtctatgaacaaaactataccgattaattcaagtt
tttcatagtggtccaacattctttttatagcagctttttcttgataaattccttctaaaa
aatcatccattttttcagccggcatatattttattcgctcagccgcccatttgtttgcta
aatctattattatctctctgtgggcttttggatctaatgtttcgattttgaaatttggat
atgtgtttttaaatttattaatttctgtgcgttttgtatggtatgaattgcctttaagtt
ctatcaaatcatcgcttttgtaaatataatccacaagttgtttttcaaaaatgtactcct
caaaagcatcaaatatactagctccgttttctatttgagcggcaaatttttccaaaatag
atccagcaacataatctattcttgcgtaatgagttttggtattattttcattcatcgcat
taaagcatttttctattgcttttttcagattgcaaagtttaccaagaggcggtaaaagca
tacttaactcgcttcctgccatactaaatagacaaaatgaatcttctatgatcgcataaa
atccgcttgcattttcaagccatatgtaatttgcggcaaacgtgtagtcgctgatatcta
cttcaagttcatttccaagctcgctcaaataatgttccataagcggttttgtagttatgg
caaacttatgaaactctacgccatctatgataaattgcatttattatgcctttatttaaa
tttggctggaattatactgctaaaatcgtaaatgtaatccaaatttaaaaattaaagcat
aataatatactctactacttcacctttttctagtttgtctctctctaaaggacaatttag
caatacggctttgttatttaagtttgaaacaattgccgaagaacctgattttttcgttga
agttgatatttttataataccgttttcattttctatgctagcagcactaaactcttcaaa
atccgattttttaacgtattgttcatctaaaatcgctttaaatctatagttttcttgcaa
acataaaattttatttataaactctctaaaataaagagcgcacgtcaccatagcagaata
cggaaatccaggaagagcaaatatatatttttcacttagttttgctacttttacgtggcg
tccgggctttatggcagctttatttaccacgagttcaaaatctcccataatatctcttat
aaaatcaaaatccccaacgcttactccgcccgtagtaatcaaaaaatcgcagcttttaag
tgcactttttatcgtttgttttattaaatttaaatcatcttttataacaggtaaagttac
tacttcgcagttcatcagccaaagcatatttgctatagcaatatgatttgaactatgaat
ttgagctttgtttgtaggaatttcacctatatccactatctcgcttccggtgcttaaaac
ggctactttcggacgaacaaaaacatttacgtagctaatgccgagttcggctaaaagtcc
taattcagagtaactaagttttgtccctttttttatgagaatatcaccctttttgtagct
ttcaccgatttttcttacagcaaaccctttttttacctgtgtatttatatctatgtagtc
tttgttcgcagttacgttttctatcggaattaacgtatcggcgccgttgcatataatagc
tcccgtaaaggttttgatgcattctccgctttttatgcttatatcttcacctttaactcc
ggcaggcaaacaacctataatttttaatttttttaggttcatatcgctaaatttaacggc
gtatccgtccatcgccgaagtctcaaactcaggatagtcgcttttagctgctatatcatg
acatacgactcttccaagagatgcgctaagagctattctttctactctatcccaagtagg
agccgagctcaaaagatcttttaaactatcattataacttttcatttatgagccttgaat
tttctaaatttaaaatgattgtagcataaatttacaaataagctatttgggtcgttttgt
gtttcggatataatgataatatatttataagtgcctttaaggcacttataaaacgggtgt
ttagaagtttttctttttaacttcatctacgatgatatttgctatactctctacctcatt
agttatcttattactattttgagctatagtgacattttgtttagtctgctcatctaccgt
agcaacagcttcatttatctggttaattgcttcagtttgctcat
>NODE_130_length_1319_cov_9.755872
ttacaatccatcatcatattgttttatatttatttagatttagcacagcaagttaaatta
tataatataataaatttaaaatataaattaaatttaatctatgaaagcgcctaatacagt
tgtttaatcttatttaaaatttttatctaaattattaatatacaaattaaatatttaagc
ttactttttttaaaaaatattataatacaatggaaaataaattaataaaggaagaatatg
ttatttggcagcaaaagcatagcgggaaaagtctcatttggagtatccatactttttatc
attttacttttagttttagcgtttattaactactcagactcaaaagacaactcaacaaaa
cttctagttagcgagaggcaaaaagtgattcaagcttctgaaaatctaatggacagtcgt
tttggaagcgatatcaatacgataaataatctaaatgactatatctctaaaaacgactat
agtcaacaagaaatagaagatatattaaaaattattgacaaaacttcaaattttgaactt
ctttatgtaggttatcaaaaagacggtatgatgatacgctcaaacggcaatagtggatta
ccttctactgaaaatggtatgtatgatcctagaaatcgcccatggtatataaatgcggta
aaagaaaatagagttgtcatcacagagccgtttatcagtaaaacaacaggacaatttacc
atatctatctcaaaaccgatatataaaaatagcgaacttatcggcgttataagcggacaa
gtagcattaaatgaagtaaataaaaaatttgcagagctcggaaacgctgagggagcctat
gtgcttcttatggataaagacgccaagattatcatgcatccgacaatcgattatataggt
aaaacgcttagtgctacaaaagaaattctcaaaaattaccaaaataaaaattttgataaa
tacggcagacttacatatactcacgaagacggatctttgaaaataggacaatgcgcaact
actaaatttgatggatggataatatgcagcaacgtagatgctaaatacttccaaagcaaa
gtagatgctatattatacaaacaacttttgatttcgtttatatttattattattgcagca
tttgcggtttggattttggcaaaaagactattacaaccgacacaatctatagaaaacggt
ctcaaagacttctttgacttcttaaaccataaaaatgataatcctaaagctataagctta
aaatcaaatgatgagtttggagttatggctaaacttataaacgataatacatctaatat
>NODE_4_length_54245_cov_17.629772
atccacattaacaaatttaagagacgctttaagagtaagttattcacttatggatatttt
taaatttgcatttgatgagaagataatatctgtttttttagatacttttagccaaaaaat
cagaaaaacaacagaattaataagagcaaatcttttgattgattacacgaatactgctgg
ttttgagctaataaatagtgaaaactacaataaacaaaggcaaattttagaagatgaaac
tatactgcttttaagctcagatactttcgaaaaagagctaaaagagtggaatatcgtgct
taacgatgaagattatttttatgcctccaataactctacaccgataaaaaccgcgtccgc
ttatagattgagattagaaatactaaaaaccataaaaagtataaaacgcaaaaaaaatta
taaacaaatatataaacaatgcagagatttaagagcgattttatggtatttcggagatat
atttggaaatactaataaaatgataaaaaatttagataatctgatagaaaatttaagatt
tttgtctcaatgcagattatttgaaaatgctaaattcaaagataacgatagtcttgaatt
tttcaaaaaaagtttaaatttaaaaatcctaaaaactataaaaaaagcagacaaaaaatc
acaaaaaatcacaaaaaaaataggcaaattctcaaaaaaactaaaagtatattacacaaa
ggaaatttgagtggaaaaacaagaaaaaatcatagaaatgttcaaccaaatagcacctac
ttacgataaagccaaccgtattttaagctttggagttgataccagctggagaaaaaacgc
ttgttgcatcgtgcttgataaactaaaagcaaaagagataaacatagtagatgttgcatg
tggaacaggcgatatgatgaacatttgggagcaaatggcaaataaaaaaaatattaaaat
atcttctatgagcggagttgatccaagcgttggaatgcttgaagtggctaaagaaaaatt
tccaaattataacttcataaccgctcttgcaaacgatacttctttaccaaatgattttgc
agatataataagcatcagctacggcataagaaacgtagttaaaagagaagaagcgctaaa
agaatttaacaaaatcttaaaaccgggcggttatgtgacgattttagaatttacaaaaag
agagcaaggtggatttatatcaaaaataagagatttttatcttagtaaaattttaccgaa
gataggaggctttataagcaaaaatgaagcagcttatacatatttgcctagcagcattga
gaatttcttagataaaaatagcttttgcgatgaacttataaaagccggattcgagataga
agtttgcaaaggttttagttttgatataagcacactttttatagcaaaaaaagtcaaaca
aatatgaccgtaagtgaactaaacgaacaagctaaagcgcttctagaaactcattttagc
tttgtggaggttactggagagatttcaagacttattcgtcatagctccggacattggtac
ttctcattaaaagatgaaaaaagcgttataagctccgctatgtataaatttagcaatcag
caggttaaatttgaagtaaaagatggaatgcaagtaacgatctatggaaaattaacgatt
tatccgccgagcggaagttatcagttattagcaaataaaatgcttcctgttggtatagga
gagcttgaacttgcatttaatcagcttaaatcaaagttagaaaatgagggactttttgat
ataaaatttaaaaaacctcttcctaaatttccaaaaaaaatagccatagtcacaagccta
acatcagcagcctatcaagatatgttaaaagtcataaactcaagatacaaactttgcgag
tttatagcatttaacactttagttcaaggtgaaatggcagctgcaaacatcatacaaatg
ctacaaaaagccgataaaatgggttttgacgcaatagttttagcccgcggaggcggtagt
aaagaggatctttggtgctttaacgatgaaaatttagcaagagtgatttttaccctaaaa
actcctatagtctcggcagtaggacatgagatagactactgtataagtgactttgtaagt
gatcacagaagcctgactccgactgctgctatggttgatttgttaccggatgccaacacg
attttacaaagcttagatatagcttttgataaatttgagagtttcatagatggcaaattt
caaaactcatttaatatactaaatttaataaatcaaagcttaaaaaatcaagcaataagc
caaaaaatagaaaaagcaaatttaactttagaaaacaaaaaagcaaatttagaaaattta
ataacttcaaaaataaataatttagcacataaaataaaggaatttgagctggtatttgat
agacaagaacagtttttcaaagccactaaaaacatggttcaaatagaaaaaaacggcaaa
ataatgccactccatgaattacaaataggtgatgagatatctatatattcacaaataacg
aagaaaaatgcgataataaaatcttagaaaggcaagatatgacaagagttttaaatttca
gcgccggacctagcgcgatccccttaagcgtattagaacaagcacaaaaagagtttgtaa
gttacaaagggatggggtttagtattatggaagtgagtcatagaggtaaagtatttgacg
cacttcataataatgcaatagaaaaaatcaaagcattttatggtttaaacgatgattact
cggtactttttttacaaggtggagctactttgcagtttgcacaagttccaatgaatatat
ataacggcggaattgcgcaatatgtaaatacgggaatttggacaacaaaagccataaaag
aggcaaaaatacaaaatataaattatgaagttgttgcctcaagcgaagagaccagatttg
accgtatcccggaaaatatacgtttttcagacgacgcagactatgcatatatatgctcaa
ataacactatttacggtacacaatacaaagatctaccaaatacaaaatgccctttagtag
tagatagtagcagtgatcttttaagccgcgagatagattttagcgcaaaaaatatcggtc
tgttttacggcggagcgcaaaaaaacgcgggaccggcaggagttacgctaataatcataa
aaaaagatcttgcaaatagagtaaaacataacgttccaactccgcttcgatatacaactc
agatagaagcaaactctttagcaaatacgccttgtacgtttggtatatatatgtttgatt
tagtgcttgactggataaaagatcaaggtgggttaagcgctataaataaactaaatgagc
aaaaagcggctttattatacgataccatcgacacttcaagcttctacaaagctcacgcaa
aaacaggttcaagatctcttatgaacgtaagcttcactactcctagcgcagaacttgatg
ctaagtttgtgagcgaagcagaaaaaaactctatgataggactaaaagggcataggcttc
ttggcggaattagagcatctatatataacgcggtttgcttaaaagatgttcaaacattag
taagttttatgaaagagtttgaaagagtaaatgggtaaatttggttgaataactcataaa
tttacctagaaaaatatccatttcttactaaataaatatctaaatttatatattaaattt
agatattttataaatcataagctcaaaaagtcaatttgatacaaattttactttttattt
ttctctatttctgcaagacttgctgatacttctgccatctgagagataagaccgcttgcc
ttttgagaaagttctttgagtatattttgtgcatattcattactatcattttgatactga
gctatctgtttttgaattgtttctaactgtttttgaagttgttctaagcgtttttcaagc
atcttttttacggcttcaatgctactgcttgcaccagaagaagtatcgatttcttctgct
tgcttaactgactgagcagaggatttgtcagaagattttgcttgaatgctgtttggtgat
tttaagttatttaaattttgtattgatatcttgcttgtttgagaggtattcatactattt
aactcactaatcataatatctccttataaaatattagattatatatcgtcaaaattggta
tttagtaaaattgtattaaaaaatgaatttaaaaaagcaagcctaaaaaaggcttgcaaa
atagtagtaatatattatagcttatcgccgttttcgccaagataagaagcaacaccatcg
gtagaaggcttcatacctttatcgcctttgctccaacctgcagggcaaacttcgccatgc
tcattcgtaaatagcattgtatctaccattcttaccatctcatcgatgtttcttccaagt
ggaaggtcatttataacggcgtgtcttaccgttccgtctttatctaataagaaacttcct
cttagagcaactgcctcatcaaataacacgtcaaaaccttttgcccactcttttttaagg
tcggcaactaatggaaattgaactcttccgataccgccgcattttacgtcagtctctctc
catgcaaagtggcaatactcattgtcgcagcttacgccgataacttcaatgcctctttct
ttaaactctttatatctgtgatcaaatgctataatctcacttgggcaaacaaaagtaaaa
tcttttggatagaaaaatactaccgcaccctttgatcctatgtttttgtaaagttcgaaa
ttttcatctatttgaccattgcctaaaaccgctacgccttttaaagcaggcgctttattt
gtaactaacataacctagttctccttagtaatttttatttttggcgaaattatatccctg
ctatattaattaattttaaataatgataaataatgttattttaaaatttaaaaatgatta
agctgtaatttattgtaattttaattttaatttaaatttacttgcagtgtattatctact
gttttaaagaaaaatttggctaaagttggttataatcgaccaatttttaaaagctaagga
aaaaaatgtttggtgattttttttcaaaaataagaagaaaacaatcagatccaagcgaag
caccaagtcactggatcaaatgtaatagctgtaactctttaatgtattataaagaagtag
aagcatgttttaatgtatgccctaaatgcggttatcatatgcgtttaagcgcgaacaaaa
gagtagagttgatagccgatcgagatagttttgttgagtttgactctgaacttagaccag
tagatccacttaaatttgtagataaaaaatcctataaaaaaagaatatctgaaagcgaag
aaaaaagcggtaaaacgagttctgttatatctggtgaagcttgtatagactctataccgg
tgcagcttgtcgtatttgattttagttttatgggcggaagtcttagctctgtcgagggcg
aaaaaatcactcgcgcagtaaaacgagccatagaaaaaagacaagctcttataatagtaa
gcgcgagcggcggagctagaatgcaagaaagtacgtttagtcttatgcaaatgagcaaaa
caagtgcagctttgaaacttttaagcgataataaattgccttatatttcagttttaacag
atcctactatgggtggagtttcagcctcatttgcatggcttggagatttgatcatcgctg
aaccaggtgcacttataggatttgccggtcaacgagttatagaacaaactataaaagcta
gtctcccagaaggatttcaaagagccgaatttttactagagcatggacttatagatgcta
taattcctagaagtgagcataagaaatatctagccgatatggttaggttttttatgaaag
aagatgcaaatttacaaaagccggattttgagcctaaggctgtgtgatgcagatcctagt
ccattgtatacaaaaaaaagatgatgattttgataacataaaagagtatatcaagatgtc
atctaaatgggctgatataaaagatataaataaatttaactctcaaatagcaaaagccca
aagtgcgtcaaaagagcaagctcacaaagcttacgacttagcttatgagcattgccttaa
tgggtattgcattgggcttgatgaaaaaggctatcacctagatagtgtagaatttgccga
tttattgaaaaatagctctcaaatttcatttttcataggcggagcttatggacttagtcc
tcagttcaaaacaaagatgaacagattaatcagcctatcaaagatgactttagcgcataa
aatagcaaaactaatgctttttgagcaaatttttcgaggactttgcatcaacgcaaatca
tccatatcataaataaaggaagcagatgagacaaagcgacttagagttttttaaaaatct
tcttgaggaacgtaaaattcagatcaataaaaatatacttgatgcggcagacgagataaa
cggcttacgacaaagcggcgctagcgacgagtttgattttgcaagtataaacgctgatgc
tatactagaacattcgatatctgctaagcaaagatctgagttaaacgagatagacgagtc
tttgaaaaagattgcaaaccgcacttatggaatttgcgatatgtgtgaagatgagataga
tatagaacgacttaaagtaaaacctaatgcaaaatactgtataacttgtcgagaaataat
agaaaaaaacaataaaaataaggatatgcaatgaaaacaagaagatatatattttattct
gttgtatatatagctctagtatgggtaatgacattttcatttatcaatcaggactttagc
gtcaatctgtttgagtacaatataaacttacctatagcaacatggatcattatacctata
acactgtttgcactacttagtatacttcatatgagctattacggttttaaaaacttttta
gacgcaagagccgttaaaaatgatctgcagctttataatactttggcaaaagagatatat
ctaggtcttgaatcaaataaagattttaaaacagatctatttttaagtcctagcgagatc
acaaaatcactttctccttgggtagatcttggtgagccaaatttaaaaaacgaagagtta
aaatctgcttatgaaatatctaaaaaagttaaaaacggtgaggcttgcgatataaaaaaa
tttaagatattgaaaacaaatcctctatttttgcaaaatgaaaaaaataaaatcaaagct
gattacaaatacgctataactttgatctctagtaaaaatgagataaatgacgcaatttat
aaagaagcttatagcgcgcttataaactttgcgagctatatagaactttgtaaatttaac
tttgcctatacaaatgatgatatatttagccttgtaaaaagatatgttaaaaatgaaaat
ttcgaaattgcaagttctgagctatttactatgataaacaaaaacgaatttagctgtgat
gaatatatcaaactagccattcttctaaaaacaaaacttgatccagataagcttatatct
atgtttgatagactaaaaaacgagcattcaaatgccatggaagcgtatttatacatactt
tatgatttacaaatgttagataagctaagagaaagtttagcttctatagaacacggagat
tttgataagataaaaacattactatttttgagagaaagtggaagattagctcccgtagat
atgttttataaatgatagattttagttcaaaaccactatttctagcgcctttggcaggtt
tttcagacctgcctcttaggggaattgtaaaaaaatttggctgcgatgttacaataagcg
aaatgataagctcaaacgctttggtatatgagaataccaaaacagtttcaatgatagaaa
aaaatcctttagaaacaccatatatagtgcaattagccggaaacggttctgaaattatca
aacaagcagttcaaattttaaatgatattgaaggaatcgatggaatcgatttaaactgcg
gttgccctgttccaaaagtagtaaaacaaaattcgggatccgctctgctaaatgatataa
aaacgctatgtgaaatagtagaaactattaaaaaaacatctaataagcactatacttcag
ttaaaatacgtctaggatttaatagtaaaaccgcacacaatatagcaaaagatatagaaa
acgctggtgctgatttcatatgcgttcacggtagaacaagagccggtggatacagtgcta
aggtcgattatgaagctataggtttagtaaagcaaagcgtgtcgataccagtaattgcaa
acggcgatataaatgcaaaaaacgcagatgaaatactgcgccttactaactgcgacgggg
tcatgataggaagagcaagtataggaaatccttggatattttatgaaataaaacataaaa
agccagtagataaaaatattaaaaaacagattgttttagagcattttaacgaaatgctga
attattatggcgaacacggcataggaatatttagaaaacacctgcatgaatactcaaaag
gtatagatggagcaagttcatttagaaatgagataaatcatatctcagatccggatgata
tgctaaaaatattgcggtcatttttcaagtaagatgcaaggatatatcttaaaagtacaa
aaagtacgcgatgaagactgtttagtatttatattatctaaagataagctaataaaatgc
tacagattttatggtgcgagacatcctgttatcactcaaggctttaagcttgattttgag
cttgtgcaaaatggaaactttttaccacacttaagaggaactatgcatcttggattttca
tggttattccatagagatcggctactagcatggcaaaattttatgagacttttgtatgag
cacttaagagatgttgaagatatagatgagttttactactctcttttagagttatgctca
tataaatttgaaaaacaaaatccaaaacgtataattatagaagcatatctcgatatactt
gagtttgaaggtaggctacacaaagatttaagatgtttcgtatgtgatgagataatcgat
tcgaatttaaccctaacaagaggatttttaccggcacacaaaagatgtatcggtaaagct
gcgtttgattcaaaagatataaaaactcttttcgaaacaaaaaaatgttcccatataaat
gatttttacattgaccaaatttattatatagttcttgaaggattataattagtcaaaagt
tattgcaaatatagtaggttttaccagttttttgatattatccttgaccataaaaaagtt
ttttacgccataaatgtgcagggcgtgatttataaatttaaaactaaccgtattagatac
actcaatgatttagcaagaccgagtaaaaaactaagccatcttaaatcatttatatctgg
aagtagatctttgaattcgcctaaatcgcttatttgtctgccttgatactctatgataga
tgctatgagagatttttgctcatgggtatatccgtagtttagtccattttttactaaata
actactatgagaatgctcagagtaaaagccaactgatctgccgatattataaagttttgc
agcagttataagctcaaaaagatacttatcgtctactttatgaagcggttttaaaacttc
aaatagctcttttacgtattttatcgtagtctgattacttctttttgcaaatctatcttg
caaacttctaagactaggattaaaattatttggaaattttatatttatctgctgaggcat
agcttttaaaagtttagtttttacgcaaggcttaagcaaatttgttataaatatcccttc
tctaactcctgctccgcttgtatatatattttttgcttgcaactcttttactaaagtaca
aaatatcatagctccttctctaatcgtatcatatctatctttttttataggaaaattttt
tagatctagtacgccggtaaaggctattttttctatcaagtcaccatagtctttgtagct
atatgaaaaattatgaacaagctttaatggatgattttttatctgcattatagcattagc
aagagctcttaaactacctcctatggcaattatattatttgaatgaaaatgactgggcac
ttcagaaatcagtttttgtgcaaatttagaagcgccgtctatatcttttttatcaaaaaa
tagctcttttaatctaaccgtacctacattcaatgatataacatctataattttaccgtc
ttctatcttcgctaattcagtagagccgccacctatatctatagtagtcgcttctttcaa
cggatttagtaaatttatagccgctattccgccataaaaagcctccatttgaccatctat
gacttttagtccaagacccaacttatcttgcactcttttgataaataaatttgaatttgg
ggcatctctaagagcagaagttcctgcgcacaaaactttatttacaccatataaatttaa
aaaatgtttgaactcgctaaaagcgtaaaataccttatccatagcgccatcttgcaaaac
tccgccattttcataagcaccctcgccaagcctaacttttatcttatattcgcgtaatat
ataaaatccaagcctactagtacgctcaaaaatcgccattctagccgagtttgaaccaag
atctatgactgctactctttttggcattaattcccttctaaatactgttcgtgctttaat
tttaactcttctggagtttctatattatcaggatctggaactatacaatcaacaggacag
ataactatacaagcaggctcagcatagtcacttatacactcgctacatctatctggatct
atcatatatgtgggatcatcttcatatatagcctcatctgggcactcttcgcggcaagca
tcacaactgatgcagtctttagttatcataagagacatctcaaacctttcagtactattt
taaaagccactttatacaatatttttactttaaaaactttgaatttgaaatgtttttttg
catttttctatttttggtatttataggtagtataaaagtagctatagcgccacttctatc
tgttctatttcttatctctatacgtccgccgagtgcctgagcagctccctttgctaaaaa
taatcctagtccggctccgcctttgtctccatatctcttaaatggagcaaatagatcttt
attttcatctattccaggaccctcgtctactacttttactataaattcattatttaataa
gtttgatttaatctctatagtcgcatttggaggtgaaaatttaatagcgttttgaacaaa
attttgtataacatgtaaaaataaagtaggttgcaaaaacatctttaaagtctgcggttt
tagactcatttttatatttttaccctcgccctttgccaatatcaaaaagttatttccgat
ttcatttaaatacgcaattatgtctacatttaaaggttgttcaaactgagcaccttcttg
acgaccgatctctaaaatagaaccgatcattttattcatttgatttattgactcattatt
attttttagggcttctatatatttttccggctctctttgttttattaaagtcacttcatt
cttagttttcataaccgccaaaggtgtttttagctcatgagcggctccgacaaaaagttc
tttttgatattgaacaaaagtcaaaattctacttataagcctattaatcccatcaccaag
aggtttaaactcatctggaagttcatctatactaacttcttgtaaaaatctttcatttaa
ctggccaagtctcaagctaagcatttttataggtaaaagcagcattcttgataaaaataa
cgcataaaaaagtatcaaaaatatagcagttgcatttataattagtatatccactaaaac
ttgatttacgacgctgctgtattcagtagtattttttttgagcgctaataccatattatc
tttatatggataataaagcgtcagataagtactattttcatcttcactctgaataaattt
aggtcttgataagttatcggtattttcttcaactccaatgactgtcaaattttgagattg
tgggtagtaaaactctagttcacctatttgaagaagttcttttgagtcaagtatattatt
tgcttctatagtcaagctttgtactatattttcaaaaatggttatttttatatagtgata
caacatcaccgaaaagattacaattagcatcgtagaagcagatgctaattgtagagcaaa
tctagcccttaagcttttttggggaaacaaaatctatatccgcgacgtcttacagtttct
atagttgagatgtttagcggtttatccattttttggcgtatttggtttatagctacttcg
ataacatttggagtaacaagctccggctcctcccaaatagcatctaaaagctgctctttg
cttactatttgatcgctgtgtctagcaagatgagttaaaacttcaaacggtttacctttt
aactctatttcttgaccaagatatgttattttttcttcatctggatcaataattaaatcg
tctattttaataacatttgtaccgccgaatcttagtctagcttcaagacgggctactaaa
acttcaaaatcaaacggtttttttatataatcatcggctccggctcttaaggcctttatt
tcactctctttatcatctttagcagatatgataaccgctgaagtgcgcggactcttttgc
ttgatgacatttataagatcaacgccatctccatcaggaagcatccaatcactaagaact
aaatcatagtttctaatacctatataatattcagcgtctttaaaactttctgaactatct
gtttgataaccaaattcctgcaaaccttctgctatggttttgttaagcgtaacctcatcc
tctactatcaaaattctcattatactttccttaaagcgcaaatttattcgagattgtacc
ataaattaagcaatttttcaagttattttaaatttaatttaataaagctgctcgattttt
gctccaaccgtggcatttgaaatgatttttacctttgaaattttcatataaaaatactca
agagacggaaaaatttctttaaaattatttttaaaatattgcaaagcctcttcaactttt
ttaaatttcattttttcaaattcatttctagtgtgttcacacacaaaagcataatcaata
aattcatcagctttaaaacccatatcaactcttattttttggcgtttaacccgctcaaaa
gccaaaagtccgattatcgttttgaatttaaaatcttccacaaaaacagttatcaaatca
ccctcttttcagaaccgctcaaaagcctttttatgtttggaatgtgtttatataaaacca
caaacgatatgataaaaataggagcgtgagtatttatcaccggcatttcataatgaaata
taaaagatgttcctatcaaagtaaaaagtgccaaaagcgaggccaaactagaaattttaa
gtacttttccgattataaaccagattcccaaagcgcaaatgatctctaaaggtaaaaaat
aaataagcgctccggctccagtagctacgccttttccgccctcaaatttaagatacggcg
aaaagcaatgtcctatcactgataacacagccatagtccagatagtttgatcacttaaat
caaaaacaacttttgctacaaccataggaataaatgctttaaaagcatcgcaaacgactg
ttagtactgcaagcttttttgccaaattcgggtttgaacttttaagaactcttaaaacat
ttgtggctccgatgctgcagcttccttctttagttatattaactttaccgaaaattctac
ccaaaatcaaaccaaaaggtatcgcaccaataagataagccaacacataagcaacaatat
tttcgttcattttactcctttaactcttccataaaacagatactttttcatttaaaatat
cactcttttttgggcgcagtattttttcatctatctgtaaattcgcaatatcaaaactct
cttttagttctgatattttggtttcataactactttgcaactcattaatttcattcaaaa
tactctgcatagtctctttagatgcatacatatcatcgtgttttgaaaaaacgtcagtag
ctttttttgtactgctcaagatttttgtgctacttaatctctttctaaaaacagcagaca
aaactccgcttattatctcgatagctgcaaatataccgcttttatttgctatatttttct
tcttttctaaactatttttagcatttaataatcttttttccaaaatgcttttctcttttt
caaatttattcataagcaaagttttttgttcttttaaaagttcgtccgctctgagcttta
ctcttaaaacaaactgatctttgctctcatttaaatttgaaactatatcaaatgctttat
atagcactattttttcattagtatataaaaactcggtaaatgattttacaaattcattta
aattttttgcatttaaaatagatcttggggcatctaaaagctctatattttcatattttt
cacagctgaaatttgagaccgaaatttcttcagcattgctccagtctagctcatcgctat
ctgcttttaaacaaaaaattctatcttttataagctcgtcatcactgctaataaatctca
cttttgccgtgccgagcagatgacaaaaaagcttatttgagttgccatattcataaattt
gaactatatctggatttaatatagcgcttgaattaagcattatagatgatccatttttaa
tctcaaaatgcttcataagatttgaaatatcatttttatttaatggaccttttaaatagc
taagcgcccatctagtagttatgatctgtaaatttgtatcgtggatattttttactaaaa
actggcgcttttttaaatttgaaagagtatttagaatctctttatcgctagttttaccaa
ctccgctaagtccgctaatcacattttgtttatcttgagctgtttgtaatcttcctataa
accacgttcctatattactaagtcctttgtaatctatatctactggattttgcgtagata
aaacaacacaaattccaaaagctcttgcttgttttaacaaagtaagcatagctagtttgc
taggaggatttgagcttggaggaaaatatccaaatatttcatccatatatagcactactc
taggtttatgcgttccttctaaacctctcatccaagaaaccatctcatttaataaaatag
ttacgaaaaacattctactagcatcgtctaaatgggatattgtaaatatatttgatcttg
gcttgccattttcaaaaagcatatttgagatatctaatttctctccgctacaccaaagag
aaaaatcaggactagctacaagcgcatttattttcatagctaagtcggctcttttatcgg
ccggataaaaactctctacatcaaaaacacctatttttttaaatttaggatttatgatat
cttctatcaactgagctatgctaagatctttttttgcactaaatctattaaaaaatatat
tttgtaaaataagcatctcgggcgaactaaaatcatcatttttaacacccactaaagata
aaatagaaccacaaattccgataatatagctatttaaactctcaaaatcatcaaatttag
gtgcgttaaaatcactaagcagactaactccaagacccgcattgctttttggagtaaata
tcttaaaaactgagctatttttaaattttttaactctttcaaaattctcaaaactactct
caagaccagctttatactgctcataaacgctacttccgacgtttttatctgcacaaactt
ctataaactcgtcttcgctgctaagtgctaagcataaattcgtcatatcgccttttgggt
ctattattatagttggaatttgatttaatgaagcttcttctaacagacttataccaagac
ctgttttaccacttccggtcattcctatgatagctgcgtgagtaagaagatctttactat
cataaatatatggcgtattttcactaagtcctagataaaattcgccactttcaggcattt
tcatctataaagttctactttttgttgcaattcatctagcgtatctttaactcttaactt
agaaaattcaactattttttccgtgatagattgaggttttactatttcacaacagtaacg
catagagccttgataattcaatgcaactactaaattcaactctaaataaacatcgataac
ttctttagttcttggcatagttaaactaaacttagccataagctcctcgccgcttttaaa
tccaccgttttggatgcttaccacgcctattccgccttgagaaatatcgtataatttacc
ctctatacttactccgaatttatttgataatataacttttgtatgttgatttggatgtac
tctgggaaattttctttggtttgcaaacatattttccattcgtacaaagttatttaataa
aacagtattattagataaatttatacttaatatatcagctttaacgttgcttactaagtt
atcgccttttagtatgtatgcattttcttcttctttcatagccaaaatctgcatcaaatt
caccttaaaaagcactttatcatcttctatgctagctattttagcatcgcagctgacatt
tacgccatagtataaatttaaaaatcttaagcttgagtttgaacgcaaagccgctctaaa
ctcgtctattatatcgccaaataacataaatccgccactagttccaaatttaaaactctg
agggcttgaaattttcgttttagcttctgttttcattaaaacttgagtaaaagcatctat
cgcattttctagatatattatataaattgtactgtttaaatctgattttgaaatataaat
actaaaacgatgtaaaagatgaaataaaactttcaaaataaaataattagcataagtttc
atcgttaccaaaacatttgtttatctgttttaatgaggcttctttatctaaatttgtctt
aaaaatcgcatcaaaaatcaattctaaagtatcatctaaatcataaggatcaatctgttt
ttgcgactcttttgcaagatttttaccgtattttttgtagtcttgctctaatccttgcaa
aatccccatacactcagatataagcacatcttgcccttcataaatcactatttttcctta
aaatttagttgaatttaattatagcataaaaatatttaaatttggttgttattttgatgg
cttattttccgccgaatcttaacaaagcagaaccccatgtaaaaccgccgccaaatgcgt
ctaaaaggattaaactaccttgtttaagacgcccgtcttcataagcatcattcatagcca
taggtatggaagccgagctagtgttaccataatccacaacagttacaacgcactgctcat
ctgtgaaatccaaacgctgttttactgcttctataattcttaaatttgcttgatgcggta
tgaaaagatcgatatctttgctgctgacactgtttttttctaaaatatcaacaacatctt
tagctagcgtattaacagctattttaaagacctcattaccagacatatgtaaaaaattta
gctttttatcgatagtatctttgttggctggatgaacaatgccgcaaccaggagttatta
ataaatttcctttgctaccgtcgcttgatgtatgaacatctattatataattatcatccg
aagagctaactatagccgcgcctgctccatcgccaaataaaacacaagtgcttctatctt
gccaattaataattgagcttaatttttctgctcctattataagaacatttttcttagctc
cactctcaacgagagattttgcaatctctaaaagatagataaatccggtacaagcggcac
ttatatcaaaagcagttacatcaaacaaacctaaatttgaagccactttacaagcagtag
agggcatacaaaaataatcaggcgtaatagtcgcgcagataaccgcatctatatcatttt
tgtctataccggctctttgtatggccatcagagccgctttatatgctagatcactagtga
cttcattttttgctaaatgcctagtttttatacctgttcgtttgactatccattcatcac
tagtatcaaccattttttcaaggtcaaaattagttaaaatatcttttggaatataagctc
caactgaaattatcgatgcttttttcatttatttgctacctaacaaagtgcgaaagctca
tcttctataactctatttatgtctgattcagcaaattttagagcttggaaaatagcattt
ttaacggcttttggactacttttaccatgacttataataacacaatctttaacccctaaa
agcggagctcctccgtactcgtcatagtctatttgaatctttaaagccttaaaaactctt
ttcataagcaaagcaccaacagtagcaaaaggtgacttcttaacactttcttttatgatt
tttgatatagcgctagctacgccttcactagttttaagtaagatatttccgacaaatccg
tcacaaataataacatcaacacttccatcaaaaatctgatttccttcaacatttccgata
aaactatcgagttttgacatcatttcaaatgcttcttttgtgacttcatttcctttacaa
tcctcttcgccattacttaaaagccctactttcgggttttttactctcattatttgtttg
gcgtaagattctcccattatggcaaactgaaatagatgttctgctttacaatcaacattt
gcaccgacatcaagaacaagtgtttttttatttaaagaagtaggcataagtgtggctata
gcaggtcttgcaacgttttttaatctaccgattcttaaagttgctaaactcatagtagct
ccactatgtcctgctgaaactatagctttgcattcgccgttttttacaagctcaattgct
ttaaaaatactgctttccttgcgcttaagtgcatcagtagcactctcgcccatagaaaat
acttcgctagactcgatataagttacaaatcttgcgtaatcttcaggtataaggggtttg
atcttttgtatatcacctactaaaacagcattaaaacttctatgttttaaagcgtcgagt
acaccagttattataggttctggaccaaaatccccgcccatagcgtctattgctatacta
atcattgttgtatatcaatactcgccggttgttttatttatacgatgtggcatcttccaa
ctaccgtctttatcttttacaggcataggaagagttactttatagtgagttctgcgtttt
gcagcgcgtgtgtggctcactctacgtttaggtactgccattttattctccttttaaaat
tttacattcatcacagtaaaaatatccgcttttataagcttctatttcgctttcaaaaat
ttcatcgatgtcaatctcgccatcataaaattcaatagtatcacttaaatcgttttctaa
atctttataaataccgttacttaaagataattttacatcctcattcaaatttaaaatcat
atctttaccgcatctatcacaataataatttaaatttccagatatcacagcaatacactc
tactatttttggattaattttttttaaatttccattaaattttaatccattaataactat
ttcaaatggaacaagcaaagatgttattttatcaaatggtattttcaaatttatcttctt
agtttagcaaatttctctttttgcaaagaaaaacgctatttctgtctttgcattttctaa
actatcgcttccatgaacagcatttgcatcaatgctctcagcaaaatctgctcttatggt
accggctgcagcttcttttggatttgttgcacccataagctcacgatttttaacaactgc
attatcaccctcaagcaccattactacgacaggtccgcttgtcataaactctactaattc
tccataaaatggtctagcggcatgaacttcatagaattttttagcatcttctacgctaag
ttgaagtttttttgcggctgctattcttaatccgttgctttcaaatctatcgattatttt
tcctacaacgcctttttttacggcatcaggctttattatagataaagtttgttccatgaa
atctcctttaatgatggttgaaatttttacaaaattgcgattatatcaaaaataaactta
aaaaaatagtaagccacataaaagtggctttaaattattatcataatacaggagtagcgg
catttcttacatcagcggttatttcgcttctgcttggctggccagagataacctcactcc
atacaatacagccgtcagtaggacaggcttctgcgcaagccggagaatcattgtgtccta
cacactctacacatttatcggcatatacatagtacgcatcttcgcctgttggattatcgc
tatcatcaactatggcgctaactggacactcatcaatgcatgaaccgcaacttatacagg
tatctgtaattctaactgccattatatctccttaaatttagatttattttataagattat
caaaatttgactaaaatatgacttaagaaattatatataagtatattatattttaataca
tataaatataacaaaatagctataaattgcagcctaatttactggatttcatttactata
tcaagtacagatttttgtagctttttatcttttatatctattctaaaataaattttagct
agttttaaatcgctatttttgatctgaacactatcaccaaacgatgtgaatctcagcctt
tttggatctataccgttcccaatcagcatagtaagtacattatacgctctatctgctgct
aacttgtaatcttttgcgtattcattataatcatcggcatatccccttatctctacggaa
acagattctggaactttatttattatcatagaaattatttttacaaaatttatcatatct
ggattataaatttcagcactcataggatcaaatttgattcctgcaggcagatctatagca
acttgattttcagcttgatcaagcgcaactctatagcgttcgttatttgtattttgcttg
accgaagtgctgtcgctattttgcatagcgataccaggaccatcaaattgtttctcgctt
ttagcgtttttagaactttgtttgacaccttttgaatcaggaaaatcaaatatttttata
atttcggtttttaaagcttcaacttttgcggtatttactgcagatatcgcatataaagct
ataaataaagcaagcaataaagataaaaagtctgcatacggaacagcccatttttcaccc
gctgggcactcttgctgttttttcttttttgccattttgtaccttagttaaattgagaca
ctctaggctcatttttatctaaaaagttaaataattttgactctaagcttctaggatttg
cgccctcggctatacctactagggcttctattatcatagttttttctttaattatatctt
ttgcgtttccaagtattttttgaccccatggtccaaaaaacgcatatgcacccataatac
cagtaacagtcgcggtaaatgctcctgctatacctgctgccatagctgctggatcatcta
gcaattgaagagctaacataagacccataactgctccaactagaccaaatgtagggcaac
tttcaccggtttttatccaaaaatgtgcacattcatgatagtactcttcagtagtctcta
tggcaagttcaagattttctttaacctcatctataggttgaccatcaactaacatactaa
gtcccgttttcaaaaactcatcgtctatagaagatgctttttgttcaagagacaaaatac
cgtttttacgggccaaagtactatactctaccatctcggctatacgctttgacatatcta
cgccagagcccttaaatgctactttaagctctttaaatgcagctttaacatattttttat
ttgtagccgtaacagctgaaaacatggctgtagggataactatcaaaactgagctaatat
gcaatacatgaagcggattaccaccttctaaaatatcacccacagatatactagttatag
ctagcaccataccgaatatcgttgataaatccataaattctccgcctattagaattaaaa
attattgcataaattagcaaaaaaataacttaatgtaaaaaaatcttactttaaatcacc
ccaatttttcgccataccccaatttgcaaccaaaggcacattgagagcaactactgtttg
cataagctcttgcacgtttttagcaaagctaggtgctatttcatctcgcacctcgaatat
aagctcatcgtggatctgtaaaagcatttttgcatcatcatttaagagatcttttacttt
tatcatagcaatttttattatatcggctgcactgccttgaaatttagtatttacagcttc
tctctcaaacatcgcaagttgcataggagtagcaccgccaaagtcaaaatacctctttcg
cccaatcaatgtttctacaaagccgtcatttttggctctattttttatactatctaaaaa
atcttttatagtcgaaaatgccttaaaatagcgatcaatatactcttttgcgctcttttt
atcgatgctgagctcattgctcaatttatttgatcccattccgtaaatcaatccgaaatt
tatggattttgctatggctcgattttgcgtattactttctccaaatatgcttatagcagt
tcttgcatgtatgtcatctccatttttaaaagcttctataagcgcaggatcgcaactaaa
atgcgctaaaagtctaagctctatctgagagtagtcaagagatatcaaactataaccgtc
ttttggctcaaaaacagccctcatatcttttgccaaatttccgcgagcaggtatattttg
taaatttggatttttactcgagagtcttcctgtggctgttccggtttgaataaaatttgt
ataaactctatgattctcatcttttatggctaagtttaaaagcggctcacaatatgtact
ttgaagtttatataactctctatactccagtattttttctatagatggatgtaaatctaa
aagctcactaagtacgctttcatcggtgctataacctgtttttgtcttttttttcgcagg
aagttttagataatcgaacaaaacagaacctagctgtttacttgagtttatattaaatct
ctgctcgcaaagctcataaatttcagttgtcaaagctcgcaaagcagagtcatttcgcag
tataagcgctcttaatttttctaaatttaatcttatgccgttactttccatatcaaaaag
tgttaatataaaaggaaattcaacgttttttgctatatttagcatgctttcttctaattt
atttgtgaaagttttataaaatttaagtgttatccacgcatcttcgctagcgtattttga
agcactttgtagatcgacactagaaaaatcctcgcctttttttactacactttcaaattt
aatggtttcataattataaagcttcttggccaaattatccatgccgacgctgctgcttgg
atcatctaaccacgctaatatcattgtatcggagtaatttttaggaggctcgataccaaa
gttatttgctactattctaaaatcgtattttaaattctgtcctattacaaaacctttgta
aatttgagatatcgcccattttgcactgttcatactaatctgagattcgactccaagata
gctatgagctaaaggcacgtaatagctggtttgctcattaaaacaaaagctaaaaccgac
tattttagctattttggcatctgttgaagtagtttccgtatcaaaactaatcataatttc
gctattcatatcttctaaaagccttataagctcactttcatccgttaaaagtaccggagt
aaaactcaaaattttatcttcatcgctagattttaaggttgccaaaagacgactaagcga
atagtcttttaacgtatcaatgacttttagcaaaggattagacgtcggaaaaatagcatt
ttgaagatttggcgtttcaagttcatcatataaagtcgctagacgttttgaaataaaagc
gttctctttgctttcaaaaagcatatttttcgttctctcatttcttacttgacttaaatt
ttcatatagattttctatgcttccaaactcatcaagaagttttttcgcacctttttctcc
gatacctttaacccctgggatattatccgcgctatcaccgcacaatgctaaaaaatctct
tatctgctcaggataaactccgtatttttcataacaaccatcacgattataaagctcttt
ttttgcaggactaaatatacttactctatcatctatcaattggtaaagatctttatcgtg
agttactattcttatttctagatcttgatctttgctattttttataaaactagctatgat
gtcatccgcctcataaccttctactctaaggctacaaagccccattttttctatcatatc
tatacatactggaagctgatcttttagctcttgaggagggctaactcggtttgctttgta
gttaggatcaatctgacttctaaaagtttttccaccactatctaaagcaaaaactatata
atcactcggaaaatcttgcttaagattatagataaaatttgcaaatccatgcaccattcc
gcttggtttaccgctctgacttttaagaccgctcattgcgtaataaagtctgaaaaaaaa
tccaaaagtatcaattatcgtcaagctcttcatgttttctcctaaatttatcgcatattt
tgcacagacccgttctttttgccatatttttgaaacttagcaacacaaacagtccaaaat
aagcccccaaaatatcttctaaaaagctaataactatattgctaaatggagcatcgagtc
tattcatctctaaaaatgccgataaaatcagcaccaaaataaaaaatatatactttttat
atctatctatatcccaccaaaatccgataataaatccaggaaccgaacatataaaagcat
gtaaagtacagacaaaaataagtaaaattatagccatatcacaccaagaacttactcgca
acgcttattattgcggtatttgatttaaggatatttggacattttagacaataccgattt
aaaaacttaactctttcttgtgcgctaaaaccgccctcgcttcctacaaatagcacttcg
cttccattagcattatctaggctgtctcctccaaaatctatcaaactcacgtttttatgt
acttttaaaaactcatctatatctgcaaaaatttcaaattctataatggagtttctgccg
cattgctgcgacgatcctatcaaaatcctacgaaatctatcaaaatcaagctttatattt
ctttgagaaaaatcagtatatacaaatataattttcttcactccgagctcatttaaacta
ggtagagtcttttctatgacgctaggatcgactacggcccaagctaaaaccagatcacta
tcaagacttttcgtaagagatttaaatacaagctcgcaagtggcttttcgttcaaattta
ataatttcataaatataactataaccgtcttttaaatttcttatatcaattctatcgcct
acgttttgacgccttgcttttaggtgattaaaactatcgccttttatctctaaaatttca
tttttagcattttcatcatatagaaatttcaaaatactactccaacgacggttgctaaaa
caaccaaaattatctcacaaactattttaaatatcataaatttcttaaatttggagaatt
cttttgtgatgcgaactcgttttaatctcttaaatccggcagccccaaaaggtatcaaag
ctatccagcacactatcataaaaactacgctaaaactaatactaaaatgtaaaatagcta
aatttaatacgcccgtaaaaaatataaaagccaaaaaaacataataggtaggcaaaaaat
acataagtctttttatatacgaaaacttagatgtatcgcctacaaaaaccaaaacgatat
gcaaaattaaaagccctagcaatatcttaataaaactaagatgcagccacgtactcattt
cataagtttctcccatatttgcctactctgctactggcgctggcgggaaatctttatcta
tatttatattcgcgtcactttttgctataggcacatctggaggcggagtttcagaaacta
cattctgaaccggtttttgctcctcgtttgagcagcccgataaaaacaggataaaagccg
caaatagccatacaaacttcatcagcactcctttggatttataaatttaataccgttttt
taacttatcgtaaaacatcgcgtctttccactcttctataataccttggctaaatactat
atcttctaaatttattatacccatatttggattataagcatcttcataaaaacactgagc
atatccgctagccgtttcatgaacgataatgctatgaagtttcacttctctctcgccatt
tctcatcacagtaagtcctaaaagcctatctataagcacgaaaaatactctgctaaactg
ctcggcgcttggattataaggaagctctatccaccttttagaatacttttttatatcatt
tttatactcaatgtcatcttttgaatatagagttgtggtatgatcaaaactgtcgattat
agttttaattccttgtttcatcaaaccaaaatcatacaccatttctgcattatcaagata
atttgagcttaacattacctcacatttataactatgaccatgcagactttcgcgacatct
tttagagctgcaaaaccttactatatgggcattttcatagtcatacatttttctaataat
catagttgctcactgtttttgcttatattttacctaatctttcattaacttaagatataa
tcgtacaaattttatataaatatcaggagctttaatatgaataattttagttttgagtgt
cctacaaagatagtttttgggaaagacacgatacctaagctttcaaatttattgcctgag
aatttaaagatactaattattttcggtggtggaagcgtaagaaaaaacggtatatatgaa
caagtaaaaaatgctctaaataaacataacgtaagcgagttttgggggatagagccaaat
cctaaactcgaaacttgtttaaaagctgtaaatttaataaagcgtgatggtatagatttc
ttacttagcgttggaggcggaagtgttttggacgccactaaatttatagccgctgcggct
aaatttgatggagatccttgggatatagtaagcaaaagagcatatttcgataaagcctta
ccgcttggctgcgtgatgagcttaccggctactggaagcgagatgaactgcgtttcagtt
atatccaatgatagtttaaagataaaaagaagctttagaaacgagcttttatatcctaag
tttagcatcatagatccaaaaacaacttttagccttccgctagcccaaattcaaaacggt
atagttgatactttcgtacatatactagaacagtatgcaactgtggatctaaataccgat
gtacaagacggtttttgttttgcggtgataaaaaccgtgataaaaaacgcaaaaatcacc
ataaacgatccgcaaagctatgacgcaagagcgaatttatgctgggcggcgacttgcgca
ctaaatggctggtgtagtgtaggatgtactagcgactggtcaagtcacgccataggtcat
gagctaagtgcggtttatggtttggatcacggacttagtttagctgtcgttacaactaga
cttttaagatataatctcgagtttaaaaaagctaaattagccaaaatgggacgcgaagtt
tttgggctggatggagatgagataagcgtggcaaaaagctgcatagacgagatcgaaaac
ttttttaaaagcaccggaatagctactactttaactgaactcggtatggataaagcatgc
gttgcaaatttaataagcgaacgttttaagcaaagaaatttaatcgtcggagagcatggc
aatatcgactacagagccgcaaaacagatacttttggagtgttaagcttactttgataag
ataaatatcgccacttgcaaagaaactctaaaaagacaaagcctatttcgttagctaatt
acacgccttctttgtcgttccataagcgcacatggagtctgtcggagtaattaaagccgt
ttttaatacaaaactcagctactctcttagcgtttttacttagttcggatatattttttc
ctaaaggcatacaccaaacttcgccgttttgtagctctaatatctcgtttatctcgccaa
gctcacttctacaaatcacaaatttataaaacgcatctgcgttagcaaagatagcttgta
aggctttttggtttattcttttagattttggctcgccgcttattgccaacttcacgctta
ctgcgaatttacactttttatacactttaaatttatcaaaatcaacaaaaatgctgccgt
ttgtttcaaaatgcacttcgtaattttgctcaaaacaccactgtataaatttgatcagat
cttcatctttataccaaagtagcggctcaccgccagttattacgatgagtggtttaaact
ccgtttcttttactaaatttacaagagcttcaaaatcaaatttattatgctcaaaatgct
ctgtctgcactgctttgatcgtatcgcacccaactaatatctcgcctgtttttggggatt
ttattttgacgccaaaacctttacaagaaaggttgcatcccccaaggcggataaaaagcg
agtagcgaccactaaatttaccttcaccttgaacgctggtaaaatactcgactacattta
ccatcagccgcctgtttggtaaaatgcacggctagatatctcacctttaccgtcattttc
ccatttgtttttttcaggtttatcagccaaaacttgatttaaaatttcacaagctttttt
tatatcccccgctctcattgcttctcttatactttttccgtcttcatagtacaagcacgg
tatcaaaagcccttcggcactgagtcttaggcgattacaagtagaacaaaaatcatgttt
atgcgggtctattataccgaatttataaccgtcttcaagttcaaaaagactcgatgggct
atttggactttttgttatctcttttatattgtactttttagaaataatgtctagaatttg
atctttattaagcccttgtaactcgctagaggcgtgagaattttccataaattcgatata
gcggatctgagcgcctttttcttttgcaaagtccataagatatatcaattcattgtcatt
tacgctttttaaagcaacggtatttatctttacaccgaatcctaaattgcatgctgtttc
aatgccttctataacattatcaagaacatcttttctagcaataaaatgggcttttgtttt
atctaacgtatctaaagatatatttatacgcttaagtccggcgtcttttagagcttgtgc
tttttttgctaaaaaataaccgtttgtagtcatcgctagatcaagtcctgatttatagcc
gtttatcatggctacaaagttttcaactccttttcttacaagaggttccccgcctgtaag
cctgatctttttaacgccgttatcaagacatatttttataaactcaaacatctcctcata
gctcaaaacattactgtgaccagcgtctttaaaaggctcatctggcatacagtatctaca
gcgaaaattacacctctcagtcactgaaactcttaaataatcaacaactcttccatagct
atctatcagcattaaatcaccttatgaaattttaaaaccattatcaccctacctacacta
agtctcaaatctctagcaatgttttctatgctttttcctgagctatatagctggataatt
ctattttcatcattatcatcaaaacccggaggagtaattttgcttatagtttttgttcgc
tcttctagattatatattctattttgttgatcattttgaaaatcatcaatgactttttct
atactttttacactctctaacatgggaatgactttggcatttatgccgtctgtgatttta
gcatctatttgatcatatatatcttttaaatttatatcgttttgcattactatgggttga
tttaactgctcgtttagctgtttttttaactgataattttcttttattaaaccctctaaa
acaagttcgaatttagcaaatttactatttgactgagcatctcttgaataaataagccca
aacaaaactaaaaaaagcagtccaaaaccaacatagataaaaatttcgctactcattacc
tttttgtttccttatctctaatctctcactctcggctacataagacgaccactctttttc
atcgcttcttgctattcttactatttttgcggttttgcagtctactgctttgaaatagag
caaaatctctcttttgatgaaaagaggcaatgaaattttagcaaaataaataacatcttt
ttccaaacaatcctcatcaaaactaaatccttcaaagcctattttgtctgttattttcat
atgttttaaaggctttggcggagttttttcattttttattaaatttgaaagctcatctac
ttttttgtaaagctcaactaaaagcttcaaagtgagaggatctgaattttcactctctcc
tcttgctttttcgtggcttagccattcatcaatatttgatctgctctcattaaattcaag
ttcaaatttgaaatccacatcttcttcaaagctaactgcgaccttagagtctataagtct
gaaatctaccataaatccacccacacaaatagtaaaaacataatgcctaaatagccattt
aatgtaaaaaatgccttgtcaatttttttaaaatcagccctgactattgtatgctcttta
taaagtactaaagcgcataaaatgacacctaaaaaaccaaaaaaacttagtcctgcagca
cctgcaaaaagtagccaaaaaacaacggctaaagagtgaaataaagccgagataaacata
gctgatttttctccgtagatagcaggaatgctataaagtccgacttttttatcgtactgt
atatcttgtaaagagtataaaatatcaaatcctccgacccaaaaaattacacccaaacaa
agaagtatagaccaaagaggaatgtttccgctaacagctatagctccggctataacagac
aatccaagacaaaatcctaaaacaacgtgagccaaactagaaaatctcttaaaataagag
tatccgccaagaactattaaaaataaaaaactcaaccaaaatgcaagtgaatttataaaa
tacgccacgacgataaaaataataccgtttacgattataaataagagaagatttttgcgc
cctattctaccatctacgctcgggcgagaagcacatcttggatttggtctgtctatatcc
tcatcaaggtagcgattaaatgccatagcataatttctagcgctaactgcacataaaata
ccgaggattaaaagcggaattccaaaccacatagaaccgctttcaagtttactagctgtt
atcatagcagaaaacaaaaacggtagtgcaaaaactgaatgtttgaaaactatcagttcg
tttatatcttttaaaatttgagtaaatttagccataatcttcctttaaactacttatttt
atctaattttttataaatttagcttttttttgataaaatcgcactaaaaaagggtgagaa
tgttttacgaatttgctcttatcggaacaacggcgagcggaaaaagcagcttttctatag
agttagcaaaagaaatcgaagctgttattttgagtcttgattcgctttgtttatacaaaa
acatagatatagcaagcgcaaaaccaaacaaaaacgagttaagcatcataaagcattttg
ggataaatttagtatatccagatagccatttttgtgttggggattttataaaagagtatc
ataaagcaaaggaatttgcaatatcaaaaaattgtccgcttatcataactggtggtagcg
ggttttatctcaaatctatgttaaaaggacttagtccaaaacttgaaaagataaagatag
aacttaacaatgacgaaatttggagcatcgcagagaagatcgatccaaatttcacatcta
aatttagcaaaaatgacgaatttagacttcataaatggtatcaaatttataaattaacaa
acgaaattccaactaattggttagtcaaaaacacctctgccccaactatacaaaacttaa
aaatatacgaactaaactgggataaagaagagttaaaaaatcgcataaaaaacagaacga
aaattatgttaaactcaggtcttatagatgaagccaaaaaactttttaccacctacccaa
aagatatcaaagcactaaaatccataggtcttaaagagtgcggcgaatattttgaagcaa
aattaggagatataaaaagcaaagaggctattttaaatttagaaaatctcatatcgatcc
atactattcaattagctaaaaaacaacgaacgttcaactcaggagcatttaaagatagga
ttatattagatacaaaaagccttaaagtcaaacattttttagataaatatttaaatttat
aagcctataagctttttttgctgctcacaaagacttttccaaggagagtcgaaattcgag
tttagacactcgcttatatacggttttgcggagtcaaaatcatttaaatttatataaatt
tctgctacttgatataatgctcttaaacgagtatctggtttcaaacgtatatcaagaagc
tttcttgcgctcataagagcatcttcaaatttagaaatttttaccaaagcagaaatatat
ataaaatcaatatcggggctaaacgtatttatatttagctttgtttgcatatcgatagtc
ttttttgaataattaaatgccgcactatcaaaacctttttcatatgcatattttgccgca
gcgtcatatacctcaacaagttttaaatcatttccccttaaactctcaagcgcatttata
ctagaaattgcctcttcaaatctatttaatttcaacaaagagtaaaatctgtaaaaaata
gattcagtagggtctgaatacggcacgctagccgccaaactaagagcttcgtcgctagct
ctaatcacctcttcatatctgccaagccggtataaaaccttacttaaatttgcaaaccat
tgaactctgttgtttaaatccggatcttttatatgcgaaacagaaagattaaaagcatct
tcaaatttaccggttctatcatagcagttaaataacttaaatttatcttttatatcattt
tgtatagagtagttgcttactagcttgacaactgttctgcagtctccgctctgatttgac
gagttggctaaaaccactgctgatttatttaatatatccaaagtagcagtgtcatttaaa
tctctgatttttgtcgtatagtttaaaactttttgatattttttctcatcaaaatttagt
tttacttcttctttaagtgctcttttacctatatctagacccttatatttatccattaaa
ctctgataatactcatgcttttcttcgcttgttttatcgttaaattcaaaaaacagtctg
tcgattccggctgaaatttcaggcatatattcactagtgctaaactctttttgatatctt
tttagatactcataagcctcttttggatgatctgtttttgtaagagttatggccaaattt
ctaagcgaaggctcataaaaattatcggttctatttgatccttcaaatattattttataa
atttcagaagctatatcgtacatctctttatctctaaactcaccggcaatttgcatagcg
gcgtctctatcttctaaaataaagtttttgtttgcatttataactttttgcatataatct
ttagcttcatcaaatttaagagccgataaactaactttagcaagtttaaaagcggctctg
ctggctatatttatatcgtttgaagagtataaaacatcttcataaagcctgatagcgtct
tctgtttttccctttgtaaatagatcatcggcgtatgacagtatcgccattttggtaaaa
tgagagtctggatgctcagtcatcagtatatccaaagagtagtttgcatcgctcgccata
tcgcttgtgagatatgcgttcataagcatatacaaaacttctggatagtttctatctgat
ccataacttttcatccattttttagctgcgtctattatttgattgctaaatttttcagca
gacttatagtcgtttactcttttagaaagtttgtcaagcgaacgtatataatagagccaa
aactcgcttttaaatatactattaggatgcaagcttaaagcttttgtagcgtctcttaaa
gcatcactatatccgccttgctcatagctttttttaatagaaagatatacgcctacatca
ccgttttcttcataagtaagaggttctttgttaagatctaaagcgcctatagacggtctt
agaacatttggatattttatcggaaaatttataccgtcgctatctaagtttgagtattca
ttaattctattatccattatcaaagtaaaatgcctagaactagttgcgggcttagatatc
acatcttcgtaatcaaacaaagctctactagaatcgattaatttcgagtttagcttagga
actatagtaacgataaatccatctttgctcggctcaaaactaactttcataaacggcaaa
tcctgatcttctatatcaccgctcatcttagcattgactttacatatataagtcgtacct
ttttggttggtatttttcagacatacgatatcagaaatatcttctaaatgtgctatatag
tagtcgttgcccatatcttttccgctatttacgctaagagtaaagccaaacatattaata
acgatcaaatttattaaaattatatatttcattaaaaagattataacataaaaatttaaa
aataaagatttgcgccatcaagcttacatcttggatttatcgacatatcaagaggctttg
tgaagcatttatttttatatttacaaactcctgcgcgtgctatcatagcagcattatcac
tacaaaacttaagcggagcaaacattaaatttgagccgaatttctcgcaaatttgctcca
aatttgatctcaaaacttgatttgcacttcctccgcctatagcaccgaagtttttaaatt
tatactcactaaaaatcttttctaacttatctgttatgtgagaaatagcagtatactgaa
aacttgaagctatatcgcttttgtcttgaagactcaaactctcaaatttagagatctgcg
ttctaacttgatttttaagccccgaaaaactgtattccaaccttttatcatgttttaatg
gaaccgtaaaattaaatcgattcttatctccgctcaaagctaatttttctataatggctc
cgcccggatatcctaaatccatcattttagctactttatcaaaactctctccgaaactat
cgtcgctagttgtggctatcaactttatgtaaccgctttcatcgatattcaaaaccatag
tatgtccaccgctcaccaaaagtacgccaaggggcaaaacaacatttttatctaaaaaca
gagagtagatatgacctatgagatgatttactcctattaacggaatacctaaagccaagc
ttaaagctcttgccgcactcacgccgcttatcaaactcacgctaagtccaggctcgtttg
taacagcaacggcttttatggatgtaaaaaattcctttacatcttctattaaatttggaa
tagcggcggtatgaagcctagcggcaagttctggaactacgcctccgaatttagaatgct
cgttttcttgagtaatttttttatatttttttaactcaaagttatctatatccataagag
ctatggagctatcatcgcaactgctttctatacctaagatcatagtccggccacatctac
aaatgtaaaagcctctaaagacgcgaattctactaaaaacatacctataaatttatcttg
ctcgccgtctttttgctcatataactcaactctaaaagtttttccttttttatctataga
atagtttcttttgatattttttttatgtatagaaatacttgactcatctataggttgact
tccgtatcctataaaatttactctaattccatcttgtttgatgatttttacactattttc
tacatttatttttgagcctaaacttatctctttagtctcattgccgtctatctcgactcc
aactttatttatactgcttgaatacttaaaatactcgggtactaattttgttaaaactct
atttccataatgcacgctatagccatctttatctttgacaagagcagttagaggattgct
cgcgttgtactcaagcgcgatatttttaggtataggaacgtagcctattctagctcttgg
atgatctaaacttaagaaaaatttattatcaaataaaactatctcgatctccttttctat
agcgtttttaacccctcttggagtaagatcaaaatttctctcaaactcgattccggcgac
ttttaaatactcttctatagccaaaagatgataataggctctctcatggctaggcaaaga
tttgctagtttcgtttgcaaatgcggctttaccttttttaatggcaaagtaagtgagaga
ttttagcatctctttatcgccttttgcagtttgcgtatttctaatataatatttatgctg
atctttaagagctttttcattgattttagatacaactctagaggcgatctcttctaaatt
cccgtatggtacgccgtctaaactaacttgatctataatagagctattgccccatcttct
tggattttccatatcgtttatatatgttggtctataaaatccgcttccatcgtgtaaatt
tagtatcaaagagacgttttgatctactattaaatcttttatgccttgtacactttttaa
atcaggatcattactgcttatataatcaaattttctattcatatctccataaattccacg
atctctttttataatactagcgaaattcaaattcggaactacccaaaccgaaccttttgt
aatattataatcagtagccaacaaactagctgccaaaaaacctcccggctcatcgccttg
tataccgcctatgacaagaaccgtattgttatcgtcataaccttttttgataaaagaata
ctcaagatcctctgctaaaagagcatttaaaaagcccaacgccacaataaaactaattaa
tctgtacatgccacggttcaaatctaactccatctaaattttttttcgtatatcttatag
atacgtactctaactcaataagctttttaaattcatctgtttttataaactcctcggtga
aattaagcgcaccaaaaccgtgttttccaacatcaaaatcaccaatactatggtaactat
gagcaggaggagctagcgaaaaactagcttttgatatattataactgctattttttatct
tattcatatataaatacatctgttttggcacacttcttacgccgcttgtgagaaatagcg
tatctccaacatctttaacaagtctagtatatacatcataaggcaatcctttaaatagat
aatgacctgttctaggtattttaacgatatcttttttatttatagcactagttaatctat
cgcaagttttcctaccgtaaaaaccatattttttaggatcctcactaaacataaagtcca
taaaatttatttgagctgtattaaatgcaccgatttttgaatttctagctatttttaata
cctcatcaaaactaattatattaaaatacccaaatcctatatgagactgcacggctttta
atttactaaaagtactatcaaaaagcgacttatcgtctatataaaaatcactactaccaa
acgccgtgctaggaaacgcacatgctcctaaaagtcctaaactattttttataaatttac
gtctatccatatgttaatatccatcatatccatcaaatttatctgtttttggaagcacta
agtttaaaatcacgcccataattgcaccaagccctattccgctaaaactagccgcaccga
aatcaaacaccattcctcctatagcaaaaactaatatcaaagatactattatcatatttc
taggatctgccaaatctactttatgcttgataagagtttccattcccacgcttgctataa
taccgaataaaagcaccattataccgcctataacagcagcgggaatagtcgctataaacg
cgcctaatttgcccacaaaagccaaaagtatagccgttatagcagtccaagtcataatac
ctggattaaatgcttttgtgagtcgcacagctccggttacttctgaataagtcgtattgg
gcggtcctccgaaaaatgcagctgcagatgtagctaaaccatctcctaaaagcgtatctt
taagcccgggatcttttataaaatcagttttcgtaacatttcctatggctaaaatatttc
ctatatgctctatggtgggagctatcgcgactggtatcatataaagtatcgcatttagct
caaaactaggagcggtaaaatttggcatagatatccaactagctttagctataggagaaa
aatcgacaactccgtaaataatagaaactacgtatcctacgcttattcctattattatag
gtataagtctgaaaatacctttagtaaatattatcgcaacgatggtagataaaagtgaaa
ttcctgctatgcttaaagcaatttcatttgaatagctagctccttttcccatagccatat
ctaccgcacttggagatagtatcaaacctatagttatgataaccgggccaactaccactg
gaggcaaaagtttatatataaatttttgacctttaaatctaactataaaactaagaacta
cataaaatagtccggcagcgactattccgcccatagtggctggtagtccccactcttgta
tactaaaagctataggcgctataaaagcaaaactcgaagctaaaaatatcggaactacac
gttttctagtgcaaatttgaaaaataagagtaccaataccggctgtaaatagcgcaacat
tcacatcaagtccggttaggatcggcataagtacgagagcgccaaaagctacaaataaaa
attgtacgccaaaaagtgcatcgctaactctgaaatgatagccgtcataaacgctactat
ttttcatttcgatcctttacaaaaccatctaaattcttttgatttttattatcttttatt
ttacaaatttcttcgtacgcaaagcagctcgttaaatgatcgttcatcatacctatagct
tgcataaatgaataaatcgtagttgatcctacaaatttaaatcctaatttttttaaatct
ttacttatcttatcagaaagcggagttgagaccggtaaatctgagatttttttccatcgt
ccgacaacaggtttataatcaacgtattcccatatcatttcatcaaagcttcctctagtt
ttttgaatttcaagaaaaatcaaagagttattaacggccgattcaagttttaatctattt
ctgataattccttgattttgcattagctcatcaattttatttttatcaaaaagtgctatt
ttagttggatcaaagccacaaaaagcttgtctatatgcttctcttttttttaaaaccgtg
atccaagaaagtcctgcttgcatggtttctaaagtcagcatttcaaataattttttgtca
tcatgaaccggtcgcccccactcataatcgtggtaatcgatatatatttggctatctcct
acccaaccgcaacgctctttcatcaacattaaaatcctttacaaaactctctgacttttt
tatctatctcaaaaacagtatcttcatcgtctattttaacgcttccaaatttatcaagcg
atttaaaaacagctctattgatatctaaaaacgaaatttcgttatttaaaaatttatata
ccatctcttcatttgccgcatttatgataacgcctaaatccggattatttaaaacatctt
tttttagagtaaatatagggtatttttttaaatttatagtattgaaactaatatttttta
agcttaaaatatcaataggttctaagatttctttctcttcaagacctattgcatgagcaa
tggctagtttcatatcggttcttgatatatgagcagtagtagaaccgtccataaaactta
taagagcatgaatacaagatgtacgctctataaaagcatctatatctttaataccgtata
aatgataagcttcaagcacttcaaatagcttgtttgccatagttgcactatctatagtta
tttttgctcccatgctccaatttggatgtttcagagcgcttttagcagttacaaactcaa
gttcgtttatgtgcatatcataaaatgcgccaccgctcgcagttataatcatttttttga
cagcaggtctatttttaagcaaaaatttaagcccaaaatgctcactatctataggattaa
tactttttgtgtctaaaaatttaccgcctgctactaaactctctttatttgccaaagcta
gcttaaatccaagtttttgagaaactaaactcggtctcaacccactaaaacccactaatg
agttgataacaacggtagaaccaaactcatcataacaagcttctaaaaatttatctatgc
catctttgctagtaaaaactctactatgctccacaagattttttaatttattatcttcta
tataaacaaatttaggattaaatttagaaatttggctattaagttctttataatctgttt
tacaagctaaagcatctagtttgataccatacttcatagccaaaaaagcaacattttttc
ctatgctgccgctactgcctaatagtatcatgcaagtaccaaaaacatagcaactacacc
aaaaagatatccgtctattctatctaaaacgcctccgtgttcgcctaaaacagtgccgct
atctttgagatctacgcgcctttttaagtaactctcaaataaatctccaaaaactccaag
tacactcattaacaccgaacaaaaaatggcaacgctatactcaacatctacaaatacaaa
tgcaaaaacagcccccaaaacgcttcctaaaataactccgcctataacgccttctatagt
tttatttggacttgaagcagaaaaattgtgcttaccgaatgcttttccggtgaaatacgc
tccgctatcgcttatcacgatagtgaaaatcaaccaaaataagcaggcaattccataatt
ttgatataaagcaaacatcataaatataggaacgctaggatataaaaaaggtagtataaa
ctttaaattttcagattttgtatatgccaaaaccgaagcaacggctattaaatttaataa
aataactttaaatatatcatttattccggttaaaaacggaagtatcgaaaaaaatgccaa
aactataaaaacaagacttttgtactctatcttaaatagtttcaaactctccaaaaaagc
tacggctaaaataagaccaaatatcaaaaaatttagccaaaatatatcaagcagcgcaac
aactaaaaaaactgcaaatagcactaaaccagttatgatgcgatttttcactttatttcc
tttttatatgaaatattagcgaattttaactaaaaaagagcctaaaattactctataaat
ttagttaattgatttggtttatttagcgaatctaaatatctgatctcaagtttgcttgag
atatttggaagattgcaggttaattcccattttcttatgatagaatcaaatgtagctccg
ctcgcttttagcttgcagctatttgtgatattattgttattataaattactagcaaacta
tttatatttttaccaaaaacatcggctttaagcactctgttttctatactttttatctct
actttatttatcccatcggctccaaacgctgctaagacaagcagaaaaacaatgattatc
ttcataaaactaaacaacgatatctagtttatgtacttcttgcgactcgtctatttctaa
atcctcagaaccgttttcatctaaattttcatcagaagtctcatcttgttcgctaagctc
ttgatcattttttttcttttgatgctcatgctctggatctattttataagtctcttcggt
aggtcggatctcctctacttcttttttcttttcggctgcattttgggctgcaatggcgga
ctgaagctcgagttttgattgaaaatcaccttgcacgctagctgctgctggagtgttttg
attaacatagagcgtatttgctaatggagtaattgccattatactcctccttaattttta
tgattttatccaaatttgataaaataaaaataaaatctttaaatagtaatcggcaaattt
aggattatctatagatgtaagttgatttaaatttgaagtggctccggatgctggattcga
accagcgaccaatcggttaacagccgactactctaccgctgagctaatccggaataaaaa
agagttgagattataacgaaaacttttgtatttgtcaataatccaaacagtattttttaa
aaatattttttatttagcagaggttttattaaattttaaaacaaaaacatcgactacaat
ataacaacttcgctttttaactctattccaaactcatctaaaacccgttttttagctaaa
tttataagactcacggcatcttcaaaacttcctctgccgtaatttatcaaaaaatttgca
tgaatctcgctaaatccgcatccgcctatcctaaaaccttttaatccaacactttcaagt
aaagctccggcgtatttcccttttggatttgtaaaacaagagccaaaactagcgcctttt
ggctggtttgttctttttgcgttcaaaaacaaactcagctcatcgctaaactcacgcaca
atctcaaaactagcttcgtaaataacacctttgatagatgagtgtcggtagctaaaatcg
caatcgttttttaaaatttgaccgaaattcgtagttacattttttaaattttgtgatatt
tcatactctttcagaccggcattcatagtaatcaagccgcccattgttccaggaattttt
tttataaactcaaatccgccgagcctatgctcttgaacaaatttaaaaagagtggaggtt
ttggttttcccacctacttttaaaataccgttttcaaatttaatataatcaaatttagaa
cttaaaattcccatttttggaggattgggcgagattaatatattatttgctccgcctatc
aaaactccatcaaaatcacgtattttgtctattatctccacatcgaaaataccgccgatt
ttcactgaactaagctttgaaaaatctattttcattggataaaagtcggtatcatattta
gtattctagcagtaaattctatcatctgattcatcatccacggcattaaaaatatgatta
taacgacaactaaaatgatttttggtacgaagctaagagtcatctcgtttatttgagtag
tagcttggaaaatgcttattataagtcctgcgataagcccagcaagcagcatcggcaaac
ttataagcaaagctagtttaaacgtttctactccaagtcctataagatcgccttgcatta
agcgtttctgctttctaaatattcagtcggtatgagattagggctagaagttattaaatt
tccataaaatccatgtttataacctagctcgaaaagcctatcaactgcttttatctgtat
tttactcatacttatcgaattatcgtttgcgtataaattcagatatatttcaagtttttt
atcatctactcttaccaaatttcgctcaagaagcattttacaaagtagttttttattatt
gttcgcaacctcaactgcatttgtaagaactctttcacactctatagcgtcggttatagg
caaactccttctaagtgccattcccccaagaggaagtggcaatgaatcatctcctctaag
ctcacaccaaatatcccaaatttcacgctccacgcacagctcactactaaaatccaaaat
actctcgtgtataagaactccggcatcgacttcaccgcttaaaaccgcattttctatatc
taaaaagtttttataaacaactctagcatttggataagctatcttaaaaattagcgcatt
tgtagtatgctcaccgctaagcgcgactttgaaatttggttttaaagtaacgcctttttt
cttaattaattttggtccatatccctctccaaaactcactgcagtacgtaaaagagcgta
atcttcatatataaacggatacaaaccaaaacttatagcagtcacgtcataagtcccttt
tatggcttcgtaatttagcgtttgtatatcggctggggtatttgaaaattgcaaaatatt
actatcaatccagccgaatttaatagcttcatacataaaaatatcatcggcatctggaga
gtgagctacgcttacatttttcaaattttttaccttttttgactttttgttagcagtgta
ttcaaatttagcttaatttttaatactttagggtaaaataacttaaatttttaagaggaa
aatcatggatgataataagaaaaaaagcctagaccttgctttaaagcagattgataaagc
ttttggcaaaggcactgttttaaggctaggagacaaggaaatagagccgatagattctat
ctcctcaggatcgataggacttgatatagctcttggtataggcggcgtaccaaaaggaag
aatagtcgaaatttatgggccagaaagctctggtaaaacaactcttactttgcatttaat
agcagaatctcaaaaagtcggcggagtttgcgcgtttgtagatgcagagcatgcacttga
tgttaaatatgctaaaaatttaggcgttgatacggataacttatatatttctcaaccgga
cttcggagagcaagctcttgatatagcagaaactctagctagaagcggcgccgttgatct
tatagtaatagatagcgtagcagctttaacaccaaaaagcgaaatagaaggcgatatggg
agatcagcacgtagggctgcaagcaagactcatgagtcaagcacttagaaaattaaccgg
agttgtccataaaatgggaactacagttgtatttataaaccaaattcgtatgaaaatcgg
cgctatgggctatggcactcctgaaactactactggcggaaatgcgcttaaattttacgc
ttcagttagacttgacgtacgtaaaatagctactttaaaacagagcgatgagccaatcgg
aaaccgcgtaaaagtaaaagtagtaaaaaacaaagtcgctcctccttttagacaagccga
atttgatatcatgtttggagaaggtatcagcaaagaaggagagataatagattacggcgt
aaaacttgatattatcgataaaagcggcgcttggtttagctatgataattcaaaattagg
tcaaggcagagaaaactcaaaagcgtttttaaaagaaaataaagcaatagcagatgaaat
aacagaaaaaatccgtgcaaatatgggtgatagcataatgagcggtgcagtagatgaaga
agaaatggaaggagacgagtaatggttatcgtaaaaaagattagtgctatagaagtttta
gatagtcgtggaaatccaactataaaaaccaaagtagagctatgcgacggaagtatagga
gaagctatagtaccaagcggcgcgagtactggaaaacgcgaagctttagaacttagagat
ggcggagaagcatttggaggcaaaggtgttttaaaagctattaaaaatgtaaattctatg
atagctgaagagatatgtggaaaagacgcctataatcaaaaggctatcgacgacgctatg
ttagcgcttgatggaacagataactactcgcgtatcggcgcaaacgcggttcttggagta
tctatggcagtagcaagagctgctgcaaatagcttaaacattccgttatatcgctacctt
ggaggagcaaatgcctgcacgctacccgtgcctatgtttaatattataaacggtggcgct
cacgcaaataatagcgttgattttcaagaatttatgataatgccctttggattttctaaa
tttagtaacgctctaagagctgcaaccgaagtatatcaaacattaaaaaagatattaaac
gatcttggacacagcactgcagtaggtgacgaaggtggatttgcgccaaatttaaaagac
aacgaagagcctataaaaattattatggaagctataaaaaaagcgggctacaaaccaggc
gaacagataaaactagcacttgatgttgcttcaagtgaactttatgatggtaaaacttat
caaattgaaggtaaaaagctaacaagtgaagagttggttgatagatatgtgaagctttgc
gataaataccctatattctccattgaggacggacttagtgaagacgactgggatggttgg
aaaattctgagtgaaaaactaggcgataaaatacagctagtaggggatgatctatttgta
acaaatgaaaaaatcctaaaagaaggtatagaaaaaggtatagcaaacgctattcttata
aaaccaaaccaaatcggctcggtaagtcaaactatgcaaacagttcgtctagctcaaaga
aacggttatcgctgcgttatgagtcatagaagcggtgaaagtgaagatagttttatagct
gattttgccgttgcgttaaacacgggtgagataaaaaccggcgccacgagcagaagcgag
agaaacgcaaaatataatcgccttcttgagatagagcttgaaacgagtgagtttttaggg
gataaaatttgagtgaaattttagaagagtataaatcgccaaaaagtcatagagttaact
cttttaaaaatttttttgtatattttatagccatctcttttgtagtgatggctggagttt
atgttggaaatgcgttatttggtaagcgatctttagatgttatgctagatctttacaatc
aaaaagcaagcttgcaaagtgacgtacaaaaactccaagaagcaaactcagctttgcaaa
aagagtatttcgagcttataggattagatcctgatagctataaataaacacgcgagtata
atgatgaaacaaattttaatcttactagtttttatatcgttcttgaatggacgtgaaaat
ccgtttgttcctacagatataaacagtaccgacttgatctctacaaatatgaaagatagc
gctccgccttttgaaacccagataattaaatttccgagcgatgcaagagaacttacgtct
atagttttttattataaaagtattgatgggagcataaaacaaaaagtagttgatataaat
ggtagctttgactggcacgatgagtttgtactcaaaaatcaaataacgccgaataaaacc
gcttcaaaaatcctagacgtatccgtaactacggtaaaagcggataataatagcaaccaa
aatgataaaccatctactaaaatctcaaatttagttccgaaaatagagcctcctttaaaa
agcttgagttttaatgatatgattaaatttgatatttatgctatgaagataaatatattt
accgccgatcctaaaatcagagattttgtgataagcaaaccagataaaattgtaatcgac
tttaaaagaaaaaatgcggactttaacacaaaaactataaaagtcgacaaaggcgctgtt
aaaaaacttacgtttggcgcgcatgatggatattatagagtagttatctcactagatgga
aattaccactacggtatcagacaaagcgacggcggatatactcttatactaagataataa
aacgtattttgctataaaatcagatagctaaaagcagctatctgataaaaaatacaaatc
cggcgccaactcggctctcatgcttatcatagtctatgagactttgcgcatatccgttaa
aatactgtaaatatccataaaatccactattaaatataggaaataaaaagtcaaactgaa
aaaaacctttatttgtcttatcaaaatgcaagttatttgctatagtagctataaatctca
tattatttaaattataagatatctctatatctgcattgcctttgtaattggtgatatctg
gattatcgtctttattgtctttaatcctataccaaactctaggagctaaactaaaatttc
cgtactcaaaaaccgatcttaaatagactctattccaagatctagaatctttaccgcttt
taccgtttgaatcgtgtaatatgcctatttgggcagatttcaaagtctcaaaattatcaa
atttaaaaggaaaatctacaaagatctccggctgataattactctctctaaacggagaag
actcttttgctatctgccaccaagatatctgagtatatccaagataaaaagtctcatcaa
gcccaaataaattatcaaacatcgcctttttgagactaagctggaactttgtttcggtat
gttttctatctgaatttgatatactagaatacgtaataggaagaagataatttaccttat
aaggttctaaatggaaaatattataattgttttctttattattttcagctttaattatac
ggttattttgactatattttaagtttgtcgtctgagtagtttgctgccaaatgctatgcg
tactatctttttgtaaattttgatttttatctaaatttgaaatatggtcggttctagttt
gctcattttctaaagctttttgagcagccattttatagtaaataagagcatttttactat
ctcctttactctcaaattcaattgcttttttatatagttcatttgcattgtttgcattca
aacttaaaaagctagccaaaatagttagcaattttctcattttatcaactcatactcggc
ttgagtgtttaaatttaaaaactgctttttatctttaaattcggtgataacagtaggaca
aagatcccttaaaagtgcgattttttgcataccgtttttcaacaaagactgcgctgctag
gctcactttaggattataaaatccacaaagtccatgcacaaactcaccgccttttggaag
cgatatatcgttattttttaaatttaaatacagctcttttatagtttcaaactttacaaa
tggcgtatctgctgctatgatgaaaaccggctcgttatagtttttatctaaatttgctat
gacttttagagcagaaaaatcatcaaaatcatcaaccaaaacaggaagtttaggctcaaa
tttatcattttttgcgctgattttaacatctttgaagatcttgctcaaacgctcaaataa
aaagtgcgtaatgctaggataatctttataagcaagaagtgttttatcgcttcccattct
gctgctttttcctccagctaaaatcagtgcatttttcaagcttaactttcttatagcact
cttggatctgctatcttaccggctatcgcggaagccgccgcgactgcggagtttgcaaga
tatacttcactagttctatcgcccattctgcctacaaagtttctatttgtagtgcttacg
catctctcgcctgctcctaaaattcccatatatccgccaagacaagctccgcatgtaggg
ttgctgaccacggctcctgcttctacaaatatatccataagtccttctttttgcgcggca
agtgcgattttttgcgtagccggagtgatgatgagcctggtatgcttagccactcttttt
ccttttaaaatacgtgctgctatcctaagatcgctaagacgcccgttcgtacaacttcct
atgaacacttgatctatttttagatcgtctttcaaagcctcgtttatgctttttccattg
ctcggtaaaaacggatacgcgataacaggatcaagtttgcttacgtctatgcgtaaaacc
tgctcatagttcgcgccctcgtcactgtagtgaaactttggctttgagcgtaaattttta
ctttctaaaaactcttttgttatgtcatctactgctattataccgctttttccgcctgct
tctatagccatattgcacaagctaaaacggctatccatatcaagatatttcatagcatct
ccacaaaactctaaagctttgtacaaagcaccatcaacaccgatttgacgtatgacttca
agtatcaaatccttaccataaatatgcttagcgggttttcctacaaactctacttttata
gttgcaggcactttgaaccagtttttaccagttatcatagcgtaagcaaggtccgtactt
cccattcccgtgctaaacgctccaagagcgccgtgcgtacaggtatgagagtcggctcct
ataataacgtccccaggcactacaagacctttttctggcatcaaagcgtgttcgataccc
atatctttttcatcaaaaaagttctttagatcatgctcgtaagcaaaatcacggctgatt
ttagcttgatttgcgcttgctatatctttagccgggatataatgatccattactatggca
aagccgtccggatttgctagtttttttgctccgctctctttgaaagccctgatagaaatc
ggagtcgtgatatcatttcctataaccatatcaatcttagtttctactatttgtcctgca
taaaccgcgtgctggacgtgttcgctaaaaattttttcagtaattgtctgcttcatgatt
ttccttagctaaatttgggttattgtagcaaatttttggtataatcaggcttatgaaata
taaagttttaacacaaatacctgagtttttatctaaatttaaaaaaataactaacataaa
aagagttgatgattgcgctttggaaatagtatttgatggaaattatcctcttgtctttga
tttaaataaaagcaactcaagtatatacaaaacagatgaaaaaatcgccgtaaaagagta
taaagcgccttttgatatcacgctcaaaaagcgtctaaactcagcaaaaatagacttcgt
agaagctctaaagaataatagaatattaaaaattaaaaccacgctaaacggctcatataa
ggctattagttcgattttatatctcgagtttacggggcgatttacgaatatcattttaac
tgatgaaaatgatattatcttagaagccttaagacatatggaaaacgaaaaaagaactat
aaaagttggcaaaaaattaaccatacttgagccgtttgatataaaagaaagtgagtgtga
gcagatcactaattttgatgaatactttaaaatggaatttttacgtctaaaaaccaaaaa
attagatgagataaaacaggtaaaacttttaaatttagataaaaaaattacgaatttaaa
tgcaaatttaagtgaactccccagtaaagaagagctagaaactcaaagtcataagctaaa
taaaaacgcaaatcttatcattgcgaatctgtatcttttaaacgactatgaaagagaact
aaaacttgctgatgaaaatggtgcaattataaatttaaaactcgaaaatagccctaaaaa
tagtgccaatgagatgtttaaagagagtaaaaaactaaagcaaaaagctgccaatataag
cttgcaagttctaaatttaaaagagaaaatagagtttctaaataagctaaaaaatatcat
ctcactaagtaaaagtaccagtgaaatcagtattttgtcacctaaaaaatcgcaaacaaa
atcaaatactaagcttagcgatttgatagagaatttttatgtaggagaatttaaaataag
cgtaggaaaaagcgaaaaaggtaatgaatttttgcttaaaaatgcaaaaaaagatgactt
ttggtttcatctgaaagatagacccagcactcacgtcgtcgtaaaaacaaataaacggac
attaagcgaggatatcataaatttcgcagccaaactctgcgttagttttagcacgacaca
aagcggaaattacttgatagactacacaaaaaagcaaaacgtaaaagtcgtaaacggagc
gtttgtaaattacgtaaattacaaaactataggaatacaaatttaatattataggatatg
attatatcttttaaggagaaacagtggtaaaagtagaatttctaggacctataaacaaag
aatctttagagataaaagcagctagtcttggcgaattaaaaactattctgaatcaagatg
aaagtttaaaagagtggttaaatttaagcgccgttgcattaaatgacgagatagttacaa
gtcttgataccaaactaaaaagcggagataaaatctgcattttaccgcctgtttgcggag
gttaaaatgaactctgacatagaactttttagcggtagcttaaacgtcactgaaataaca
aaccgctggtatgataacagtaaaaatttaaattacggtgcgatcataacttttgtaggc
gtcgtgcgcgatgaagacggcatagacggtcttagttttgatatttatgaaccgctgctc
aaaaaatggttcgatgtgtggcaaaagaaggcgaaagaaaaaaacactaccatctttatg
gcgcactcaaaaggcgatgttccaaaccatacttcgagcttcatagcaggagtgttaagc
cccaaaagaaaagcggcgttaactattataaatgagtttgtagaagacttcaaggcaaac
gctccgatatggaaatatgatttaaaaaataagcaaagaatctatgcgaaagataggagt
caaaaactagccggagcagggattttaagctgatttaaggagaaaagatgaaaaatatat
ttttgatttgtatgattttagtaggtttgacaagttttgcatacgcgaaaaatagtgtta
cagcgacgtttataggtaaaaatagcagtcttagcttagagctttctggtataaatataa
attataatttcgtaggaaatccggctattcccgactcaaactccgatggcatactctcaa
aatacgctaaaagtctatcgttttcagtaaattctcaagaaagcaacgcaaaagagctgt
taaaactcatatcaaaaaacgataaagtggatcttgtcattaaaacagaagtcaatggaa
taagcagcacttataagataaaagatatcaaagcttatgatttttcagcggcttactcaa
actatgaagattatgaaaataacacgacctcacctttatcatccaacatttacttctcat
tttactatgaaaatttagagcttgatggcgtgaatttagttaaataattaaatgtttatt
tatgggcaaattcaaaaaattcgtccataatataatacattttttaaaaccacatacaac
aaggt
>NODE_11_length_36077_cov_17.962086
atcgtaactgcttatatttttcccaaaaaatagttttatatgattaagtttttctaccat
ctttactgtttttttgtaattaaatttaaaatcaggaagtccaaaaagtgcaagattttt
atttttatatctttcatcaaatgttatctctttgtttatataattttttaaaaattcagg
tagtacaaatacatcggcgtctgattttttcataaattctatctcaaaaatcgccagatc
ggataagcaatcattataaatgtctatattgcatggaaaattatttagtttaaatatata
tcttgatttagaaatttgatttgcgatgctgtttttgcgctgtttttgaaactctttttc
agaaattacggtttcattttcttgtcttatgaggcctttgcctatttttattgtttttat
aaattcgtttgcagttttgcgaaatctaacttcgtaattaggagcgatttttgtataaaa
ttgtagaatatttacttttttaaattcgactccttcgagcattaatgctatttgcatgaa
gccgttatttaatagaaatttgcgctcaatttctaaaaccaaatcaagatcctttgccta
caaaatgggaatattttacctgaaatctactaaaaactagctttatacatattcacctat
tttttttcttaaaattaaaatataaggcgatatttgacttatattgcaaaaaatattaaa
tatattttgagcaggttagaaccaatatattttaaatttagttaaaaaatccgatgataa
gcaaagcaaatccacctaaaaccaatatcgcaggtaacactaacaatcctataaatagct
ctttgctctcttttggatcttttgtcccggctagaacaagtgcgcctcccgtgctaaaag
gagaatacccagtaaatgtagcaaagcagacgactatactaagtcctaaggcgatatcta
tatttaaattcggaataataggaaaaaaagtgggtatcacgacgcctagcgtactagaaa
atatactcattgtgcttgaagatatcccaagcagataagctatagtatgttcatctgtcg
atacgctatttatatagatgctaagtttatcgatagctcctgcttctttggcaagagcta
tgagcataccgagcccgcatatcataaaaacaatatcccaaggtatatttctaaatgctt
ctttttcatctccgattttgaatataatagcaagacatactccaagaaagcaaagaaaaa
tcggatttaaaatatcgctggctttttgcataaatacgctatgtggaacaaatgccaacc
agatagacggtgccataactaaagcaaatataaaagcaactaaagatatggttttgatat
gtattttgcttaattttgccgatttttctattttgtttgcatgtactgtgtagcctttta
gcacaaaatatccaactataaagatcaaagtatgcacaaaaaacatatttttatatatcg
atactgtaaaatcgctagctaccgagtcgttaaatcctaaatttagtattatgctattta
cgaatcgacccccgatcgtgaacggattaaatccgctggcgcacgatccggagtatataa
tgatagccgctaacattttactcatatttattttatttgctatgtaaagtactaactgcg
acataaatgcaaatccggcgtaatgtcctgctatgccgacaaacattgcaacgattataa
acaaaacaatcggaatagcccaaggttgatttcttgagacgtaaatggcttttgacgcca
aaagatttagcgtaccgttacttatagcaaaaccgtaaaagaacgtcattgatataagta
tgaaaaatagatttaatccccataaatttattatatttttttacttctaatccatggata
aatgctgctataaatgcaagcggaatggcaaatatacctatatttgttttgtataagtat
cctaaaataatagaaccgatcaaaaacacgggtatgagaatttgtatggtttgcattttc
cctcttttaaatttttaaattacgctaacattaggttaaatttaaaaatattttaaacat
tgttatttaaatttaactaatttttttgcgtagtgattataaatttctattatttaaata
ttatcaaatcaatattatattttgtttaaaatttagtttaaatttaatatataatgtatt
tattatgaaaaaactctaccatacgataaaaatagttgcataaatatatctaaataagct
taaaatttgaatagttctattcagatacatttaaacttctggattgtataatatttatct
attattaattgttattttaaaatggagtttatttgaaaaagcttggagttatcggtgttg
ttctggttttgatatttttattttataaattctatgaaaaagagtttatactaaaagata
aggacgatattttttacggaaatgttgatacaaaaacagtcgatctctcttttagatttt
taggcgaaatagtagatatctcgaaaatcgaaggtgctaaggtttcaaaaggtgaaccct
tggtatatcttgatgactcatatcttcaaaactctctaaatagcttaaaatcaaagataa
acatagaaaatataaatcttttaaaactagaatctggttataggatagaggagataaagc
agagtaaagccagacttgaggctgctgctgcaaatttaaaagagacacaaaactcattta
atagacaacaaaaacttatgctatcaaaagcaacttccgaagaggcgtttatgactgctc
aaacacgctttgaagccgctaaagcaaatttaaatcttgctcaagctaattacgaacttc
ttaaaaacggatatcaaaaagaggatatcgaagctcaaagagagcttgtaagatatttaa
atattaatcttgaagctatagagcttgatataaaaaattcggttttaatctctccgtatg
atggaattttgcaaaaaagatataaagaaataggtgctataacaaacgcaaatgagccag
tagtcgagatcgctagagatgataaatacttcataagagcttatatagatgagaaaaatc
ttggtaagataaaactcgaacaaaagatgaaaatttttagcgatgcaagaagcgagccgt
atcttggctatataaattttatctcatctgtggctgaatttactcctaagaacattcaaa
ctacggagctaagatcagatcttgtttataaatttgaagttacgttgatagataaagatg
atcgactaaagcaaggtatgccagtgcatatcaaattcaatgatcaaagcaactaatctt
acaagaaattttgataagccttttaccgaggctttaaaaagtattaatttcgatgccatc
aaaggcaaaatcacaggcgtagtaggaccagatggttcaggaaaaacaacccttcttagg
ctttgcgccggacttctcacaccaagtagcggcgaattaaatgttttaggctataaaatg
ccttgtagccagaaagattttttaaataaaatcggctacatgcctcaaatatttggctta
tatgaagatcttacttgtgaagaaaatttaaatttatacgcaaagcttcaagatgtacag
cattcaaagcaacgcatagatgaaattttggaattcacaaatttaaaaatatttaaagat
agattagctggaagtttgtccggaggaatgaagcaaaagttggcttttggcgcaactttg
cttaaaaaaccggagctccttttactagatgagccaggagtcggcgtagatcctatttct
agagaagagatttggtctatggcaaaaagtttaacgggcgtaagtatattgtgggcgact
tcttaccttgatgaagctggtttgtgtgataaagttttactcataaatgacggtaaaatt
atatttgacgacgatcctaaacgtataaataatatattagaaaatagagtatttttagtc
gaagtaagaggcgataaaaaatcatttttaactaatattttagagcacgataatgtttta
gatgcatattttgttggctcaaaaataagagttgttttgaaaacgaaagattgctctttg
tttcaagattttgcggattttaaatttgaaaatgtagctcctagttttgaagatgcattt
gttgatatgctaaagataaaaaccaaagcgcattcaaaactaactgctatactaaacaga
gtcgataagcaagattgttttgctctaaaagctataggtctcacaaaaaaatttggctca
tttaccgctactgataacattagttttgagattagcaagggtgaaatattcggcttttta
ggtcctaatggagccggtaaatcgaccacgtttaagatgatttgtggacttttatctaga
agtgaaggagagtctcttatctatggaaatagcatagatgttatgaaaaataagataggc
tatatggctcaaaaattctcattatacggaaatctaggcttaaaagacaatcttgacttt
tttgccggactttatgggcttaggggaaaagaaaaaagagataaaatagcctctatgata
gaaattttcggctttgatagatatttgaaaaataaagtttttgagctgcctcttggtata
aaacagcgccttgctttatcgtgtgcccttatgcattctcctcttgtattatttttagat
gaagcgacaagcggagtagatcctatcactaggaaggagttttggaggcatatagatgct
atttcaaatttaggaataagtgttatggttacgactcaccttatggatgaagccgagctt
tgtgatagagtaatgattatcgatcaaggaaagatgatagcggtgggagctcccgatgag
ctaaagcaaagagtcggcgcgatatctgtaaaagatgcgtttataaagcttataaagggt
acaaatgagctttaaaaggatttttgctatcgtcattaaagagagcttgcaggctatgag
agatccaagtactgctttgatagctattattttgcctattattttattgtttttgatggg
atacgcggtatctttggatgctaaaaatatatcttttggtatagtaaattacagtagttc
aaaggattcaaaagagataatatcgaagtttgctgcatcaaaattttttatcacaaaaat
aactaccgataaaaatgagcttataaatgatatgaaattaaataaaataagcggatttct
agtcattgatgatgataaaaatagccttaaatttcaaattatcacggatggaagcgagcc
aaatactgcaaatttgatacgtcaatacggatctagtataatttatatttgggcagaaaa
tttaacttcaaaacgcgttttgttagagtctagatactggtttaatgaaaaattatccag
tagatattttttgatacccggttcaatcgcagttataatgactttaataggtactttgct
cacatctcttgttatcgctaaagagtgggagagaggaactatggagtctttgatgagtac
gccggtttcaaatttagagataattataggtaagctgattccttatttcgtatttgctat
gctctcagccgtaatctgtttttttgtggcgtacttctggtatgaaattccatttagagg
gagtatttttatactgtttttgttaagttttatctatctttttccggcccttttaatcgg
actttttatctcaactatagctaaaaatcagtttgtagcagctcaaatttcgattattgt
aggctttttgcccgcatttttactttcgggatttgtgtttgagataagcaatatgcctac
atttatccagtatctttcatattttgtccctgcgacttattttgtaaattcgttaggaaa
tatatttttagttggaaatttatacaatgtttttattttagatgctgtttacatgctcat
tataggatttgtagtaggtattttggtacttaaaaagtcaaaaaggagtttggattgaga
ctattggctcttatcaaaaaagaaattttggcgataaaaaatgataaaaaaagcatgatt
gttgtgatggtgccgcctcttatgcagattttgatttttgcattttctgttactttggaa
gtaagaaatttaaatttagctgttttaaatttagatagttcaaaacagagcagagagata
attcaaaagcttgaaagtgctaaatttgtaaaaaatatcgtaatggtcaaaagtcttaat
gaagcaaaagagttgcttacgggccaagaggtttttgcgtttttaatgatccctaaagat
tttgttataagaggagaaagtttaggtctagttttagatggcagacattcaaactcagct
caaatagtaaatggatacatcgaacagactatgatatcgaatttaagcgatatacaaatt
tcagttagaaacttctataatccgaatttagaaaatttttggtggatagttccaaattta
tacggatcaatagttatggtaatggcgatagtgcttacatctcttagtatatcaagagag
cgcgaaatagggacttttgatcaaattatcgtttctccgctaaagccttttgaaatttta
ataggaaagttgctaccggcacttatacttagtttattattatcaactattgttatattt
ataatacgatttttctttaaagttcctattataggttctttgtggcttttgtatcttggt
tcgactatttttatattttctgtatgcggtataggattatttatatctgcgctttgtaaa
acgcagcaacaagcgatacttggatcatttgtgtttttacttccgtcatttatgctttct
ggatttgtaacgccggtagaaaatatgcctgactggcttgcgccaattagcaatttacta
ccgcttacttactatgtggtatttacaaaggcagtttttttaaaagatattagttttata
gattcattgaaatatattttacctatgtttatcataggcatcgtatctctgtgcataact
ctaatatttttcaaaaaaaatgtgctaaaataagtccggattaatccagacttaacaatt
agagcactttttgcagccgtttgttgttgctactatatttagtctatctatcaaatttcc
tatctttttttctagatgttcttgatactcaaccattttagcatcatcgcaatttacatc
ttctacatgaccgcaaacagaacatactacatgaatatgaggatgttcataaatatcata
tttggctttttgatttggagtattaacctctacaactagcttttcgtctattaatgtatt
taaatttttatagactgtagctaatgatatagatggataatccctcttaatctcagcata
gagttcttctattgtggggtgggtgtgcttgtctaatatttttagcacacagagtctttg
tggtgtggcttttagattagcctgttttaatagctccatgtaatccatactaatttcctc
tgaattatttttgctattgtatctaaaaaaagattaaaatatctttatatcaattaatat
tttttatcttttaaaacgtattagagattttttcagcgctaatagataaataatcctcga
caacactagtttttccatgttttatgaatgtatcttcgtattcaaaactttttattaaaa
tatttgttaataaattttcttgtaaaaatccagccaatatttctcctatgcctcctcttt
tggcactatcgctgaatacataccacttattatgagtttttgcgatctgaagtaaaagct
ctttatcaagtggttttgcaaagactaaatctactatcgtaggtttgaaatttaactttt
tagcagtttgtactgcttttccaactccgtttccatatccgataaaagctacactgccgt
ctccattttctaaaatttcaccttttgcaagagctgttttttgcgatttatactcattat
ttaagataaagtttccgcgcggataacgaatagcaagaggagaatcaaaagcgtatgaaa
attccattatatttttaaaactctcttcatcgcgtggagcaactaaatttaaatttggaa
ttgcatttaaaaaacttatatcaaatgcaccttgatgcgtttcaccgtcttcaccaacga
ttcctgctctatccatacaaaatactaccggaagcctcataatagcgcagtcgtgaatga
cttgatcataagctctttgcataaaagtagaataaatagctatataaggcttaaatcctt
cttttgccatagccgccatagatgttacggcgtgttgttcggcgatcgcaacatcccaaa
atctatcgggaaaaacttctattatcttatttaaaccggttccactaggcatagccgccg
ttacgcctactacattttcatactttttggctaaatttaaaagtaattcactaaagatat
tagtagcacttttttgatttgcttgatttacgctttgaccgttttttagattaaaagggc
ttactccgtgccacttctcttttggaccttctgctagctcatatcctttaccttttatgg
tttggatatgaacaataactggtttattcatcaatttagcggtcgtaaaagtagagatta
attcttttaggtcatgcccgtcaaccggtcctatatactcaagtcctaactcttcaaaaa
acattccgggagttatgagcctaaatccctcttcaaaacgttttgccatatacgcggctg
aatctggaacgtagcttagaaattgatttactctggctttaaatttctgataaaactgtc
ctgccatcatctgagacagatatttactaagagcccctatgggttttgatatgctcatct
cattgtcatttagtattatcacgcatggatattttctgtctcctagctcgtttaatgctt
cataagccattccagcactcatagccccatcgcctattacggcaactggaagtctgtttt
cgccttttaattttatagctttgcaagctcctactacaagacttatagaagttgagctgt
gtccagctacaaaataatcaaatttactctcgctaggttttgtgtacccgcttattccat
taaattgcctaagcgaatcaaatcgattccatctatcggttaatagtttgtgtgcataac
tttgatggcttacgtcaaaaataaaaggatcttttgatacgtcaaatacataatgcatgg
ctacgctcagctctactgcccccatatttgagctgagatgtccgccgtttgaacttacgg
tttttagtattttatctctaagagtatcgcataaatcagttaattcttctaaactttttg
attttatatccatatcttactcgcttaaaattttcttgatttttgcaaatctcgccatca
cgcttccgtctatatttccaacttcgcttaaaactataactccgccggcatttatagcat
catcactcgtaatttttatatgtgagtttaaatttaaatttgcttttaaaaactcataat
cttttggatttgtttttatctctatgctagttgcgtcatttagttcgctgatcaagcttt
tagcaatatttgaagcaactacagatgaactatcttttatctcttttatgactacttctt
ttgctatttctatagcagtacttgctagttcttgctgacttgatgcgtatagtgcttcta
gttttgatttttcttcatcaagtttttctatggaatgcatatactttttttctatctcgt
ttaactcggcttcaaattcggtttttgccgccatatggccttcttttaaagcttcgtctt
tagttcttgcaacttcttgttctaatcttactttaaattcattttcttgattttctatct
gcatttgcagttttattatattgccgcttaattcatcggttcgttttaatagctcttcaa
tgaaactcggctctaatttaggctcttcttgatgagtttggctctctttctcgacttctt
gttttggagcctgagtttcggtttgctcttctaaatttgaaaccgtttcttgctctttta
catcgtttgtaggaaatgcgcctaaaaccttaaatctataaggctctatagtatgttctg
catttttgttatctatgacgttactttgtttcattctatcatctcatcactttcgcctac
ttggaatactccttcttcggctagtttctggactaattctacgacgcgcctttgtgcttc
ttctacctcttttacgcgtacggctcctaagaattgcatctcttctacgaatgcttcact
tgcgcgttgactcatatttgctaagaatttctgttttagctcttcgccgctaccttttaa
tccaaccataagatcttttttatctactacttttaatatctctcttatagcattattatc
aagagtattaatatcttcaaaagtaaacatcatttcttttatggttacggctaagctagg
atcgctttgttcaatgataccgatagtggatttgctagctttttgaccaagacggttgag
cacttcggcgactgctcttagacctccgacttcaactttgtagctagtaagactttcaag
tttgctttctaatacggttgatacgcgttttacgacagatgggcttatgtcgcctaaatt
tgccatacgtatgataacttcgcttcttaaatcatctggaaaatacacaagagtttcagc
agcgctagttgcatccatatgagctactatcaatgctattgtttgaggatgttcttttac
tataaaatctgctagttgctgaggtcttacttggctaagataaccaaaagattttgtagt
ttccatggatttttgtagtttatccatgattttttgagcaatttctggtccaaatgttct
aaataatatctctttagcatactcaataccgccgcttttcatatattgatttgactgcat
aagtgcgtaaaattcttccaataccgccgccgcaactgttttatctatagtttttgcact
tgctatgtatcttgaaatttcagttataacatctatatccatatgtgaaaatacaagagt
ggtggcatcttctcctaattgtataagaagtatggctactttttctggcatgctaagatc
atcatatatcattttttgctgttcatttagctttgtcatcaaaactccttacgcgagttg
aagtctgagtcattttttatcattccttgaagaagagttgatatttctttgcttctttca
gatactataagtttcattttttctaacaatacctcatattttaattcatcttcgttgaaa
tcctctccgataccaagctcatcttcaactctttttcttgcggctttgaatttttccaaa
gtatcttcggcttcttcttctatattactctcttctttttgcggctcaaagtcttcatct
ttagcattttcgaccattttttgcaagaatggagtaatgacttttttataaaatacaaat
agtataagcagcactataagatatttaattatcggagttagaggttttaggtatgagtca
taaaatattcctatttttgtcgtatttgcatttaaatttccggcttttttaaattcaaaa
ttgctaactgtgacttcatctcctcttgtcgagttgtaaccgatagtttgttcaactaga
gattttatcttatttatctcatcttcgcttagaggcacataagctattgtatcgcttaaa
ctaccgtcttctttcttctctctttcatactttccatctacgacaacagctgcggtcact
ctttttattgttgcatattgatctttgactttgataatttttttagatatttcatagttt
gtattagctacgttttttgtgtataactcatctggtttattttgatctaagccttctact
ggccctatattgctaactgctcctggaactccaccaacttcttttggctgttttccctct
cttttttcttctatattttgttcgcttcttattacggagtttggatcataaatttcactt
tgactatcttttacggaaaagtcaaactctatgctgacttttgcagttactttatctctt
ccgcctgtgaattttcctatcatatcaataattttttgctcatatgtattttcaaattct
tttttatattttatttgtgaagctactaattcactttctaaagctatttcgtcatcccct
actgctactccgtcttgagtgactattttcacatcttcggcttttaaatttgtaactgat
ccagctactatcctttttataccgtctatctgttttctatttagtttttcaccgtctttt
atctttactactactgaagcagtcggcggtacttgtctttccgtaaatacgctatcttta
ggaaatgcgatataaacagtagctttttctatgggttcaagaccttctatcgtctttgaa
agttctccttgaatggctctttgaaacttaactctttgctcattatcagtagcgccgaaa
tcttgtttatcaaatatctcaaaaccgtttttaccgtctttcattatcccaaggcttgct
actgctattctctctttataaacgcttttagtaggaactaatatagtgccttcatttgct
aatttataagttactccatctttttctagttgagctattatttgagctgagtcggcggga
tttaaatttctaaatagtatgctgtatccgtcatactcagatccagagctgctgctttta
tataggcttaaaaatactaaaaatccaaccactataacaacactgctagctgctacaatc
ttctgttttagcgtaagattttgatatagctgaccgacttgatgaaatagagtcttgtaa
tccatattttattaaatttccttttttagcatatctaaaacacgtctgttttgttcattt
tttcctattgttatcctgatcgcattcattgagtaactttttaaatttcttaatattata
ccttgttttaataagttgtcacaaattttagtagcattttgatgttgatcaaatataaaa
gtaatgaaatttgtgtagctttctataaattctatactgttttcttttgcaaattcctca
taaactttcatctctttaaaattattttccaatgtctcttttagaaaatcattatctttt
aaagcctcaatcgctgccgcaagactaagcgtcgttatattaaacggtgctcgcaatcta
tgaagagcttttataatttcttcatttgctatgccatatccaactctcattccgccaagt
ccgtaagcttttgaaaatgttcctagataaagagcatttgagaaagtctggattagcgtt
tttgggtctatctcttttttgctacttttgaacttagcaaattccatataagcgccgtct
ataactaccaaagtatcttcgctcacgtcttttataaaagaaaaaacttcatcggcgtcc
aaacactctccaagaggattgtttggaagacacaaaaatataaccgaaatatcattttta
tttgtacggtaaatttctctaaactcggctaaattatgctctttgctctttgttttgtaa
atttttgctccaacatgtttagcataaatttcatacatcgcaaacgttactccgcttact
aaaatacccttttttccatttgccttagcatgaagagcaaactcaattatctgatcgctt
ccactaccgattatcacatttttcggctctactttatataaatttgatagtccgtctttt
agctcatagtagctatcatctggatataaactactgttttgtgctacgttttttatcttt
tctataacttttttgctagttcctagcggattttcattgctagctaattttataatatcg
ttttgatctattccaaattcacgaataactagctctataggttttccggcttcataaata
ggtaaattttctatatggctattaaatttcatttttatccttcttgattgatataacttc
caagccatgttatatcatgaccgtttttagcagctaattctagcactttttttatatttt
cctcatcaatgtggccttcaaaatctatataaaatacagtttgaaaatctttttgtttta
taggacgactttcaagtttggttaaatttataccttcgtttttaaacatagataatagtt
caactaatccgcctggtctgtgcgctgttttagccaaaatactcgttttattatgttcac
ttttaccgtttttaaagtcgcttaatacaaaaaatctagttctgtttgcaagattatctt
ctatcgtatcaaatactataggaacgttatttatatgcgcggctatctttgaacagatgg
ctgctgagtctttttcttttgatgctagaaatgcagcttctgcggtagattttgtcggta
taaaagtaacttcatttagattgtgatcatctaaaaatctacgacattgattgtagcctt
gagggtgagaatatatttttttgatatcttttaagttttcgctcatgctaacaaagctat
gatgaatatccatataaatttcggctacaatttttacattttcatattttctaagacaat
caagagtgattccaacagcgccttctgtgttgttttctataggcacgactccgtatttcg
cttctttattatcaagttctctaaatacggcttctatgcttgaaagcgccgtatagctgc
tcatagcgccaaatctactttcggcggcttgatgagtataagtgccgataggacctaaaa
acgctactttttgcggcatttctagatttctgcttacggcaaaaatttcaagataaatgg
cctctatagcttctttactaagcttattgtctttagtggattcaaggcgagaaagaatcg
cccgctcgcgttcagggcgatatatggcagttttactgctctgttttagctcgcctattt
tttgaacatatctcattctattatttagtaaagataaaatttgatcatctatatcatcaa
ttttagttcttagctcatcaatactttgcatttatcgcctttaaaacttcgcttatatct
ttataaacgctatctaaaatgtctttttttacgccgcttttattttggtcgctaactttt
ccgctaagcacaagcgatgttttcataccaatctctttagcgccttttaagtcgcctttt
gcatcgtcgcttattatagttatatctttaaattcgactttactgctttgcaaatttaag
agccttaaagcctcattataaaatgctttactaggctttccgacagcttcatggctaatt
cctgttgcataatttatcatagcggatatggcgccgactccaggataaagccttccgttt
tttttgtatatgctagtttcatgcatagcgatgagctttgccccgtttaaaacaagctcg
tttatacttgcaaaatcactaaatttaaaatcatcccaactagcgataagaaccgctttt
ggctctttaaaatcctctttatacccaagatttttcatggtatctacaaactgagtagca
ccaaacatagcgcaattacaaggcggaagtatctcttctaaaacgcaaaacggatcaagg
taagccccgtctttgatttgcagtccgattttacgcaaatttgctaaaaaatccaagctt
tttgcttttgtattgtttgttatgacaacatacggaatattttttgaatttaaaaactct
atgagctcacaagctccattaatagggcttttatccgtgtcgcttataagcgttccttgc
acatctataaaatacattatataaactctttctcgtttttaactaaatcttcaaaactct
ctctttgacgaataagtctatctttaccgccacaaacggcgacttcagcagttcttaatc
tcgaattatagttgctagacatacaaaatccatatgcgccggctgattttactaccaaaa
tatctccgcttgactgctttggtaaatttacgtttttacctaaaaagtcgccgctttcgc
atatcggacccaccacgtcgcaaagctctttttctccgctatttaaagcgataatttcat
gatgagcttcatataaactagggcgcaatagatcattcatagctccatctactatgataa
atctttttttatcatcgctgtgagtatcatttatcttttcatataaaacttttgttataa
aaactccggcgtttccgactaaaaatcttcccggttcgcatattatggttatatcttcac
ctttaagcgctactagaattccttgagcatagccgtatagatcaggatctttttcgtttt
catatcttattcctattcctccgcctacatcaaaaaatttgatatcgatatcaagagctt
taagttctcttaaaaggtcgcttactatatttgcagcttctataacaggttttagatctg
ttagctgacttcctatgtgaaagtgtattccaaccggatctaaaaattcacttttatggg
cgtaaagatacattttacgggctttttctatcccgactccaaatttatttttactaagcc
cagttgatatgtatggatgagtttttggatctacattgggatttactcgtactgaaattc
tggcttttttattaagtttttttgcgatactttcgactctcttcatctcttcttcgcttt
ctaaatttagcattaaaatatctaaatttaaagcttcttctatctcttcatcgctttttc
ctacgccactatatatgattttataattttgcgcacctgctaaaatcgctttttttacct
ctcctatgcttacgcagtcaaatcctgctccaagatctgctatatgctttagtaagctta
aatttgagtttgcttttagagcgtagcatataagtgattttcttgcgttaaattcttttt
ttaatttattatattgattttgtatataatcaaaatcataggcataaagaggtgttccgt
attttttagctagcaagctgtaatccataaaaatctccaaaaatgtaaaatacctgatat
tttatccaaattttaataaaattccgataaagtataagaattttgaagatagatttacat
ttaagatttaactatatttaattatttgtaagaaaaattaaaagaaaactaatgtgagat
agatgtgtcaaaattaacagaatattcatatgatacaaaggctctaaatacaaaaaatat
ctaacgatgctggtaaaatttaaatcctgcaaatgaagcgagtatgataataggcaaaat
tactccgatttctgggattataactccgtttaaactaaatctaataagcacaaaaagcac
tccccaaatgcacagtgtgacgataacatagataaaacttgctaaagcaaggttaaaaaa
tcttcccgttatcggtagatagtagtataagataagaaccataagcggagcaaatagagg
aaaaaatatgagtgaatacagtgtagattttatcttgtttaaattaattccctcgttttt
taaagttcttaaagagtcgatcgcatctgtgatagaataattactatttgtttggtatat
attttctatagttcttggtttgaatccgcttagtataagaagctctttttgggtattttc
tatatatccggtagcgtttagttcaagacgtggcggcagacttattatatcaacatcaaa
aagcttccagctgttgtcttcgaatttagctttttttgcggtaatttgacctataatatc
gccgtcttgagtttcaaatatttttattttatttgcttctccgatagcaggatacaactc
gtctatgtagataaatttgttttcgtattttaaaaatatactatttgaagatttattaaa
tccttgaaaatttatcaagcttttttgatagtctctagcatatgcaaatgaagtactaga
taaatatatatataaacaggttatgataagagatattataaacggactaagtataagagt
atttttgcttattccaagagagtagaaactaactagttcgttgcttcttatcatatttat
ttttgaaactataagagcaaaaactaaacttatcggaagtacgtaatttaccgcagttag
tgcagtaaggcttagataaataagctgcaaattcgcactttttggaaaatcttttaaatt
tgttaatgtatcaatacctatataaaatagctccaaagccataaaaataataataaaata
ttttaaataaactaaaccggtatattttgaaaatagtttcataattttagcccaaaaatt
taacttaactttagattttatcaaatttagacttaaagtattaactaaatttagttagaa
tttttcaaatttgtttttatatatattttacatacgattggaagctatgaaaaacagcat
ttttaaatttattatttttatctttttgatagtcgcttgttttttaatatttgacaactt
gagttttgaaatattaaaaaattatatagaaagtcattctaaatttagcgcagttattta
tatactatcttggattattttacctatttttatgtttccggcagctatattagctcttgt
gggcggagcgtttttcggaattgctgaaggtttgattttgactatgataggagtcagtat
aaactcggttataatgtattttctaggaagatttttaggtaaggattttttagctaaatt
ctttgatatttataaatttaaaacagcttatataaaagatgagttttttactatattttt
acttagacttatacctattattccttataacgctataaattattttgccggagcttttgc
ttttaggttttggaaattttttttaggaagcttttttggtaaggttttgagcagtatcgt
atttttaaatttaggagtaaatgcttctaatgtaggaacagcacagttttggtgggcagt
tttttgggtgtttgttttggttttggtttctataggtttaaagttattttacggtcgtat
ctttaaatttgtaaccaaattttagattaagccgttcttagtagaattacttttttaaat
tcaaggaaaaatcgtgaaaatagttttagcaacaaataataaagataaagtaaaagagat
aaaagccttttatgacggttatgaaatttatgctctaaatgagatttgtgagccgttcga
gatcgatgaaacagggtctagtttcaaagaaaatgctctcataaaagcaacagcggttta
tgcgaagctttgcgccttaaagcttgaaaatgagtttatcgctcttagtgatgatagcgg
aataagtgtagaagcactcggttttgcgccgggaatttactctgcaagatatagcggaaa
agatgcgactgacgctagcaatagaaaaaaacttacctgtgaacttcataaactcagact
taaaaaaagcggagcgttttatactgcttgtatagccgtagcttctaaattcgggaattt
tagcacacatggatttatgtacggcacagttatagacgaagagcgcggcgataacggttt
tgggtatgattttatgtttatgcccgatggttttgatgggaccataggacaattagacgt
taaaacaaaactagccatatctcacagatcaaagggtttggaattggcaaaatatatact
aaatagtcttgaaaaatattacaaataatatttaagtctaaattcttgagataaatttag
actcttttttcatgcaaaaataataaaaatatacaaaaatatacaacagtgcgtaaaaaa
taaacacttattcctgaattttcatattttttgtgttactttcgtttatcaaatttaata
aaattattataatatactgcttaaataccattataatggaaaataaaacttaaaatataa
attttactattttcataaaagtagttataatagctacaagttgaattttgtttagaaagg
atttaaatttgtatgaaaaaagcatttattttgagttgtgcccttagttcggtactattt
ggagcagatggagtttatgatcttggtcgtatcgaggttactacgccaaatcaaaaacaa
accatagcagaaggaagtgatgcggtagtcactcaaaaagagatcgcagagtctctttca
actagcgtagatcaggcgatcagaaatactcctggtgtgtatacgactccttatgcatta
ggatctcgcggtgaagcagatataggtattcgtggatttggtcgtacacaaataggacta
tttatagatggaattccagtaaactcgatctatgatcgtcaaaccgactggtcgcaattt
aatacttatgacgtatctcaaatcgatgtagcaaaaggctttgtaagtccgatttatggt
ataaactcaatgggaggcgctgtaaatatcatcagcactaaacctacaaaagagcttgaa
gccggactaaaatacggattattatccggcaaagaaaatcaaatcggtgcaaatgtcggt
acaaatcaaggaaattggtattctagttttagttactctttggttgatcgtgatagtttt
ccgctttcaaacgactacaaacctactgattatcagcctggcgacaaagcaagaaatagc
tactacaaaaatcaaacattcaaagcaaaagtcgggtttgagccaagcgagggtagtgag
tattcacttaacgccgttatccaaagaggtgaaaaaggcggtaccgtaaatgcaaatggc
aacggtcgtttttgggattggccaaattacgataaaaacactgtttattttttaggtcaa
actcagataaatgataaatggagtttaaactcaaagatttattgggataatttttataac
gttttgcatatgaagggcggcgtcggaaaaaacggaaccatcactcctgccggatttaga
ggcgtaagtatctatgatgatcatagttttggtttgatagaaacagcaaaataccagata
gatgatacaaaagagcttcaatttggcgcaaatttacgctataaccatacgaataacgat
aattataactttgtagatgcaaataaaggcaactttagtcaaggtaattttactgatgct
gatgagtataaagacttccaaacttcgttatttgtgcagtttggccatcagttgaacgat
acttggcgttatgtggtatctgctggatatgatagagtggatactataactgctataaga
aaacgctcagctacaagcgatggaaaactggattatgaagtggatttgtgggattggaat
gctcaaactatattttttgctgattgggacaatgcaaatacaacccacttcaacataggt
aagaaaaataatttacctactctaaaaactcgttacggcacaccatggggagcaagaata
ccaaatccaaatttagatacagaatcaatctataatacggaaataggtcataaatttgat
aacggttctacgatgcttggagcaactgcattttacaacattttaaaaaactctatcata
actgtaaatgggctaaaaggctgtgataatcctgataaaaaaaatggctgctctatgcta
gataatgcaaacggcggttatagttacggtcttgagctatcagccgagcaaagattgttc
aatgatagagtaaatataggagcaaactatacttatacgcaaaagcatacttcagcagac
agcaacaacggtatagcgttaaataaaattcaagactatccaaatcacatagcaaatgca
tttatctcttatagcccggttaaacaagttgatttggtattaagcggaacatacagaagt
gcgcaatggacttatgatgagatgaccggatatgaaaatcaaaacgacgacgtgttttta
atggatttaaaagcgaattttagaccttacaaatctcttgagttaagcgtaggagctaca
aatttacttgatgaaaactatcaatacaacggtggctattatatggccggtagaagattt
tttgtaactgcggagtataagtactaatgaaacacggaatctttgcgctatttgaaaatt
tagaaaatgacgagaaaaagagttttaaagaggcgtttaaaactataaaatttatagaaa
aattaggttttaatgaagcgtggataagcgagcatcatttcaacagtttttctcttactt
ctagtccggttgcgctcgcagcctatgctctagcaaaaacaaaaagcctcaaaatcggcg
ttgcgggatttatccttcctgcttatgatacgctccgtctagctagtgatatagcaaatt
tagaagctatcagcggcggtagattaataactggttttgcaaaaggctcgtttcctatca
tcgataaagttcaaggtagagatccgaatttaaatagaaaaattatgcttgaaaaattag
atgagttaaatttaatgtttgatgagcttaacatcactccaaaagtgtctaaaccacagt
tttatatggcaagcgtacatgatgagagcttgggatttgccgctagacgtggatatccta
ttttagcgagcattagatcaagtatagacgatgttttgagcataaaagagcgttataaaa
aaatagccggattttacccgaaaatgggactgatcagagctattaatataggtcaaaatc
aagccaaatcaagtcttgaagctaacaaagctatcagctttttctttaaggcgatgaccg
gagcgcaaaacgaagatacgtttgaaatggtaaaaggcagtgagtatgaaaaacttagaa
atgagttttttgatcccaaattgctacaaaaatttgccataacaggagacgtaaaagagt
gcaaaaagcaggttttagagctagtgaaagttactaaaatagaccatattttattaaaac
cagcagccttaagctacaaacgtcataaagaaattttaaaagattatgctagaaagataa
tgccttatgtttaaatttttactcttgtgttttttggctatagcggctaatgatggtttg
attttaggtaaattcgagtgtcaaaactgcgaaaatctaaaacctgaaaatatcaaaaaa
gtctatgcgagcaatccaactctgctttattcactttatagttttgataaaagcttgata
gcagggcttgttttcgagttttgggatatcgaaaaaagatatcttgataaaaatgtgtat
agtttgcctgttgtgggtggattttacgggcaaggtagagtgccgaatatcgaaagggta
ttaagcttaaaacccgatctcatcataaccggccaaaatacaaaagacgatccaaaatac
ggcggtatttttagatctcttaaaatacctgtgttatatatagatgatgaagatagtttt
ggagttcaagtatataaggcatttggcgagattttcggcaaccaaaaaagagcggacgaa
ctgatagcttacgctaaccaaagtcaaaaaatggctgatagtttagcaaaactaagttta
gataagccaagcgtttattacgcttttggaaaaggcggacttgagacggagtgcggaagc
tcgagttttatcaaacttgtagatctagctggaggtgacacggctaagtttaagtgcaaa
tcaaaaaacaaaatgagccgcgtaaaggcagattttgaaaagatcttagcggcaaaccct
gaagtcatactagtctatgaaaaggaattttttgagaaaatttggagcgataaaaagtgg
aacttaataaacgcagtaaaaaataaaagagtttatctcatacctagaagcccgttttca
tgggtcggaaaacctgcaagttttacaaaacttttggggcttaggtggcttatggatgtt
ttgcataaagacgctttaggcttagatatcaggcgtgaagctagtgagttttacaagtta
tttttatatgcggatctaaacaaagacgacctggattttatattaaatgaaaaaaattag
ttttatttttctttttgctctgctcgctatatttagcgttatatctttgacaaacggtaa
atttgatataagtatgagtgaatatctgagagtttttacggggatttttagcggcgaaga
gagtccggcctctgttatcgtacttgatatcaggcttcctagggtgatcgccgctatcat
cataggtgcggctcttggagtagctggcggcgcttatcaaaatatgtttataaatccttt
ggtaagtccgtctatacttggagttttgagcggtgctagttttggcgcggcacttgctat
ggtgatgggttttggcgtattttatcagatgtggcttacttttatttttggtttcgcggc
tgtttttttagcggtgatgatcgctgtatttggcggtagcaaaaatatgataatgttagt
gcttggcggcgtgatatcaagctctctttttagctcgtttttagcagttttaaaatacgc
agcagatcctaacgaaacgcttcctgcaataacttattttcttatgggaagcctgagctt
tgcgacaaaagacgttgtttttgcggtttttatacctatggtttttggtactttatctct
tgtacttcttggcaaacagatagacgctcttagtatgggcgaagaagaggcaaaaagcct
tggggtaaatgtgagaacgcttaaaatttgcattatattttttgctactttgatatctgc
tttaagcgtgatgttggccggtatcataggctggatagggcttatcgtgcctcatatcgc
tagatttatttatggagcaaactcacgcactatgctttttagttcggcatttatcggagc
tttgtttttactgatttgtgatcttttaagtcgtgagctctttacttacgaagtccccat
aggtatagtttcaagcttttttggaattcctatctttttagcagttttgcttaggagaag
agcttgataaagttagtaaatttaagtgtgaaatatgctaaaaaagaggtattaaatcaa
atttgctttgagtttgagggtggaatattaaatatacttggcgaaaacggttctggtaaa
tcgagccttttaaaagctagtttggggcttgttaaatttagaggaaatgttttgataaac
ggagccgatttgtgctcttttaatccaaaagagctggcaaaactcataagctacatacct
caatcaaactacactccatttaactatagcgtacttgatatggttttgatgggaagactt
gcatataaagggctttttgataattactctaaaaacgaccgacttatagctatggaatct
ttagagagacttggtataataaatttagccgatgacgagtttttaaaccttagcggagga
caaaaacagcttgttttaatagctagagctctagctagcagggcaaaaactatcataatg
gacgagccagtaaacggacttgacttcggtaatcaaataaggcttttagaaatgataaaa
aaagtagcggctaatggttgtaattttatcataaccacacatcatccaagacatgctaaa
tttataggcggaagggcgattttggtaaaaaacggtgagatatttaaagacacttctagt
gagcttttagatagctctttgatatccaaactatacggagttaattataaaaaatacgag
gaattactatgatgatgagttcaaattacgatgagatagactttgcaaagctttatatag
agcaaaaaaagataagcacttttaagccaaaaagcagcacagactgggataaaaaagctt
ctagtatgaatgagagagttcataaaagctattacgttgatgagtttgtgagtaaaataa
aatttgataaatctactaccgttttagatatgggatgtggccctggaacgataggattaa
agcttgcaaaagacgttaaaaacgtgctttgttgtgattatagtgatgaaatgcttaaat
gcgttaaatcaaatgcggcaaatttaggtttagataatgtaaaggttaaaaaactatcgt
ttgaagatagctgggaagagcttccaaaatacgatataatcattgcttcaagatgtcttg
aagtaagtgatgcaaaagacgctttaacaaaacttattagcaaagcaaatagggcagttt
atataacttacaatatcggaaaaacttttttaggcgatgaaataagtgaaattataagct
ccaaagtctatccaaagcctgattatatctatattttaaacatactttatcaaatgcgtt
atcttgcgaaagtagattttataagccatagtgattgtaaatttaaaacagaaactttcg
atgagtttatagcggcggtgcagtggagttatggagacaaagtaaatgacgtagataagc
aaaatttaaaagtttattatgaaaaaaatcgcactacatacaaagagatgaattgggctt
ttatagaaattttagtttgaggtcggcattatggagatagttctgtttttaaagcaaaat
attgattatattattatgggaattttgggttttatgagtttttttgcgctatattttacc
attgaaagagctcttttttatagctttgtggatataggacattttaaaagcattaaatca
cttgagatggcgcttactaaaaacttaacttttttatacgtgatatactcaaacgctcct
tacgtagggcttttgggaacagtttgcgggatcatgataacgttttacgatatgggcgct
tcaggtaatataaatgcaaatactataatgatgggactctctttagctctcaaagctaca
gctcttggtattgccgtggctataccgactttggcgatatataatttattaaatagaaaa
gtagatattttgctcgctaaatttgaggaaacactttgaggcttcctaaaaatgacagtt
taaatatagttccgtttatagatattatgctggtactactttgcatagtgcttagtatat
caacgtttatagctagtggacatttaaaactaagtttgccaaatgcgaattctagcatga
aaaatatgaaaaaaagtagaaccgttataatcgtagatgatcaaaataacttatatttta
atgatatattagtagataaagaagctttaagaagcgaaatatttaaactaggaaatagtg
aattgatagagataaaaagtgataaagagagtaaatttgagactttcgtgtggatcatag
atatattaaaagagaaaaatcatgaaaatttttccatcgtcacaaaaaacaattagtata
aatttgatagcgtttttgatatcgaccgctttgcatgtttgcgcttttgcttacgcgcta
aatttagatattaaattaccaaaagagcaatcagaacagagttttaaactgccgttggct
aaatttgaaactccgattaacagtgtaaaaacagaagaagcaagagagccccaacagcct
aaaaaagagcagaaaaaacagataatagatgaagcgaaaccaaaaaatgagatagtaaaa
aaaccgcttccaaagccaaaaaaagtagaaaaaaagcagatatcaaaagaaaatactaaa
gcgcccaaccagtatattaaaaatcaaacgtacgaaaaaattccgcctgaaattccgtta
aattcaaataacattgatacaaatcagactcaaagtataaaaagcagcagtttgacaaaa
agcagctcagaaaacagtagtcttaaatcaggcgaaaacagttcaaatatagtctattta
aaaagcaatgacgagctattcataaagatcaaaaatgagattatcaaaaacgtaatttat
ccaaaagttgcaaaaaggctaggatatcaaggcgtagtaaaagtggagtttatcttagat
aaaaatggcttaaaaagctatggattgaaaagtgaaagttcttttaattcgctaaatgag
gcggctattcaagctttgaaaaaagcaagttcaaatttcccgaatgtagataaagagtat
caaatttcgcttgatatcgcttttaaaatcaagtaaattataatataaattttaaaaatt
aaattataatgaagatagtctaattgataattttttttgattaaatattattgcttaaat
ttacttataacttaaatttattgtaaagtaaaaacgatatattaacattttatcaaattt
caagtataattcataaaaaatttatcaaaggatacagatgagccatattcttataatcgg
agccggaggagttagtcaagcagcgaccgtaaaatgtgctatgaatagtgaaatttttac
aaaaataactttagcaagcaggacaaagagcaaatgcgataaaatagctaaatttataaa
agatcgtttaaatgtgaccgtaaatacagctcagatcgacgctgatgatacaaatgcagt
cgtaaatttgataaaagatataaaagcggatttgttgttaaatgttgcgcttccttatca
ggatcttactattatggatgcttgcgcggaggccggaattccatacatcgatactgcaaa
ttacgaacatccagataccgctaagtttgagtacaagttgcaatgggcaaaagatggcga
ttttaaaaaatcaaatactatggctcttcttggcagcggatttgacccgggtgtgacaaa
tgtgtattgtgcgtatgcaaatcagtatatttttgatgaaatacacgagatcgatatttt
agattgcaatgccggagatcacggatacgcatttgctacaaattttaaccctgagataaa
tttacgcgaagtaagcgcaaagggcagatactgggagaatggtaaatggatacaaaccga
tcctatggagataatgtttaaatgggactatccaaaagtcggcgtaaaagatagttatct
gctttatcacgaagagcttgagagtttagtaaaaaatatacctacactgaaaagaattcg
cttttttatgacgtttggacaaagttatttaactcatatgaaatgtcttgaaaatgtagg
aatgcttcgcatagacgaagtagagcataacggcgtaaaaattgtacctatacagttttt
aaagacgcttttaccagatcctgctggacttggagagagaacaaaaggcaaaacaaatat
aggctgcgtgataaccggggtaaaagacgcagtagaaaaaaagatctacatatacaacat
atgtgatcacgaagagtgtttcaaagagaccggagtaggtgccgtgagttacactacagg
agttcctgcgatgataggaagtatgatggttgcgcgtggaatttggagcggtaaaggtgt
gtttaatatggaaaatttcgattcaaaaccatttatggacgaattaaataagcaaggact
tccgtgggagatcatagaaatgaaaccgaatgaaactagagttataaaatgaaaaaaatt
gttatttttcttgttttttgcactgctgtttttgccgagaatttaaaagttaattttata
agtgaggatgggctaaagcttactataaataacagagactatttggctttgagcttaccg
tgtaaaggctggaaaataggtgatgaacttgaaattttaagtggcgataaagatgcaaga
tgcttgaacgcagcgtatctaaatttacgcaccagaacatcttgcgagctgctttgcgat
gctaagtaatttggttttaagaatatttagttataatgcgaagttttataaaatttaaaa
ggacaagcaatgaaaaaagatatacatccagagtatgttgaatgcacagttacttgcgct
tgtggcaacacatttacaagcaagtcaaataagtcagaaatcagagttgatatttgcagc
gagtgtcacccatttttcacaggtagtgaaaagatcgtagatagcgcaggacgtgttgat
aaattcaagaaaaaatataatatgaaataaaccgttgctctactttcttccaacccctat
agggaatttagatgatatctcaaagagatgcctggacgtcttagaactttgtgaaatcat
catctgcgaagatactagagtaacaaaatctcttataactcttttgaatgcaaaatttgg
cttacaaatcagcccaaaagagttttactcactccatactcacaacgaaaaagatttttt
tgataaatttgataaagttaggcttgaaactaaaatttgcatttatgctagtgacgcagg
aatgccttgcatcagtgatccgggaatttcgctagtcaaatttgcccagcaaaatagtat
aaaatacgaagttctaagcggagcaaacgctcttttactagcagccgcagctagcgggat
catagaaaaagaattcacttttttaggatttttgccgaatttaggcaaagaaagagctat
cgctatccaaaatgcgttaaattcgctatatccggtgattatatatgagtctccaaaacg
aattttaagccttataaaaagcatatctgaatttgatcctttaagggaagtttttattat
caaagaagcgactaaaaaatttgaagctaaatttaaaaatagtgctacaaatttactcac
tcagcttgaaaactcaaatttaaacggagagtggtgtgttgtgatcgatcgttctgcaaa
taaagcattagagcgtatcactacaaaagatattatggagcttgatctgcctttaaaaca
aaaagctaagctaatttctaaaataaccggtgagaatgcaaaaaaaatataccaaaattt
gataacataagctaaattttaacggcttttaggtattatcaggcgtatgattatttatgg
aaaacaactatttttacatttgttagaaaagcacaaagagaagcttataaatatctatct
tgccaaagatatcgaaaaagatatctttaataaaattgtgaaaagtggagtcaaaatcca
caaggtagataacaaaaaagctcaagctttagcacgcgggggcaatcatcaaggcttttt
agccgaagtttgtgagttcgagtttgctagcttaaatgagataaaaaaacaagacttctt
agtcgtgctatatggattaagcgacgtaggaaatataggaagcatagttcgcacgactta
cgctcttggcggaggcggtgttataatgatatctaaaagtgcttccatggaaggtatcat
aagagctagcagtgcagcggcttatgagctgcctataacgctagttagtgatggactaag
tcttttaaacgagctaaaacagcttggatttaaaatttatggctcagatgctaaaggtaa
aaaccctagtgagtgcaaatttggtaaaaaaaccgtacttgtgatgggcagcgaaggcga
gggaattcctagaaaagcgcttgaaaaatgcgatgagaatttaggtataaatatgcgcga
aggctgggatagtttgaatgttagtgtggcatttggaatattatttgataggattatgaa
tggctaatgatatattaaaaatcaaagatataggcgtaagagaagttgcaaagcaaacac
acatagaagcagaatatctagagtatatgtgtgataaaaattttgataagttaaaaaagc
taaatgtttctggttttataaaaattttaacaagagagtatgggtgggatctttctgatt
ggtatgatgagtttaagacttactgctttgagcattcaggtgatgatggctgcacttttt
gcgtagcacctaaaattcccgcttatacatcaaaaccgggcagcaatttttggacatgga
cgcttgtgctgttatttgttattgtcgggctgatttggatttttggatatacgaaatatt
ttgatgatttttcatttatatttgacgataaaaataatagcgtttcatactcaaatacaa
cggtagtagaaactgcaaaagagagtttaaagatagaaagcaatatgacaattccttttg
tcagtttgcaagatgaaaatgtaactgattcgaatttgtctgatgaaaatgagtctttat
ttagctcatctatgacacaaagcagtgaaaatgatcagatagatagcttgatacctgttt
taaatttacagcaaaatagtgcagaacaaaacgtacctaagggtggtttgatcgctaaaa
ttataccaaaaaagacaatctggataggtgtaaaaagtcttgatggaacatataaaagat
catttagcacaaaagatccggttgatataaatttaagtttgaattcgcttgtattaacag
gtcatggagaattaaatttagaacaaaacgataaaaacacaacatttaaatcaaaaaatg
cacttagatttttagtagaaaatggaagtttaaagcagatagattatgatgaatacgtaa
agttaaataagggaaaagagtggtaaaatcattttttgcttttttgctttttgcgtccat
atgctttggatatgatttaaactcaaatttaaaaagcatagttggagatcaggtatataa
tgcaaaccggcaaaaaattaaaagtttatttataaatgaagccgagtttttagatacaaa
cctaaatttgaattacgataagataacaaacatacttaggacaaattcctttttaaattt
aagctatgcatcgcctgtttatatggatattagttttgttagctcatcttctcctactct
tgtactaaaagcgatatctcagagtttaaataatcttggctataactattttttaaccaa
aagcctagatacttgggattctggtatggtatggagtatatctataaatacgcaatttat
gctaaatcctggaagtttttataaagagcttttatcaaacaatatatttataaaaaatat
aaaaaaaacaggtcaatttgcttattcttacgaaatagatgctagcagagctatgctaaa
aactttaacttatgagagtgataccgaagtacagctttcaaagcctttggagccgtattt
tttaaatgtaagtggtaaaagcagcatagagataaaatctagatcaaatgatagctggat
agcattagtgaaaattttagataaaaacttaaagcttattagtcaagtaaagtcagataa
aaaagaaaaagaaatatacttaaattttcctgatgaggcgttttatctaattattgatga
tgtttttagcttagaaaatataaagcacggtttaacaatttatataaaatcaaattaagg
agttattatgtttgacgagatacgttttaatactattgagagattaccaaactacgcctt
tgccgaagtaaatgctataaaaatggctgcaagaagagacggagctgatataatagattt
ttctatgggaaatccagatggcagaacgccggcacacatcatagataagctttgtgagag
cgctcaaaaagataaaactcatggatatagcgtaagtcagggtatatataaactccgttt
agctatctgtaattggtataaaagaaaatatggagtagtattagatccagaaactgaagc
agtcgctactatgggtagcaaagagggttttgtgcatttaactcaagctatagtaaatcc
aggagacgttgcgatcgttccagatcctgcttatcctatacatactcaagcatttattat
agctggtggaaatgtcgccaaaatgccgcttagctataattccgaatttgaactagatga
gaataaattttttgaaaatttacaaagaactatagatgaaagtattccacgaccaaaata
tatagtagtaaatttcccccacaatccaacaacggtgacttgtcaaaagagtttttatga
gcgtttagtagatatggcaaagaaggagagattttatataataagcgatatagcttacgc
cgaacttacttttgatgggtataaaactcctagtatttttgaggttgaaggcgcaaaaga
cgttgcagtagagtgctatacgctatcaaaatcatacaatatggcaggttggagagtcgg
ttttgtatgtggaaataaaaaattagtcgccgcacttaaaaagataaaatcatggtttga
ttatggtatgtttactcctattcaagtagcagcgactgttgctcttgatggtgatcaaaa
ctgcgttgagcaaattcgccaaacatatgagaaaagaagagatatattgatagatgcgtt
ttgttctgctggatgggagatagcaaagccaagagctagtatgtttgcatgggcaaaact
tcctcatcaagtaggaagcataggaagcaaagagtttgcaaagcagcttctaacaaaagc
ttgcgtagcagttagtcctggagccggatttggtgcgcttggtgatggatatgtaagaat
tgcatttatagaaaatgaaaatcgtatccgtcaagcagctagaaatataaaaaaatattt
aaaagaatttgaatgagagtagcgatacttggattaggtactgttggcagcgaagttgcc
aacgtattaataaataatagacggttgataacagctagatcgggtgttgagataacacct
gttataggtgttgtacgcgatataagtaaaaaaagagagtctagtatacctcttagcgat
gatatacaaagtgttataaatagggatgatattgatgtttttgtggagcttatgggaggc
gtggaaaaaccatatgatgtagtaagcaaaatcttaaagaaaaaaaaacctgtcgtaact
gcaaataaagctttattagcttatcatagaagtgagcttgagatacttgccggagatact
ccatttggttatgaagctagcgtagctggaggtattcctatcataaaagccttaagagag
ggtttaagcgcaaaccatatagaaaaaatcgtaggcattatgaacggtactagcaactat
atacttacaaatatgatgcaaaacggcactaaatttaatgaagcgttaaaaagagctcaa
gaactcggctacgctgaagctgatccgacatttgatataggaggatttgacacggctcat
aagctccttatacttgctagtatagcttatttggtgcatgcaaaaccgcaagatatactc
atagaaggcataggcgatatcactaatgaagatatatattttgcgaatgaatttgaatat
gttattaaattattagctatagcaaaacgaagagaagataaagtagaacttcgcgttcat
ccagctcttattagaaaagataaaatgatagcaaaagtagacggagtgatgaacgccatt
agcgttactggagatgctgttggagaaagtctgttttatggagccggagccggcggaagt
gctactgcaagtgccgttataagcgatcttatagatatagcaagaaacgttaaaaatcct
atgcttggttataaagctccgcttgagatagttccgcttgagcttatgagtccaaaagat
attagaactaagtattatttaagattaaaagtagccgatgagataggtgttttagctaag
attacggatctaatgagtaaaaataatctctctatagatagctttttacaaaaaccaaga
gtcgataagagttgcgatagtagcactttgtattttactactcatacatgcttagaagca
gatatggtaagagtggtaaatctacttgaaaatgagagttttataaaagataagccattt
atgatcagaatagaagaataatttgggtctaaaagagtatctttttggatttaaaggcga
gaatatggcagctaaatatttggtatcgcaaggttttgaaatattagaaaaaaactttca
ttctaaattcggagaaatcgatataattgcaaaaaaggatgatgttctccattttgtaga
ggtaaaatctactagtaaagattacgaaactatatatagagttacacaaaataaaattta
taaaataataaaaacta
>NODE_7_length_45934_cov_21.042308
aatacgattttgatttgaattaccagatagatattatatgtattgaacaaaataaggtta
aatttatacaaaacgttagcttttaattcactattgtcttttaatttaagctttttaatg
tataatttgactaaatttattaaggagatgagaaacaaatgggtaaatatatagagctta
cttcagaaaattttaatgttgccaaagaaggcgttgcattagtagatttttgggctcctt
ggtgcggaccttgtagaatgttagctccagttattgatgagcttgctgctgagtttgatg
gcaaggctaaaatttgtaaagttaatacggacgaggcacaagatttagctgttgagtatg
gcgttcgttcgataccaacgctactattttttaaagatggtcaaatagtagatcaaatga
tcggcgcgcaatcaaaaatagcaattgctgataaaattaactcgcttttataatccaaat
ggggttttaccccattatctgtctgtatatattcaatcaaaaatttaaaatttattttta
tgtgatttattatttaattttatagatataaatttatttaggagcaaattatgttagatg
tagcgataattggaggaggtcctgccggactatccgcaggtttgtatgcaactcgcggcg
gtcttaaaaatgttgtgatgtttgaaaaaggaatgcccggaggtcagataacaagtagtt
ctgagatggaaaactatcccggagtcgcgacagttatggatggtcttagttttatgactc
cttggactgagcaatgtactagatttggtttaaaacatgaaatggcaaatgttcaaagag
tatcaaaaaacagtgatggaagttttagtatttttttagaaggtaataaagtagaaaccg
caaaagcagttatagtttgcaccggttcaacgccaaaaagagctggatttaaaggagaag
acgagtttttcggtaagggaatttctacttgtgcgacttgtgatggatttttttataaaa
ataaagaagttgcggttttaggtggcggggatacagcgcttgaagaggccgaatatctag
caaatatctgttctaaggtttatttgatacatagaagagatagttttagagcagctccga
tcacggtagaaaaagttaaaaaaaatccaaaaatagagcttataacaaatgcgagagtag
atgaggtttatggagatagcgtagctggagtaaaaggggtaaaagttaagcttcaagatg
gctcagtgcgtgatttggcagtgcctggtatatttacttttgttggtttggatgttagaa
acgatgttttaaaagatgaaaacggcaattttatatgtgatactttatcaacaggtcaag
ttagggtaaatttaaaaatgcaaacaaatattcccggtctttttgctgctggagacttaa
gagaagatgctccaaaacaagttgtgtgtgcagctgccgatggtgctactgcagcacttt
cagctatgagctatatagagagccttcattattaaagtcagtttttactgactttaataa
attcatttaagcgatttttataaacttttttgttattatgcaataaatttataaataagg
tttcatatgaaaattttaagttcaaaaactatcttaggcagtattgccgtgctgcttttt
ttaacaggttgtgctactacgaatttgcagactagctctaaaatgactcaaagtatattt
atagatccggtttctaaagacaagagacttgtttttgtcaatatcaaaaacacaagcggt
catgatgtgaatttggaaaatagaatcatacaaggtttgcagtctaaaggttatcagata
gtagatgatccagacgttgctacatatatacttagtacaaatgtattatattgcgataaa
aaatcagaaaataacgctgcaggcggcgctgtagctttaggagccaccggagcagctata
agcggatataatagcggaggggccggtagtatgatagctgctggtgctgctggtgctttg
gttggtggagttttaggcaagattaccgaagatactatttggcaaatgcaagtagatata
aatataaaacaaaaatcaaaaggaatggttcttagctctacaggaagcgtgagcggacaa
gcttcagttagcgattcaagtaaatctggatttttaaattcgtttggcggaaatatcaaa
aatgataatgcaagcggttcgctaagaagtaaccaagttgacacctctagccaaagctat
gaaagcgattatatagagaaaaagacaattatatttgccgaagctactaaaatgggatta
gatttggctgaagctactcctatattagaagataaaattgcttctcaaattgttggatta
ttttaatttttaaatttaggctcaaataagtttttatttgagcctagttttttaaattta
aaatatcaaatttcgaattatattaatatctcaaatcttcacatttactcaaatttcaat
ttcaaattttctataacataaccattttgtaattaaaaatttgataaaatgagaaaaaat
tcaaaccaaaaaggtgtatgatgatacggataggaattcacggtgcaagcggtaaaatgg
gatatgagataatttcaaatttaaaaaacaatgaacaagcaattttaagcgttgcttata
cgatagaacctatgccttttgatgtcggtgatgctatcgttacaaatgatttaaaaacac
tttttgataatagcgatgtgataattgattttagtattaaagatggtgctgtcaatttaa
taaactatgcaagaacaaacccaaaacctttgatcataggtacaaccggtctgggaagcg
aaggtgatgagctcataaaacttgctagctctgttatgcctatacttcaagctacaaata
tgagtttaggcgtagcagtgttaaatagacttactgaacttgcaagtagagttttagatg
gatttgatatagagatagtcgagatgcatcatcgccgtaaagtagatgccccaagcggca
cggctcttacactagcaacgcatgccgcaaaagctagaaacttgactttagatagcgtaa
gagttagcggtagagacgggatgataggagctagaagcaaagacgagatagctgttatgt
ctctaagaggcggcgatatagtcggtcgtcatactgtaggattttataatgatggagagt
ttatcgaactcaatcacactgctacatctagagctacatttgcaaaaggcgctataaaag
ctgccatttggataaaatcaaaagagcctaagctttactctatttatgattgtttaggac
tataaaatgtgtgcgatagtaggaattataaattcaaaagatgccgctaagactgcttat
tacggtctattttctatgcagcatcgcggtcaagaagcaagcggaatcagcgctagcaat
aatcacaatatcaaaaccattaaaaatcgcggtttagtaacagaagtttttaatcatgat
agttttgaagttttaaaaggtgaaatggcaataggtcacaatcgttattcaaccgcagga
agcgatagcgttttggatgctcagccagttagcgcaaaatactctttgggtcagattagc
atagtgcataacggaaatttgataaataaaaatgaagttagagagaggcttgtcgaggac
ggtgcgatatttcagtcaaatatggatacggaaaatattcttcatcttattgcaaaaagc
aaaaaagagcatctgcaagatcgcatagttgaagccgttcgtcagattataggagcgtat
tgtcttcttatactgagtcgttcaaagatgtttgttttgcgcgatccttacggcgtacga
ccacttagtcttgggagattaaaagatggcggatatatcgtagctagcgagacttgtgcg
tttgatcttgtaggagcaacttttataagagacgtgaagccaggagagatgcttatattt
gaagagggtaaaagcgagtttaaaagtatccagctttttggacaagtcgatcctagaatt
tgcgcttttgagtatatatattttgctagaccagatagtgtcatagacggtaaaaatgta
tatgatataagaaaaaaactcggcgagactttggctaaaaaatcaaatatcaaagctgat
tttgtagttccggtgccagattctggagttcccgcggcgcttggatattctcagtttagc
aaaataccgtttgagatggctatagtgagaaatcactatgtgggtcgtacatttatagaa
cctactcaagagatgagaaatttaaaagttaagctgaaattaaaccctatgagttctgtt
ttaaatgggaaaagcgttgttgttatcgatgatagtatagtaagaggaactactagtaaa
aaaattgttgagcttttaaggcatgccggagtaaaagagattcatatgaaaatagctgct
ccagaaatcaaacatccttgtagatacggtatcgatacgccaagttacgctgagcttata
agtgcaaatatgaacgtagaagaggtgcgtaagtttataggcgctgatagtcttgagttt
cttagtatcgatgagcttactagcagccttggcaatgagcgaaaatattctctcgtgagc
tttgatggtgattattttataaaataaatttatttaaaaccagagtttcaaagcctggtt
ttatgtgattttatcttgctgattatcagtggcaagataaagtatgatatacacttggac
ttctaaaatgcgccggataattcatagaaacgctaaatgctctagtttcacctgctttta
aaccatgtccgattgtgaagctagcattttgtgtgctggattgagtatcttttcttttaa
atatttcaaaaaatcctcttgtttgaaatatagtaggatcaagctttcctttttcaacag
gagaattaacaagtcttatattaaatttgcaattagtgatcgtatgtgaacccgtgtttt
ggatagtgcccgtaaatactatactttcattgatgagtactctgttttggtctaattgga
ctattctggctatttttgtatattcgtctattataagcattgcaagtatgctaacagagg
tcatgacaaatatatttagcagcaccatacttagcactactgaaacctttttttctttta
tggacagaaataaaaaagctaaaaatagtataaatataatcactagtgcgattatgtgat
aaatagtaaaataacccatcaaaaacactccgaagtcacagttgtattataatcagtcgg
tctaaagtcatttatgacaagccttaagtttttggtttgacctatatttactccatcttc
tatcacgctattttttttgtaaaatggcttaagagaatttatgtagtttttaaatttatt
aggcgctactttgtaaaacttcaaatttacattgcaatatttaaacgctttatttgactt
gttagtcaaattcagatcgactatcattgtatctgagtagtttagctgttttatatcact
tatcataatctctctctttcttaaagtttcatctataaatttatgcgtatagaatatacc
aagaaatacaaatactatatcggctataagtaggattgaggcaagacctgggcgcttaaa
aatgagtattataacaagaaaaagcaccactaaaaacactaataaaacccaaattatcgc
aaaataatcgataaaaccgaaatgcgatatataaaatttaataccttgttttatgctatc
tagagcgagcatttttctcctcaataccgcttattccttcgcgtcttttcagctcatcta
aaactctagccggatgtatatcaaaatcagctaaagcgactataagatgaaataaaatat
ctgctgcttcatatactacgtcgtaatctggtttgccatctatatgttcgccgaaactct
ctttgtttagatctgcatattttttaaatttagaaagatctttgatagcaaaactgaact
ctccggcttcctcgcatattttttttaagtaactattttcacctttttgatatagtttag
atatatacgagttctcgctcctatttaattttctatcaagagctatatgataaagatgat
ctaaaatatcgtatttataggttttttgattgttatttaaatttgctttgttggctgaaa
tttcattaaaaaaacaagattttgctccggtatgacaagcattgtcgcctatttgtttga
ctttaataagaagcgcgtcgttatcgcaatcaagagccataaatttaataatctgaaaat
ttccgctctcttcaccttttttccagattctattttttgtgcgtgaaaagtagtgagcaa
aaccagtttctatactaagattaagtgctgcttcattcatataagccatcataagaactt
catttgagctatactcttgtacacttactggtaaaagtccagctactttatcccaattca
cacacatattttatccttacttttgctctagagcgctttgcttgggtttgtcttttgtat
ccacccagatatttggtacggctcctcctggagttaaaaatatcttagcatcggtattta
cttttaatgcttcattaaactctttttgggtttgaatttgttttagttgcagtaagttat
tatctaaactttttgctacttctttgtttgcgtatgcttgagcgtttgcttctattttta
aagcgtcggctctaccttgagcttctatttttacggcttctgcgttaccttttgcaagag
ctgcttttttaagagcttcttgattcgctcgttctacttcgtattttgttctttcggctt
cttgttttgctatttgaactcgttcgatttgctcttttacttttggcggaagtattatct
cgcgaagttgtacacttaaaagctctaccggtttattttgttggctatcgatatctgttc
ttataccattatctatagctactgctatatcattacgacgctcaggaagctcttcggcgg
tgtacttaccagttacgtttctaacaacgtttctaacaactggatcaattatcttacttt
cccagctaaatccccatgcggctatagtttgaggagcattttgcggatttagtctgtact
gaacggtgatatccatgctgactggaagaccgcgagaatcaagaaccgatatagtatctt
ttgtttctataccgctaccacggtaatttgcttcgtttctgccttcgcttgaagtatagt
ttatgatacgaactttagtatctactactcttacttcttgtacaaaaggtacaaagaaat
gaaatcctggaccaagaggtgtcggatcgaatttacccgctgttgatttgatacccacct
cacctgaatttattattataaatggttttgctatgactaaaacagctatgataacgacga
tagcgtaaattataccgctaaatttaccaaagccgctaggaaggctcggcatatttggtt
ttttaaagttgaaattcggcttattatctccgccgtttccgcctccattaccgtttttct
tgttgaaataatcatttaaatctgctggcaagtttattccttttaaatttattttatata
tgttacaaaatgctcgtattttgcatttttacccattactacatcaaaatatgcggcttg
aagctgtgtggctataacgcccctttttcctgagccgataatcctaccgtcgatgttgct
tataggcgttacttccgcggctgttcctgtaaaaaatgcctcatctgccgtatatgcttc
atctcttgtgattctttgacggaccacttcgtagcctagatcttttgcgatatctataac
cgttttttgagttatactttctaaactcgtgtcatttggaggagtaatgatcgcgccgtt
ttttactatgaaaaagcactctccgcttccttcagctataaatccttgaggatcaagaag
caaagcttcatcgtatccagataattgcgcttcgtagttcgccatttgagagttgaagta
attcgcgcttgcttttgcttttgccatcatagaaaacggtgccggttttatccaagatga
gatcgttacttttatcccgttttcaagagcatcatcgcccatgtaagctccccattgcca
tgcggctatagccgtatttactgggcagccgatgtggctaactcccatttttccgtaccc
taaaaatacaagtggacggatataaacgttgctgttataagtgttgctttttagtaaatc
tatatgcgctttatttatctcatcttgtgaaaatgggatagtaatcccgcaggcttttgc
tgattcaaaaagtctttttgtatgttcttttagtttaaatatagctaagccttttggtgt
cttataagccctaactccctcaaaaacagcatttccataatgaagtgaatgagttaaaac
atgaaccgtggcatctttccacttgattagtttcccatcaaaccatatatgctctgcttc
tggtattgccattttgttgcctttcgtggttataaaatttgcctgattttatccaaaatt
tgattaatatcttttgaatattactaaatttagcttaatttttaaatttaaatagttctt
ctatatccacatttaaggcttttgaaattttaaaaatatgttcgatgttgaagtgttttc
catagcgattattttcacaattggagtaaaatgcgactgatttgatacctatttctaaag
ctaattcaagctgagaaattttactttgttctcttaagtgttttacgttttgtgataatt
gtctgtaaaaagcagcgatttcctcgtcacttgcattgctaaattcactctgcatattta
tcctatgggattaattttcttttaaatttataccgatacaattatattttctatatccta
tgggataaatttaaggagggttgtatgaaatttttattttgtctatttgtttgtctttca
tttcttaatgcagagttgtataaagtttatgtaaaaagagttgatagtaatttatacaga
acatctgatgagatatttatcgaaacaaaattttgttatcactacacatatggaagcgaa
gcaattttgaaatatgataattattcttatgataatgctttgatttttgattacgatatg
acaattccaagtaaatgtgatgtaaagagaatatttaagtaggttaatgatgtgggtaat
attttttattttatttgttatattttgtgtttttatgatttattctcaaatgccagatgc
tgtaaaaaaagagcgaactttatacgatgagctggtggatgcaaatatagagcttttaaa
atctacaaaaaatccttatgtaggtatgtttgcaaaagaggaaatcataaatttgcttaa
aactatatcagatgaatttgataaagtagcagttgagagaaatgaagtagtaagtggaaa
tcaaaagctatttatactaaatgaaattatatttgccagtggaatgaaaaataaggaatt
tggtatagagcatttgcattatgagcttgaaagataccgtaaatacggaatgagagaaga
taatcaaggtttaataagggggaattagaatgaaatttgttgcatttgctttggctttag
tgattggattagccttatggtttttccctgctggattatttttggcagtttttaaaggtg
ctacatcaaacggacaaagcgtaggagcgataatctacatgctggtattgggcggtgttg
cttgggctttgatttttatcgtaaaaaaactttacaaatttttcttgaaaaaatttggat
ataaagtaaaggaataaaatggctattttatggattattgctataatattaagttttttc
acatatggaatttctattttagtcgctttagtgataacattttttatatataatggtaaa
caagatgatgttggcgaatatttattgggtcagtatgttagatattattcaactgttaaa
ggttctaaaaatcatttttggataaatcatgctaacgattcagaaggtagaatagaatta
aaaaaattgcttaattatacatattctgtagcttatacgcattacatatatgataaaagt
atagttggtaacgaccagtatttacgtatgattttaaatataactttttcaactgtttac
acatattgtaatgtatttggtcttgaaaattggaaaatatacgaagtggataaatacata
aaagatcaaatatcattgctaaatttggcggcaaaaaagtatggtatggaagacaatatt
catcaagatgatattgatatgttgcttaataaaattatgaaataataatctaggcagtat
gctaaaaaattgattaatatcttttgaatggcagtaaatttgtggagtaaatttgagaga
tatgaataatttgattaatttaaattcgctataatcacgcattaaatttaaataaggaaa
taaaatgcctattataaatataaaattagcaggttccatgccaagccgtgaaaaactaga
tgaaatcgcagtcaaaatcacggatataatggtaaaagatttaggaaaaaatccagatag
agtcgtgataaatttcgatgaaattcgccctgaagcgacgtattttggtgcaaaatctgt
tcaaactataaaagagggtaaataaatggcgtgcaacgataaaaaagagtcaaatttatg
cgctcctaaaacaaaagaatcagctcaaactacagtttttttgcctgaagacgttgagag
aaaagttacattaaaggccggcgatatcgctccaagctttgagctagaaaacgcagatgg
agttaaaatctcactcaaagactttaaaggtaaaaacgtagttttatacttttatccaaa
agacaacacgcctggttgtacgactgaagcgtgcgagtttagcgcaaattacgatgattt
catagcaaacgatactatcattataggtatcagtccagacagcgtaaaatcacactcgaa
tttcatagaaaaacagagtcttaaacatatacttttaagcgacccggaaaaagaaatagc
aaaagcttatggcgtatggcaagtacgtaaaaactacggtaaagagtatcttggtatagt
gcgaacgacttttgttatagataagacaggaaaaatcgcaaaagtgtataaaagcgtaaa
agccgcaggtcacgctatgaaagttttagctgatttggcaaagtaaatttaaaaagcaac
gctttgcataatcttaatatatttttatatgcaaggtcggtgctttttgctatttttatc
aattatcttgttcttatatttatctgcattgagacttttttatcgtttgcttgacctttt
acgtctttgatatttaaaatctctatttgaccttctttaactccgttttccatcaatttt
ttacgtagattttctactcttttttgcgctatggctagtatcctgtcttggttgattttt
actagagatataagcttttctttcgcatctttttcatttataaattcagaattattaaat
tttttcttaaacatctcttttagtgcattttcatagcttagatcttttgtgttcataaca
agaagtatatctttagatacgcttctatctgctatagcgtaggaatctggtatttgagaa
taagtcggcgtgagagtaaatatgatttctggttttttcttcgcgatatctgctagtttt
ttttatctttgattcatttgtttctagtaaaaacgccgttcctggagcaaaatcaacact
actgatctcatctgtatttataccaagaacatttcctataaatctaaatggagaagtgac
gacgtcactgaaaagttggaaaatagcttgaataacgatacctgagtagctaaactccgg
actgttcaaatcgccccatataggaagatttatatcaatttgattattgctatcttttag
tatagaaatcgcaagctttaaaggaagacttaccgcgtctttgctaggaatttcgcgtcc
tagagttaggttatcgaaatttagtgagtttgcgccgcttaatatagagttttttatttt
gtaatttaaatttacacttagtctaccattatcaatctcatatcctaaaaattttaccga
atacggagttatattttttaaatttatatttttaaaacgtacgataagatccgtgttaga
tcttggatcaaatggcaaagtagtaactaaaatctcgctaaatccatagtttgccacaac
tccgtgaagcgcgatattgcttattttgtcatttgataactcgtttatcgtggtagatat
tttagttatatttgtatcaaaaggaagagccaaactgtcatctttaaattccaaactacc
attttttaacgttaaattttttagacttagtttgaagttatcgctttgttcttcattgct
agttttgctatcttgattttttattaaatttaaaatatttaactctttttgttttgaaac
tacaaattttaaatgtggattttcaagctttacatttgatatcaagatatttttatcgtt
caaatttatattttggctaagagttttaaaagaacctaatatctcgtttctatcatcttt
tatatagaagttatttacgtttaaatcggcttttgcgcttagtttatcggtataatttat
ctttgcattgaaatttatctttgcatttaaatccgcgatgtttagataccgttttatgta
tggttttgcgaagtttagattgtttaaatttaagtttatatctccgcctaattcgttttt
atttatatttatctttgcgctgctttttaaatttaaattatcatcttttgcatttaaatt
cagtgttagactgtctttatttgagatatttttggcactcagttctatattttttatgct
gtttttgctgatttcgttgctaagatgcaagtatccgttatttaggatgaaatttgaaat
attatagttaaactcatcttttttggattcatcttttttatcgctgtttttagggagcaa
ggagaataaattgtttatgaacttagatccgctctcgtcgatgaaagtcgcaaaatttgg
cttatttataattatattttctagtgttagactgttgttttttaaattgaaattactaag
ctcggttccatttatatccaggtaattttgcttatctaagtttaagctcgtacttgcaat
cgacatattttttatttttaaatcatctttttttaagtttattttatttaatgcgaatgt
gtctatgcttagctttgaactatcttttttgacatttaatttttttaaatttatatcatt
tatatctaaatttaaatccaagttttgatcaaaacctaacctaattgcagccaaactcaa
cttatcaaaattagcattaaattcatcaaatttagttttaaaactgcctatatttacatt
tgatatagacattttcatatcaaaattattatagctatttatgaaatttgcgtttaaatc
cggtatgattaagctagttattataaaagtatttttattttgagttatatttatatcttt
gatatctgtttttgcgtttgcttttatgctgatattgttatcaaaattaaaactataatt
tacatcagagctcacaaccgcgctatttatagttagcggcatattcttgaaaaacgatat
ccaaatcggcttcgtttttagctcgtttatctgtatatttccatctattttgagtggatt
taaactagcatttgcatctataactattttatttgctagatttgagctagctagcaaaga
gtgtgctccaagacttccatttttagtagataaatttgaaagtttataatccatgtcttt
taaactaagtttaaaatcattgctaaaatcttcatagtttaagtttgcgtttattatctc
gagttcgcctatttcatactcgaatcgggttgttttttcggcatctgaactactatttgt
atctttttggcttagtaaaaatgagaaattaaactcaccgttttcttctttttggataaa
aatttcaggtttagaaatttttaaatttgcgatttttatggtttttgttatcaaatttat
aggatcgaaatttatatttatttcgtcaaatttaaatataggagatttacggctaaactc
cactccagtaatgtttgcttcgtatgtaaaagggtttaattttatattttttatgcttaa
attcgcatcatattgcgcggcaatttttggcacataattcataatgagttttggagctgc
aaaatatcccaaaacagtataaaacagaaatacaagacagattatataagcagttatctt
agcagttttcataatgactccttttatattattatataaaaaattatctatttaagtaat
aaaatttactaaaaattcactattattttgataatataaaaataaaaggtcaaattttgc
tagttcatatctgctgcagtgttgatagtcactactttttacaagagcttaaaaaagcct
atcctagccaaaacatcataggctacttttatgatccaaatatccatccgtatagtgagt
ttttgttgcgttatcaagacgtaaaaagaagttgtaaaaagctaggtgttaaacttattt
gtggagattacgattacgagagttggcttaagggcacaaaaggtcttgaaaatgagcctg
aaaaaggaaaaaggtgcgagtattgttttgattttcgtgtgggaaaatcggcgcaaatag
cagttgagttaggatgtaaaaagataactacaacgcttttaatgagccccaaaaaggatt
ttactcagttagaaaatgcattaaaaaatgcagttattggtacaaacttagagcctatag
ctgtggattttcgcaaaaatggcggcactacaaagcagtttgaactagctaaaaacgata
aattgtatcatcaaaattactgcggttgcatttttggattgagtgcacaaaaaagagaaa
atgaaatcatagatgaactttttgaacctcttggtggacaagttcagtttggatctataa
aaagtcgtttaaagctatataaaaaagtaagaaaatatgaaaaaaatggtttggaatttg
agctgataagagaaaaaatcttaaattatcgcttaaaatttgcaaaagtttgcgttgatg
gcgtaactttgcctagttattttcttttttattcgcattttaataggaatttagttaaat
ttaaagtaaatgagaactcagagcttttaaatacaaataaagacgatataaagcttatta
gtcttgctaaatttaacgagcttggcggatttttttataagagcgtttcggagcttatgg
caaatccgccgaagctaaagcgcgagttaaaaattcgcaaatggctttgtggtaattttt
ctctttctcctatcatcgtgcttgatgagataaatatcggcaaattcgaggttagagcaa
atagcgttatgtatacgcaaagcatagaaaagcttgttctgtagattttgcgcacttttt
ttgaggcgcaaatctatatctttaacaagctaaatatttaaattatctctctaaaatcag
cttaaatttacaatgcgcaacagtaatagaaagtaaccttaaaaattaaagttaaatgaa
gtttaaatttgattaaatatattttacgaatttcaaaaaggagagagtacgaaaaaaaat
catttttggtttggtgatcgtagcttcagcaatgattttgatggtgggcttgaagcttat
ctaagcgaaaattatgcaaaagcgcaagataaaattatttcaaattcaaagagctacagt
agagtttacgatataggaaactgacgatataagaaatcagtttggctgcgaaattacgct
aggctaaatgtgctggctactaaccaaaggcgaagcggcaaatacggtatctatggatat
atcattatttatttaaatttaagatagaatatttctccaaattgcttgcttgattctgca
aagtttaaaaaaatattaaatttattaagcacgcttatatataattaaaattaaacgaca
aacaaattttgatttttttatttcgttttatctaactatttgctaatttttgctaaaatt
tggagtttatatcaacgtaagggcaaaatttatgatagacgtagtagaaattcaaaaaat
tttaccacataggtatccgtttttgttaatagacagagtttgtgaattagaaacgggtaa
aagtgtttatgcgtataaaaatataactatcgcagaacaaatttttgaaggacattttcc
tgggcatccgatatatccaggtgttatgataatagaaggaatggctcaagcaggtggtat
tttggcatttaaaagtgcagaagatccaagcggtttgagcatagaaaataaagtcgtata
ttttatgagtatcgatagagctaaatttagaaatcctgtaaagccaggagataagttaga
gtatcgtttagaggtattaaaacataaaggaaatgtttgggttttagacgggaaagctta
cgtggacgataaattggtagctgaggctgagctaaaagctatgatagttgataagtagcg
gcgcgatatgagtattcattcaacagcggttatagaagacggcgctattttaggcgaagg
ctgcattatagaaccatactcctttataggctccaaagttgttttaggagacggcgttac
tataaagcaaggcgctaggatcataggcgatacgaaaattggcagcggaagcaaaattta
tagttatgctatagtaggagacgccccacaagacgttagttaccgtccagaagaaaatac
aggtgttataataggcaaaaatgctactatacgcgagttttgtactataaactcaggtac
gcataaaggcgatggaattactcgtataggagataatgtttttataatggcgtatgtgca
tatcgcacatgattgcatacttgggaataatattatattagcaaataacgctactttagc
aggacatgtagaaataggcgattttagcgtagtaggaggacttactcctattcatcagtt
tgtaagaataggtgaaagctgtatgatagcaggcgcttcggctttgtctcaagatgttgt
gccgtattgtttagcagagggaaatagggcttatataagaagtttaaatttagtaggaat
tcgtcgtagatttgataaagaagttgttgaagagataaataaggcttataaatttttatt
tagaagcggtggaggattaaaagatagagctcaggagcttttaaatttaaatccaaatga
atatgcaaaaaaaatgtgtgagtttataataaatacaacaaggggaattccgcttgaaaa
aggaaaatattaatggctaggaaatgtagtttttgcggtgagagtgaagccgaagataga
aaattactagcaaatgaaacagatagcgcttttatatgcgagtactgcattgatgctgga
tatgctgctgtgcatggtgatgaaagtttaaatagtagtgaaaaaacaagtaaagattat
aaagatataacaccaaaacttttaaaagatgttttagatagttatgttataggtcaagaa
aaagctaaaaaagtatttagcgtaggcgtttataaccattataaaaggatatttaaacaa
gatgctatagaagatgatactgaaatttcaaaatcaaatatcttgcttataggtccaaca
ggaagcggtaaaactcttatggcgcaaactttagctagatttttagatgtgccgatcgcg
atttgtgatgctacgagcttaactgaggcaggatatgtaggcgaagatgtggaaaatatc
cttacaaaactacttagcgcagctggcggagacgtacaaagagctcagcaaggagttgta
tttgtcgatgagatagataaaatagcaagaatgggtgaaaatcgctctataactcgcgat
gtaagcggcgaaggagttcagcaagcacttcttaaaataatagaaggaagtaccgtaaat
atccctccaaaaggcggtagaaagcatccaaatcaagattttattcagatagatacaaca
aatattctttttgtatgcggcggagcttttgatgggttaaatgagattatagaaagaaga
ataggaaaaaatgttcttggatttggtcagataaaacgcggtcgcgacgataagcaaaat
ttaataagcttagttgagccagatgatttagttcattttggccttatccctgagcttata
ggacgtttgcatgctattgctactttaaatgagataacaaccgatgatatggtaaaaatt
ttaacggaaccaaaaaatgctcttttaaaacagtatcagaaattatttgcgatagatggc
gcaaatttaaaatttgataatgatgctataaaagaggttgctacacaagctataaatcgt
aaaacaggagcaagaggtcttagaagtatcatggaagatattatgatggacataatgttt
aatcttccagatcttaaaggatatgatgttatcatctcaaaagacgttgccataggcaag
gcaaaaccattattaatcaaagcacaaaactaaaagaagggaaattatgatattagatca
gattattggatttttttcaagcgatatggggatagatcttggtacggcaaacacgctagt
tttagtcaaagataaaggtattgttataaatgagccgagtgtggtagcagtccaaagaga
aaagtatggaaagcaaaaaatactagctgtaggtcatgatgctaaagagatggtcggtaa
aactccgggcgatatagaagccatccgccctatgagagacggcgtgatagctgattttga
tatgactgaaaagatgataaggtattttatagaaaaaactcatagaagaaaaagcttttt
gcgtcctcgtataattatatccgtgccttacggtttaactcaagtagaaagaaaagcggt
tcgtgaaagtgctttgagcgcaggagcaagagaggtatttttgatagaagagcctatggc
tgctgcaataggagcaaatttacctataagagagccgcaaggaagtttagtagttgatat
cggcggcggaactaccgagataggggttgtatctttagggggtttggttataagtaaaag
tatccgcacggccggcgataagatagattctagtatagtaaattacataaaagaaaagta
taatcttttaatcggtgaaagaaccggagaagagataaaaataaaagtcggttcggcaac
tcagcttccaaaagagctttctatcgttgtaaaaggaagagatcaagtaggcggactttt
aagcagagttgaactaacgagcgaagatgttagagaggctatgagagagccattaaaaga
gatagccgatgctttaaaaacagttttagaaatgatgccgcctgatctagccggagatat
agttgagcgcggagttgtgctaactggtggtggagcgcttattcgtggtctggatagata
tctagccgatatcgtaaaacttccggtttatgtagcagatgaaccgcttttagcagtggc
taaaggaaccggaaaagcattagaggagataggcttacttcagcagcttatgaatgaaga
ataaaattaaatttattttaacaatcggttgtttaacttttgtgtcattttattttagcg
actatgcaagaagattttttgtagattctactagttcaagtataggcttttatcaaaatt
tcacagggtttttaaaagacaagataacagagcattttaggcaagctgaagagatcagag
ctttaagagctcaaaatttagagttagagcgttcagctgctctactttcagcgtttgctt
atgagctaaataatattttaagtgacaaaaactcaactatctatgctccggaagtaaaat
tagtaagtgcgctatcatatgtaaatatgggcgattataataaagtatggttggatttta
aagagttcaatgaagataaaatttatggtcttatatataaaggtaggagtgccgggatag
tagtaaataaagatagaaaacctttagggcttttgcagaccgatcccgagtctatgtttt
cggtatttataggggaaaataaaatttcaggcatcgcaaaaggaaataataaaaatatag
ttataaaatacatttcgcagtggttaaatccaaaagtaggagatgaagtttatacaagtg
ggcttgacggtatattttttggcggaatacccgttggtaaaatagttgagataaaagagc
aagatctgtataaaagtgcaatagttgagcctgacaataaaatagaggttccatcatatc
tgtatgtagtgacaaaggaaaattaatgccaaaaagagaagatgttaagacaattttact
tataggaagcggtcctatagttatcggtcaggcgtgtgaatttgactatagcggaactca
agcagctaaaacgttaaaagaactaggctatagagtcgtacttataaactcaaatccggc
tactataatgaccgatcctgattttgcggacgctacttatatagaaccgataaccaaaga
aagtataagtcgtataataaaaaaagagaacgtagatgctatacttcctactatgggtgg
tcaagtagcgctaaatgtggctatggagcttcatgaagcaagtatgcttggaaacgtcaa
atttctaggtgcgaatccggctgcaatcaaaaaaggcgaagatagagtcgcatttaaaga
agctatgttaaagataggtatggatcttccaaaatcaatgtacgcttacaatatggaaga
ggctatggtcgcagccggcgatatcggatttccgcttatcataagagctagttataccct
tggaggcgccggaagcggcgtagcttataatatagacgaatttagagatctagccgaagc
agggattgatgcaagtcctataaatgagattttgatagaagagagtttgcttggctggaa
agagtttgagatggaagttatcagagacaaaaacgataactgtataatagtctgttctat
agagaattttgatccgatgggcgtacataccggagatagtatcacggtagctccggcttt
gactcttacggataaagagtatcagcatatgagggacgccagttttaaaattttacgaga
aatcggtgtagatacgggcggaagcaatgttcagtttgctataaatccaaaaaacggcag
aatgaccgtgatcgagatgaatccgcgcgttagtagaagctccgctcttgcgtcaaaagc
tactggatatccgatagccaaagtcgctactatgcttgcagttggatttactcttgatga
gataaaaaacgatataacaggtactcctgctagctttgagcctgtgattgactatatagt
tactaaaattcctagatttacatttgaaaaattccctggctcaaacccgtatttaggcac
ggctatgaaaagtgtgggcgaagtaatggcgataggaactagctttaaagagagtatcca
aaaagcgctttgttctttagaaaaagattacgccggatttaattttttaagcttggatga
ggaaaagctcattttcggtcttagaaatgcgcatgaaaaaagaattctttacgttgctca
agcttttagaaatggtaaaaatgtagatgaagtttatgagctcaccaaaattgatccgtg
gtttttaaatcaaatttatgagataaccgaatttgaaaaaagcgttgacatggatatttt
gaataacaaagatcttctaagaaaagctaaaacttggggctttagtgataaaatgcttgc
tcagcttataaatgaaaaagacaacctcgagcttagtcaaaacgatatatattacgctag
aataaaacataaaatcaacttagagtacagagaagtagatacttgtggaggagagtttaa
agctcttactccgtatctttatagcagtacgaatatcactccaaatttaccgaatttaaa
agtagaaaataaaaataaaaaagttcttatcatcggcggcggtccaaatcgaataggtca
gggtatagagtttgactactgctgtgtgcatgcgagctatgctttgcgcgatcttggcgt
tactacgataatgtataactgtaatccagaaaccgtctcgaccgattatgatactagtga
tattttgtatttcgaaccgattgattttgagcatttaagagccgtgatagaagcagaaca
accagatggcattatagtgcattttggtggtcaaactccacttaaattttcaaagcgact
tactatgataggcgctaagataatcggaactagcgctagggttatcgacgttgcagaaga
tagaaagaaatttagcgagtttataagcaaaatcggtgtaaaacagccgcaaaacgatac
cgcaactagcgaatcagaagccgtgcaaaaagccgctgttataggatatccggttcttgt
tcgtcctagctatgttttaggcggacgcgctatgagaagagtacatagcgaaagtgaact
caaagaatatatgagcgaagccgtaaaagttagcaatcactctccggtgcttttggataa
atttttacaagacgctaccgagctagatgttgatgctataagtgatggtaaaaatgttta
tatcggcgctattatggagcatatagaagaagcgggaattcatagcggtgatagtgcgag
tatacttccgcctcaaaatttaagtaaagagattataaatcaagttgaaatttgcactaa
agatatcgctttgaatttgggcgtagtcgggcttatgaatatacaatttgcagtgtatca
aaatgagctttatattatcgaagtcaatccgcgtgcaagtcgtacggtaccgtttgtaag
caaagctacaggcattcctatggcaaaggttgcaactagagttatgtggcaagggaatct
tcccgaagctcttaaattctatgatcagtttgatgttgtgacaaaaaacagcagcgtata
taaaccaaatattaaaaatatagtttgcgtaaaagagagcgtatttccgtttaataaact
aagcggagccgatctgatcttaggtcctgagatgaagagtaccggcgaagttatgggcat
tagcgatagttttgcaaagagttttgttaagtctcagatcgcagcaaaaaatagtcttcc
aagcagcggaaaagtatttatcagtttagctgacgccgataaacaaagaggaatagagct
tgcaaaagagtttgttactcttggttttgtagttctagcaactggtggaacgtataaatt
cttaaaagacgcagcaatagagtgcgaaatggtctataagataagcgaaggtcgtccaaa
tatagaagataaattgaaaaacggcgaagtcagcttagcggtaaatacgagcgataataa
atcaagctcaagcgacgcacataaaattcgccaagccgtgcttagatttaagattccgta
ttttacaaatatgaacgcagctttagtcgcagctaaatccataagtgcaaacgaagcagc
tttggaagtaaaaagcttgcaagagtatctagaaaaatgattaaatttagtaattcggag
ctagaagaacttgtaaaaagcgatattccttttaacgatcttaccaccgagcttatggaa
gttcaagcaaaagctaaactttgcataattactagagaagatatcacgcttagttgttta
gacgcggtgagtcaaatttgcaaggtaagagagcttgagttttattcgaattttaaaaac
tctatgcaagctagaagcggcactcaaattttaagcgtgatcggagattttaacactctt
cacgctacatataaaactattcaaaatttacttgagtatgcttgtggtatcgcaactagc
gcaaatttgatgttaaaaagcgtaagagaaattagtcaaaactgtgaaattttagttact
agaaaagtttttccgtttgcaaaaaaactctgcttaaaagcggcgcttgaaggtggagca
aaagtgcatagactggggcttagcgacactgttttgttttttgaaaaccatacaaatgct
tatataaatttagatgagtttttatctgatatctctaaatttaaaaatagactttgcgag
agaaaaatcatcgtcgaagctagtgatttagaatttgcaaaagctgctttaaaagccgga
agcgacggtgttcagtgtgataaaatgagcgtggacgaagttcaaaacttagtagagttt
aaaaacgcgaatttcccgaattctatcattttagctgctgggggtataaatgagtcaaac
gccgcgcagtacacaaaaacaggcataaacgccatagtaacaagtgcagtttataaaggc
gttgcaaatttaggagctagaataactcttttatgatttatttagcacaaaccgatacga
cggccggatttttaagccaaaacttagaagagttaaataagcttaaaaatcgtccattag
atcagccttgtcttatttgcgtaagtaaatttgaaatgttgaaaaactttactcgcgtgc
cgtgtaaattcaaaaatcttgtacgaagagctaagaaaactacgttcatatatccaaaca
cgaaagcaataagagttataaaagatcatcctcattcaaaatttcttgatgagcttggtt
gggcgtattcaagtagtgcaaatatccatggacaaaaatttgatttacaatatgctaaga
gtagttgtgatgtcatagtaggtgaagtttttagtgaaactaagccatctaatatatata
aattatctaaatgttctataaaaaaaattagataatattataatataattatttttttat
tgtaattttattatttttacttcattattattttgcaatcttactatttatgaaaattaa
ctagaaagggtagaagatgtttggaaaagcaaagcaaattcaacaaacagatacacactg
tacggagttgcaagatatattaagagcccattaaacatacgatggctgttatagaatttt
caacagagggaattataatcgacgcaaacgaaaacttcttgcgtacgatgggttatactt
tggacgagattaaagacaagcatcatagtatgttttgtcttccagatgttgtgagatcta
tggaatacgataatttttggattgatttgagagccggaaagtcaaaaagcggactattta
gaagaatcgcaaaaggcggcaaagatatttatctagaagcaaattatataccaattttag
atgtaaatggaagagtatataaaattataaaatttgcaaatgatatcacaactagacatt
atgagcttatggatcttaaaaatactatatatgctgcaaatcgctctatggctattattg
aatttagaccagatggcactataattaatgcaaacgaaaacttcttgcgtacgatgggtt
atactttggacgagattaaagacaagcatcatagtatgctttgtgattctagcttttcta
actctaaagaatatgtgggattttggactaaattaagaaacggagagttccagtctggaa
aatacgtcagatatggtaagggtggaaaagtcgtatatttagaagctagttataatcctg
ttagaaatgaagatggaaagatatataaagtaattaaatttgctactgatataagcgaac
aagtaatcaaagatcaagaaaaattaaaactaattagtgatttggcagataaaaatgata
atcttactcaagatggagatagagttatagaaaatacagtgtcaaacgtacaaaatatag
cagatatgatgtctcaaagtagtactttagtagcgtcgcttaatcaacaatcagatgaaa
tcaaatctatcattcaaacaattagcgatatcgcggatcagacaaatttattagcgttaa
atgcggctatagaagctgcaagagccggagaccacggacgcggatttgctgttgttgccg
atgaagtcagaagtttggccgaaagaacagaacactctgtaagcgagatatcaactacta
ttagttctattagagatgttacttcacaagtggttcaaagtataaaagatggattagaag
atgtaaatcaaagcgtcgaattagctaaagaggctaaagattgtatgcaaaaaatcagag
caagttcggcagaagtggctaacgcaatgtctcaaggagtttaaagaacctttttaggtt
ctttaaatatttaagaaatatcgtctttgactattttttctattattccaaatttaatta
atccgactctattttttcctgcttgtaaaaatgctacgctatcattcggttttactttaa
atattttagattttattttcagcttttttcgtcttccaaatagtgaatttataaaactta
taggcttttttctattccaatttaattcgtgatttactctaaaatgttttggaagtcttg
tttttttaccgtttatcacgaagtatctgatgcttccagtaagtacgcttcctccataga
gatgcagtctagaccagaccgtgagcgaacttagaatttctactaatttttgactatttg
gatcgggttttttaaatttaaaaaacctatctcgtctatttaaactatgtaaaaactctc
tactttttttgatatatatatattgtttttaaatccagaatcaaactttaaattcgaact
cataaaaacaacttgcggatatatctcatagccgcttaaatcaaagcctgaagatcttag
atgatttacaaaaaacgttgtatttctaagtaattttttaagtggatttgaatgatttat
aattttttgcttatttatttgtatccattcatcattttcatttatacttactgttccaga
ccagttttttatctctataagatatatttttttgccatcaagtatgataaaatctatctc
gtgcagacttgctaaacaatcttttattcttttatttttaaatacgcatattctttttat
tttgcttagttctatcgcaaattcgctctcagccaagcttccagctacgctgcttaaatc
aggtgtcgtttttgtaggatttgctagaagcttaaagttttgccaaaaattaagcatgag
ttatcttttgtacgcaaagactagctaaatttaatccaaaactcgcagttacgcctataa
aacttccaagatctttgcaatttggcatttcggtagaaaaaacaactttgtagtcgtttt
taaatccggctttttttagctcgtatcttatttttctagcaaacggatcatttgttgttt
tccaaatgctcgctacttgtattcttgtaggatcgagtctttttgctcctcccattgagc
taagcagttttttatgacatttttttgctatttctactttggctggaacatcatctatgc
agtctataacaacatcaaatttagaaaaatcgaattcctctacaatctcttttgtaagtt
ttaaattcaatcctaaaatacctggatatagcctagtaaatacgtccgcttttagctctc
ctacaaactggcttcctatttggcggttttgatttgttatatcaaatttatcgcagtcta
taactgttaaatttactactccgcttctatacagcgcgtctatacataccccgcctacac
cgccacagccgcacacaagaacttttgctttgcttaatttttcaaaattatctccaaaga
gccatcttgctcttgtaaatctatcattaatctgcattattatatccaactctttagtct
atttatactatgatgagcggtcatatcaagctttatgggagttagtgacgcgtatccgtc
aaaagtaacggctaaatcacattcgttatcattttctttaaggtaatgtatattcggcgt
tcctaaccagtaatactctaaccctcttggatttctatgaagttcggcgtttgtgttgta
cgcctgatgacctgctgggactatttttagccctttgtactcattttttggaactgctgg
aatatttaaatttaaaaactctctgccatttagcgggaaaccattttcaaatatgttttt
tactatatcagcactgatctcacaagctaaatcaaaaccgtatttatctatgctatcgtt
tttatataaaagagatatcgccatagacgccacgccttgcaaagtaccttccatagcgcc
tccgcaagttcctgaatacgtgatatcttcgcctaaatttgcgccgtgatttataccgct
tattataagatctggttttttgtgtttatacatagtttcaagcgcaagatatatgcagtc
gctcggcgttgcgtcatcaagcttaaaaaaaccgtcatcaagctggataaatctgagtgg
gcgagttaatgttatagagtgtgcgcaagctgatttttcactgcttggagcgactaccgt
tacttttgcgatgtcttttaaagcgtttcttaaagctctaattcctaaagcttcaaaacc
gtcatcgtttgttattaaaatttctttcaaatttgacccctttgcattaattttatccga
actttttaaatttttgatataatgaaataaaaagataggatgccttttatgaaaatttta
gtttcttgccttgaagcttcggcaaatttacatttagaagaggttttaaaatatcttggc
gatactgaaatttgcggaattttcgataaaaaattcggtgaaccgctttatgatagtaaa
gagttttcagctatggggtttgtagagattttaccattgatttttaaggctaaaaaagct
ttaaaacagatggttaaacttgctaaaaactgcgataaagttttattgatcgatagccct
gcgtttaacctacctttagcaaaagccataaaagaagctgggctaaaatgcaaagtaact
tactacatacttcctcaagtctgggcgtggaaaagaggacgcgcggctaaagtagaaaaa
tactgcgataatttagcttctatcttgccttttgatgcttcgttttattcgcgctcatat
tatgtaggtcatcctttgcttgatgagataaaagtacaaaaaaaagagcttttaaatagc
ggagttatagcatttttacccggttcaagaaagtctgagataactagacttatgcctata
tacaaagaggttgcgtcaagcctaaacaataaaaagcttctagtagtaccactgaattta
aagaatgatatagatgaaatttatggcgacgtgagcgaattccaaataatttttgacact
cacgcagctcttttacaaagcgaatttgcctttgtttgttcgggaaccgctactcttgaa
gcggctcttataggaactccgtttgtgctttgttataaagcaaaagcgattgatatatgg
attgctagaaaactcgtaaaactaaaacacatcggccttgcaaatataatgttcgatttt
atggataaagaagcactaaatgtcgagttgatccaagagcaagttagcaaaaaagcttta
cttgatgagtataaaaattgcgatagaagtaagtttttaggagcttgtggtgagcttaga
agctatttaaaacacggaagcgctaaaatagtcgctgatatggttttaagccaaaattag
ataaaatcattaaaaaatgggttcaaaggagacaaaatgacagagccgatgacgctatat
ggttatgaaaaattatcatctgagttaaaggatctaaaactcgtccaaagaccagccatc
gttgaagagatcgatatagcaagaagccatggagatctaaaagagaacgccgagtatcac
gccgcaagagagaagcaggctttcatagaaaaccgcatagccgagcttagcgatatatta
agcagagcaaaggtgataaacccgagtgaatacgaacacgacagagtaaaatttggatct
actatcaccataatggacgttgataccgagttagaaacgacttatactatagtaggaatc
agcgaaagcaatcttgaaaggggtcttataagtatcaatacgcctcttgcaaaacagtta
atcggtaaaagtgagggcgataatgtaactttaagcttaccaaatggaataagcgagata
gagatagtttcggtatgctataaaccgatcaaatttgattaaggttgaagatgaaaataa
gcgtcggcataataggaatcagtggatataccggacttgaattagtaaagcttttgataa
atcatccaaattttgagctagtttatgcaggagcaactagccaaaatgagcttgaagatc
tgtttccaagtcttaaaaacgtgctaaatttaaaagtcgaagtcgcagatacaaatgaag
taaaaaagcgttgtaaacttgtatttttagcacttccgcatactgaaggtatgaaggtag
taaaagagctaaaaggctcagacgtaaagatagttgatctttctgctgattaccgcgtga
gcttagaaaattatgaaaaaaattactgtccgcatttggataaaagcgggttaaaagaag
ccgtttatggactagtagagataaatagggacttgataaaaaccgcaaatttgatagcaa
atccgggatgctatccgacttgttcgcttttagctttactaccgtttgtagatatgctag
agcctaaatttggtgtaatgatagacgcaaaaagtggtcttagcggtgctggaaaaagtc
taaaatccactagccattttgtaagcgtaaatgaaaatgtaaatgcttatagttctctta
ctcataggcacagtgatgagataaaagagcatctaaacaaaaacctcaaaaacgggttaa
aagatgatatcgaaataatgttcgtgccgcatttagtgcctcttactcgcggaatgttag
tgagtagttttttgcttcttaaagatgagtttaaagatattgatccactacaaattttaa
gagatttttataaaaatgagaagtttatccgcattcgtaccgaaccagttaatacgaaat
ttgtaagcggaacgcatttttgcgatatttttgtgataaataaaaacggtaaactctgga
taaactcaagtatcgacaatcttcttcgcggcgcttctagtcaagctttggcaaatgcaa
atttgatgtttgggtttgatgagagtttaggacttccttttgtcggcaattctatatgaa
agaaattttagacggcgcactatttatcgcggacgctcacgataatgcaaataaaaaaag
ctttttaaatttcctaaaggctttgaaaagtggagctattctggctccgccgcagctttt
tataatgggagatatgtttgattttcttgctaatactacgtattcacaactattttattc
tgagcaaatagagcttttaaatgagcttggtaaagatattgatatatattattttgaagg
caatcacgattttaatctaaaaaatatatttccaaatttaaaagtatttgacatctactc
tcagccgcaaatttttaatgcaaacggtgaaaaaataagtcttgctcacggcgatatatt
tttaaaaccgtttgaaacctttgttttaagatctcttagaaataagatttttttatggtt
tatggataaaatagatggattttttaaatttaaaatctcaaaatcaattttaaaagcaca
agaaaataagaatctaaattataaaattattgattttacttttgtgataggcgctaaaat
tcataattatcaaacctcaaaaatcatcgaaggtcactatcaccaaggtgtaaatttaaa
gattgaagataaaatttatattaatttaccttgttttgcgtctgaacaaaggtattttat
agtagaatacgaccatgaaataaaatttcaaatcgtaaggagcccaaatgtttgatgata
atattcttaaaacgggttcgaatgagatggaacttgttgattttcgtatatttaagcaag
gcaaagataaggtctatgaaggtatttatggagtgaatgttgctaaggttaaagagatta
tcaaaatgccaaatcttaccgaacttccaggtgtgccagattatatcgaggggatttttg
atctacgtggagtagttatccctgttataaatctagccaaatggatgaatatagcagaac
caagagataacatattaaagccgcgcgttataatagcagagtttagtgatatttttatag
gttttattgttcatgaagcaaaaagaattcgtcgtataagctggaaagatatagaaccgg
caaattttgcaggtggtgcaggaagcggaacgcttgataagtcaaaaataacaggcgtaa
ctagaatcgaaaatgacgaagttcttttgattttggatttagaaagcatagttgaagagc
tcggaatttatcagccaaaaattgagatggaaatcgatgaaatgagacaattaagcggta
tcgctcttgtgctagatgatagcttaactgctagacgtctagttggagacgctcttacta
agatgggtcttagagtagttgaagcaaaagacggatctgaaggaatcgagaaaatgaatg
atctttattcgctttataaagatgatttagatcagaatttaaaagtcatcataagcgata
tagagatgcctcagatggacggttttcactttgcagccagcttaaaagaagataaaagat
ttgcaaatattcctattatctttaactcttcgcttagcaatgagtttagcgagattcatg
gaaaagaggctggagctgatgggtatttgaccaaatttaatgctacacagctttacaaag
aggtcattaaagttattgatgctcataaaaaatatattagttaagaggtgatttatggat
gatatgcaagaaatacttgaagactttttagtcgaagcttttgagcttattgaacagatt
gatcacgatcttgtagagcttgaggcaaaccctgaggatttagagcttttaaacagaatt
ttccgtgtagctcatacggttaaaggaagttcatcatttttaaattttgatattttaaca
aaacttactcatcatatggaagatgttttaaataaagctcgccacggtgatttgaaaata
actcctgatataatggatgttgttttagaatctgttgatatgatgaaagctcttttaaga
agtataagagataacggtagcgatactagcgcaggaataagcatagatgatatttgtatt
agacttactgctataagtgaaggcgaagcaccgcaatctagccaacaagaaacaaatgat
gctccaaaacaagagcctaaagaagaagccaatactaacgagcctaaagaagaagagcaa
gtagatgaatcggctaatgatgttgatgtaaatagtttaagtgaagctgaagtggaagct
gagatagaaaggcttctaaaagttagaaaagcagaagatcaagccagaaaagagcagaga
aaaaatgagcatcatgaagatccaaaacctgctccaaaacctgaacctgctccaagcaaa
ccggctgcttctgagacaaaaaacgctccggctcaatcaagcggttcagctatagagcag
actattcgcgttgaagtaaaaagacttgacaatcttatgaacctcataggcgagttggtt
ttaggcaaaaacagacttcttaaaatttatgatgacgtagaagagagatacgagggagag
aaattcctagaagagctaaatcaggtagtttcggctttaagtcttgttacgactgatatt
caattagctgttatgaaaacaagaatgctccctatagcaaaagtatttaataaatttcca
agaatggtaagagatcttagccgtgagctaggtaagcaaatagatttagaaattagtggt
gaggaaactgagcttgataaatctattgttgaagagataggagatcctttagttcatatt
atcagaaactcttgcgaccacggaatcgaagatccaaaagatagggctcaagcaggaaag
ccagaaaaaggcgttatccagttaaaagcttataacgagggcaatcacattgtagttgag
atagtagatgatggtaagggaatcgatcctttatcagtaaaaatgaaagctgtcgagcgc
ggtatcatcacagatagagaagcggacgcaatgagtgataaagaggcatttgctttaata
tttaaacctggattttcacttgcaaaacaagttacaaacgtaagtggtcgcggtgtcgga
atggatgttgtaaaaacaaatatcgaaaaactaaacggtataattgatatagatagcgag
gtaggtaaaggtactattatgaagctcaaaatacctttaactcttgctattatccagtct
ttacttgtaggatcacaagaagagtattacgctatacctttggctagcgttaaagagacc
gttagagttccagtggataatatctacaccatagaaggtaaaaacgttcttagactaaga
gatgaagttttaagtctcgttagacttagtgatctgtttggtgtcaaacaggtatttgaa
agtggtgatcagacgtatgtggtagttataaacgtggctgaaagcaagctcggtatcata
gtagataatctaataggacaagaagagatcgttattaaatctcttggtaactatttgcaa
aatatacgaggaattgccggcggaacgatcagaggagacggaaaagttactctgatagtt
gatgtgggaatgattatggatatggcaaaagagcttaagatagatatcagagccagtata
gaatctagcatcaaagccgtttcaaaagataaaccaagcgattataaggttttaattgtt
gatgactcgaaaatggatagaacaattatgcaaaaatcacttgaacctataggcgtaacg
gttatagaagcaacaaacggtgttgaggctctaaatataataaaatcaggcgatcatgtt
atagacgctgtactgatagatatagagatgccgcgaatggatggatatactctagccggt
gagattagaaagtattcaaaatataggaatttacctcttatcgcagttacgagtagaact
agtaaaagcgaccgtttaagaggtgttgaggttggtatgactgagtatataacaaaacct
tactctccagagtaccttgaaaatgttgttagaaaaaacattaagctcatgtaaggaagt
aaaatgaacgataaattaggtcaagttttacaaaaacagaagcaacaaatatctgagcct
actgcaaaagacagagatgaaatagagcagctggttggatttatagttggtgaagaggaa
tttgctattccgattttatatatcaaagagattataaaaccgatagaatatactagagtt
cctagtgttccggattatgttttaggtgtttttaatctaagaggaaatgttatacctctt
atagatttaaggattaaattcaatctaaatccatctaaaatgacggcaaatactcgctat
atcgttatgaaagatgatgataatatagcaggatttgttatcgacaggcttactgaggct
attaggattaacaaagataggatcgatcagccacctgagactttagcaaaagataaaggc
atgattcaaggaatcggcaaaagagataacaacatacttacgatactaaaagttgaagca
cttttaaaacgtgatttttaagggttgatatgataaaactttgtgtttttgactttgact
ctactttaatggatggtgagactatcaccatcctttcaagtgctgttggaaaagataaag
aggttagcgatattacaaaaagagctatggccggagagcttgatttttatgaaagtctag
taaaaagagtaaaatttatagaaggattaaaacttcaagatgctataaaaataacttcaa
atttaccgtttatagacggtgctggtgaaattatctcatatttaaaagcaaaagatatca
aaattatagtatttagcggcggattccatatagcaactgatgctgctcaagctaagctta
aatttgatataaattttgcaaacgaacttcatcataaaaatagtattttaacaggatctg
tcggcggagaaatgatgtttggagactcaaaaggaaagatgcttgcacgtctaaaaagtt
ttttaaatttaaaagatgatgagatagtttgcgttggagatggcgcaaatgatgtttcta
tgtttaaagaagcaggtatgggcatagcgttttgtgcaaatgagatcttgaaaaaagccg
caactcatatagtagatacaaaagatttaagagaattaaaacaaattttataaggtggtt
atattatgtatagggatatcaaattttcactttggtgtgattttttggagagagatttta
taaatggcgagtttttaaatttaatagaaaattcggttataaacggcgctacgagcaatc
cgtctatatttaaatctgctatttgttcatcttgtgcttacgcacttttaaaagatgaat
acaaaagaaaaagcccaaaagagttatacgaaattttagctacgacagatataaaaatgg
ctgcaaataaacttctaaaaaattatgcaaatgatgatgacggttttgttagcttagaag
tcgatccaaatttatatgatgatagcgaaggcacttataaagagggaaaaagactattta
atattatcaaaatgccaaacgtaatgataaaagtccctgccactgatagcggatatgaag
ctatgagtgatcttatgaaaaagggaattaacgtaaatgctactcttgtattttcgatct
ctcaagtaaaagagtgcttagaagcttttagtgaaggaagcagagcttatgctaaaaggt
ttccaggaactccgcttccaaaaggcgttattagtatctttgtgagtcgttttgataggc
tgcttgataagagtcttaaaaacgccggactagagacttctaagtttggaatttacaatg
ctacaaaagcttataaaataatagaacaacaagataataaaaatataagagctttatttg
ccagtaccggagtaaaaggtgatgagttgccggcggactactatataaaagagcttttat
ataaaaatagtataaataccgctcctcttaacactataaaagagtttatcaaagatatga
gtgagccaaaatctccgcttgaatgcagcattatagacgagtactttgataggactaaga
aggctgatataaactatgaaaaaagttgtaaaatacttttagaagatggtttaaaagcat
tttgtgaggcgtttgacgatattttaacaagcttaaaataaagtaaaatgatgacttatg
acgtaaatatcgatcagcttgactttaagctaagagacgagttaaatacatatttattag
agcttataaactcttcaggaagtgacctacacgtaaaggctgaaggtatcataagaaaac
gcgtaaaaggtgagatagttcctatatccaatagacgcgttttaagctcaaaagaggcga
ttacccttgcaaaagagcttttaagaggtagatttaatgagctggttgagaaaaaaagcg
tggattttacctataaatttaatgatgattatagattccgtgtaaatacattttttcaga
tggatggcgtaagttttgtgtttcgtactattcctacaaaacttcctacatttgatgagt
tagggcttccaaatgcggttgagcatatgtgtaaagagatttatagaggtataattctag
taacaggacctactggaagcggtaaaactacaactcttgctagtatgataaattacataa
ataaaaatagaaaatcacatatcataactatagaagatcctatagagttcgtgtataaag
atgaaaattgtattatcaaccaaagaagtatcggtcaagatactacaaattttgcagatg
ctcttagaggtgctttgagagaggatccagatattatattggtcggagagatgagagatc
ttgaaactatagaaatagctatgcacgcagctgaaaccggacaccttgttttatctactt
tgcatactgtagatgctaaagataccattggtagaataattagtatgtttcccggaaatg
aacaaaatcgtataaaattaagtttagcttctgtattaaaaggtattattagtcaaaggc
tttgtaaaagagccgatggaagcggtagggtggctgctcttgagataatgcttgcaactc
ctagaataaaaaatttaattttggaaaacagagcatctgatatgatatatgacgccatag
cagaaagttctgcaaatagcggtatgcagacgtttgatacgcatttgttgaaacttttta
tagacggtataatcacaaaagaagaagctttagaaatttcaagtagaagaaatgatctag
aaattcgtataaaagctgctgaacttgaatctagtttaggtaaagcaacgcaaaacaaag
ataatagaacaatcgacgatttgatagcgttgaaagatatcggctaagcttaaatttaac
agtttctaggtataatcgccaactattttatttcataaggaaacataatgttagaaggta
tcgttagagagagtattgacaagagaagtacaaaagctcttaggaaagatggttatctaa
tcgctaacatttacgcaaaaggtgttgaaaatattaacgctgcatttaaagtaaatgatt
ttataaaagctgtaaaagtcaagagcgatctgaaattccaagttagcgtaggcggaaaaa
cctatgatgtcgtagttgttgattatcaaaaacacccagtaacaagcgcattaaagcacg
ttgatttaaaagtcgtgcttgatgatgaagtatcaaaatatatgattcctgttaaacctt
ttggaacacctatcggttttaaaaacaaaggcgttttacttcaatctaaaaaacgtttgg
ccgtaaaatgcaaaggtaaagatttgataaatagtttcgatgttgatgtaagcggacttg
acgtagatgatactatacttgtacgtgatataaaaacagttccgggcgttcgtatcttag
atgccgatcgcgttgctgtactaggcgtaattaaagctaaataatgactcttgtagccgg
acttggcaatataggcaaagagtatgaaaatactcgccataatgtcggttttatgttgat
agacactatgcttaaagacggcggatttaacagcgtaagctccggtaaatttcaaggcga
actttttaaaaagggttcgcttcttcttcttaaaccatctacctttatgaatttaagcgg
taattctttaaaagccgttaatgacttttataagccagataatataatcgttatacatga
tgatcttgatcttccttttggaactgtgagatttaaacgcggcggaagcagcggagggca
caatggtatcaaatccatagataatcttatagggaacgactatgatcgtgttcgtatcgg
aataggacgtggaaataatagtgttatcagttatgttttaggcgaatttatcgatgatga
aaaagatagattaaaagatgttttagcacattgtaaaaatgctgttttagagcttatatc
ttgcggtgatataactcaaatttcttcaaaatttacacttaaagcttgattttaaatttt
caaatttatattttatccaattcttgatataattgtttttacataaatataaagatgaga
aaatgaaattaaacgatataaaaaccccggcttatgtttgcgaagaagctgctcttgaaa
ataatttgaaaattctaaaaaatattagcgatgaaagcggcgcaaaggtactttgcgctt
taaaaggttttgcatttagcggtgctatggagttggtttcaaagtatttaaacggagcta
cttgtagtggtttgcacgaagcaaagtatgctaaataccatggatttaaagagatccata
cctactctccggcttttagcgatgatgatatagatgaagttttaagcatatctcatcacg
tggtgtttaacagttttgcacagtggaataaatttagatcaaaatctataaaaagcggaa
aaagtataggtcttagagtcaatccaaacacatcggctagcccaactgatatgtacaatc
cttgcggagagttttcgaggcttggcatcactaaagataattttgatttttcaaatttag
atggtgttgagggtttgcattttcacgcactttgcgaagagagcgctaaaagtttagagt
ttgttttaaaagcatttgaagagcagtttagaaccattattccaaagatgaaatggataa
atttcggcggcggtcaccacatcacaaaaagcggttatgatataaatttacttataaatc
tcattaagagttttaaagaaaaatatggcactcagatttttatagagccaggagaagccg
taggttggcgatgcggatttcttatttctagcgtactagatatagtaacaaacggtgaaa
aaacatgtattatagatgcgtcagctgagtgccatatgccagatactattcttatgcctt
atcgtcctagtattcgcggtgaaaataaaaatggtaagtttgcctaccgttttggcggtg
cgacttgtcttgcgggagatatcgtaggagcagccgcaggtgagccgatttttaaatttg
acaatgagataaaagtaggcgacaaggttatttttgaagatcaaattcactatactatag
ttaaaaatacgacttttaacggtgttaaacttccaaatttggttatgatgaataaaaatg
gagatgtaaaaattattcgagattttggttatgatgagtatagtcgtagaaattaaattt
gtttgttaaaacaataattcaataaattaggtataatttataaattcaaggtttgaatac
tacaaagcaaggagaaattatgcagattgattgtcgtggacttgagtgcccaaagccgat
tattaaaactagagacgctttaaatgagcttagtatcggagataagctcgaaatagtcgt
aaatagtcctgcttcattggcaaacgtacagaagtttttaagcgcaaacggtttagagtt
taatatctctcaaaatggaagtgaatataccgttactgctgttaagagttgcgatcttac
ggaaatagatattcaaaattatagttgtgaaacggattttaaaaagcataaggtgttatt
tttaaaatacgataaagttggcagcgatcctataggaaaaggacttttaactaaattttt
aagtgcgatatctgctgttcaagcgaacaaaagagtgactcatattatctgtgttaatga
agctgttcttatgactacaaatagatctcatcctagctttgctgtattaaaagatctttc
atcgcttggaataaacgtgcttagttgcggcagttgtttagaagcttttggtcttgttga
tagacttggagtaggtcagatcagcaatgcttttgaaataatgagtttaatgttggaaaa
tgaaacagtttatctataataataagaaccttactaaatttataaaatccgcaggatgag
ctgccaaactagacccgttgggtttaacacaaagcatcggcagtatcttagagccccata
gtaagcttctatcatctataaatagcaacgaagatgccggggtatttctgctagaagacg
gtagagctatcgtgcagactttggattttataactccggtagtcgatgatccgtttttat
atggaatgatagcagccgcaaactctttaagcgatatattcgctatgggtgctaaagcta
taacggctatgaatatagtcggttttgatagttgccattttgaaaatgaaattttgcatg
agataatggctggaggaaaaaacaagataaaagagtgcggcgcggttttagtcggcggac
atagtatagaatctaaagaaactatttacggactaagcgtaacaggaagcgtagatagta
gcaagttttggtcaaacaactcagcaaaaatcaatgatatattgatactaacaaaacctc
ttggaagtggtgttttaacaactgctttaaaagcggatatgcttagtttagatgagatac
gcgagatttcaaatttaatgtctcagctaaacttttatgccgttgatgctttatctggtt
taaaagttaatgctgttaccgatgttaccggatttggatttttgggtcatttaagcgaaa
tgttaagagacgatatcagctttgacctatataaaaacggtattcctttgctagctagcg
ccaagaagtttgcaaatttaggctttattcctgagggaagttataaaaatagtgttttta
ctgctaaaatttgcaatatcaaaccagatattttgctaagtgatgcccaaactagcggag
gacttatcatcagcataaatgaagatgatgcttataaagcactttcaaatttaaaaaatg
caggatatgagagctcttgtatagttggaaccgtaaaaagcaagagtgaatataaaataa
atttaatctaggagtaataaatgaattttaaagaggctttaaattttcgtcatgcatgta
aggtttttgatgaaaatagaaaaatagacagtgcggattttaatgatattttagaagcgg
gtcgtttatccccatcttctatgggtatgcagccgtgggaatttgaagtgatagaagata
aggaactcttaaaaaaaatgagagaagcatgctggaatcaagctcagatcacgactgcct
caaaagtcatcgtgatctatgctaagatagacgatctaagagctagctcaaactatgtta
aatctataatttgcagtagaaaagataaaagcgaagatgagcaaaaagcatatttgcaaa
gatatgcaaatatgattgaatataacgaaggcactagcgataaagagctttttagttggg
ctagggcacagtgctatttggcggcgcaaaatatgatgatgcaggccgcttttttaggaa
tagacagttgccctatggaaggatttgaaagagataaactagaaagtgttttaagtataa
acataaaacaaaaaagagtagctctcgtacttccttttggttataggaaaaatcctgcta
gtaaaaaacagagacgagatataaaagatatcgtaaaatacggataagtaaaatatcgtg
gcagacgatcaagaaaaaaccgaagaacccaccgggaaaaagttagaagacgctagaaat
aaaggcaacgtcgcaaaatctcaagacgtgagcggttttgtgacgttactagtaggattt
gcggttcttgtaggacttatgggatttatgggagagagattagtaaatctttatctttac
taccaaggtcttatcggcgtagaaattactcgtgaactattttttaagataactatccac
tcaatgcttcagacgtttttgataattttgcctatagctatttgcattatgatagcaggt
ataatatcaaatataatgcagtttgggtttttatttaccgttgagcctattatgccgaat
ttcagtaaaatcgatccgataaaaggtatcgcaaatctgttctcactgaaaaaacttatt
gatgctgttaaaatcatattaaaagtaagcgccgtttttggcgttgcattttactttttc
ttgcagtttgtaaaagagcttcctcatactatatttttctcaatgtttaatcaactttta
tggcttaaagagaaaatgcttatattagctggagttatgttgttgctatttttgataatt
gctatagcagatgtttttatcgtacgttatcagtacttcaaaggtcttagaatgagcaaa
caagaggtaaaagatgagtttaaacagatggaaggagatccaaaagtaaaaggtcgcata
agacaacttcagatgcaagcagcaagaaaaagaatgatgcaaaatatccctaccgcagat
gtcgtcataacaaaccctactcattacgccgtggctcttcgttatgataaagagaaagaa
aaagctccggttgttttagcaaaaggcgtagatcatctagcgcttcgcattagaaagata
gctacagaaaacggtattcaaatagtagaaaatccgcctcttgctagagaactttataaa
ttatgcgatattgacgatcagataccgggaaatttatttcaagccgttgccgaggtgcta
agcttcgtttatctcggcaatagggctaaatttgaaagcaagttaaaatagctaaattgc
tgtttcaaatttttaaaactagttctaaatttaaaactagttttgagacttactagcttt
tctaagtacaaaatatccggttactgcacacatagtactagctaatagtatagcgatttt
atttgcgtataaaaacgcatcactctcggcgtacgctaaaccatctatgaaaaggctcat
actcataccaactccggttagtatggacaatccatataaatgtagccatccacagccatt
aggaagctctgctaatttgcattttatagctaaaaacgcaaagctaaatactcctatttg
cttaccgatgaatagtccaaatattattccaagcggcacgggatgcgttaagtttaaaat
agagtcttcgctaaacacgactccggcatttgaaaaagcaaatataggaagtatcaaaaa
cgctacaatcggatgcaaaaagtgcattacggactgcagcattccatgctcaggatctcc
atcttcatctcgtaaaggtatgaacatacttgctataatgccagctagagtagcatgaat
tccgctcataagcacagatacccacagtacgataccgcataataaatagatatatatgtt
ttgattatttttataatttaaaatagttagaataactatagcgcaaaacgatataaaaag
agatattatgctcaatgttttagtataaaatatagctatgatgattatagcagctacgtc
atctatgatggcaaggcttagtaaaaacagcttcaagctaataggaattctacttccaag
caaaaacaacactgctaaagcaaacgcagtatcgctaaccgtaggtatagcccaaccatt
tacatcaaaacgatttgcgtgatttagtacgtaaaagatgaccgccggaactatcacgcc
gccgattcccgctatgctaggaagagctactttactaatcgagtttagttcgccttctaa
aaactcgtatttaagctcaagtcctataaaaaagaaaaatattgccataagtccgtcatt
tacccataaaatcgtaggctttattagcttaaattcgccaaaaattataccggagtcaag
tcttaatatctcgctgtaaaatttgtttaaaacaccgttattagctaagataagagccaa
tatcatagctaatattatgagtataccgcttgctgattccttttgtaagaaatttttaat
tatattcatctttgacctttatggtattattggcaaattaaattaaaatatatgtaaagt
gatttaaatgcgtgatgtagctgaattttatctggaatttattaacaaattactaaaaat
tatatatttttttaaatttttgtaattgttgaaa
>NODE_33_length_20567_cov_17.349462
gtttttaaatttataacaattgcagtcgtactaaaatcgctgcttactagactattttta
taaagtgcgctagttaaaaattcatttttagctgcagttttatttatatctttatccatt
aaatttggaatatgttttataagatcacttaaagggacattgctattttgcaaaagaggt
gcatttagtatagaaaaaacgctaattacaccattaattttttctagttcgtcggatatt
atttttattttttcaagagttttatccgataaaagatcattatttggagtataagcggca
actaaaaaattaggcgtttcatatctctttgaaacttctctataaacaaaaagttcgcga
tcgttttccaaaagcagagtctgagttgaagcgtctatttcaagtttcgttgtaaaatat
ccgaaaaacagacagataataatgcttaatgttaaaacagtttttggaaaagcaacaact
gttttaaaggcttttttcattatttggctttggtttcattgttatctaacaaactagtaa
cctctaaacgttttaaaatatcatcaaagcttacattttgacttaaatcttcaaattgag
atctataagtttgaataatactaacacccaatatatcaacatcataaatcaaaaaattat
caccgctagcacggtgaaatttaaaaactatgttatatttatctgcttcatttacgataa
tcgaattcacaaaaaatctatttttatttggcatagtagtactttgtatctctataactt
gatcggtataataagcaagtttatccgtaaaagactgcttgagctttttttcaaacacgt
ttttaaactgaatttgttgttctttatcaagagttttatactgttttgaaagtgcgagtt
ttgccataagatcatagtcaaaatacccatcaaatagctcgaacatcttttttggtttat
cggcttcagatatcgccttattttgcataactaaaactgcttttttaagatcttctctca
taaccggctctatctgtgaaagctctaaactaaatcctaaactaaaaaatattaaattta
aaaatataaattttctcaaattcattcctttataagagcatctcgtctttgctcatatgt
atttttgataaatggataaagatctatcgcatcttttataattctctcataaagttccgg
atcttttgaaccttcatttactttttggaatgtgaatgcggcgaaatttataaatttact
atcttttgcccaccatacgttcatatatgttatcggactagcgtaacaatctcctaccaa
accaaacatatctctaagatttgattgaccaaagataggtaagacaacaggaaaaccgct
tccaactccccaatatccaagagtctgaccaaaatcctcatcatgtttggctaaaccata
aacattagttgccgcgtcgcttataccgccaaatccaactatggtattagctataaacct
aagagtctcttcaccggcatttttaaatttaaattgcaaaatattatttacaaatctaag
cggataaagtatattatcaaaaaagttactgatcgccatttgagcctcatttggaataat
aaaatcataacctttaaacgtaggaataaaaatatttttataaatcatatcattgaaatt
cgtcatagctctattatatccacttagaggatcaataaaactagggcttttgaactcatc
ttcaaatgaatccatctgtatatcattagcccaagatatatgaaaaaacagcaaaaccgc
cataagaaatctcataaaactccaatttataccacaatagtgggaacaattttatataaa
tcaacctttagttttaataaaataactttatgcgcaaaatttaggtcattttaatttaca
agccatttgctaaataagtataaaataccaaaaagcaattttataaaaaggtaaagaaat
gaaagcagatgttagcttagaattattcttaaacagcgacacggctatactagaaaaaca
tataaggctgcttaaagccatagaaaaaacaaaaagtattactaaagctgctcaagctga
agatatatcatataaaaatgcatgggactcgcttgattttttaaataatcgttctaaatt
tccattaatagtaagagtaaacggaaatagaaaaaatagcggtagcgagcttagcgatta
cgctaaaaagcttataaaaacttatgaagttatactaaaagctcaaaaaattttcctaga
tgaaatttgtaaaaatgaagatataaatgaagatataatcaacaacctacaaaggatgaa
tatgaaattaagtgctagaaatcaacttttagttgagataacagatataaaaacaggcgc
ggtaaattcagaaataaccgccaaacttagcaatggaaacaaactaagagcaactataac
agtagagagtgaaaaagatcttggactaaaagtaggaaaagaggttctttttatatttaa
agcccctagcgtagtacttggaaaacaagatggagaaaaagatataaagatatcagctgc
aaacaagatcaaaggtaaagttacagaggcgaagctcggagcagtaaatgcggaaattac
tatagaaataaacgatcaacaaaaaatcacagctataataacaaatgaatctgctcaaga
tatgagaatcaatgtaggtgatgatattttagtatttatcaaagctagtaatattttaat
aggagcttaaaacatagcggagatatctccgctaatctctaaacttaaaaaacaatcatt
taaaattaaatataaatatataatttatatgctaaaaaatactattttatgatataattt
cgcatataaattttaaatatcaaggagaatggatgaaaaaattactgctcatcgtcgctt
ttgtcatagtcggttttgcaagtgagttaaacgtggctgcagctgcaaacacaacatacg
cttttgaagatataaaaaaagagtttaaaaaactttatccggatgcgaatttgaacgtaa
gtttaggatctagcggaaagctagttgctcagataaaaaacggagctccgtttgaactat
ttatgtcagcagatatgaactatgcaaacacgctttataaagatggctttgcactaaatg
acgctgttatatatgcaaaaggtaaagttgctatgctatcagtacgcggatttgatgtga
caaaaggtttagaagtcttaaaagatccaaaaatcaaaactatagtgatagcaaatccaa
aaactgcaccttatggggctgctagtatagaggcttttaaaaatgcgggaatttatgacg
ctataaaagataaaatagtagaagcaggaagtataggcgaagctctaagtcaaactttaa
aagctggcgatataggttttgtagcagctagcgctatgtacagcccaaaaatggctgagt
acaaagaaggaaaagagtttaatttagtagatagcaaactttatacaacaatagatcaag
gtatagtaatattaaaaaacggcgagaaaaataaacttgctaaagatttttacgacttta
tcttgggggaaaaaggtaaagaaatatttgcaaaatacggctatgaattttaatgcaagc
agtcgttagagagataaaaatagctcatcaagtgtgtgaaataaaattttcatcgcaagt
tggtgagctatttatgctcggacttgagctgcaagatgatatcaaaataggctcaaaagt
attgctcggttttaaaaatagcgatatagcactatcttctcacaaacaaattagcactag
aaataacttttgtgtctccataacaaatatcaatgcaggtgaaataatatctacaataaa
tttgaactcaaatggatttatctttgaaaccgtattaagctcaaatttgataaacgagtt
taaaataggagaggaaatttgggcttgtttgaatgaaacatctctttatataagtgaaat
tttatgatagatatctcttgtcaaaaatctcttagcgacagttttcatcttgatgtaaat
tttcagataaaaaagggagattttgtagctttttacggtaaaagcggaagcggtaaaact
actattttaagaattatcgcaggatttttaaaaccagacaacggatatataaaaaacgga
tctttagtatattgtgataaaaactactatttagaaccgcaaaagagaaatatcggttat
ctatttcaagactacgcattatttccaaatatgagcgtgataaaaaatcttttatttgca
aataatgacaaaaaacttgccaatgaacttttaaacttagcagggctcgatgaacacaaa
aactcaagcatcaatgcgctttcaggcggtcaaaaacagcgcgttgcgcttgctagagct
ttgatgagaaaaccggatattttgttactcgacgagccgctttcggctttggataatgaa
ataagacaaaaattgcaagattatctcctaaaaatacatgaaaactttggtatgactata
attttagtaagtcatgatgtaggtgaaatttataaattagcaaatgtagtatatgagcta
aacaatggaaagatgataaatataggcacgccatcagagattttcttaaaaccatctggc
tcgcaaaagtttagttttcacgcaaaaatactagaaattcaaaaacgagatacgatctat
gttgttatagcagaatgcgcaaatcaaataagcgaagtagttcttaccaaaaatgaagtt
ttaaatttaaaaacgggcgatatagtaactctaagtgcaaaagcatttaaaatatcgata
aaaggtataaaatgatagattggacaccgtttttactatcttttaagttagctcttatct
caagtttaatactttttaccttttctcttccacttgcttacataatcgcaagaactgaat
ttaaagccaaaccgatggttgaagcagtcatatcgcttcctttagtacttccaccgtcgg
ttcttggattttatatgttaatttttctatctccatactcgtttttaggcaaatttcttg
aagcaaattttgacgtcagacttgtttttaacttcactggacttatcatagcaagttgcg
tatactctctcccgtttatgtttcagcctcttttagcaggatttaaatctatgccgaact
cgcttatagaagctagttactcccttggaaagagcaaatttaaaactttaatttatgtag
ctatgccaaatataaaaccatctttgctaacagcttttatagtaagtttcgctcacactt
taggcgaattcggcgttgttttgatgataggcggaagtataggaggcgaaactaaagttg
caagtattgcgatttatgacgctgttgaacttttggactacgatttggctcatatatact
caggagtgatgctagctatcagctttacagtgctgtttttggtgtattatattaaccata
aaatagcaaaaaaatagtataattaacaaaaaaaggatttggatgaaaaaaattccattt
tttataattatacttttttccatcataggttgtgctaatagcgtacaaaacgtatacgtg
tcgactagctcgcctctatttataacagataaactatcggaaaaaaaagtaaatatacaa
actagaaactcagagggaaatctaactgatattataaaatttgaattggttaaaaacggc
tatgaaatatcagatttaaacaactcgaacatacatataaaagcaaatatcaactacttt
agaaaaaatagttccgtaaaaccaaattcaaatttctttataggaagtaattttggaatg
ggaagacattttatgagtcgcgggataggattttcgtatttgcatagttttgatgatgac
tactttgatacggagtacttttatgactcacaagtatcgctttttataaatatcaaaaac
ggtagttcataccaaacgaatttaaacatccaaagtgaaaaatcaccgataaattttgat
agagatagaactattttgaatttcaacgaaaatatcgctaaaaagatagcagaaattcta
aacggatattgaatttagtattttaaaatatctgttttagcatcttaaaaattactcttt
gctcatcatatctttatagctactaagagaattttttctatcttctagatatctaccgag
tttttgtctattttcttcaaaaaatacttcaaagtcctctttgtctcgtattttatcttc
tccaaatttatccaaaagaacatttgaactgccgactaaaactaagtattttctattttc
atagcttaaaagagtaactttatttgtattatcaatacttttttcatatataacttctac
gccgccatcatctgtttttagctcccatgacggagtttttatctcctcggtctttgttgg
tgaaggatcagaaacactaaacgcggaatttctattgatatcttgctttatgggctcttt
tggctcacttggctgaatcggctttttatctatattatctcctatagtaaataaaatatc
atttttcggtttcgctaatctcttttttatgataaaagatatgaaaaatagtataagtaa
aacaactatcacggaaatatatcttgagtcgatatcggcagaaactacggtattgtcttt
tgtctgtatatttgatggtatagctgcttgattttgatttgttttgatatttgcaactct
gattctaagaccaaatttatccggggttttagaagctgttatagctataggcaaatttga
ttttaattcaactagcgttgagagcttattaggcgatgatataaaaatattttgcaaaat
tgatgagtttatactcttatctatctgctcttcaacatttaaatcactcagtataagact
agttttatctcctgctacttgctgtttaatactaccgtcataaggagaatcgaaactgag
cattatatctactcgatcgcctctttcatatatattataagttaataaattcacaccaaa
taacggtaaagtagcaaataacagaattataaatctcataacaactctcttttaaagtat
tgaattacggattttgaatcaagaatctcatttatacgtatagctaaattcttctcataa
accataacttcgcccttgccaaaaatcctattattgatatatagctccacactctctccg
gctggtttttctaagtctataaccgatcctacttcgagctttaaaagctcttttacggtt
atagacgtagttcctagctcacttataaactcaactcctatatcaaggagttcgtcatat
ccgtgaaagagtccgtttgggcttagttcttcatcgctcatgcttttttatagcctattt
taaatgttctatttttcattttaaaaagtttcgactctgctagttttaccggaaaggatt
caactttacctaaaaactccggagtacctaatttatattttccatcatgtctatcattta
ataaattttttgcataacctattatttgatttgcaacttctcttgaaagatcgcctaaat
caacatgcttctcatcagatacgtttaataaaacttttgcaaaatacttcaatgtatctc
ttttaaaatataagaaaaattgatactcttcattatctttatacacaggaatactagcac
cataaacatctttgccaagcttacttccatcttttagctcaaaccccaaagtatcagtgc
aaaaatgcttagtagcatagcacacagcactcatcataaccttactccttagctttttta
gttattatactaaatttttattgaaaaaaccatttcaaataaaaatataatgtattaaat
ttgaaatatttcaaatttaaacctattaaaattaaacttttactacaaaaaaagagtcga
aacgactattttttgaatatctcttctatatgataatttatctcatttgggctatactta
tttgtgagtttgactatctcagtgcctactatagcaccgtcggcatataattttgttttt
ttcacatcctcatttgttttgataccaaaaccgacggctacaggcaatgaagtagagctt
tttatatcttttatcatatcttttagcctatctactggactttgctcacctccagttacg
ccaagagagccgactgcgtagataaatccgttagcatcacttaatatatcttttgtgcgt
ttagaagacgtagggctgataagaggtattaaacaaagcttaaatttagaagttttaact
ctaaattcactactttcgtcatgaggcatatcaggaactatcaatccgcttataccaacc
tcttttgctttagctaaaaatttatcttccccataggctaaaattagattataatagact
aaaaataccaaagctttatccgttttaacatctttaagcatatcaaaaacagtgtctgta
gtaactccactttgacacgcactaaaactagccatacttatgagttttccatcagccaaa
ggatcagaatacggaattccgatctctataatatcaagacagctctcatcaagtaaattt
aaaaactcttttgtgtattctaaatttgggtatccggcgactatatagcctatatttgct
tttttgccctcaaaagctttttgtatcttatccatatattgttccttttttatactccat
tatagtattcatatctttatcacctctaccgctaacgtttatgactatatttgattttgt
ttttaaattcggacagagtttttcaagataagctaaagcgtgagagctttctatagcagg
tattataccttctaagcgcgtacaaagcttaagagcatttatacactcatcatcgcttac
tgcgtagtattctactcttttaatatcttttaaatgagcgtgttctggtcctactcctgg
gtaatcaagtccggcacttatactatgaacaggcaaaattcttccgtactcatcttgtaa
aaccactgttttcataccatggattataccgtcttttccttttgtcaaagtagccgcgtg
ataaggagtatcagcccctaaacctgcggcttctacgcctattatcttcacgttttcatc
acccaaaaatgctgaaaatatacctatagcattacttccgccgcctacgcaagctataat
gtaatctggtttcactcctttttcatttagctgagctttggcttcgcgccctataacact
ttgaaaatccctaaccatctttggatacggatgaggtccgaccgctgagcctataacata
gaaccttgcttctatctcatttacccatgcttgaatagctgcggtggtagcttcttttaa
agtagccaaaccatcggttatacttactacgtttgctcctaaaagatgcattttatagac
gtttaacgcttgtcttttagtgtcacactctcccatatatacgtcgcattctaaacctaa
aagtgcagcagcagtcgcagtcgcaactccgtgctgtccagctcctgtttcagccatcac
ctttctttttcccattttttttgcgagcaatgcttgagctaaagcattatttatcttatg
agctccagtatgatttagatcttcgcgcttgagataaatttcgtgaccgtaatactcgct
taacctttttgcatgatacaacggacttggtctgccgacataatcttttaaaagagaatc
taactcatctctaaattctttggtatttgctatgctctcataagcttcttcaagctccaa
aagagcgttcatagcagtctccggaacaaactgaccaccatatttcccaaaatacgcttt
tacattcattttaaatctcctaaactaactatttttaaaatttccattattttatcacta
tcttttatgccgttttcatcttctatacgactatttatatcaacaaaacttggcttaagc
ttcatcgcgtctcttaaattttctacgccgattcctccggctaacccaaatttagcgtct
aaaccctggagtaaattccagttaaatttaacgccgtttccaccttttaaaacaccttgt
gtatcaaaaagaattttatcataacttccttgcagatcaggcaaattctctcctacgcta
aaaacctgccaaacttcacaacccaatttagttttatcttctattttttcataaatttga
actgcatccagatctgcaaattttactattttagttatctcatcaaatttaattcccgca
aaaactcctacgacttttataccaaatttatgagctaaatttgatatatcttttgcagtt
tcgatactaacttttcttttactatctgcaaaaataagccctataaaatcaactctaaca
ccgttcaattcacactcacaaacgcttttagcttcgctaagggttttgatgccgcaaatt
tttatcttcatttgccgatataatctttataaaattcccataccctaccagaacgcagag
cctcaagtatgagcggttttgcatccataggagagcttacaaaatcagccgcatacagac
caaacatagcatttatgagaactatatcaaatctagctccgcttagttcgccttttatag
tagattcaaatattttagcgttattttcagcatctccaccctctatatcggcgtgaaaag
cccttgtaaatccaaattgttcaggcgttatcctgtattctaatattttaccgtctttta
cttcatgaataagagtttcatcacaaagcgttatctcatccataccgtccataccgtgta
caacaagagcatgtttcctacctaaatttaaaagcgttctagccataagctcatttacct
cttcaagataatttccggctatttgattagtaagatttaaatttggattaagaagcggac
ctagcatattaaataccgttcctataccaaggcgatttcttacttcttttacctcggctg
ttattttgtgaaaaaacggagcatgaaaaaatgctaaattttttgaatttaaagtctctc
ttaactctcctatatcactgtttaacgatactccaagggtatttagcaaatcgctgcttc
cgcttttgctagtgatggctttgttgccatgttttgcgactttaacgcccatgctagcta
gtatgaaagccaccgtggtcgatatatttatcgtttttaatttatcaccgccggtgccta
cgatgtcaaacatcggcgtagtgtcgctataagtaatcgagtatttaagtatatttttaa
caagagcggcaaggctatcaggataaagagatttttcgcttatcaaaaccaaaagtcctg
caagctgaactatatcataatttttatcgtttatctctttgcatataacttcataatctc
cgctttctagaggaaatcctttttgtagttttgtcataaatggagcaaaatcaaccactt
ctttctcctttgtctttggcttatttaaatttacaaaattttctataatcttctttccgt
actcggtaaaataactctcggggtgaaactgaataccgtatatgggctttgatttatgtt
tcaaacccatgataattccatcatcgctaaacgctgttatttcaaggcattcaggaatat
tatccacatataaagagtggtacctcataacattaaattcatttggcaactccttaaaaa
taccgctattatttacaacttttataacgctacttttaccgtgcataggattttctaatc
tttttatatcagcaccaaaactaagaccgatagcttgatgaccaaggcaaattccaagaa
tcggaatatctaaatttgaacttaatatatcaagacaaacgccgctatcttttggatgtt
ttggaccgggacttaagatgattttactagggtttaaagcatttataccgtctatagtta
tctcatcgttacgtacgcaccttatttcttcatctgttgtttctaaaatatactgataaa
tattataaacaaaactatcatagttatctatcatcaaaatcatcgtatttccttacagct
ttgctcaaaaacttttacgcagcttcttcgttttttacatatctcggaatactcattttc
agaattgctatcccatactataccggctccggcacctataaaaacctttgaaatttcatc
atctttagctataaaaatagccgaacgaataagaatcgccatctgaacatctccgttaaa
atgccaaaatccgattcctccgccataaatacctctagagctaagttctaattcgctaat
aatctgcatagcgcgaattttcggacttccgctaagcgtacctgctggaaaaaccacgct
taaaacatcaaaagcactcttatcgtctcttttttgcccataaacttcacttactatatg
cataacgctttcaaaatactccacgtgcattggatttttgacttttatgctgccttgttt
ggcaaactttgagatatcgtttctagctagatctatcagcattttatgctcactaagctc
tttttcatcgctcaaaagatttttttttaggacttcatcttcgtttgcatctttacctct
gcccctagtgccggctattggagcggcaaaaatctcgcctttttttatccgcattacaag
ctcgggactgcttcctgcaaccacgccaaataaagtaggaaaataaaacatatacggact
tgggttttttactttcaatgtttcgtaaaaatcaagcgcttttaaatttgactcaagctc
taaaatttcacttaatacaacttgaaaaatatcaccgttttttatatactctttagcttt
ctttatagcatttttaaaatgctctttttctaaatttagatcagtatttactttgtaaaa
tccatttttaaactcgggcttatgaggtttcgcatcttttaaatttgaaaaatacgcatc
atttccgtaaaaactataaattttactctgcttatcataatgcaaatacgcttttgcgtc
tgcataaaaatatgtcggaaactcgtaaatagactcttttttatctccgatattttcaaa
tttataaaccacgtcataacccatcacgccaaacagtcctgcaaaatcgcaaattttatt
tccgttttcataagcaaattttaacttactaagatcgtcgccccagatgtattcacagtc
tatgcctattatagcttgagttgtatcttctgctaaatatgagtttggataactgcttaa
aatctctcttaggtatacgactggttcttgtaaaagcattttggctccaaaagttttttt
aaaaaaatattatacagaattttttctttgtctatcttaaagtacaaatttaaatttata
gctatacttgaggtctattttttagtgattttatccgtaaatttgtaaaatttaaattta
ggtataagaaattttatcccaaaatctaaattttaggataaaagagcaaattacttagta
atagctttaaagaagtttgattgagccgcgcttagtttatttaccacttcatcacagttg
gcaccgtaactttttgctatatctttgatatctctataagcaacaactgtttttgagtcg
ttatctttataaatcaccatttttaacggaagttcaagagcgattgatggttcacattgc
attagcggagttcctgcttttggcgctccaaaagcgactacaacagtatccctcatttct
aaatttacctcttttgctagcttagagtgttcaaacacaccaaataccttaagacctttt
tcttttaaaatattttgcaatttagctgcagtttcatcgactccaagcggactaaatcca
gtaactaacatcttatctcccgcaaatgcaaatcctacaagtaggcttgctaaaggtaaa
attttcttcattcttatcctttgaaatagaaatacttcattgtactttatatttttaaat
ttaaaactatctatcattagtaagcaatgttttatatctaaactgatacaatttctaatt
caaatttgaaaggatagcatgatcttacttccggtatttggcatcctgataggattcata
tctggatttttcgggatcggcggcggaacggttttagtacctataatgctcgctttagga
tacgatatcaaagaagctataggcatatccatacttcaaatggttttaagtgctactttt
ggtagctttataaattataaaagctcaaatttcattctcaaagacggatttatagttgga
ttaggcggatttgtaggagctagtttatccggatttgtagtatcaaatatacaagaaaga
gttttagagtggggattgctcataattttagcaatatctatatcaaaatttttctatgta
aatacagccgctaaaccaaaagaccctccaaaatatatcttatttatagtcggatttttt
accggagtaatcgctatatctatgggagctggaggtggaatacttttaactcctatttta
gtaggatttttaggaatggatatcaaaaaatcagtatatataagtctattttttgtactt
tttagttctatttctggttttgtaagtcttgcctttcatgatcttatcaactataaagcc
ggacttttgatagcggtaggatcattgatcggtgtatattttggtacgaaaaccagccat
aaaatagacaagcaagctcaaaaatggtggcttgtagcactttatatatctatgtttggg
ttgatggtgaaaaaaatatttttttaaatttaaaagttaggactaaatatgagtgagttt
ttgctacttagcttttttggtatttttgtaggattcgcgtctggatttttcgggatcggc
ggcggcggaattatcgtaagcgtacttgtatttttaggatacgatatcaaatacgcgatt
ggcatatcagtcatgcagatgatatttagctcactttttggttcatatatcaactataaa
aaaggtatgtttaaatttggagaaggattttacgtaggaatcggcggtatatttggtgca
tttttaagcggatttatagtcaaatacaccccatctttatggctagaatgtatgttcgct
agtctgcttttcattatgatcataaaggcttttattaaaaaaagttttgctagcgaagag
aaaaaactatctaaacctatacttattataataggtatttttgtcggcattatgggtgtc
agcgtcggaatcggcggaggaatgcttataagtcttatattttttggatttttaggatat
gatatcaaaaaagcggtatctatggggctattttttgtagtttttgcaggagttagcgga
tttataagccttagtataaacggacttgttgattattatcacggatttgcgcttggtata
ggagcgataattggagtatattttggtacaaacgcatctataaaaatagacagaacaaaa
caaaaacgactaaatttaggatttaatatgatactgtttttgctaactataaaaaagatt
tttcttggctagtaatttagccaagaaaattaaattaaatctttagaccaaatacagtcg
tagtcaagaacataacagtaagagttatcaagaatatacctactatatttaaccataatc
cagcttttatcatatcgctgatccgcacgtatcccgagccgtaagctatagcatttggcg
gagtcgcgacaggtagcataaatgcacaagtagcggctaaagcaacaggcaccgtaaata
gcataacattgcttccctcatatcctaaacctatagcaaccccggctataaccggcaaga
acgccgctgcagtagcggtatttgaagtgatctctgttaagaatataacaagagcggtaa
ctgccactataacagcaagtataggcatagttcctaaagccgaaacttgatgtcctatcc
ataaagataatcctgttttgctaaattgagcagaaagtgcaagacctccaccgaataata
taaggatatcccacggaagtttcttagcgctatcccagtctataagtctctctccgcttt
tgtttgcaggaatgataaagagcaatacagcgacgctcatagcgacgatcgtatcaagac
tgcctacttttatcccatatgcttttagtataaaaccaagaaatatccagcaaagcgcag
cagatatgaacacgccacctactagccactcagcgctgctcatatttccgagttttttgt
actcttcatgaatgatttctttacctcctggtatctcgtctatctcaggcggaaataacc
aataaacaagtatagcccaacaaatagcaagcatagttacggctaaaggaacgcccatta
tcatccactggccaaaaccaatctctacgccgaattcgtttttcatatgagctacaagaa
gtgcatttggcggagttcctatgatagtaccaagagagccgatagaagcggcgtaagcga
taccgagcattaaggcaatgccgaaatttgaagtaaatgagcttgttcttgcttttactt
cttctactatatctttacctttatggatcacagcacttgctataccgccttgagtgcctt
tacgagctatctcatcaagatgtctcatatcgccctccactgtaccgtcatccttaccgg
tagtaagtttactgactaagtgcaaaacagaaagtcctactggaagcatcataaccgcgg
tcgcagtgttgctaacccacatagacatgaatccggtcgccaccataaatccagcaacca
aacggcgcggacttgttccgattagtaacacaataccaagagctatcctagtatgcagat
tccacttttgcatagcaagagctaaaacgaacccacccataaacagatatatagtatctg
aagcgtacggagccgcagctgatttaaagctatcgacacctaaaagcggaaacaaaacca
taggcaaaagagcagtagcaggaagtgctatagcctcgctcatccaccatatacccatca
gcacagccacagcagctactataggaagaccttctatatttaactttttgccgtttgcag
cggcgtttgctatatctccagcactacttggcatcatataatacaccaaaagagcagcca
aaataccaccaaaaagaccgataatctgaacagtactggtctttttatccacaggaatgt
ttggatttgccatataacctcctcataatattttatcaacatacacatattaataagaat
aaaattagtttgttgtaaatttcaactaaatttatgttattttgaaaaatatgtgaataa
aagtaacacctaatatgcaaatataaaaattatttgaaatttaatttttaaatttagatt
ttttctcatttctttaagattaaaacaatttttgatataatcattgattttaaatttaat
ggacaagttatgaatgaaactataaaaataacaggtgcgaaagagcacaatcttaaaaat
atcagcttagaaataccaaaaaaccgccttgtagtatttactgggcttagcggtagcgga
aaaagctcgctcgcttttgacacgctttacgcagagggtcaaagacgctatatagagagt
ctttcttcttacgcaagacagtttttagaccgcatagggaaaccagacgtcgatcacatc
gaaggtcttactccagctatcgcaatcgatcaaaaatcgacaagtaaaaatcctcgctct
accgtaggaactataactgaaatttatgattatttaagacttttatacgctaggatcggg
gttcaacactgccataaatgcggcaaaatcgtctcaaaaatgagcgcgagtgatatcata
gatcagatcacaaagcttcctgatggcgctaaaatcacgatcttagctcctatggtacgt
gaaaaaaaaggaagtttcgcggacgaactagaaaaattagccaacaaaggctacgtaaga
gccatgatagatggagtcatggtaagactagatgaagagatagaactcagcaaaaccaaa
aaacacaccataaaagtcgtgatagatagagtagttgtaagcaaggaaaactcttcaagg
atagcaagcgacgtcgaaaaagcgcttcatgaaagttttggtgaagtagagattgatata
agcaatgcgagtgagctaaatttagaaaaaagcttaatacattttagtgaacataacgct
tgttttgactgtaaaatatcatttaacgctcttgaacccctaagctttagcttcaactct
ccaaaaggcgcttgtcctagctgcgacgggcttggaatccgttttagcttagatctaaac
aaaatcatcgatgaaaatctcagcgtagaacaaggcgccataaaagtgatgtacggattt
aacaagagttatttttataaatttacgcttgctttttgcgaacaaaacggtataaatacc
aaaactccttacggggaactaaatgaagacgaaaaaaggctcatactttatggaaatgtt
aaaaatataaattttttatggaaaagacataagataagtaaaacttttgaaggtgtctta
aaaatcgcctatgagatattgaaagatgataaagattttagtgattatatgaccgaaaaa
cagtgcgaagtatgtaacgccaagcgtttaaaacaagagagtttagcagtcaaagtcgcg
gggaaaaccataggcgatatcatagatatgagcatcgaagactgtactaaattttttagc
gatagctcaaattttactcatttaaacgaacaacaaaagatgatagctacaccgatctta
aaagagataaacgaaagactattttttctttacgacgtcggacttgggtatctaagtctt
ggtagagacgctagaaccataagcggcggagaagcccaaagaattcgtatcgcaagccag
ataggaagcggacttagcggcgtaatgtacgtacttgacgagcctagtatcggacttcat
gaaagagacactttaaaacttataaaaacgctaagaaatttgcaagaaaaaggaaatacg
gtaatcgtagtcgaacacgacaaaaaaaccatagaagcggctgattttatcgtcgacatc
ggtcctggagccggagtgcacggcggagaagtcgtatttgcaggaacttacgaaaagctt
ttaaaatcaaacacacaaacggcaaactatataaacggtaaaaaatccataaattactat
aaaggcagaaaacaaagcgattatatcagtataagcagtgtgaatttaaacaatatatca
aatttaaacgtcaaatttccacttagaaatttagtcggagtgacaggagtaagcggtagc
ggaaaaagctcgctcgtacttcaaaccctacttccgactgctcttgaagagctaaaccga
gctaaaaaagtacaaaagataaaaggcgtcaagatagaaggtttagaacatctcgataaa
gttatctatctagaccaaagtcctatcggtcgtacgccgcgcagcaaccctgcaacttat
accggagttatggatgagataagagggctttttgcctctacgaaagaagcaaaactcaga
ggatacaaaataggaagatttagtttcaacgtaaaaggcggtagatgcgaaaaatgtagc
ggcgaaggagagataaaagtagaaatgcactttttaccggatatcaacgtggtttgcgat
atctgcaaaggctctcgctacaacgcccagactttagagatagagtataaaggcaaaaat
atagccgaagttttaaatatgagcgtcgatgaagcacttacttttttcaaagcagtaccg
aaaatttacgcaaaactaaagactataagcgacgtaggacttggatacgtaactttaggt
cagccggcaaccactctaagcggcggagaagcacaacgcataaagctttcgaaagaactc
agcagaagcgacacgggaaacactttgtacgtgcttgacgagcctacgacaggacttcat
tttgccgatgtcgataggctagtaaaagtgctacatcatttagtagaccttggaaattcc
gtcatagttatagaacataatcttgatgttataaaaaactgcgattatctgatagatatg
ggacctgaggggggagctggaggtggaaaagtggtggccaaaggaacccctatagaagta
gctaaaaaatataaaaaaacaggttcattcacaggtgagtttttagaaaacgaactaaaa
gatatggggcttttgaaataaatttacgttagccgagtttaaatttaaaaaaccggctaa
taaaatttgatctaaatttatagttataaatttaaaaatatatttataaaatatttaatt
atatttaaatttagtttaaatataattgtgatttattataaagtataatattttaaaaac
gtataaaataatctataaattgtagcggtatatccacgacttaacta
>NODE_104_length_3019_cov_12.608921
tctaagatatcattatctgcgatagtttcataaaactcttcatcgctgatattatcttct
aaaagatatgctaactcagagtgtatagtctcaagcttactcataactctcatcatatga
taagaatttgatctttttaatccgtcttctaatttatagagttcaacgaatattataaaa
gataaaaagcagactatagatcctacgcataagataaatattaggtaggctcttttcaaa
agcccagaagaaagcgatacgtcgcccttgtccacgaacataaaaaaccttacctacaaa
taatttgtaaaatttggcgagagagtgagtgaatcgaacaccccgcgaaacggtcaaccg
ccccgccacatgatttgaagtcacagaacgccaccaggtcgttttactctccaacaagat
aagctaagttaagattttagcaaaatttttataaatttgagttgaatatatccgatatgt
aattttttaagctcattttagatagaatgaaataaaaattataatactaaactaattatc
atgaaatatatattcctaattttcttagctttaatgtttagcggatgtctaacaacaata
ggcacaggtatgaacgccaacacgatttataatgtttatagcgtttcgcaagacgagagg
ggaatttactccattataagagataaagtcatcaaaacaaaaattcaagccaaaatagca
agcacaaaaaatcttagcaatttcgatatagatgtagagtcattttggggagaagttctg
cttataggcgaagtagataatgttgagcaaaaattagaattagtagatatcgcaaaaaac
agtagcggcgtcagaaagataaaaacatatataagattaaaaagcgatagagggtgcagc
tcatctgatgaaattgcgattttagctcagcttaaaaaagagctattttcagatagtctt
ataaatggaacaaacataggcgtaagcgtagttcaatgcgatgtagtttttagtggagta
gtagataaaatagaacaagaaaaaagagctatttggtatgctatgcatacaaaaaacgtc
agagaaatttactcttttttgatagttttagaatgaaatgatagtataagcgctggaagc
aatactaaagcacccaaaagcatcatcaccataacaagatctgttaaaactccaaagtat
atcgtaggccaaaagttactaaaactcatcacgctaaatcctaaaaatacggcaaatgag
gtatagtacatagcataccctatgctagcatgacttgattttatggcttctattttatct
tttgttcttatctcgatcttgtatctatggatataatggattatatcatcaacaccgatt
cctaagctaatagcagctatcgtgatactcattatatcaagcggaatatttgctataccc
ataactccaaaaaccatacaaagcggaactaaatttgaaacaataccgataatagatagt
tttatactcttaaatataaaaacaaatacgataaaaagagctaaaacgacaaaaacaaac
gtatctacttgagaagaaaataaattttgaagcatattattataaagcaccataacgccg
ctaacattagcgctcacttcatcattagcaagcaaaatttcaagatcttttttcaagctt
tttataaactcgtcccgccttaaattctcatcactatcaatagttctaatcacaaaatga
acttcattatcttctatgctcacaaatggagttaataaaacttttttatacttatcgggc
aacccattgtataaaatcgccaagctaagagaatctaactctttaccgccgtttaagttt
ttgccgacttctaaaagagtgcctaaagagcttacgtttcctataaaatttctatcttct
aaaaatttagtaacctttttcactatatccattttatagcttgaaaaccagtattcagga
tcacctactttagcattaaactcgctttcaaaatcatctaaaatatcattttgatgatcc
gaatttaaagcggaactatctttaaatttaattgttatatcaagaggaactgttccaccg
agttttttatctataacctccatacctctgtaaatttcggtattttgcttgaaatatcct
ataaaactattttctactcttaattgagcaattccgtaaattccgaccataacaatgaca
aaactaactaaatatattgtttttctataattaatcgcagcttgagcacaccaaatagta
agcttaaaactattttcaaaacttcttttaggctcttttttacccaaaagaacgagaaga
cttccaaaaactacaaacgatattatcaatgatacacttatgccaaaactcatcatcgcg
ccaagcataataataggcttgatatcgctcaaacaaagagaaaaaaatccgataacggtt
gtaaaaatagcgaaaaaacaaggatttgcacgagattgcaaagtaagataaattagctgt
atttgagtatattttggatgtaataaatagagttctctatacgcgactatcagatgtata
actacagaaatagtaattataagctgcaaagcaacatagtttgagctgataactgttatt
tcatagccaaaaaatccaaaaataccgctcgccgaaactacgcttaaaaaacatactaaa
acaggtataattataaatctaatttgcctaaaaaataaccacaaacaaaatatcaacaaa
agcagcacactaataccgtatgtgataagatcgtttttaacatatcctaccatatcatca
gctatcatatttataccgcctaaaaacagcttctcatcgccgctatatttgcgtagaacg
ctctttatattctctatattttcatgctctttttcgcgaagttcatctctataaatttta
aattctttatttaaatttaggagttcttgcttttcatatttatttatagtaccgttttta
tcttttaaatttaaaaaat
>NODE_31_length_21188_cov_15.646693
gataacaactttaccattataaaatcatattcgaaatttcaaaacgatcttagctcatta
aaactatttaattataaagatcattttaacaaatatggattttttatatctaaatttata
tatttagagcctgatcatccgaatatatttattattttgccttatgttaatggagtaaat
ttagttggtatgcttgacgcttcaaagcttgcctcatttgctcttttagatgatgcaaac
aagtattcgtatatgatggattctgagggttttatagttttagattccataggtagcaat
atatacgatacgtttaacatagattatgattggaaaaatagccaaaagatgcatctttcg
gttgattattctacaaaacaacttagtttttattcagtagagtttaacaaaggtttaaat
ttagccatcatatcaaaagagccgtttttcgatatatttaactcgtatttagtagtaatc
gcagtagctatcatactgttggtatttgcttgtttggttttgatagataatataatattt
ttaaagcgaaatgttatatctcctattagcaagctaaaaagtcttttgtctggattagaa
ataggcgaaatcgatgttaataaatttaaatcaaataaagattttgacgacatttgctat
gaaatattaaatttatacacaagtcaagttatagcaaaaaatgatcttagagattataaa
gaacagtatgctttgatatttcaaaaaagctctataaaaatactatttgtagatgcaaaa
aatgggcagattatagaagcgagcgagtctgctatagagttttacggttatgataaagat
atgcttcttactatgaatgtatttgatttacaagcaactagtttgtatgattattcttat
agcaaattagcagatatgaatgacgatgaaaatatctactgttctcacagactagcaaac
ggcgatctaaaaatagttcagataaaaatcactccggtaagctcttatttaaatgatttt
tattttatgattatttgggacgcaaccgaaaatcaaaaaatgatagaaaatttaaataaa
gagaaacatctattgctttcaagccctatattaatagctacttttaaagtagatgaaaac
tggaaaataattcaaatttctaataacgtatctgatatattaggatataacatcgaagat
attttattcaaaaattttagttttagaagtataattcataaagaagatatagcaaattta
attgtagatataaaacatagaatgaagcttatagatacgccttacgagacggataatgag
cttgataggctttgtcgtataaagctttcaaacggcaattacgactggtttaaagtattt
atcaagatatcaaaagatgcaaacggcgatatgtttgttactgtgtttatgtttaatagt
acaaatcaaaagcttacagaagatatatttaaagataagataaataagtaccaaaatcta
ctttgggctacttctggaatgtcttttgaatatgatattaaaaagcgtgtatatacattt
tcaaatagctttataaatttactaggatatcgaaatagtgatgatctaggagttattaac
tctgaaaatatatcaaaaatagtatataaaagcgatttagataaagtagttttagcgtgg
gataactatctaaaaggacttagtccaagcataaataccgagatcagatgtatagctaaa
gatggaagatatatttgggtatgcataaaagcaaaaaccgcgacatctaatcttgatgga
actccaaatttgatatctggaatgcttgaagatatcaccatcaaaaaagagtctgaagca
cagttgcaactcatagctagtgtattttcttactctagagaaggcattatgataactgat
ctaaacggtttgatattagatgtaaatgacgcttttgttcaaatcactggatacggcaaa
gaagaagtaagaggcaaatatccaaatatgctaaaatcagatcgtcataataataaattc
tatgctaaaatatgggcagatataaagcaaagcggtttttggcgcggtgaaatttggaat
aaaagaaaaaacggtcaaatatatccagaaattctaactataagtgcagtcaaaaatcag
cttgatgaagttcagcattatgttgctatattttatgatattacgtatattaaagagaat
gaaacaagattagaaaaaatagctcattatgatcctcttacaaagcttccaaatagattt
ttattattagaaaaacttgctatagctatgaataacgttaaagagaacggcaaaaaaata
gctgttatatatctggatttagacggatttaaaaaagcaaatgatacttatgggcataat
tgcggagatgggcttttagtagctatatctagtcgtatgcaaggtattatatcaaatggc
gataatttgatagcgcgtttcggaggagatgagtttgtagctctcattaatgatgtaagc
gatgagaatgctcttattaagatcttagacgatatgcttttagccgctcgtgataaaacg
gttatcaatagcaacaaaattcaagtaagcacaagcataggcgtagcattttatgataga
catagtgatatatctatggaagatctattaaaaagagcagattgggcgatgtatcatgct
aagttatctggtaaaaatagatattatatatttgatgaaaatagagatgaaatttttaac
cagtataatgagagtttattatctaaagataaatttgattccgatgagtttttcttgatg
taccaaccagtagtcaatataaaagatgcgaaaatcacaagttttgaagttcttcttaga
tggaaacatccgcaaaaaggtataatgcttcctgtggatttcttgcatatatttagcgat
aaagtctggtttgatgaacttactatatggattattataaatgctcttagagattctgaa
gatatttttaataaagggataaaattaagtatcaatataccgtttgaacagctaaacgac
gagatcttttttgctaaatttaaagatctttataaaaatagcgatttaagatttgatatg
cttgaaatagagataacagacgctatgtcggtaaaagatattgaaaacgagatattaaat
ttagtaatatatgaagatctaggtataaagtttgtatttgatgattttgggtcaagctta
tcacttgctaacactatgaaaactgctcctacaaatacatataaaataaataaaaaatat
gctcttgagctgcttgatagagcagataatgtagatatgttgcagactatattaaatata
tgtagcgcgtttaaaaaacgtgctataattaaaggtgtagaaaatgagtatatctacaac
atagttgcaaatataggctttgtagagctacaaggcaattttataagcaaaccgatattt
aaagatgatatatcagatatgataaatacaatttatattaaacgagtttttaatccaaat
ttagaaaagataccgctttataaatttatcatatatcaaataaatgctattaagcagatt
ataatatctatagaaaattataacacttctatatttgattactctacttatagaaaagta
tatgacgagtttgataggctaaaagaagtaccggaatcctgcaaagaagcagataaactt
ataactttggtatttagtagtaattttataaacaaagaggagatagcgtatttgctaaat
gagttagaacataaaaaattaaatattttaaacaccataatcggagaataaatttgaatt
atacaaataagattatttatgaacatgaaattccagacggctcaaagttgtattttggaa
atagtgctaaattaaaaagagatatagaaaacagggctagtgtgattttagaaaagtatg
gatttagcgagattataactccgtattttagttatcatcagcatttaagcgtagcacctc
aaaagctattaagattttcagatagtacaaatcacgagataagtttaagggccgatagca
cggtagatgtagtaagaatagctacaaaaagacttaaagatatgagtacgaaaaaatggt
tttatatccagcctgtttttaagtatcctagtagtgaaatttatcaaatcggagccgaaa
ttttagattctaatgatttattaaaatgtataaatatagccgcagaactatttgacgagc
ttcacataaagcctcatttacaaatcagcaatatagaaattccaaaaataatatgcaaac
ttctggatttgccaattagcgtatttgaaaacggaagacttgagttgattttgaatcaaa
atttaaactggttaaatagattagcaaatataaaaaacgataaagatatcgatgaggtta
taaaaatagttccatctgagctaagagagcctttaaattcgataaaagatttggctagcg
gatatgaaaatagagtgtatgcaccgctctattattctaaaatgagatattatgataagc
tattttttaggtttttatgcgataattatattttaagtggcggcggcagctatgagatag
atggcaaagtttctgttggttttgctatttttagtgacgctttgatagaaaatttaagta
aataaaggactttttatgacaaaggcggatttgattgttggaatacaatggggagatgaa
ggcaagggcaaaatagtagatatgctttcacaaaattatgacgtagtatgtagaagcggt
ggaggacataatgcaggacatactatatgggttgatggtatgagatacgctttacactta
gttccaagcggaattttacataaaaatattataaatattataggaaacggtgtcgttgta
aatcctgaagttttgattagcgagatggctcagtttgatcatttagaaggtagatttttt
ataagcgatagagcacatctaaacctagctcatcactcattaatagatcaagccaaagag
agactaaaaggcgataaagctataggtactactggtaaaggtataggacctgcatattca
gacaaaatcagcagaagcggacatagagtaggtgagcttttagatccaaaagcactttgt
gagagtcttatgaaagattttgaatcaaataaaccgtattttgacgctcttagtatagaa
atacctcctaaagacaaaattttagctgatttggttagatttaaagatgttttagctcct
tttatcacaaatacaaccgagcttttatggagagctatggatgataataaaaaagttttg
cttgaaggagcgcaaggaactcttcttgatatagatcacggaacatatccatacgtgact
agctcaaataccgtatctgcaggggcttgcaccggtttgggccttagtccaaaaagcata
ggcaaagttatcggtatcataaaggcatattcaactagagtcggaaatggtgctttccct
accgaagatcttggcagtgatggtgaaaatctatgcgagataggtaaagagtttggtact
acaacaggtagaaaaagacgttgcggctggcttgatgttgtcggtataaaatactcttca
aggctaaatggagtagatacttacgctttgatgaagcttgatgttttagatggatttaaa
aatgttaaaatttgtaaagcatatgagtataaaggcgaagttatagattattttccttca
gatctccaaaatgcaactcctatttatgaggaattagaaggttgggatagtataaatggc
atcaaaaaatatgaggatttacctttgaatgctagaaagtatatagagagaatagaagaa
ttaaccggtgtaaaaatcggatttatatcaacaagtccagagagaaatgatactatcgta
agatgaataacaaatttacgcaagtagtaaaagtaaaagaagaaaacgttaataaaatag
agctaagccttgctaaatgcagggctttagacaaagagctaaaaaagtctatgggcgcca
ttatagatgagttaaatttgcatagattcccacgtggcggtagttctgcggatataaaga
taaatctagaagagcagaagcttttgagagaacaaaaagagagaataaaagagaaaataa
tcttaaatcaaaaagagatcgttcattacgaatttcaacataaaaaagcatatatagagt
tagaaaagatgaaatatttagaaaaagaagaaaccgcaaaagagatagctaagataaaaa
aacaagaagcaaaagatcttgatgaaattgccgttcaaagatactcttttatgaaagacg
caaaatgaaatttgccttagttttctgttttttatttgtaagtttaaatttgatagccgc
agatgactgggatgctatatatgaagctaaaaaagctgagataacacgcgagtttgaacg
catagacagtgcaagacaagagttagaagcttacagagccgctacaaaatccttgtttga
taaaagagaggctgaaatttcaaaaaaagagcttgatgtaaatagaacgctagatgaaat
ttcaaaaaaagaggaaaatataaaaaatatgcttgcaaaaaatgaaaaaattttagaaga
gttgaaaacaatgacttccgataaagttttagaagtatatgcaaaaatgaaagattctcc
tgctgcaaatattataagctcacttcctagagacgaagcagctaaaatactttatgcgct
tgagccaaaaaaaatatcgtctatactctcaaaaatggatccggcgacagcggcggaact
taccgaaattctaaaaaaagacgatctatttacggacaataatagttctgttaaatgaac
tttaacttttaaatttataaaaaaatatacaaaaattcatatagctttgagtaatgtcac
atacctttaactaacttttacgtttttttagataaaattgttacaaaataatgaaaggct
gtttatgcgaatcaaattaccacacgcaccttatatagcaagaaaagttggattagacct
ttttaattgtggttttgttagttttaaaagcggcatcgagccagttgccagcgtagtaca
aagcatattggaaaatgatattaataaagaaagagcacttgaagataaagtaaaagaggt
gctagatcaaaatgaaaacgagatggattttatgcaagttgatagaaaaaatatgttttg
gcttataaagaaaaaacttgcaaaggattttggcgtaattttatcttacgaggatagata
tagtagcgtttctcatgaaattttagagcttttatggaaaaaagatctcatagactatag
cgtatctgataaccgtgttaaaaacataatttatggcgcaatagaaaattatttaaaatc
atatgaagatatagaagatattgtagtagataggcttgcaaattacaaaagaaagcttat
tgctggtaccgatgagtatgatttgatatttgaaaagctttatgaagaagagctacacaa
aaaaggaatgatataatgaaagcttatgtttatatagaaaatggagtttatttagaagca
aaagcgttcggaaaaggcggaagtgcttttggcgagcttgtatttaatacctctttaaca
ggttatgaagagataataaccgatcctagctacgccggacaatttataatttttactatg
ccagaaataggtatagtgggagtaaatgaaaatgatgaagagagtgcaaaaatccacgct
agcggagtttttatgcgtaattttaatcaaaccccaagtaattttagaagtgaaaaaagc
ttagagaaatttttttatgatcaaggtaaatttggaatttatgatttagatacaagatat
cttacaaaaatgttaagagacagtggaaatttaagagcttttgtatcgactgagataagc
gataaagagattttaaaacatgaattagaaaatagtgcgcgtatagacgagataaactat
gttagtatagtaagtactaaaaagccatatattcactctaaaaactcatggaaacatcaa
aaacaaagctatggaaatttgagttctatcggtaaaaaagttgcggtcatagattatggt
gtaaaaagaaatattttaaatgaattgtgtgaagcgggacttgaggtagaagtttatccg
cataatgttaaagctgattttttgatagacaaatttaaaaaaggcgagataaatggagta
tttctaagcaatggtccaggcgagccaaaaatgcttgtaaatgagataggcgagataaaa
aaacttatagccgcagatcttcctattttcggaatttgtcttggacatcaattactttca
aatgcttatgggtatgagacttataagcttaaattcggacaacacggcgcaaatcatccg
gttttaaatttagaaacaaaaagtatagagataactgctcaaaatcataattataatgtt
cctgaaaccataagtgaagtagcaactgttactcatagaaatctttttgacaacactata
gaaggtgttagatataacggcggtaaagtatttttggtgcaacaccatccagaagccagt
agtggtcctaacgagagcaaatatatatttaaaaactttattgaaatactataatggata
taagtacggtatttagcattatcagcattgctcttatgtttagtatatcgcactgtatag
gaatgtgcggcggatttgtaatggcatataatgctaaattatcaaataaaaccagaaaag
agatagtttttcttagtatcagttatcatttaagtagagtttttgcttatgtttgcttgg
ggattttttttggtttttttggttctatcgtgatattaaatttaaaaaccaaaggatttg
tgttttttatcgtcggtgtttttctagttattttatctatagctttgataaagcgcggaa
atctgttagcttttatagaaaatgataaaataggaaatttaataatgcgtttttttaaaa
agtttagcaaaagaaatgacgctctgtctttcatgatattaggttttttaaatggtttat
tgccttgcggggttgtttattattttttggcgttatctcttagtagcggaagtattttta
acggttttcttgtgatgtttatatttggtcttagtactctacctgttatgttgattttta
gcggtacggttggtcttgtaagtgctaaattcaaacacacaatgacaatagctacttctg
ttatcatagcgatttatggtgtatatttatcatatttaggatttatggctataaaatgat
tgatttaagtgaaagattaaaacagtatcaagctgctatcgatacaagtaatatcgtttc
taaaacagatattgagggttacattacttttgtaaatgacgaattctgtaaaatcagcgg
ctatacaagggaagagcttatcggaaaacctcatagtatagtccgccatccagatgttcc
aagcgaaaattttaaaattctttgggaaacgatcttagcaaaaaaagtccatagagccat
agtaaaaaataaagctaaagacggcagcgcattttatctaaatacaactattattcctat
actagatgagaaaggaaatatagaagagtttgttgctatacgtcataacgtaactgaggt
cgttctcctcaatgagagacttttaaaaacacaaaacgaattgacggatttaaactcgtt
actagagcaaaaagtagcagaacagaccaaaaaactcatagatctaaataaaaatctcga
acaaagagttcttcaagaagtagcaaaaaatgaggaaaaaaccaagcttatgtttcagca
aagccgacttgcaaatatgggtgaaatgctagcaaatatagctcatcagtggagacaacc
gttaaatgagttgagtatagatttatttagattaaagcaagccgtaaatactcctaatag
cgaatttttagatatatatgatcactcaaaaacagttataaaaggtatgagtaacactat
agaagattttcgtaatttttttaattctaatactaaaaaagagagttttttagtttctag
cgcagtagaagacgctgccataatgcttcaaagaacgcttgaaaaagatggtataaaact
tgattttagctatgataagaatatttttttaaccggatataaaaatgaacttgctcaagt
ttttgtaaatctttttacaaatgctagagatgcttttagagagataaatatagataataa
attgataaaagtttcagtaaaacagagcaaaggctttgtgatattaaaaatacaagataa
tgctggaggtataaaagaagatattaaagataaaatttttgagccgtactttactacaaa
gcatcctatagtaggaactgggcttgggctttatatgaacaaaaagattatagaaaaatt
taatggcgatataagtgtgcataacgttaaatttggaacttgttttgagataaaaatacc
gactttagtagaaaaaggagataatgatgagtgatatattaaagagtcttacggttctat
ttgtagaagacgaagacaagataagaactagtatgggcagtgctatggagggaatttttg
caaaagtcatcctagctggcaacggagatgaaggacttaagaaattcaaaaaatttaatc
cagatgttatagtaaccgatatttctatgcctataatggacggtcttgatatgtcaaaag
agattagagatatatcaaaagatactcctatagtgattttaagtgcatttagtgaaaaag
aaaaactactaaaagctatagaaatcggcatagataaatacataataaaacctatagata
tggaagagttgtttgaagctatatcagttttggctcaagataagatcagcactacaaata
tagtagaaataggcggtggttattcatttaataagacaaaaagagttttagtaagaaatc
aagaagagatagctcttacaaaaaaagagttggcatttatctctattttagtaaaaagat
tgggtacattagtgcttcatgaggagataaaaaatagtgtttgggttggagaaaaggtga
gtgacgctgcgattagaacgtttataaaacgtatccgtgataaagtaggagcaaatttaa
taaaaaatattccgggactcggatataaaatagaaacaaatttgtaaaaaatttataagg
taaaagtgcgcttttaagggtaattatagagttataatttatacaaaattaatcttttta
agaaaatttatattttatttaccttataattgcaaagttatgtttttttcaggataacat
aaaaaaatgacaggaggaactttttgatgcagccaagtaatgcattaaattatgactata
cagtcgctaagtacttcatgtttaccactattatatttggtatagtaggtatgggtatag
gaactttgatagcttttcaaatggcatacccagatctaaactacctagctggtgaatacg
gaacatttagccgtttaagaccgcttcatacaaatggcgtggtctatggattcatgttgt
caggtatatttgctacctggtattatatcggtcaaagagtgctaaaagtctcaatgaacg
agtcgaaattcctaatgtttataggaaaattgcatttttggttatatgttatagtaatcg
ctttagcagtagttagtctatttgccggattatctacttcaaaagagtatgccgagctag
aatggcctatagatatactagttgttatagtgtgggtattatggggggtttcgatatttg
gacttatcggaattcgtcgtgaaaaaactctttacatctctctttggtattatatagcta
cctttttaggtgttgctatgctttatctatttaataacatggaggttcctactcgtctag
tttctggcatgggtagttggcttcattcggtatctatgtatgcaggaagtaacgatgctt
tagtacaatggtggtggggacacaacgccgttgcgttcgtatttaccgtagctataatag
ctcaaatttattactttttaccaaaagagagtggacagccgatattcagttataagcttt
cattattttcattttggggtttaatgtttgtttatctttgggccggcggtcaccacctta
tttattctacagttccagattggatgcaaactatgggatcgatattctcagtagttttga
tacttcctagttggggttctgctataaatatgcttcttactatgaagggcgagtggggac
aattaagagagaatcctctaattaaatttatggttctagcgagtacattctatatgttct
ctactcttgaaggacctatactttctataaaatctgtaaatgctctagctcactttactg
actggatacctggacacgtccatgatggaactcttggttgggtcggatttatgactatgg
cggcactttatcatatgactccgcgtgtgtttaaaagagagctttatagcaaatctttaa
tggaagcacaattttggattcaaacaacaggtatagttctatattttgcctcaatgtgga
tcgcaggtatcactcaaggcatgatgtggagagctactgatgagtacggtaatcttgcgt
attcatttatagataccgttacggttctaatcccatattactggataagagctataggcg
gattgctatacttaataggcttctttatgtttagttataacataatcaaatcaatttcat
caagcaaaccagttgagcgtgaaccagttagtgcttcacctatggctgcgtaaggaggaa
tgaatgtttagttggttagaaaaaaatccattcttttttgcggtatttgtatttatattt
atagcttacgctggtattatagagatattgccagattttgctgatcgtgctagacctgta
gaaggtagaaaaccttataccgttttacaattagcaggtcgtcatatatatataaaagat
agttgtaacgcatgtcactcgcagttaattagaccattcaaatcagaaacagatagatac
ggaatgtactcaatcagtggcgaatacgcttatgatagaccgtttctttggggttctaaa
agaacaggtcctgatctatggcgtataggtaactatagaagtacagattggcatgaaaac
catatgaaagatccaacaagcgtagtgccgggatctattatgccggcatataaacatatg
tttaataaaaatgctgatatagagactgcttatgctgaggcatttactatcaaaaaagta
tttaacgtaccatatgatgctgaagatatgccaaaacttggcacttgggaagcaactcaa
gctatggtaaaagaagaagcggcggctatagttggacaaatgaaagatcaagatgttaaa
gatgcatttgcaagaggcgaaattcgcgaaattgtagcacttatagcatacttgaatagc
ttaaaataaggtttatgttatgagtgtagaaactataagagagcttcaagcatatggcta
ttttgtcttattggtcgctatggttgtattactttatggctattggtttcatctgaaaaa
atctgaaaagtcaggtagaagagattatgaaaagtattcgaatttagctcttaaagatga
gttacgtgatgatatcttagaaaatgtttctactaataacaataatgctaagaggagcgt
tgaaaaatgaaatggtttaatcttgaagatagtgtaaattcgctttctattcttggcgct
atagctatcattttattgacacttattgtcgttggtaggctatttaagctgatgaaagaa
aaaaaagaaggcggcgagcttagtgaagataattgggatggaataggcgaatataaaaat
ccactaccgattggctgggctattgtatttgttcttactatagtttgggcaatatggtat
tttttattaggttatcctttaaattcatactctcaaatcggggagtacaatgaagaagtg
aaagcttataataagagttttcaagctaaatttgaaggtgctagcgctgaggagctaaaa
gctataggagaacaagtttttttagtgcaatgttctagctgtcatggtatcacaggtgat
ggtataaacggcaaagctgcagatttaaatatatggggaagcgaaaaagctatttatgat
gttgtcgtaaatggctcaaaagggcttgactatcctctaggagagatgccaggcggtatg
gtagatgaacctactgctaaggctgtagcagcttttgttgctaaagagatttcagctata
aaatctacttataatgaaaatttagtagcagccggacgagaagcatggcctacttgtgca
gcttgccatggagatgatggtaagggtatggacggacaagctccagatcttactaaatat
ggttcgggatcatttgtcgtagatgttcttaatcgcggtaaaataggaaatataggacat
atgccaaaattcaccggctcaggaatacttaatgagactcaagaaaaagctgtcggcgaa
tatgtaatttcgctttcgaaaggggagtagcatggaaaatacaaatagatccgtttttgg
aataagcggagtatctggaatgctgatcgctactgtgcttttgctaactattttagtggt
tttaacatatcttggtattttatcacaacaaaatgttatgcaaaaaccgtataagttagt
cgatcctgcatctgtacagatgaaaagcagtactaagcaagcctcagaagtaatggttat
aaaggagtaaaaatgtcaaatgtattagaatcattgatagttgttggtcttataatcaca
gcggctataactgcttggtcggttttaactccaaatagcctatttttaggatgaagttaa
taactttgttaaagagcggttttttagccgctctttgtagctttggtcttaatgctgcta
ccatagataatgctggagttttaagcgagcctataaaatctaaactaaatgagatgggcg
cagagttaaaagagacaacaggtgtcactttggatttgattactttttcaaatttgaacg
ctgcaagtatcgatgaagctattaagccttttaaaagtaatttaaagcctccatatgtta
ttcttgtattagttcctaaagaagccggagctacaactggcaaagtagatatctacactt
caaacgatgccaattcgctttttgataaagaagctgttcttagtccttatccagaaagtg
gatctatccttccgatactagtttcaaataaaggcaaagatatatacaacgcagctatgt
taaatggctacgccgatatagcagataggatagcagactccaaaggtgtagttttaaaaa
gctccattggaaactcaaatagaaacactattaatatctttagatatttaatttatggtt
cgattatacttgtcatagtcgtatttgcaataagaaaaataaaaaggtaatttatgcaaa
atagaaaaactttttggccatatgggattttgctatctatatttgctatagtatgtgctt
gtatttatactgtctattattcactggattatccggttcatttggataatttctattttg
ataaataccaaaatgtagaaaacggatacaacgagatccagatcaagcaggctaaatttg
atcaagattttaaatttaatcaaaatgctactatttatatagacggacttctaaataaaa
atgaacctcaaaaactaaggcgtaacaaaatagttccggtagtagataaaaataaaaatg
ttgagctagtttttgatacaaatgctacaaatttaaaagccgaacttctgctttctagac
cagatactaatcaatttaataagagtttaaattttaagttagaagataataaatttagaa
ttagtgatctaaatttaactatgccaggcagatggcaagttatgatgaaactagctgcga
atgacgatagtgtaggattttttaaatttgaattatacgccaaataggattttaaacgtc
cttagctcatcaagaaatgttcgtgagttttacattgtaaattcacgctcaaactcttta
gtctccaaagctataactatcgctcggtttgaacaacaaattgttatagttccaaattta
aaaaaagctagtcaaatagatagacttttaataatgcaaaaggctgcaaaaagcgtacaa
aatatctccagcgtgataaatgtaggatcgcagttttttgcatttttaaaaaatagcgat
tatttattttccttttttaaagagttaaaaagggaatttgtgagcataaaagatcttgtt
aggagcgatacgtatgcgaattatgatgagcatctaagcatacttgaggagcttttaaaa
ctttatcttattatgcttaaagaagccggattttacgatgatatctctcttcctgacgag
tatcaaataaattatgattttataaagaattacgatgagatcaaaataaaactagacggt
atattttcaaaattagactggtatatactttgcgagatttcaaaatacgtaagtgttatt
atagagtttagttcaagtaaatttaatcaaaaaactatcgaaagcataagcgaaatttgt
gaaactagttttgagatcggctttgattatgttttaaatttgagccgaaaaacagttatt
tctaaggtgaaaatagaaaaaaatacagacataaagctaaaaagtttttctataagaagt
ttgcagtgtgcttatgtttttgacgagatttctaattttgtacgctgcggaatagatcca
aaaaagatagccgtggttttaccagatgagagtttttatgagattttaaaaaatgcagat
gagcgtaatatgctaaattacgctatgggaaaaagttttacgactgagccggtatttgtt
cttttaaatacactaaaatctgccttggatcaagatttagtttatgaatacgatgaaagt
tatctatcaaaaaatagtagtcttgatagcttgatttcggctttaaattattttaaattt
gatacggatctttattcaaatttgaataaaatatataatcaaagttgtgattttgatagg
tttaattccgctatttctagtattatttctaaatttacattgagtattgaagtaaaaact
attttgttaaatgaagcgtttttaataggcgcgcttttacaaaatacatctcttagattt
ggaagtttatttgagatatttttgatgaatttaaaagaagcaaaattaagtattgtaggt
ggcgcagaagtcactgtaatgggtgttttagaaagtagaagcggaaattatgatggggta
attattatagattttaatgatgatattgttccaaaacgtagccaaaaggagatgttttta
agctcatctgtgagaaaaaaagcgggactcatcagccatcaagatagagaaaatttacag
agattttattatgaaagcctcataaatcgtgcaaaaaaagtaagcatatcatatcttagc
gacgaagagtctatattgtcgcgttttgctagggatttttcttttagaatcgatgaaaaa
tatactcaaaatgcgtatctaaactcacttaaatcaggcggaataaagcttagtttagaa
aaaaaagatatctatttaagacatgattttttcgctacggagttatcatttagccgcctt
aatacttatcttgcttgtaaaagaaagtattattaccgttatattttgggcattaaggaa
tatcgtggatttgataaagatatttcaagtcatttaggaagtacaattcactctgctttg
caagaatatttttctaaatttaaaactaaattcgtgaaaaaagagtttttagagttattt
aaaaagtatgaaaatacaatagatacgctagatagtgaaattttcaaagccggattagcg
aaatttgaagagagtcaaaatactcattttaactccggatttagcgtttttgagtgtgaa
aaagagcttaaaaacgagttttgcggtgttaagatcaccggtaaaatagacagaatagat
aaaagtgcagatacttttatgcttatagattataaaagcggaacagtgcctaaaaaatct
tttcaactatcattttatgaagctttattcggacacaatagtatatcattttactatgat
ataaaaaatgagtataaatttataccaaatgatactaatacggatgagctagcacagtgt
ataaacggtcttaaagatgagttcaaaaatgaagtttgttttgatagaaatgaaaaagcg
tgccaatactgtgcgtattttgttttttgcaaaaaggaactaaaatgagtttttctcgtt
atttggctttagaggctagcgcaggaagtggaaaaacatttgctttgtccgttagattta
tagctcttattttgcaaggcaacgatatagcaaaaattcttgctctaacatttacaaaaa
aagcagcaaatgagatgaaaagtcgtattatagatgctttttgcaatttgcacgaaagta
gtaaaaaaaacgaattaaacgaacttgaaaagattttagagcttagtgctgtagatattt
tgagtttaagagataaatatatgggtaattttttaaaaaatgaacttaaaatttctacgt
ttgattcgttttttacgatgattttacggcagtttagtttaaatctcggtatcatgccag
atttcaaagcgggaactagtttaaatggtttaacaaggtctgaatttataaaaaatttaa
aacaaaatcatcttttagaaagctttgcattttacataaaagagacaaatagcaataaaa
atagagtattcgaaacgctagagcttctgtatgaaaacattagtttgcctagttttggtg
agaattcaaagattcctgatgaatcttatgtttttgctaaatttagtgagttaaaaagtt
tagctttagagatttcatcggataaaaatttcttgaaaaattttgaagctaacaccgttt
ctcagatcgccggtaaaccgcttattaaagagtttgattcaaaaaaatattttgaaaaag
ccgctttaaatgcaaaatttatgatgattagggatgagcttatttcaaatttaaaaaaat
attatttggagtatgagcagtttaaaatcaatgagcttttgaagtttatttatctatata
aatatagtagatttgaagcgataaaaaaagaaaatgcgcttgattttatagatgttacaa
ggctggtttacgagttattaggcaatatagatagtgatatgctatattttagacttgatg
atagaataaaacatatacttatagatgaattccaagatacaaatataattcagtatgata
tacttttaccccttattgaagagactcttagcggaagtgggcaaaatgatataggaagct
ttttttatgtcggagatattaaacagagtatttataggtttagaggaggcaggaaagagc
tattttctagactaagaaacagctataaacaaatagagactttaagtcttgagagtaact
atagaagcgctaaaaatatagtaaattttgtaaatcaaacatttagtaataaaataaaat
attataaaactcaattatcgtgcttagaaaatgaaggttacgtcgaagtttgtgagtttg
ttagcgatgagttttatgatactctttttcaaaagatagaattttttgtcaaaaacggtg
ttagatatgacgatatagctatactttgctggaaaaatagcgatatcataaatatcaaag
ataagttagaaaagtccggcgtaccggtggctactggaggctcaaatttacttataaact
cagctaatgttagagtcgttttgaattttattaaatactgtttattcggtgatgagatat
atatttatagtgttcacgagtttataggggagaaaaaatccaagctgagcttaaatgcca
cagcagagcttgctagtacgcttaaatttgtagcaagttatctgaatttagagtgttttg
ataagaatttacttaaactttatgagattagcttgggatatgcagatatatttgatttta
tatttaatatacaaaacgatcaaactccaagtgccgacactagccattgcggtattactt
tgcttactgtgcataagagtaaagggcttgagttcgatcacgttatagtagccgatagac
ttagtagagccggctcaaacatagacgtatttataaccgaatacaataattcagagcaaa
aatgggatataaagctaaatgatagtgcactccaaaatctcggagatagcgagtttataa
atttaaaacagaagtgcaaagatcttgattatgaagaggatatcaacaaactttatgtag
cgttaacaagagctaaaaatagtttgattgttatgtcgaagttggattcaaacggcttaa
aaccgtcatattttaaagcatttaccagctccaaagagcaaatttgttaccttgatctaa
agccatttagcgtcggcaagatcgagcctagtaaaacaagtatgagtttttatggaggac
ttgagcgcctagaagagtttgaaactataaaaaaacaagctgttagcgataaacaaaatg
atgaatatgagctgaatttagaatctatatactttggagaagcgctgcattactgtcttg
aaatgatttttgattttgaagaagaaaatttaaaaaacgcaaaaacagctctgataaatc
aatttggagccattttatccaaaaatagtatagaagatattataaatagggttctaaatt
tgataaatagcgttgagtttaaaaatataataaaagataaaaatattttaaaagagcaag
atatcgcatttaaccaagttatcaaaagacttgatctgctttgcataggagatgatgaaa
tagtagtaatggactataaaagttcaaagaaattcataactcaaaatgaagatcaagtta
gagaatatatgagcatcttatctcaaatttatcctcaaaaaagagttgtcgggaaaatta
tttatctt
>NODE_13_length_34269_cov_20.967049
atcttgatataattccaactctaattaaagaataaaaggcaagattatgacaaatataac
taagccaagcgaagttaaacgcgattggatcgttcttgatgctgctggaaagagatttgg
tagattactaacagaagctgcaacttacctccgtggcaaacataaaccgggatttacgcc
aaacgttgattgcggtgattatgtgattatcatcaatgcaagtaaagccgagttcacggg
tgcaaacaaagctgaagctaaactgtatcacaggcattcgggctatttcggcagtgttaa
aagtgaaaaattcggtgatttattagtaaataaaccagaaaaactttataaattagcggt
tcgcggtatgcttccaaagacaaaactcggaaaagaaatgcttaaaaaacttaaagttta
tgcgggcaatgaacacccacatactgcacaaatagctaaagaaggaaaataacaatggca
acaacatacgcaacaggtaaaagaaaaacagcagttgctaaagtttgggtaaaaccaggt
agtggcaaaatcataataaatggtatggatctaaatacttggcttggcggacacgaagct
attaagctaaaagttgttcaacctcttcttgttactaaacaagagacgtctatagatatt
actgctacaactattggcggaggttactctgctcaagcagaagctttaagacacggaatt
tcaagagctttagctgctattgatgctgattttagagccgcacttaaaccacaaggtctt
cttactagagatagtcgtgttgttgagcgtaaaaaatgcggacgtagaaaagcaagacgt
agtccacaattctcaaaaagataatttttatttcgcaatattctcaaatttggaagcttt
tttggcttccaaaccatcttttcaaatttattcatatatttagcaatagtttataataaa
ttataattaagttaaaaagaactaagtataattcttttgtccaacagataaaacctcctt
tttgtaataatttatagagtcgcttgtctggcggctctactcccgcttatatttcaaata
attttttaaatttttaaaaataaaatctattttttatgaaattcgtgctaaaatatcaaa
aaaattttaagaaggaaatgaaaatgaaaaagattgctttagctatatgtgtcgcgtcag
ctctttttggtgccaacgcttataactatgaatttactccagttgttgggtatgctcatc
cagaaggtactcagggcatagacgatcaaaattttgtaggtcttagaatcgcaagaaacc
ttgatgagtttttactaagtcaaattgagcttggttttgattattcaaaaaatgttagtt
ttgagcataaaaatggtgtgcccgtaggctttgaaactgatgttacaagatattatttaa
atttagtaaaagattttgctattaccgatactatctctgtttatggactaattggtgttg
gttatcaagattttactagagaagccaatgatgtagaagatggtggatttgctcaagctg
gtttgggcctaaaatacaaaattacagataattttgctttaaaagcagaggccagagatg
cacttgattggaataatggatcaaatacgtttttatacactttaggttttgcagttggat
ttggcgagtctagatcggcagctccggctcctgttttggtagaagagcaaccagctccag
cgcctactaaaatagttcctgccataggtgatgaagacggcgatggcgttttagataacg
tagatagatgtcctggaactccaaaaggagttgttgtagatgaatatggatgtgagaaag
tgatccgtttaagtttaaaagcaaattttgcattcgatagtgcaaaagttactcctgaat
atgaagcaaaaattaaagaagttgcagatgttatggtagcaaatccagaatatagagtga
ttttagaaggtcacacagatagcactggacctgaagattataataaaaaactatctgtca
aaagagcagatgcagtagcggcaactttagaaaaaatgggtgttagtaaaaataaaatta
caacagttggatttggcgaagaacaacctatagcgtcaaacgctacaaaagaaggacgtg
ctgaaaatcgccgcgttgaagctaaatttagaaataaatagtttctatggattttataca
aaacattgactatatgagcgtacttgcacttagtagtaagtacgctattaaatttatagt
atccattcttatcttttttatcggcaagtggatcatatccaaacttgccattgttcttga
aaaaataatcaaacgaacaaaaatagaccctatgcttggtaattttgtaataaatagtgc
tagaactatgttgtttatatttgttatcttagcggctctttcaaatttaggcatagaaac
tacgtcttttgtggctgttttgggtgctgtgggtttggctataggtatggcgtttaaaga
tacatttggaaatgtaggagcaggagttcttattatcttttttaagccgttcaaattagg
cgacaacatcgaaataggcggttcggttggagttgctagtgatctaaatttatttagcac
atgccttagaaccggagataataagataataattatcccaaactcgcaagttatatcttc
gcgcattataaattattctttgagtcctactaggagagttgatcttgtttttgggataga
ttataaagacgatttaaagttggcaagagatattattttagatatagcagaaaagaaaga
tactattttaaaagatccggcaccatttgtcggcgtacttagtttaggcgataatagtgt
aaatttaactgcaaagttttggacaaacaatgagaattactggagcgtttatcatcagat
gttagaagaagttaagcttgcatttgatgaaaatggcatttctataccttttcctcaggt
tgttacgcatcacgtttatgaaaaacaataggatataatttgccaaaaaccactatattg
tttgatttagacggtactttgatagactctacaagttctattttaaatggattccactct
gcgttttctaaatttggatttgctcagccaaatgatgagcaaatttgctctttaattggt
catcctcttgattatatgttttgctctcttggagttccaaatagccttgttttgaatttt
gtagatacctataaagaagcatatagaaaaacgtatttagagcaaacaaagcttttagac
ggtgctaaagaagccgtagaattagctagcaatatagctgatatcggcgttgtaactact
aaaacttcaaaatactctatttgtttattagagcatcttggtataggaaaatactttcaa
acagtagtaggcaaagatgatgttataaatccaaaacctcatccagaacctatattaaaa
gctctttcaaatttaaataaatcaaatcaaaatgcttatatgataggagatacttctatg
gacgctatggcagctaaaggcgcaaatataattagtataggagttagctgcggatacgag
aagatcgataatttatttaaaatttgtgattgggtagaaaaaaatccaaaagaagcggtc
gagcgcgtaaatatcatttcaaatttataatattatttaaagccatttttatattaattt
ttatttcagtatttttatatataattacaataactctaacgataaataagtaagaattaa
atttaaaaagcaatttaaattgtaataggagccaaactttaagttatatatatgtagaat
tataaaatcaagttacacgattgaaaggaaggtaacctaatggataaagttatgaagaca
atggacggtaatgaggctgctgcatacgcggcttatgctttcactgaagtagcaggtatt
tatcctataacgcctagttcccctatggctgattatactgatatttgggcttctcaaggt
aaaaaaaatatttttggtatgcctgttaaagttgtggagatgcaaagtgaagcaggagct
gctggaactgtgcatggaagcttgcaagtcggtgcccttactactacttatactgctgct
caaggtttattattaaaaattccaaatatgtataaaatagcaggacagatgcttccgggc
gttattcatgtggctgcacgttctatagctgctcaggctctttctatatttggcgatcat
caagatgtgtatgcctgtagacaaacaggttttgccatgcttgcaacaggttcggttcaa
gaggtgatggatctagcaggagttgcccacttggctgctattaaaggtcgcgtaccgttt
ttacatttctttgatggatttagaacaagccatgaaattcagaaagttgaagttattgat
tactctgtttttgataagttagtagataaagaagctattcaaaaatttcgcgacgaaagt
atgaatccagagagtccaaaaacaagaggaactgctcaaaatgatgatatatactttcaa
acaagagagttggtaaataaattttatgatgatcttccagatgtggtagctcactatatg
gatgaaatttcaaaagagacaaaacgagagtataaaccatttgtatattatggagataaa
aagcctgatcgtgttgttatagctatgggttcggttacgcaaactttagaagaagttgtt
gattatttaagaagcaaaggcgagaaagtaggtatagtaaaagtacatctatatagacct
tttagtttgaaatatttctttgatgtgattccaaaatctgttaaaaaaatagctgtttta
gatagaacaaaagagccaggaagtcttggagagccgctatatcttgatataaaagcagcg
tattatggaagtaaaaaatccccaactatagtcggaggtagatacggacttagctcaaaa
gacgtagatcctgctcagatggtggcagtatttgaaaatttaaaacaagatgagccaaaa
aacaacttcacagtaggtataaatgatgatataacaaatttatctttagaagttggagat
aaaatatcacttagcgacgatgactgtatagagtgcttattttatggacttggcgcagat
ggaactgtcggagcaaataaaaactcaatcaaaattataggcgataaaaccgatctttat
gcacaagcttactttgcatatgatagtaaaaaatcaggcggctatacaagaagtcactta
agattcggtaaaaaacctatccgctcaacttatctagtatcaaatcctcattttgtagcg
tgctccgttgctgcatatcttgatatttatgatgttgtagatggattaagagatggagga
acgtttttacttaactcaatctgggatgccgatgaaacagtaaaaagaattccaaataaa
gtaaaacgtttattagctcagaaaaaagcaaatttctatatacttaatgctacaaaattg
gcttatgatataggtcttggtaatcgtacaaatacaattatgcaatcggcgttttttaaa
cttgcaaatattatcgactttaaagatgctcaaaactatatgaaagagtatgctaaaaaa
acatatgctaaaaaaggcgataagatagttgagatgaactatgcagccatagatcaaggc
gctgataaattagttgaaattaaagtagatccaaaatgggcaaaattaaaagatgaagtt
ataagtgaaaataaatatataggtgacgattttatagaaaaagtagtaaaacctatgaac
gcagcacgtggagacgatcttcctgtttcggtatttttgggttatgaagacggtggattc
gaagctggtacgacagaatatgaaaagcgcggcgtaggtgttatggttccaaaatggata
gaggaaaattgtatccagtgtaatcaatgcgcttttgtgtgtcctcacgcagttattaga
ccttttcttatagatgaaaaagagctaagcgctgctcctaaaggtgtaaaatctcatgtt
ttagatgcaaaagggaaagagataaaagagttcaagtataaaattcaagtaagtcctctt
gattgtacaggttgcgaactttgtgctcaaaactgccctagcaaagagaaatctcttgtt
atggttccacttggtgaagagatggataaaggtgagcaagaaaatgccgattatctattt
aaaaatgtaaaatataaagatgacttgatgagtaaagacagcgtgaaaggagctacattt
gctcagccgttgtttgaatttcacggtgcatgccctggatgtggagagactccttatata
actttggtcacaagattattcggagagcatatgatggtagcaaacgctactggatgcagc
tcgatttacggaggttctgcaccatctatgccttatcgtaagtcaaataaaaacggtcat
ggcgtagcttgggcaaattcgctttttgaagataatgctgagttcggtatgggcatggaa
gtagcaactgaaactatacgccaccgcatagaaaatattatgcgagataccatggataaa
gtgccaaatgcacttgcagctctttataaagattggattgagtttaaaggagatatcaca
aaaacagctcaaataagagatatgttagtgccgcttcttgaagcgaataaaaaagttgat
ggagtaaaagatcttcttagcttgaaaaaatatatatctcgcaaatctcaatggataata
ggcggcgatggttgggcttatgatataggatatggcggacttgatcatgttttagcaagc
ggtgagaatgtcaatgttttagttcttgatactgaagtttattcaaacactggaggacaa
agctcaaaatctagccgtagtggttctgtcgcacaatttacatctagcggtaaagcggtt
caaaagaaagatttaggacaaatcgctatgacatacggaaatattttcgtagcacaaatc
aattcaaacgcaagtcaagcaaatgtagtaaaagctatagctgcggcagaagcttataat
gggccaagccttgttatagcgtattccccttgtatagctcacggtattaaaggcggctta
tctttatctggagatcaagcagaacttgctacaaaatgcggttattggcctacatttatc
tatgatccgcgtttagtaaaagaaggaaaaaatcctcttaagatcacgtctaaagaacca
gagtgggatagatatgaagagtttttactaaatgaagttcgctataattcgcttaaaaag
ctaaatccagaacatgcagctgaattatttagtcaaaataaagcagattcgcaaagaaga
tatcgtcagttaagacgtcttgcaaatgctgatttcagcgatgaattagcataatattta
gtagcttccttatcttggaagctactcctttcaaatttaaaaaaatccaaattttaccga
tatacaaaatgcttaagttaaactaatctatgaaaagagataaatatggacaaagcattt
atcatagaagaaattttagatgatagcgcaacagacgctacaactgccgcttatagcgga
aattttaatgagtataaaatcaccgcttcaaagcatatgcaagggttttatatcatttca
gatattgttaaaaatagagatgagacaaatatttttgataattctataaaaatgtttgtt
ttcaaagattgtgtgaaaagttttgatgagttgattttaaatttagaatcaaatcctaaa
aacaaagtacgattttccaatagtttgactatagataatggtaatatttcagatatcaaa
gtctatatttttggttttgatgagaccaaagatagctttttatttgatccaaataaattt
ccacgcaatgctgtttataagtataggatctcaaaagatgagtttcatgctcatatgagt
ctgaatttagatcaaagattggctaaaaactttatagaatcttttgcttttagtagcgat
tatggatttgaaaataagaaaatatctgttataataaatgaaatttatagatatgagata
ttataatattttaaatataaaaaggagagaatatgcaaataggtgattttaattccaata
gtatgttcggttttttaaacataaaaccggattcaccggaaaatatagagaaaattaaag
aaagtgcttcaaaaatagatgcaaaaaatattacccaaaattattttttacagtttcaga
ataacactttcagtaatacttcagggaatataaatgttcaagttgggcttatgtcattta
gccttccagagccatttatgccgggcaatagcaataattctagcgggcttagcagcggtt
taagtgatttaatatctaaaaatatatcacaaacaggctataccggaaaacctatatcta
gtttaagtcaaggtgaagctaaagctttgatatcagaaaatgggtattttggagttacaa
atactgctgatagaatagcaggttttgttataagcggtgctggagataatcttgaaaagc
ttcaaagtggattagaaggagttaaaagaggttttaccgaagccgagaaactatggggct
caaaacttcctgatatatcgcaagaaactatgtctaaggcaatttctcagataaatcaac
gcatatccgaattaggaggtaacaccttaaatgtcactgcgtaatatgcttgtaatttca
gttttaagtatgtttgctttttctgggtgcggagttacttccgcaccaaaaccaaaacca
acgccaaaacctccggtcgcaaaagtaattccgaaatatataaaaggaactattgctaaa
attgaacaagccgaaggaggttggaagtatgatatacgcggtattgaaacatcaaattca
aagcttaaatttgcaagtgctatttctagtgaaaacgggtttaaagtaggtgatttggtg
tatgctcagatagaaggcagcaagattacctacataagtcttatcatacaaaattatgca
aatcctgaaaaatcaaaacaaattttaaaagtacataaaagagataaaagcaaacagtct
aaaatcgcagctcctgtggcggaaaaactaaatttctgatttatttatataattaccgag
catttactaaatttatttataatttcagaagcaatccgaattttaactcctttctaaaat
ttctaggtgagattagtaacaaatctcacctaaaaatatattttggtagatattatcaat
aaaatgtatgaaatttatctttttttaagcaaattacaattaaaattacccataacacat
tttagaaggagaaaaaatgaaattagttaaaatgagcttagccgctatagtagctgccgg
tgctcttacaagtgttgcgtctgcaactccacttgaggaagctataaaaaatgttgatgt
atctggttttgctagatatagatttgatagcacaaaagttgatgcaaatggtaatcaagg
cagtgatacaaaagctagccatagatttacatcttacgtacatttcaaaactgctttaga
tgacaattttttcgctgttttaggtcttagatatgatagcaaagatgtttcaggtgatca
tataacaggcggacaaacacaagttggtgttaatgacgcaggtgctggggattttggtca
aactttcaatgttagacaattcttattaggatacaaagccggtaatacaactatccaagc
tggtcgccaagttcttggaacattctttactgatgatatggtaggaacaggtattaaagt
acttaatacagatatcacaggtttaactcttgctgccgttgcttttgatgatttacaaaa
tgatccagatatcggaagtagaggtctagtagtaaatggctcacatacttaccaaaataa
cctttatggcgtagctgctatcggttcttatgatccagttagcttccaactatggtatgc
tatgcttgaaaatgttactgatctatacgctatagacgttgcagtaaatttcaatgcaac
tgctgatctagctcttggtttacatggtcaatttggcggctcaagcatagatagcgattt
caaaagaggtacaaacaactcagcagatgatgctaatttatgggctatcgaagcaactgc
cgaaggatttggtatagactttagcgctggttatatagacttctcagctgataaagataa
agtttctgttgtatcttatgaggatgctggttcatttataaaaccaggcgaggatctatt
agactatacattattcaatggtgagaacaaatactggttcattactgcaggatatacttt
cttagagaaatatagagtaggtgttgattacatcgatggtgaaaataaaacaaatattct
taaaacagacaaaacagagttagtcggtagagttagctatgcatatagcaaaaaacttaa
ttttaaagcttggtggtcacatataactgaagagccagacaatgctggtaaagataaaac
tgatcacttcagatttgaagctaaatactcattctaatttctatgacccgacttgttcgg
gtctttcttaatatttaaatttaaacttatttttattaaaaagtaactcttttattatag
tatttgtacaaattacatatagctttactttattatatttaactgatttttaaatttata
tactaaaatatagtacaaaatgtctcgaaatttctcatttggtaaataatcggtaactat
tttttaaaaatttatctattcttaagttaattacaactaaaattgccttgacaacttttt
agaaggagaaaaaatgaaattagttaaaatgagtttagctgccgttgtagctacatgtgc
tttatctaccgttgcatctgcaactccacttgaggaagctataaaaaatgttgatgtatc
tggttttgcaatgtacagatttgatagtgctcaatctgatatgaatggtaaagatacaaa
agcataccatagatttaaatctgacttcaactttaaagctgcactagatgataacttctt
tggtgtagtaggctttagatatgatagtagagatgtttcaggtgatcatataacaggcgg
acaagcaaatgttggacaacaagatgtaggttttgataactatggtcaaactttcaatgt
tagacaattcctattaggatacaaagccggtaatacaactatccaagctggtcgccaagt
tcttggaacattctttactgatgatatggtaggaacaggtattaaagtacttaatacaga
tatcacaggtttaactcttgctgctattgcttttgatgatttgcaacttgatacaaacat
aggaactaaaggtctagtagtaaatggctcacatacttaccaaaataacctttatggcgt
agctgctatcggttcttatgatccagttagcttccaactatggtatgctatgcttgaaaa
tgttactgatctatacgctatagacgttgcaataaattttgatgcaactgctgatttaaa
tcttggattgcacggacaattcgctggctcaagcatagatagcgatttcaaaaaaggcac
aaataatttagctgatgacgctactttctgggctatcgaagctatggctaaagcttatgg
tgtagatttcagagctggttatgttgatttatcagctgatgataaaaaagtttctgttgt
gtcttttgaagatcaaggttcattcatagaggctggtgaagatctatttgatacttactc
attcttttacggcgacaaccactactggtttggagctcttggatatacttttgataaatt
cagagttggtattgattatgtaaatggtaaaattactaaagctacttcaaacggtaaagt
taatgcttacgaagtagttcctagagttagctatgcatacagcaaaaaacttaaattcca
agctttctggtctcattaccaaatagatgagatagatggcaaaaacgatttcaaaaacga
tcacttcagatttgaagctaaatacgtattctaatctctatgacccgacttgttcgggtc
tattatccttaaatctttttaaatttaaatactctttttatcaactattaaaaaaatatt
ctgtataattaaataaatttaatccataaggaatattatgaattttcttaaaaaaccgtt
acttttcatctgtctcgcatgttttatgtatgctgctgatctagctgatgatagtagcta
tgttatagaagctaaaggtgattttggcaaagagcttaaggctcttgtggaaaagtacgc
aaaagatgaaaacgtatcgataaatgtctataaaaaatctccacaagataatagcggtgg
atttataaatataggagtagataaaaatagagcttacaatgctagtaaaggtgaagagct
ttataatgcaaattgcaagcattgccatggagacaaaggaacaagtagggctatgggagt
atctcagcgtttagccgacatgagtgcagaagatatttctgcatctatgtctggttataa
ttcagatcctacttttggcggtaaattaaaatatattatgcagcctatggcaaaaaatgt
aaatttttctcaagtcggagatataatagcctatataaaaggaaatgacgcatttgccat
tgaagataatataaaaaatagcaatataagtacaaagcctactcaacaaggaagttatct
tgagtagcattatggtcaattgaccataattcggttctgtatttcgaattgttacactgc
tttaaattttttaaaaatttatatctaattatctgttatattaagataaatttatgtatt
atctaaaattatagcaaaacaaggagtatatatgaagaaaatttcacttgtagcatctat
tgctttagtagctgctacttcgttgatggcaaaagagattaaaataggcgttgttatgcc
tatcacaggagctgttgcagcatatggtcaaacagcgtgggcaggtatagagatggcgaa
taaattagagccaactttaaaaaacggagatacgctaaagttaattttggtagataataa
aggtgataaggtagaaaccacaacagctactacaagactagtaagtgatgataaagttac
tggcttaataggagccatggtcactggaaatactcagcaagtgcttcaaatagcagatga
gaaaaaagtacctatgatagctccagcagcaactgccgataaactgcttgaccgcgcaaa
atacggtgctcgagttacttttatggactcttttcaaggtactagctttgctacttacgc
tgctaaaagtttaggcttaaaaactgcagtggttgtagtagatcaatcgacttcttattc
gatcggacttgcaaaagcatttaaaaaacagtatgaaaaagatggcggaaaagttttaaa
agaacttaagataagtagcggagataaagatttcaaagctatagtatctcaaataggaag
tttaaatccaagtatagtgtatatgccgttttaccatcctgaggcagctttggtagtgcg
ccaagcaagacaaataggcttaaaaactcaatttgcaagcggcgatggcgtatcaaatga
tacgtttatagagcttgctggagatgcttcgaatggatacttttatacggatgcgtttga
tagttcaaatcccccaacagataaaagcaaagagtttgtggctgcttatactaaagaaaa
aggcgatggaaatgttcctggatttactgctttaggtgctgattcatattttttgatggt
ggatgccatgaatagatgcgagaatccagaagatagagaatgtgttaataaaaagatcaa
agagaccaaaaattttgaaggtgtttctggtattataaacatagattctaaaggaaatgc
tatccgttcagtcgttataaaagaggtaaaggatgggagagctgtatataaagataccgt
gaatccttaattttcacatattgtttcttgagttattttagtggaaattcatataataag
tttatgtactagaagtaagccttctagtatagatttttactttatagctgctaaaataat
ctcaagatacttctgttaataatttagtttaggtttcttttgtggcatttataacgataa
attttttagtggtaaaagcatatgaaatttacttttttaattatcaaatttggtatttaa
aaaagtaaattaaatttgaagttttaaataaaagtaggaaaattatggatagctcacttt
ttctccaacagatggtaaatggttttagtttaggctctatgtatgctcttatagcgatag
gttatactatggtttatggagttttaagacttataaattttgctcatggggatataatga
tggttggagcgtatgccgctcttttttctatgactagtcttagccttccttttggatttg
cgcttttgtttgctataacagttgctattattttaggagtatttacagatagaatagctt
ataaaccgcttagaaaagctcctagaatctcacttcttatcacggctatcggtattagtt
ttttactggaaaatgtttttcaagtgatatttggcggaactcctcgatcatttccggtac
cgtcttattttgaacaattagttactataggatctgttaacttagctatgactgctattt
tagtaccgattatcacactttttttactctctgtcgtactttttatactttatagaacaa
aatacggaatggcaattagagctcttgcgtttgatataagcacggttcatcttatgggaa
tcgatgcaaatatgattatatctatagtatttgctcttggttcgtctttggctgccatag
gcggtgtattttgggctttaaattaccctagtatagatccgcttatgggagttttgatag
gactaaaggcgtttgcggctgctgtgttaggcggtataggaagtgttggaggagcagtgc
tgggtggatttatcataggatttacagaggtcgtagcggttgctttatttcctgatttag
ctggatttaaagatgcgtttgcgtttatatttttgatattagttttactttttaaaccaa
ctggaattcttggatataattttgaaaaaagtaggttttaataatgtgtatttgtaaatt
tagatatgttttatttgtagctttggcagtcggttttctttttctaagcaatagttattt
tagtgaatattccctaagaatagtaaataatatcgctatttttataatcctagccataag
ttataacctcataaatggagtaactggtcaatttagtcttgagccaaatggttttgttgc
gatcggagcttatgcggcagctcttttgcttttaaactcagattcaaaactctatcagtt
tgacgtaactgaaccttcaagtatcattttagctattcatactacaaattttatttttgc
tatgctagttagtggtatatgcgctactatcttagcgttaattctagctatgcctgtttt
tcgggtaagaggggattatcttgctatagttacgcttggatttggttttattatccagct
tttagctgtaaattttcctgcttatacaaatggctctcttggcttaaatgaagttttaag
agtagatggggatggaaatattagcagatacacaaatatattttatagcggatcggtggc
gataatagctgttgtcgctattttaaatttaatatactcaaaattcggaagagctatgaa
agcagtaagagatgatgaggacgccgcaactgctatgggtataaatacattcagagtcaa
aacattggctttttgtgtgagcgcattttttgaaggcgtagggggtgctcttttggtcgg
gcttttaggcagcgtaagcccggatcaatttacatttatgtttacgttccaacttcttat
cattatagttcttggaggtcttggaagtacgaccggagcaatactaggaacgattttggt
tataggaggaagcgagtggttgagatttttagatgaacctatgaatatatttggctatga
aactcctgcttttccgggtcttagaatggtggtattttcagtagtgctaatatttgtaat
gctgtttgctagacgaggaattatgggacaaatggagcttggagaattatttaataaatt
taaaaaggtcggtaaatgatacttgaactaaaagatatcagtaagagttttggtggagtt
caagctatcgcaaagacaagttttggtgtttcagaaggtgaaattttcggtcttatagga
ccaaatggcgccggaaaaaccactatgtttaatataataaccggagcatacactccaact
agcggtgaaataagatttaattctattttattaaatagtgttaaacctcataaaatagtt
agtttaggtatagcaagaacatttcaaaatatcagactttttagctctcttagtgtttta
gacaatgttttgataggtttaaacaactctacaaaatacagctttttagaagcaatttct
catataggacgttttagaaagtctgaaaatttagccaaacaaagagcttcggagattctt
gaagaacttggtattttcaaatttagaaatgaatttgcaaatagccttagctacggtcag
cagcgtaaagtcgaaatagcaagagctttagctacgaatcctaagctattattattagat
gagccagccgccggtatgaatcctagcgaaacggacgaattagcagagttgatatttagt
ttaagaaataaaaataagcttagtattttattgattgagcatgatatgaaatttgtaaat
agactatgtgataaagttttagttttggattatggtaaagtgatatttgaagggcttcct
agtgatgccgtacaaaataaagatgttataactgcttatttgggagattttttagaatga
taaatgttaaaaatttacacgtatattacggtgttatagaagcagtcaaaggtataaatt
tcagcgttgaaaccggtcaaatagtaagtttgataggctcaaacggagctggtaaaacat
ctactttaaacgcccttataaactcagttaaaagaaccggagaaataagttttttgggtt
atgaaacaagacgccaccaaacgcacaccatagtaagacaaggaatatcgttagttcctg
aaggaagaagagtttttataaatttaacagtagaagaaaatttaaaaatgggagctttta
ataattcagaaaattatgaacacttaagagatgcgatgtatgagttttttccgcgtctta
ggcagaaaaaagatcaattagccggtactttaagcggtggtgaggctcagatgttggcta
tatcgcgagctttaatgagcgagccaaaacttcttatgctagatgagccaagtttaggac
tagctccaaagatagtcggcgaagtttttgacataattttaaagctaaaagaagaaggta
taactatacttttagttgaacaaaatgcttttttggcacttaaaattagtgattatacat
atgtgcttgaaaatggtcatatagttatggaaggtaactcaaaagatatgataggcaatg
atgaaattaagaaaaaatatttaggtgcttgaaagtattagcaaaatatttattttttgg
taatagaatttagccagacgtgacaaaattttaaggattttaatggatatttttaaaaaa
ttatttttaagtatgggctccgctgttatactttttttaatatttgctattagtagcggt
gtagcaactattatagaaagtgtttataatactcaaactgcatgggctatagtttatggt
gctgggtggtttgctttagttcagcttttgcttggcgcaaatcttgcatacaatatagtt
agatacaagcttttaaatttaaaaaaactacctgcgcttatattccatgttagttttatt
tttatacttttaggcgctgctcttactagatatatcggttttgaaggccaaatgcatata
agagaaagcggcgagagtaatgaaatttcaacttctcaaagctatattcagctaaaaagt
tttgatgagggaaaaacttatatagcttcagagccaaaatatatctcaagcgcttgggga
aatagttttaaattatctcttgatgtagacaataaaccagctattttaacctataaaagt
tttatgccaaatgctacctcggcatgggttcaaagtgataaaggtgagcctgttttggag
cttatattttctaatgatacaaatagtagatcagttactttaaaagaaaatgaaagtatc
gaagtaggcgatatcagttttacatttaatgatactccaaagcaatctaaatttataaat
atagttttaaaagacggtaagttttttattaaaacaaatcaaaatatagattatatgcaa
atgagcgatatgagtagaggctctataccaaaagataaaatagtaccttttgagggatta
agattgtatagtatcgacggtataaattttgctcctaaaaccatgcttgcttcagccata
aaaggagttagacaagtaagtgataatgagcgaggctcagacgctatcatagctacttta
agttataatggagatagtaaagaaatatctatgcttaattttatgccaggcgataccgta
gttgtaggcggtaagaattttgaggctacttggtctcctatgatgataaaacttccgttt
tctctttatcttaaagattttgaattaaaaagatatccaggttcaaactctcctatgagt
tatagtagcgatgttatagttaaagatggggatttaaatatggattataaaatttatatg
aaccacgttttagatcatagtgggtatagattttttcaaagcagttatgatatggatgag
ttaggaactattctttcagtaaataaagacccgggtaaaattccaacttacataggatat
tttttactaggtttaggattatttttaaatattttaaatccgtattcaagatttagaaaa
ttagctaaattagttaatgaagcaaatattaaaaatgccgctgtattcttgatagcctgt
agcgtaatatttggagttagtgatctacaagcttataattcgcttcctactatatctaaa
gaacatgcacaaaatatctcaactatagttgttcaaagtgccgatggtagaatgaaacct
tttgatacggttagtcatgaagtattaaataaactatacagaagtgataattacaactct
atgaacgcaaattctgtttttttgtctatgatggtaaattcgtcttattggagaaatgta
cctattatcaaaataacagataaagagctgaaaaaagtattagaaatgcctataaatcaa
aaatatgcaagttttaacgatttctttactaaagatagcagtgacaatatggagtataag
ctgataaaatacagcgaactagcaaatagaaaatctcctggagctagaaatcagtttgat
aaagatgttataaaagcggatgaaaaattaaatatactttatatggtatttatgggcgag
ttatttagagtaatacctaaaaaagatgatgtaaataatacatggttttctccggctgga
gctataatgagtttctctcctagcgaagcaagggaagtgactactttattgcaaaattac
tttgatggagtggctatagcgcaagatagcggaaattgggaaaaagcggataaaacttta
aacgatataaaagattatcaaaagaagtatggcgcggctgttatgccgaatcagaagaaa
atagaacttgaacttgctttcaataaatacaagatattccaaaatttaacgcccgtatat
cttttagccggttttgctcttcttatagttgtattcacaagaatgataagaccaaaaatt
aagataaattcagtattcaagatagtttatattataaatattttagcttttgcggctcat
actataggtcttggacttagatggtatatagctgagcatgctccatggagcgatagctat
gaaagtatggtgtttatagcttggtcattagcatttagcggtatggtttttgctagaagt
tctgctatatctttggctttgacttctattttagcgggtgtgactctatttgttgctcac
ttaagctggatagatcctcagatcactactttagttcctgtgcttcaaagctactggctt
actatacatgttagcgttataactgctagttatggatttttaggtctttgttcgcttctt
ggattatttactcttgttctatttgccttacaaggtaaaaaagaaaatagtgaactttca
agaaatatcttagaggctactaggataaatgagatggcgatgatacttggattaagcctt
cttgtgtttggtaactttttaggcggagtttgggcaaatgaaagctggggtagatattgg
ggttgggatagtaaagagacttgggctttggttagtatattagtttacgctgccatcgtt
catatgagatttgtccctaaagtaaactctcagtatgcatttgcagtggcatctatgttt
ggatatttgtctattattatgacttattttggcgtaaatttctatttgtctggtatgcat
agttatgctgcaggagatccagttccagttccaaattttgtttgggtagcatttgctgta
atgatagttataagtttattagcttatagaaataaaaagtatagtaagaatttataaagt
tcttactatcttacttgaagcccattttgggcttttttaaaattttacaaaaaaggtatt
agcttgaatgaaaaattgatatctggaattatagctttaattatcattgctttaattatt
atttttatattagttatagttatggttgcaaaaaacaaaccaaaagcaaaaactgtacat
atagctataaataaagatagcaaaggtcttgatatagaagatcttatatctattgtttca
gataaaaaatctacaaaagaggatattttcaaagcgtctcaatacttcattaaaaacttt
aaaatacctcctaagctagacggcaaagctcctccagaatcaaagatatatctgcgtttt
atagcacttgttgcagcacataaaaactcagatgctaaaataatagcatatatagacaac
gagattaaaaaatcaaactctaaatacggaaatgagattgataaatatgaaagaaacggt
atagcaaggcgaactagattttaagtaatacccagtagcaaatggcgctcattaatccgg
caaacgctcctgctatcatatcatcacccataacgccaagaccgccttttacgtttttat
cgactcttcctattatgctaggctttgttatgtcaagtattctaaaaaatataaccgata
aaattatggccaaccaactagcagaacttatgctgatagctaaccaaacacctgctactt
catctataactatatggctttgatcgtgctctttggttgtttcttcgtatttatttatta
tatttatagaagctaaaaatagtaaaatagaagctaaaaatagagtttgtgcgcctaaat
atttcagtattaaaactgcaataaccgcgcctgctatacttccccaagttcctggagccg
gcttcataagtccaacgtaaaaaaatgttaaaaatagcttttgcactaaaatatccttat
tttaatttaagttaaagatgttgtttgatagagcctcataagctcttcataaaactctct
ttggctatgactctctaatataccggaatttggaaacagatcatcataaattttttgtag
gtttttaaatttatttggaaaaagttcgcttaaaatcatagatgaaatctcttttctcat
aagaatagcaggaggtatgataccttcaaatagtagttctttaagagtttgaggatgata
ttttatatgatgatgctgtccgtgagggcaggttttaatgctcactatagtacggcactg
attacaataaactagctcaggcataatgataatatcgatatttaaatcttttgcatattt
gtctaataccgtgtttgcttgattatcattataaaacattcctattccgccgtgattttg
tcctactacaagttttgtagcaccgaaattatgtgcagccaagcactctaaaacaggatt
tatatgatcactaaacagatatgtattttcaaaaggaactataataactctttctctggg
taaaaaattatctctaaatagttcaagtgttctttttctaagatcgaaactgagtcgtct
atcgcttccaaatgttcgtataagaaataaaattgtgatatctgctttgtctatggtcat
tctcacaagtctttcatgaagtctgtgaaatggatctgctgtgagcataagagcggttac
ttttttgatatttttttgtttgattatattatgaatgttctgttttatctgtcttaaatc
atcttcgtatatcacaaactcgccacttaccgcaaactcaccggctctttgattttctgg
tagttcgatatctcttgctctaaatatgctgtgagtaatattgctcagtttaaatatcga
tgaaacaatgatatggcctattatttggttatcttttaaaatatctattctatcgccttt
tttggcattttttatggtttcttgatttctttttccatatggcgcaaacgtatatgcgta
aggcatcggttcgccttcaaagtatccgctttcttcagatatttttgcttctttttcatt
cataagtcttgtaaatttacttagaatttgattttggattaataccagcgttccatacgc
ttcttgatttattaaaatcgtactattttttctttgtgagatcatgcttttttctcttct
cccagagtgattttctagaaataccaagtcttttagaaagttcggtatctgtaaatgtgt
cttgatagcaaagtatcatatgttttacatattcatctattgtcaaaatctcatcggctt
gcaaacctttatcgtttgtatttatgataactttatctaaatttaaaatattcagatcca
cgtttgaagatatgactacattttgatttgatattaagtttaaaaactcgtctctactat
ctgcttttaatttatcaaattccgttatatatataaatgagttcggttttaaatttttta
ttatatctgcagtattttcactatctaagtctatgatttcataagccaaatttaactctt
ttgcataattaaaaacaaagctatccgcatattgatttttgtccgttactatcaaaaacg
gcattcttagctttttgaagtcgtattttggtgttttgtatgttttaacaaacgactcta
taagactttgatatgttttgtttagtatttcatattttttgtatgattcaaatagcttta
tttttcttactaactcttctatcataaatggtttttgtatataatcatcagccccggctt
ttatcggattagataccgtatcgttgctaatgtaacttataagaagtattattatagatc
ttgagtgttttttaataacttgataaaaatcttgtccgataagtcccgtagagagtaaca
caacatcaaatttatcgtcttttagcgcatctgttgtgcaagacgcaatctcacagctat
atccaaagtcggctagtttgctagatatgctttgagctaggtatatttcgttttctatga
ttaaaactttcataaaacgttccgccagttaaagtattttaaatttacaatcgcatttgc
agcgattccctcgtttcttcctataaatccaagatgttctgttgttgtagcttttatatt
tactttatgcaaaggaatgcctaatatatcggcaactatttttgccatagcatctttgta
tggtgatattttcggactttgtgctattatggtgatatctgcgtttatgatatcaaaacc
tatgcttcttattaaatttacgctattttgcaaaagtatttttgaatctatgtctttaaa
tttagagtcgttatctggataaagctcacctatatcaggagcgctagcagctccaagaag
cgcatcacaaagcgcgtgtaaagcaacgtctccatcgctgtgagctataaaagcttttga
atacggtattttgacaccgcaaagagttataaaatcaccttctttaaaagcatgcacgtc
aaaaccgtttccgcaaaatatgtcatttgatggagaattcaagtttaggcgttttaagtc
atctttataagtaagtttttttgctctttcatcgccttctatataccagactgttccccc
tatagcttttatagcagagctgtcatctgtaaaaatattatctgtttttaatgctttttt
aagcatatttgtgcgtgatagttgaggagtctgaatcagttttaattcatctctgtttat
gtattcgttttgatatattacgctatcagaaattttaagggccggaactatgcaatctgc
attatgagccgattctataagtttagttataagctcttttggtatatccgctcttgctat
atcgcttaccattacgaactcgctatttatattggaaatagcatttctaaggctatcttg
ccttgtttctccgccttttataaatttaaaatgactactgaatttgcgcatatattcaca
ttcatttgagacaactatgacatctttaaataagtagtttgaactaatattttttgtggc
ataaagccaaagtggatcatcgccggttcttagccactgtttttttgattgcaaaccaaa
acgagtggaatttccggcgccaagcataatcaaagagagatcaagcaaagcttttccttt
agtaaagtgttacgaaattatacacttttttatcttacattgcaattattttattttcaa
atttaaaattgtaagttaaattgcttttcaattatatttcagtacaatagcaaaatctaa
aaataagcaaggaaaaaatatgagaaaagattggtgcgaagcccgtaaaaacgaccctac
gccaactcaaatgtattatgctaaaaatggagttataactcctgagatggagtatgtagc
aaaagtagagatgctaaaacctgagtatattagacaattagttgcagaaggaaaactcat
tatccctgctaatataaatcatacaaatcaaattccaatggcaataggtaaagccgtaaa
atgtaaaattaatgcaaatatcggctcaagcgcacttgctagcgatataaacgaggagat
agaaaagcttaaagtatgtttaaaatacggagcggatactgttatggatctaagcaccgg
cggagatttagatgagataagacgcgctattatagcaaactcaaccgtgcctatcggaac
cgtgcctatatatcagataattcatgatataaaagatcttgataatctaactcctcaaat
tatgcttgaatgtatagaaaaacaagctaagcaaggcgttagttattttactatccatgc
cggatttttacttaaatttatgcctttagtagcaaaaagaaaaatggggatagttagtcg
cggtggaagtcttatggctagttggatgatgaagcatcataaagaaaacccattttacga
agctttcgatgagatatgcgatatttgtgctaaatatgacgcttcgctaagtcttggaga
tagtttaagacccggctgtttgcatgatgctagcgatgaagctcagatgagtgagcttgc
tgttttaggtgaacttactaaacgagcatgggagaaaaacgttcaagttatggtagaagg
cccaggtcatgttccatttaatcagatcgagtttaatatgaaagaagagaaacgcctttg
tcacgatgcgccgttttatatacttggaccgcttcctactgatatcggagcaggttatga
tcatatcacgagtgcgataggcggaacgatggctgcatttcatggagctagtatgctttg
ttatgttactccaaaagagcatcttggattgccgaatgcaaaagatgtaagagatggtat
aatatcacataaaatagcagctcacgcagcagatattgctcttggtagagtaggagctat
agagcgagatcatgctatgagtgatgctagatataaatttgattggaacaagcagtttga
gcttgctcttgatcctgataaagcaagagaacttcatgatgagagtttgcctcaagacgt
atttaaagaagctgagttttgctctatgtgtggacctaagttttgtgcttataaaattag
tcaagaaatagcaaaaatagagtgcagtgactatccaaaggagaaaaaatgacaaatgaa
caaattttagaagagttaaaaaaagtaatatatcctggatttaaaaaaagtatagttgag
tttggctttgtaaaagaagttgatccggatatcgtagttgagatagtttctgctaagcca
gaaatcgcaactaaagtaaagcaagatatagaatctttaaatttagatagaaaaattatt
attcaaacaccaaaactagaagaagaaaaaagtaattctagaagcggtaaaaatatagcg
cctcagattaaaaattttgttatggtaagcagcggtaaaggcggtgtaggtaaatcaaca
acaactttaaatttagctatctctttagctaaacaaggtaaaaaagtaggacttttagat
gcagatatttatggtccaaatatacctagaatgcttggatgtcaaaatgaacagccaagt
gtagttggccaaagattaaaacctatactgactcacggtatagagatgatgagtatggga
attcttattgaggctgggcaaggacttatgtggcgtggagctatgataatgaaagctata
actcagcttctaaatgaagttatgtggagcgatcttgatgttttgtttttggatatgcct
ccaggaacgggagatgcgcagataactttagctcaaagtgttcctgtaactgctggaata
tgcgtaagtactccgcaaaccgttgctcttgacgactcagcaagaagtcttgatatgttt
gaaaagcttcatataccagtagcgggaattgttgaaaatatgagcggatttatctgccct
gataacggtaaagagtatgatatatttggtaaaggcggaactagtgagttggctagtcag
tatgatactgagattttagctcagatacctatagagccatcgataagagtaggcggagat
agcggaaaaccggtaagtttttatgagccaaactcagtttgcgcaaaaagatatgaagaa
gcagccgcaaaactttgggaaaaaatcgagtccataaatgcagatggtggagccgataat
tctgctattcaaccagataatagcggtaaagcagcttgtcattaaacggcattttatttt
gagtaattttaaggaaattgtaaattataaatttggttcaaaatccttaaaattacctat
aatgatactttgaaagtactattcaaatttatttatattgtaaataccgaccacgacagt
taaaaaatcaaaataatttattaaatttagttctaatatacttttagctataatcagcca
aaaattacaaatttaaaggggcattatgagtatcaaaaatcaagatgagcttaaaaaatt
tacagatgagattcgctctaaaagtggctataaagatccgtttgcttttgccatcggtag
agtacaaaaaggcaagggcggcaagacaataagcgtaaattactctgttgtaaatttcaa
agaaaattacggaagtgccgcagttttaacatgggctatagaaaaaaatggtcttaaaat
agactttagcgataccgagtttactgtgccacttacagctcctgctatcagcgatgcatt
agaagtttttgactttttagtgccgcagagcgagggcgataaacatagaaatatccaaaa
tttactagttttagatgaaattttaaatgaagaaaacggctcagaaagcgagtttgtagt
aacgtttatatatgaggatgcggcgccaaaaagcgtagaaagtgtatatttaaaactgta
tcttttatctctaaacaaggttgaaattagaagtataaatttaaacggtgcatttggaat
acttccaaatttagcatgggacgcgcattctcagccttatgaattagactatttaagaga
aaatgaaatttggttaaagatgaaaggttggtatccaaatataataagcgtagataaatt
tcctcgctacttaagccatattatcccggcggataacactaggattttagatagtgcaaa
agtacgtatgggagctcagttagcaccaggaacaacggttatgccaggagctgcgtatat
aaattttaactcaggaacgactggagcagttatggttgaaggcagggttagtagctgcgt
tagcgtaggtgagggaagcgatgtcggcggcggcgcgtctattttaggcgtgttaagcgg
aacaaacggaaatgctataagcgtcggtaaaaaatgtctgctcggtgcaaattcagttac
tggagtaccacttggcgatgattgtatagtggacgccggagttgctattttagaaggaac
taaggtatttatagacgagaaaaacagatacgagttggctaaaataaaccctgattttaa
atttgaaaaagaaatttataaagcgttagagttatccggtttaaatgggcttcattatcg
tcaaaatagccaaaacggtcagatcacagcaagtatcagcaaaagagctatcaagctaaa
tgctgacttgcattaaagcgaggcgaatatgttggaagttaaaagtttgactcagagatt
tggtcaacaactactttttgaagatgtaaatttaaagttcaatgcgcacaaccgttacgg
acttatcggtgcaaacggtgccggaaaatcaacatttcttaaaattttaagtggcgaaac
tgattatacaagcggtgaaattgttatagaaaacggtaaaaaagtaggcgtactgggcca
agatcagtttgcttttgagagttttactctaaaagatgccgtactatatggcaataaaag
actttatgatgcagtgaaggaaaaagaaaaactctatatgagcgaggaatttagcgatga
ggtaaatgaacgtttaagtgaacttgaaattatctcagctgaggaagatcctacttatga
gtatgaaacgaggatagaaaagattttgagttcattaggactgtataattttgataagct
tatgagtgaagtggaaagctcggataaatttaaagtgcttttggctcaagttttatttcc
taaaccagatattttgtttcttgatgaaccgacaaataaccttgatttggatgctatttc
atggttggagcgagagcttataaaccatgaaggaacacttgtagttatcagtcatgatag
acactttttaaatagagtttgtacacatattttagatgtcgatttcaaacaaattcgtga
gtttgtaggtaattacgacgattggtatattgctgcaaatttgatgagtcgacaagcaga
gatggagcgttctaagttgcttaaagaaaaagaagagttggaaaaatttatcgctcgttt
tagtgcgaatgccagcaaggcaaaacaagcaactagtcgttctaaacagctagaaaagct
tcagataggcgagataaaaacgtcaagtagaagagaccctagtatactgtttcgtacaaa
tcgcgaaataggaaatgagctgatagagctttcaaatttaaataaaagttttgaagataa
gataatcttaaaagattttaattttaaaatgaataaaggtgataaagtagccattatcgg
aagcaacggtgtgggaaaatccactctttgtaaaattataatgggagaacttgctgccca
aagcggcaaagtacatattggcgctactatagagcttgggtattttgctcaagatagttc
aaataagatcaccggaaatttaaaactatacgagtggctgcaagatgcgaaaaacaaaga
tcttgatgagattagaaaatgtcttggcagaatgctttttagcggtttagaacaagaaaa
ggaagtcggtagtttaagcggtggcgaaaaacacagactcatgctttctaagcttatgtt
gcaaagggcaaatgtattagtacttgatgaaccaaataaccatcttgatcttgaagccat
tatcgctcttggcgaatcactttataattttagtggagcttgtatctgtgtaagccatga
tagagagcttatagatgcatttgcaaatagaattttgcatataaaaggcaatggcgatat
agttgattttaaagggacttatgaagagtatcgcttaagtttagaatcttaaataaacct
ttgtttagtgaagatttttaaatttaacggaaatttaaaaaagctttatacgataaggct
ggaaactccagccttataaatgaaaattattttacagttgcaagtttgcgtctcatatat
gctattttgctttgaagtggaaggtgcttaggacagttgtcttcacaacctagtaagctc
atacaaccaaacacgccattatcatcacctactagctcatagaagtcatcatcgcttctg
ttgtctagcggatcaactttaaatctagctacgcggttaagccccactgcaccgataaaa
tcaggtctcataagtgcagttccgcagctcgctacgcatataccgcactctatacagcga
tcaagttcaaaagtttcttgagcagcttctggatcaaccttctcttccattttgctgata
tcggtttctttgtttgtgtgtatccagctttctacttttttactcatagcattcatccag
tttccagtatcgacgctaagatcttttagtagtttaaatgccggcataggcataagctct
ataacgccgcttggatagtcttttgtaagagttctacaagcaagttgaggtcgaccgttt
acgaccataccgcagcttccgcagatacctgcacgacatacgaagtcaaagctaagaccc
ggatcaaatttttctctgatttggtttagcgcgataaaaagcgtcataccgtctgtttct
tctagctcatactcagcaaagtgcggtttgctgactttgcttagcggattatacttaaat
gctcttatttttattttcctactcatagccaattcctgctctttcatttaatgctttata
ttttggttgaagctcataatgcataagagcctcttgaatctcatgtcttgattttccctc
agcttctagttttgctcttaagctatctacttcttcttgacgttttgccgataacggatt
ttctatgatattgccttttgcaccgtatccacggaatgcaggtggcatctccattttcat
gatatcaagctcttcgtactcgaccgtaggcatagtatcgccttctttccaactagttag
agttcttttacaccaattaagatcatcacgttttggatagtcttctctataatgagcacc
acgactttcagttctaagaagtgcgccgtacgcaacgcaaagcgcaagtttaagcatcat
aggaacacggtaagcttcttcaagctcaggattgccaaataactctttgttgcttagttt
tacgtttgttgattctttgtaaagctcttcaagctcttttacagcttttgcaagtccgtc
gcctgttctaaagatagcaacgtgttcccacattatatctttcattttatttttgatttc
aaatacgttgtattttccgtctttatttaaaagctcttttaagtagctttctgttttgtt
tacaaatttttctaatgtttgagtttgtatatctatctcattttcatcgcaatactgagc
aaaataatccccgactatcataccgctaactacggtttcagcaacgctgtttccgccaag
tctgttaaatccgtgcatatcccagcaagccgcttcaccgcaactaaatagaccttttag
agtttgactctcaccatttggttttactcggataccgcccatagagtagtgttgcatagg
aaggatcggagcccagccttttggaccttcatcggcaggatctataccgttgaaaatttg
gcaaatttcttgaacgtcacgtaagtttttctcgatatgctcacgtccaagtatgctgat
atctagccatacgtgttcaccataagggctttttacgcctttaccgtttctgatgtgctc
cattatacggcggctaacaacgtcacggctagcaagttcttttttctcaggctcgtaatc
aggcataaagcgatatccatcgacatctcttaatagtccgccatcgcctctacaaccttc
agtcaaaaggataccagatgggacgataggagtcgggtggaactgaactgcttccatatt
tcctagttttgcaacacctgtttcaagagcgatagcagcaccgataccttcgcatataac
cgcgtttgtagtgtgtttataaattctaccgtagccaccggttgctataagagttccttt
tgcaacataagcagttatctctcctgtcacaagatcgcgaactatagcaccataacaacg
gttgttttcatggatcagagctatagcttcttttctatcatgaacttcaacattatgttt
taaagcttcatttgcaacgccaaataacattgtatgtccggtagcgtcagcagtaaaaca
tgttctccattttttagtaccaccgaaatcacgactatggataagcccatgaacttcatc
tttttcatcaatagttgttttttgtgcgtttataatagcacttcttttgccttttgtgat
tctagtccacggcactccccagctagcaagttcacgtatagcttttggagctgtttgaac
aaacattctagcaacttcttgatcgcagccccagtcgctaccttttacggtatctgcaaa
gtgaacatcctcgttgtctccctcactcatttttgagttgccaagactcgcttgcatacc
gccttgagcggctgccgagtgacttctttttacaggacaaagacttaaaactaccgtact
aagtcctttttctccggctgcaacagcagctctaagaccagctaaaccgccgccgattac
tagtgcatcataatattttacattcatactcttactccgttgctaggtatttgaaaaact
tgcgctgttttccaatttccagttgtgtagttgttatagcctatttttaagaaagctgct
aaactaagtagcccaaggactatgaaaaatacgcttaagatccattttgcttttttaagt
ttttttctagactcttttgcgttgtttccttcaaaccaaccccattttacacatagtcta
tatagacctatgcttccatgaagttcaacagcaaaaagcagtactaaataaaacaaccac
ataaagtgactaaacactctttgtgagctaagatccgcactgagtttgtcagagtttgta
atgattatgataaggtgggcagatgctaggaagaacattataaaacctgtacaggcttgt
atccaccaaagcgtcgtatcttcatgtttcatacgtacagtatgagcacgataaatttgc
cactgtctaaagtttatcggcatttttctcataccaagtgcagcgtgtataaaaaatata
acaaatacaccagctgctatgaagctagtaacatagctcatatttggagaatcagagata
aatcttagctctaataagtgaacgatagtgttaaacgcattatcactaatcagtattgta
gatacaaaaagcatatgtaaccacataaaaagcccaagaaataatcccgtgccactttgg
ataaggtcgagtctggcaggaattctactttttttgccactctcgcttataccaagaaac
ccttcgatttgcttactcataagctccccttttggaaaaaattatctaatcgcgataatt
atactctatgcaaacttgaagtaaaattaaatatttatttaatttatctattaaaagtta
ccgctatat
>NODE_22_length_25445_cov_18.217237
gattaaaaaatcggtatcataataaaataaattttataaactaaaatttatttttcagtt
tttactctttttaatttcaaatttaaatataccgcaagaccaaatacaaacataaaaatc
gataaaatttgacccatactcataccaaaagcaacaaatcctataccaaaatccggttct
ctataaaattcgctaataaatctagcaacagtgtaaagcatcgcatacatagctatcaat
tcaccgtcaaatttcttaaattttctataaaaatagagtatagcaaatactatggcgcct
tctaaaaatgcttcataaagttggcttggatgtcttaactgtccagctaccattatcccc
cacggttcatccgtaactcttccgaataactcttgatttaaaaagttgcctattcgacca
aaaacatatcctaaaggtacagaaatagccacaagatctagcagcatccaaatgttttgt
ctcttttttttacaaaataatagcgtagctatgataaatccgacaactgctccatgataa
ctcataccgcgaattcctacaaactcgccattatgaaatggattaaaaatttcccacggt
ttaaatagatagtagctgctgtttggatcataaattaagatatatccgattctcgcgcct
agtatcacgcctatttccacccagaagaagtaattatcaagaagcgagtctgatatattt
aatttatctttttttgcaaaatatttggctgccattagagctactatgagagctaaaacg
tacattatgccataccaatgaacacttagaccaaatatctcaaatgccactggattcata
ttttgatagattaaattccagctacttaaattattcaatttccatccttaagcctaatgt
agattttaaaattttgcaatagtctatcaaaaattccccaagagccttataataatatgt
ttttgcgttgtatcttataaatttagcaaataaaacagtacttggcaatagatattcgct
taaataaagtcctaaaagtgcgtgagatttgtcattcgtatcgttttttaagatagcgct
tagtaaggccagcatatttgatatatgagatgattttagctctttaaaaggtttgttgaa
gtttatggatttgtaaaactcatctactttttcttcgctaacttgtttgaaaaactttag
cacacacgctccgccaaatgacgcaaggtcactttctatactattagtatcatctgtttg
cagtgctttttgccaaagttccagacctttttcattttcgatattttctgtttttataac
ccagctatttgtgagtttttttaaattttcttcattcatagcttttgcgaaattatttgc
gaagataagagctatgatagagtaagcttgtgatactttcatttttgccacctttttata
aatttaaaactctatttatgaaattatacaaaaccttgcttaaatctcaccaccgctttt
gatcgcatttactccgtactttagccgaatttttgctagagtatcgcttatggctttatc
ttttttattttgaatatcaaaaagagacatttgcgctttttcgtttaaacctcctacccc
gacactaagatatgttatagcaaaatcacttgttttatcatgcttgagaaataattcttt
tatacttgtttctaagagtttttgcgtgaaaatagagtgctttgtaacgcttgcatttat
gtttcggttgtttttatatttgattttgagttcaaatttagtcggatttacacctagcat
aaatacttcaaaactaacatatctgcaaagcaccattagtcttttttctatgatatttct
atctcttatctctttaaaagttcttgctatgcaaagtgattttcgcggtcggtttttatg
aatttgatctctgctttttccgcaaattctactatataatatcaaaccgtttttgcctag
ttttgcaaatattttttgggcgttaaatacatcttttatatagatgacgccgtgagattt
taagaaattttcagcacttgcgccaactcccggaaacatttttatctcgtagttttgtat
ctcagaaatatcgttgataattttgattttagacggttttgctaaatttgttgcaaattt
agctataaatttagtttcgcttatacctatgctagatggaagtttgagctcgttttttat
tctgttttgtagaatttttgcgaaatttaatggatcgttttcaaatttagttcctttcaa
atttagaaaaaattcgtctatgctatatttttcaatctcgtccgtatagtctaaaagtaa
cttaaaaaggttatttgaaagagttttgtatagattaaaatttgtaggtagtataattat
atttgggtatatttttctagctatgcttgagtgcatagtacaaccaataccaagtcttct
agcttcataactagcacttactataactccgctttctataaaatcaccaaatatatctgt
tttgtttcctcctgctactgctacgactttaccgtttaaatcaggatttacagtcctgga
ggcggaaacaaaaaaacagtctaaatctatatgtaaaaacataattagaatttcataatt
cttagtctaagcgaatttaaaactacactaaccgagcttatactcatagcaagtgccgca
tacataggagttaaaagtagtccaaaaaacggatataaaactcctgcggctactgggata
caaagtatgttgtaaatagacgcccatgctagattttcttttattactttcatcgtattt
gtggctaaatttatagaaaataaaaccgatttcaagtcgttttttataagtatgatatcg
cctacgtcttttgctatatcgcttccgctactcatagctatacctatatctgcagctttt
agaggaggtgcgtcgtttataccgtctcctataaaaataacttttgagccatcttgtttt
agagagtttataatctcaaatttaccatctggtaaaactcccgccatgactttgtctatc
tcaagttcttttgctacgacaagcgctgttttttcattgtctcctgttagcataactggg
attatgccaagatcttttatctcttttatactctgtttcgcatcgtcttttatggtatcg
ctaagagttatataacctttgtattgtttgtttatcgctactaatactattccaaaaccg
ctatctaaaatcttgttaatctcatttagatgttcgctgctgatatctatatcaaatgag
tttaaaagctttatatttcctattaaaatttccccattgtttgcgtctattcccattccc
ggaatatttttaaattcaaaacttaagcttttatctaccttatcaggatcgtatctgact
atagcttttgaaataggatgttcacttaaagcttcggcgtttatagctatttttagatca
tcgctatttaaatttgtatttatcactgaaatctcaccttttgtaagagttcctgtttta
tcaaatactgcgtattttatatctttcattacttccataacttctggatttttgattaaa
attccattttttgcacctactgatattccagaaatgatagctataggcgttgctaaacca
agcgcgcacgggcacgatatgataagtacgcttatagcggctaaaattcctctagtagga
gtatctagcatcgtccatatcaaaaaagtcgctatacttatgcttataaccgaaggaaca
aatatatttgctactctatcagccagtcttgatataggcattttttggctacttgcattt
gctaatagatttaaaatttgcgataacaaagagtcgctatctcgttttgtaactttgata
tttatataaccgtttgtgttgagagtaccagcatttacgttatctccgacacttttatag
acaggcaaactctctcctgttagcgctcccgtgtcgatctctgcacctccgcttactatg
attccatcacaaggtatattgtatccgttttttactactactatatctcctatttttagc
tcgctagtcggtatagatacgctgcttccgtcttttgtcagaataagagctgtttttggg
ctaagatccataagcgtttttagataatttccggctttgatttttgatctttcttctaaa
aatttaccgagcagtacaaatgttattatcattgatgctccgctaaaatataaatatctc
atattttgcggtattgcctcgggtattataaatgtaaaaatagagtataaataagccatt
aaagtacctaaaaatataagtacgttcatatcgtagtttctatttttcagcgaagagatc
gcatgtttataaaagccaactccgcagtaaaatataacaatacttgttaaaagtagcaaa
aatagagatttaaaaaaattatcttgtccggtcatttcaagagccatagtaactgtgctg
aaaatcgcggctataattaacttattttttaaatttagaacttctttttgttttacggct
tcaagctcgtcataatttgcgacgatcccgtatcctagcttttttatttttgattttata
gtctctaatctgctattatcatctatttcaaatacggcgctagattctgcaaagctaact
ttagaacttataactccatccaatttttttgtacttttttctatggcgttagcacaattt
acacacgtcattccagtaatgtttaatttaacactatttgccaaaataactcctagtcta
tttctttgatgactttatatcctaagtcttctaattcggatttaaatttttgcttatcgc
tattttgcaaatcacaacttagtattcgcggatttacgctaagatctatttctattttgc
caaaatcgtcttctaatgaattttttattgtttgtgcacacttttcgcaatttatattat
ccactacaaatttcattttatctccttaatcatatagatatatttgtggtttagaatttc
tttatttccgcaaggtttaaatccaactcttttataatagcttttgacatctgatttggc
ttcatctactaaaagagacagatttatgccaagttcttttgctcgtaaaaaactagcttc
tataagttgtttcgccactccttttcctctatgattttcatctactgctatactatctat
atacagctcattgttttgggtatcgcattcaaccttaatatttggctcaattcccagact
ttttaatctatttataaatgcgatatcaagttcttttgccatttttgactcatatataca
aatagctcctataacttcatttttaaactcaaaaactaaaatattttcataacttaaacg
attatttgttgatctaaaaaactcttctaaaatagtatttgaaattttaatatctgtagt
tccgctaagagtaaatgctatattgtccattgctaaatttagtagttctataactctttt
cgcatcatttttcgtagcatttcgtatcattcttcatccttgattcggtattatattttt
tttgattaaattaatgattaatataaaacattactaaatttaatatagtttaatatcgca
tcaaataggcgatttttgggctatttttattaaaattatacaaacttgctttatgtttgg
ttaaaatattaaatatataaagataattttataagagttctacgacgatataacagatac
taaatttagcatatagatatttttgatttttaaaagttttgttttgatacaatagcgcaa
tttttaattaaaaaggtaaattttgtataagtttgataaatttaataaatatgatcttag
atggacgatgtcgctttttggtactgcggtcggagctggaattttatttttgcctataaa
agccggagtaggcggcatatggcctgtttttatcatggctattttggcttttcccatgac
ttttttaagccatagggctttggctagattttgcaatgcttctgctaaaaaacagagtga
tataacagatgtttgcgaggagtattttggttttaagtggggttatatcatcactttttt
atatttttttgcgttttttccggcttgtataatgtatggagtgggtataacaaatacggt
tatgagctttatgacttatcagcttggatttggtgagattaaccgttttttagtctgttt
tgtagtcataactttgatgatgtttgttatgatttttaatgaagatttggttataaaagt
ttgtgaatggctggtttatccactttgtgctttgcttcttatgttttctttgtatcttat
accacactggaaatttgaagttttttcgtatgttcctagcataacggattttggcataac
tatatggtttgcgcttcctgttttagcttttgcttttgagcatacgccggctatttcaac
gtttgctcttagtatgcaaaggcattacggagatagtcataaagattataaatgcaatca
aattttattttacaacgccggacttttgttatttttcgtaatgtttttcgtgatttcttg
cgtgatgagcctagatagaaatgatttcttattagctgcccagcaaaatatacctatagt
aagttattttgcaaataaactaaacgaaccagtaattagctattttggtcctattatcgc
tattttagctatcgctacgagttttttcggacattatttcggcgctagagagggattaaa
cgggcttgtacataaaacttgcgttaaattcggtaaaaaagaacccaataagaaaaagat
cgccaagataactgccatatctttttatatagttatgtttgttttatcgtatttaaatcc
tagcattttgggtattatagatactttagcaggtccggtgatcgcggcggttctgttttt
actgcctatgatcggtatatataacgtgcctgctcttaaaaaatatagaagcaaatttgc
ggatctgtttatagtgctttttggaagcgcgactgtactaactgttttgttcaaaatatt
ttaaattttattggatataattttaagcttaaaaaatagatttctaaggattataatggg
acgagcatttgaatatagacgcgcttcaaaagaagctcgttgggataaaatgagtaagct
ttttccaaagctatcaaaagcaattacagtagcggcaaaagaaggcggaatcgaccctga
tatgaaccctaaacttcgcaccgcgatagcaacggcaaaagctcaaaatatgccaaaaga
caacatagacgcggctataaaaagagcaaacggaaaagatagcagcgatataaaaactat
attttatgacggaaaagcagctcatggagttcagattatagtagaaacggcaaccgataa
tccaactcgcaccgtagcaaacgtaaagtcgatatttagtaaaaacggcggagagatgct
gcctagcggaagtttgaattttatgttttctaggaaagctatttttgaagtagttaaacc
aagcggcgatatagaagagcttgagcttgagctcatcgacgccggacttaccgatataga
agaaaatgatggaactctaaccatatacggagattatactagttttggtacgcttagtga
aggcatagaaaaaatgggacttgaagttaaaaaaggtagtttgcagttcataccaaactc
gactgtaaatttagatgaatctgcgattggtgagcttgagagattgcttgataagcttga
agatgacgacgatgttcaagctgtttatactaatatagagtaaattaaatttaaagagag
gtgaagatatgagagaagatttaaaagtttatgaaatagacaaagatgagttagcaaagc
taaaatacgctgtgataaaaacagataaaggcgatatggttgcagagctttttggagacg
acgcacctcaagccgtaacaaattttgctactttggcaaaaagcggattttatgacggat
taaatttccatagagttataccgaatttcgttatccaaggcggttgccctttaggtaccg
gcacaggcggtcctggctggaggataaaatgcgaatgcgtaaatcaaaaacataggcatc
taagaggaagtctatctatggcgcatgctggacgcgacacaggcggaagccagtttttcg
tgtgtcacagcccacaaccgcatcttgatggagctcatactgtttttggagtattggttg
atgatgcaagcaaaaaaattttggattctattaggcaaggcgacaaaattcaaacagttg
aaataaaagaaagcttataaaaatagttaaattttaaaaataattattagcttcttacag
aggctaataattaaataaaacattaataaagagttattttttcgtgactatgttacaata
ttaaacatatcaataatttatatttctgtttttgtagttattttatacttattactttta
ctttgtggtattcttacatcgttaaaattattaaggagatgttttgagtactgttgtaaa
aagtcaaagaccagtttttgtaagaactataacgaatcttgcattttgggtcgtacttgg
tatcgtattgggtgtcatcgtaggttttgcatggccagaacttggtatagcttcaaaacc
gggaatcgactggtttattaaaattctaaaatggatgatcggtcctattatatttttgac
tatcgtgtctggtatcataggccttgagagtttaaaagaagtaggcagcatcggatttaa
aggttttgtatattttgaagtagttagtactttagcgcttgctgttggtatcagcgcggc
atatttacttcagcctggagtcggaatgaatcttgatgtcaatgctcttgatccggctag
cgttgcaaaatacgtgaaagatccaaaagaggtcggatctgcgcttgctattttaaaaag
cgctattcctacagatcctataacgccttttataaaagcaaatactttgcaagttctttt
tatggcgatcgtaactgcgatagttctatcttttatgcctaataactacaaaaaaacttg
tatgaagccgcttgaatttgctcaacattacgtattaaaaatcctagcatggtttatgtg
gtttagccctattgctgcgtattctgctatggcatatttgataggtaagttcggtctatc
atcgcttataggtatgattcagttgcttgctgttatggctgtagcgtgtattatatttat
atttgtcgtgcttggtatcatatgttacgttgctaaggtaaatatatttaaatttatgcg
ttttatagcaaaagaagttttagtagtatttgctacaagctctagtgaaactgctcttgg
gccgctaatgaaaaagctagaagccgctggtatatcaagaggttgcgttgggcttatcat
accgactggatattcgtttaacttggattgtacgaatatctatctttcgatgagtatcat
attcctagctcaagctttcaacatagatcttagttttactcatcttcttagtatacttat
cattcttatgatcacttctaagggtgcagtcggcgtaactggttcagggtttatcgtact
tgcaggaacattaggggcattgcacgacgtgattcctgtcgtaaccgtcgcagtgttgct
cggagtggataaatttatgagcgagatgagagccgtaggaaatctttgtggaaattccgt
tgcttgtctaatagtcgctatttgggataaaaagatagatatggaaaaattccgttacgc
tctagatcatccagatgagtttagttttaattgattatttaaacttttaccggtgattgc
gtgtatttcgctcaccggtagaatttaaatttagtctaaacaagttctattttttttctt
gataattttactattccatttttctcaaaactttttagtattctgctgataacttctctt
gaagtaccgatgatatctgctaactcttcgtgcgataaatttattattttgcttttttta
gactgtaaaaagtgcaaaattcttgaatctaaacctaaaaatctaatatcttctataaga
gctgccatatgctccattctttttgcatattgttcaaaaacatatgtttgaaacgcttta
tcttctataaacatctgggcaattatacttgtaggtatggtatatccttctaaatcactc
tctgcgatagctgttcctatagccggcatagcgttaaacgtgctagtaaaatttacgtta
cactgttcgccttgtgaaaaatagtagagtagtatgctctgtccgctctcatgctgacgc
accactctaactttaccttttgtaagaaacatcaaatttgggcatgtatcgccttgtctg
taaagctcggttcctacatccagtttaataaatgtagaattatcatctaaaagcttttga
tgctcagggctaagtgatgaataaaatcggaaagttttcatattttaacctttatattag
ataatggtttgcttgtacaataatatacaaataatattaacaattagattaatatattaa
attaacactaaaatatataaatttatatttaaaatttaaaattaattctgtgatttatgt
cacatacataaattttaattcaatatataattaacaaatattttgtaattaaaggagaaa
agatgctaaactctaggcgaaattttttaaaaggcttagcattaagtagtgcagcagtag
cctccatgaaagctgacgagcttttaagtccggttcaaaaagtcgctcacgcaagtaact
ttggaccattttatgctctaactcaagacggaaaaatcatagatatacttcctcatccta
tggataaacgtcctactgcgatgacaaaaatgtggctagatcgcgtttattcaccgacga
ggattaaatacccttgcgttagaaaatcgtatttagaaggtaaactcggtcacgaaaagc
taagaggcaaagaagaattcgtgcgcgttagttgggataaagcgttagaacttgcttata
acaaaattcaagaaactccaaaagaaaatatttataacgcaacatatatcggctggagtc
atccaggaggaattcactcttgtccttcgctttgcggtagattttttaatgtagcaaaac
gcggagccataggcacggccggagagtatagtaacggcgccgcaggagcggtaaacgtcg
atataataggagacgttgaaaaatactcgcttcaaaccactcacgaacagatattagaac
atacgaaaacctatgttttatggggagccgatctttttaaatgtaacaaaatagacacga
aagttccaagccgtgaaaacgatctttactattcaaaatacgcaaaaagcagtataaatt
tcatatcaatagatccaatctacaccgaaactgctcaaatgctaaatgcaaggtggataa
aaatcagaccgaacacggatatcgcgttgatgctaggcatgatgaactatctttatacta
gtggtaaatatgataaagaatttatagcaaaatacactgatggatttgataagtttttac
cttatattttaggaaaaacggacggagttgcaaaaacgccgaaatgggctagtaaaatca
ctacaatagatgaaaaaaccatcatggagcttgcaaatttatttgttaaagatagaacgt
ttttagcaggaaactgggcgcttcaaagagcgcagcatggagagatggcggattggtgtt
tgatagttttagctagtatgataggtcaaatagggcttggcggcggcggagtcgggtttt
ctatgcattttggcggcggaggacaagctagagccatagtaggaactccagcaggaatat
ctcaaggaagaaatagagtagaagacagaattcctgcttcaagaatagcagacgccatct
tgaatccgggtaaaaaatatacgtataaaggcaaagaaagagtatatccaacagtaaaag
ttgcttatgtggcaggatgtagcatagtaggtcatcatccagatacaaataatattataa
aagctcttcgcactttagatacgtttatcgtacaagagccatggtggacgccgactgcta
agatggcagatatcgttttcccggcttgtacgactttagagagaaatgatatagctatgg
gtggagttcatggtaaaaacggcgtttatgctatgaaaaaagctatcgaacctctttatg
agtcgaagagtgatttagagatattttcacttcttgcacaaaaatttggagataaagttt
ataacaaatttacagatgaaaaaccaaacgagatggataagataaaatacgagtatgata
[truncated: 1,551,075 more chars]
