# Supplementary material for: L-cysteine transporter-PCR to detect hydrogen sulfide-producing Campylobacter fetus
Source: PeerJ. 2019 Nov 5;7:e7820. doi: 10.7717/peerj.7820 (PMC6839519; doi:10.7717/peerj.7820)
Supplement: Supplemental Information 4 [file peerj-07-7820-s004.zip › Cfvi_06341.fasta]

>NODE_5_length_127834_cov_37.452473
ataaaaagtaataaaaactcagatgatatgacatatgtgatgcaaagactaaaacttccg
aactcaaatatatcaaaaatcaaattttcccaagttataaacagaatcggttatgagata
ttttatgataaagaggttttaaggctgttttttagtagaattagcaaagatataaaaggt
aaaattttcatagaaatttctcctgttagtctaagaaactacttttttaaagcagagctt
tttaaaatgataaaaaagtataatataaatgctaaaaatttagtttttgagttttttgag
gataaattttatgatgaaatttcaaattttaacaatattataaatgagtataaaaaattt
ggatttagctttgctttgagccattttggtggaaaaaatagtagctttgagtatcttaaa
tatttaaatattgattatataatttatgatattgaatttagtaaaaatctacataaagat
agatttaaaatgttatttaatagtgtaaatagcgcttcaaaagctcttgatataaaaaca
attattagatttataagtagtaatgagctttatgaaatagcaaaaaatagtgaagttgat
tatatccaaggtttttacattgaaaaacctaagttaaatttaaaggattaaatatggaaa
ataaaaaatatggtgaaaaaattataaatgaatttgatatagaaaaagatcttgaaattt
ggccaaactctagtaaaaacgactatgctattcgcataactttgcctgagttcgcgtgtt
tttgtccgcgctcgggatatcctgattttgctactatatatctaacttacgtgccgcgtg
actttgtcgttgaactaaaagcgataaaactctatataaatagctttttaaatcgtcata
taagccacgaagcaagcataaacgagatctatgatactttagataaaaagttaaatccaa
agtatttacgcgtagtgggagactttaatccgcgtggaaacgtgcatacggttatagagt
tggactcaaatttagttcgcaaagaaaaattcgacgtaagttctatcactttagaaacta
ctcgcaaattttaaggctcaaaaatgataaacgctaaactcatagatcacatctttaaag
ctgcttcgatttcgcgttggaatgactatccaaaaatggtaaatttagtcgagcttgata
aacaagcacataaatttataatagcttattttatcgcaaagctcgagcctgacgtggata
tgaactatatcatagaaggcggtgtttttgagtttttaagccgtgtagtagtgactgaca
ttcgccctgatgttttccatcaaatccaaaaatccaaaaatcaagaaattcaaagctgga
ttttaactaaacttgaaaatatggttgaagatatcgatgggggtaaattttttgaaaggt
ttaaagcttatcaagatgataaaactcataaaaaagagcgtcttatattaaaagcggcta
gctatatagcgacgaaatgggagtttagcatagtttatcaaactagtaaatttctaagcg
acatagaagagttaaaacaaaaagtcgatgaggagttagaagattactacgagcttatag
gagttcgtaaaatcgctatgaaccaaaaactagctcgtatcatagatctaagcggacgac
ttcgttttcaaaagcgttgggcacaaactcagcgcattcctgagactgcagtgcttggac
atatgctagtcgtggcgatatttgcttatttttatagcttgaaagtagggacttgcccaa
aacgacttgaaaataacttttattgcgctttgtttcacgacttaccagaaagccttacgc
gtgacatcataagtcctgtaaaatacggtataaatggactaaacgagataataagcgaat
acgagatgagacttatagatgagcgaattttaccttttgttcctgaaagttttagaagtg
agtttagctacattttaggcgttagaaaagaagagagtgttttgaaaaaagatgagtttg
aaaaccgtataaataaaactactccgatacattttgaaggtagtatgagcagcgtaaatg
ataatgagttcaacgctatagatggtaaagctctaaaatgctgtgataatctagctgcat
ttgtagaagcgggaatttctataagttacggtgtaaaaagcaaggatttagtcagcggat
ttaataacatacaagctaaatttgataaaaatccaaagatagaaggcgttgattttagta
aaatttgtgctgagatcatagagtattttgatataagactttagaaacccttccccagat
gactgcggcacacactaagaaaaagtgctctgctatgttcccatcctgaagcggttcttt
ttaaaagcattgcacaggtctaaggaaaggcgaaaaggattatatctaaattatacttaa
attaggattacgctatgaattataaatttcattttttgtctgtttttcgtgagattttta
taccgcatcatcgctctttagagtttcgtgctaaagttttagctgctatgctttgtgcta
aaaaaactgttttacaaagtgattataacgatataaaagatattgcaacagaaatttata
taaacgatgaaagacgtgtcggtgttttggtacaaaccgtaaaagagtatgttcaaaaag
taaaagaatttagttatataagtcttgattcattgcttatagacatagactataatttaa
aaaatttaagaagatatgctaaaaagatagattttgctcatttaagacgtcttatgatag
atagtgatgaagatgatgctcttttgcaacaaagagtttatgagtatttcttaagcgaag
ttaggagatactcataactattttttcatatttatcgctttttgtatcatttgatcactt
gtagtgatcgattttgcacttgcgtcataagctttttgcataatgataagatcggttaaa
gatacgccaagatctacattactcatttcaagagtgctattttttatagctgctccataa
actacattcccgttttgatcttgataaaatataggttgacctgagtttgcagttgtttga
tatgtattttcgctgctttttgaaagaccttgattattttggaaatgatatagggcaact
ttagcgacagaagccattttaccgttgtcaaatatagctacaacttcaccgttatcattc
atagtatattcttttagcaaaccttctgcttcaccgtttttatttacagataagtttaaa
ttttgatcccccgttgatctcataccgtcaaatccgctatttggagtatttggatcatat
ggagtacctaaattgacgtttagttcagctccatcattatctaaagttcctaaagtattg
cttactaaagcacctttttcattgaaatttaaaactccgtttgaagtcgatataacttcg
ttagtaggagaaaaaatagtagcactaacattccatgctgttccgttatcaagatgcgga
acttgttttgaaaactccatttttaatatatttttattgccgtttggagagattatatct
gtactaaaactttgagtatttggtacttcttgttttaaatttacatttgcttctatgcta
agttcaccatctaaatttaaacttcttatatcgaagtcatttaagctaaaattaccgttt
tcatctgtttttgctgcggttgtgatggattcgccgttagcatcttttatagtgattagt
acatcttcgtttgggctatttggattttgtactaatggagtgtccgctagcgatccattt
aaacttatggttttaccttctttatttattgccgttgtaatttttgtattatctaaattt
atatttatcgtttgagtatttatggtagagtcaagattaccgctaaatgatacgtctgtt
gttgcagtagaaggtaaaaatagcacgtctggcaaatgtatttttgtttgcgccgtagaa
gcacttaactctattgaagtacctgtttgtagagtaaatgcttgtttatcgttatttccc
ataagatttcctagcttttgctccgcatttggactaagagctatcgcgtttaaatttgcc
atcgtacctagtagataaagcccatttctatttacgatatctccatttacgtctttacta
aaatcaccgtttctagtaaaatactgctcaccgtttatcccactaagtccaaaaaatcca
tctcctactatagctagatcaaatactttatcggtattttgtaggcttcctggcttgaaa
tttaaactagttgccatactcgttgagccaagaccgatttgtgatgtgaccggacttgtg
cttgtctggtttagtgactgatatagtatgcttttaaactcagcggtgcttgatttgtat
cctacagtattgatatttgaaatatcatttgatataacatcgataccgaaatttccagat
tttatcccgcttataccgttatagtatcctatcatcatgagcttggtttctccgaatcat
ttgagttagatgaatcatttgagttatttactgccgtagttttaaccggttctgtaaatt
cgcttattttatccattgatacgtattctccggctattttgatttgagctatgccattta
cgaatttaaccgcttctacaggatagcttcctaatatgctttctcctgaattgcctgatg
tatctgtatatgttgcttttatcagatattctcctggtaaagttatatctccgttattat
cagtgccgtcccagttaaatttatttattccggactttaactcatcaaattttatatttt
ttactaaattttctgatgaatcatatatttgaatgctgactgatttaacatcattaggaa
aatataaactaaaatccacagagctagtcgtagtatcttttgacactgcgttcgagagat
ttgccatctttccaagcgcactcatagctgtcatagaaaggctgctttgcatttgagttg
ttagttgtttcataactttatttgtattttcttgcatttcaagagtggctaattgactag
tttgctcaagcatttttgcactatccataggctctgttgggtcttgatactgaagttcga
caagaagtagttttaaaaatgcgtctttatcaagctgtgaatatggatttgtacctgttc
cactggcgttatttaatttttctgcttccgtttgtgctgcccatttgtctgtcgtgaatt
gagttccggttggagttgccgtattattcatagaatttattgccatggattatcctttta
tatgcaattttgctattttaagcaaaattcattcctttttaacttaaaagtatcgcggta
cgacaacttctaagatgacttgttcatcttcattttggtttaatacattttcaaaatcat
tgtcatagtttttaaatttactgttttgaccttgttctttatttttattttgatcgctaa
aattcatagaaagttcagtaaatcccatatttacaaggctatttttaaattcggcttgat
tttggataaatagctgcatagtttgattatttgagttgaaatttatatgtagattatttc
ctctgtttatcaaagtcacctctacttcgcctagattagtcggatttagtgtcatatgaa
atctagtaacaggtggtttatattcagctattttttcttgtaaatttgaagcaaaactct
caaaagtttgtttgatttgaccgttttttaattggagtttagagtttgcgaccacatctt
ttaccgactgatttgagcttgtttgactgccgttttgatcgctgttattttgcatgttat
ctttttcaccgctattttttgtctcttttgtaaaactgccactaagtgtagtttgagact
gtttatcttttgtttcgctactttcttttatagctctttgcataatatttgctagataat
catctacattcgtatcttttgcgtttttttgagatgtatgatttgcagtcgcaccgcttg
tatcttttgtatgtttgtcgtttttagttagttctgtttcgatattttttgtattttgaa
ttgcatttttttcaccgtttaaatctgcttttttgctatttttctgttccgcttgctcta
ctgaaatttttgatttatccgtgttttttaaatttatagtatcttctgtagcttctttta
tgttattagtttcagttttatttttggttttttttccgcttgcatcatcgattgtttgcg
tactttgaagaagttttgttagactaggggttgattcgtcgctttttttatctattttta
atgatttttctattttttgttttgttacttcgtttaaaactatctgcgtatcttgaattt
taaaaaatccttttgcttcaagagctttgaactcggtttttagagttgctaaatcctctt
tcgtaatcttcaaattacttagacctaatccaaatttattgctcaaatttattatatctt
gtaagctttttgcaccttttatctcatttatatttttttccgttgataaaaattttgcta
aagtatttgaaagagccggaaatttatcaagtttttttccgtcattcaatgcttcaagaa
gcgataaaatttgcataaaatcagcatcttctaagatagatatactatttttatttgggc
tttcttgagatgaattttcttctgtttcgatttcatccggattggattttgagtctattt
tttcatcttttttatctatttgggacttttttgcattttgttctactacgcttttgctgc
tctcttcgctaatattttcatttttatttacgctatttataaccatagacaagaagctat
cattgctactttcatggctatcactcggttttgtctgcatcgtacttgatgcagtattgt
ttagtaatgcgtttagtgtttgcataaatagtcctaaataattaaaatctgctgttattc
actagcaaaaattattccaaacgactcatttcatccgaaatttataaaataattaaatgt
aatacaaattactctttaagttttttaagatatactaaacagttttattttttaaaggag
atatatgcaaaattatacgaaaatccatggattttctaaatttaaaattatttttatctt
ggctcttatgtcagctatagcaccactttctaccgatatgtatcttcctgctttaaagag
tgttcaagaaagttttaacacaagcgagtttcttactcagttatctatcgctactttttt
catagcttttgcatttggacagttgatatatggaccattaagtgatattttcggtcgtaa
aaaacctcttattgtcggtatagtgatttttatgttctcaagtttaggatgtgttttagt
cgataatgtagaacttttcatcgtatttcgctttttagaagctcttggaggttgcgccgg
agttgttatagctagggccgtggtaaatgatctatttgaattaaaagaagccggagccgt
atttgctttaatgatggtagtttctagtttagctcctatgctctctccaacttttggtag
tttgcttttaaagattttttcgtggcaaagtatatttgtaactctatttttattaggagt
tttgctcatatttttagttgtttttgtacttaaagagagtgcgtccatatcaaataaagt
taaattttcacaaaaagagattataaaaaattacgcttttgtactaaaagatagaccgtt
tttagtctatatattttcatccggatttgctatgggtgcgattttcgcttatattaccgg
ctcttcttttgtatttataaaaagctttgggctttctgagcagacttatgggtttttatt
tgggttaaactcgcttggttttataatcgctgcaaatatcaatgcaaaattagttctaaa
ttattctccttatattttgcttccgaaggcattttttgctatgcttacttttggtgcagc
tctgatattttgctcatttttaggcttttatgcgtttgaaatatctctattttttatcat
ttctatgcttggttttattatgcctaacacaactactttagcgatggctagatttagaga
tcactccggtacagcttctgctttacttggcacattacagtttgctatagccggactggt
atcttttatagttggatttgttcaagcaaatacaccgtttttactttctgtaatgatatt
tggatgtatatttttagctttttttacctatttttttattggaaagatggttttaaaaga
tgagtaaatttataaagaaatttcatcatataaaagatttagaaaatttagggtataatc
tacccctaaatttaaaaaaatcaaggaaagcagttggaaaagataagaaatattgcagtt
atcgcccacgttgaccacggtaaaactactatggtcgatgaactcctaaaacaatcagga
acttttaccgagcatcaagcagtaggtgagagggtgatggatagcaatgatattgagcgt
gagcgtggaattacaattcttagtaaaaatacagcgattcgttataaagatcataaaata
aacattatagatactccaggacacgccgatttcggcggtgaagttgagcgtgttttaaag
atggtagatggtgttttgcttcttgtagatgcacaagaaggcgttatgcctcaaactaaa
ttcgtcgtaaaaaaagctcttagcttaggtcttcgtccgatagtcgttataaacaaaatc
gacaaaccagcagcagatccagacagggttataaacgaaattttcgatctattcgtcgca
cttgacgcgactgatgaacagctggaatttccggtagtttacgccgctgctaaaaacggt
tacgcaaagcttaaacttgatgatgaaaacgtagatatgaaaccgctttttgagactatc
ttagctcatgttccagagccaactggaaaagacgacaatcctcttcaactccaagttttt
actctagattacgataattacgtcggcaagatcggcatcgctcgtatatttaacggtaaa
atcagtaaaaatcaaaacgttatgctagcaaaggctgatggtacaaaaacaactggacgc
ataagcaaacttatcggatttttcggacttgatagaatggatataaacgaagcaggaacc
ggtgatatcgtggctatcgcgggatttgagacgcttgatgtgggcgatagcgttgtcgat
ccaaataatcctatgccgcttgacccgctccatatcgaagagccgacacttagcgtcgta
tttagcgtaaatgactctccattagccggaacagaaggcaaattcgtcacttcaaataag
atagatgagcgcttagagagcgaaatgaagacaaatatcgctatgaaatacgaaaatata
ggcgagggtaaatttaaagtaagcggtcgtggtgaattgcagatcactattttggctgaa
aatatgcgtagagaaggctttgagttctgtcttggtagacctgaagttatcataaaagtt
atagacggcgtaagatgtgaaccttatgaacttcttgttatcgactccccagatgattgt
actggaaccgttatcgaaaaattaggcaaaagaaaagccgaaatggtaagtatgaatcca
actggagacggacaaactagaatcgagtttgagatacctgcgcgcggccttatcggcttt
agaagccagttcttaactgataccaaaggcgagggtgttatgaaccatagctttttggaa
ttccgtccattaagcggttcggtagaacatagaagtaacggcgctttagttagtatggaa
agcggcgtggctttggcgtattcgctatttaatttgcaagatagaggtattttattttgc
gatcctcaaaccaaagtttatgttggcatgatcatcggtgaacatagtcgtccaaatgat
cttgacgtcaatcctataaaaggtaaaaacttaacaaacgtacgcgcaagcggaagtgat
gacgctataaaactagttccgccgcgcaaacatagcttagagcgcgctcttgagtggata
gaagaagacgaacttgtagaagtaactcctataagtatccgtatccgcaaacgctacctt
gatccaaccatgagaaaaagaatggcgaaatctaaagaataatgagtttaaaagagcttg
aaataactagaaagcggttaaggctaaagctttttgccgttttagtcatagccgccgcct
tcggttttttggcggctgctttgctctttaaatttgacgctgttatggcgataatagctg
ctatttttataacgctttttgtctactatcattttaaatttaaaattacaaaagattttg
aacatgatttaaaggagcgagttttagctcaaattcttataagcatgaatttaaaagctt
taaaagacgagcttgacgaaaatgagtttttagaaggtaaaaataattttccaaaaacag
atattttgtttaactcttataaaatttgtcaagctgagtttgatagttttaatatcaaat
tttacgatgtatatttaaaagatacgaatagctcaaatacgctattttacgggcttttcg
cgagttctaaatttaaaaaaactttaagtatggataaaaatagtttggatatctcaaatt
taaaagatatttttggctcagatatcagttattttatttcagataataaaattttattat
atataaatagccaaggcgatagtttatcactaaatttaaaaactcctattagtgatgaag
gagtagatatttttaaatttaaatcaggcataaacgcagttttagagctgtttaaaagct
tttaaaatagcaaatatttaatttatattcaagcctttttttgatttatagagctactgc
ccattgccaaaatggcataacggagcatctgattccttcaaaagcaatgttcgagttatt
tgaattgcttatgacttcgacttttgtgatccctaaatttttatagtaatttatagattt
tttaaatttaagaaatataaattctggcggtaaaaacggaattactaaaatcgctaaatt
ttttttaggaatgaaaaaatctatctcatcgctaaaaaatagttcattttctagttttaa
aagctcacaaaaaaccatattagcaactgttttttttggatctttttcataaccaagagc
attcttaaatccaaaatcgctaaaataaactctcttaagactgcttttttcatctatgtg
atgtacgaaatttattagattttcgttctcaaattcgcttaaaatacggtaaatattatc
ttttgatatctttgtagtctcttttaaatctttataaattttatgagtattaaatggctg
atgtacgtaagcggcgatttttgagagtattttcgctttttgttcgccaagataagcttt
gattttcatttgcagaaattcactcacttcaaaatcttgcaaaaatgcacttttagcgcc
gtttccccgagctaaaaaatgactaaatagagtttttgcttcgtaattttttctataaaa
tgctataaactcttcatagtcaagtccatttaatttaacttttgtaaatttatctataaa
aaacgagtttgaagtggttgaaataatgatgttgtcgcatttgcaaggagtataaaagtc
gttttttactccatcgaatcctatagcttttatctttttatcttttataaactcatttaa
attagggatgaaatcaactctaatatcttctaagttcaaatataaaaaatcttgtccgaa
ctcctctaaatactgtattaaaagtgctgttttaccgctatttatagctccttgtaaaat
aattttattaccgttaaaatacgtttttctatctataaattttggattttttggcggatt
ttgatagaaatattctaaaatatccataacatacctaaaatagcgatttctcaagcgctt
ttagatgaaaactaagtcttgttagttcgtttgagccatgttgttttaaagcttctatat
gtgcttttacgccgtatcctttatgttttgcatatccaaaatctggataaattttatcaa
aacgtctcatttgtctatctctgctaacttttgctattatactagctgcacttacttgag
ggacgcttgaatcggcttttacgatagtttttatatttttaacaccgtaatcgcagtttc
catcatagataaaattacactcgttaaaatgcatttttatcacgtttaaagcacgcctta
agcagtcgctaagtccgattttatcaactatagtattcctaaaataaactactaaataat
cgctcattttttctaaatttaaaaaaatttcctctcttttttgttcggttaatttttttg
aatcgctaagtccaagtttaataatttcttttttaaatttaggcttaaacacgcatccag
ctacaactaattcacctgccaacgctccgcgtccagcttcatctatgccgcaaattttag
ccatttgttatctttttatttttataaatagagcttaaaaacgcaattactataagtcca
aatcctatggttcctgttatcgcctcgccgacttcatgaaaaacatttataaacattatg
atagctagcgccaaaatggcgtaatgcgctccgtgttcaagatagatgaaactttcaaga
gtttttttatgtaccatataaattgttaagcttcttacaaacatagctccgattccaaga
cctatcataataataaagatattttcactcatcgcaaatgcgccgataactccatcgaaa
ctaaagctagcatccaaaacctctaagtataagaatcccatgaaaccgcttttaacgcca
tttgcactaaaaatatcatcaaacaaagatagcgccatatgcaaaagcacggcaccgaaa
tacgatagtgcgtaactagtattttgtgttaaaaatacgatgatcatgcctgttagtatc
gctataaaaagcgctatagaatttgttttagaaagtatgtgcacaaggtagttatcttct
ataaatcttatccattttacatctttttcctcaaagaaaaacgacaaaaacaccattaac
aaaaacgcaccgccaaatatataaatttgatttttgttcgcacttaatgcgttgtgataa
gcatcaggatcgtttaaagctaaagagaatgtttcccacattccaagatttgccgcgact
gaaactataaggataggaaataaaaatctcattccgaaaacagcgatcggaataccgaaa
attataaatctatcttgccattttttgttcattccagatagtattttagcattgacaaca
gcattatcaaagctaagactaacttctaaaattccaagcaaaaaacagatataaaccgct
aaaaaaccaccgataaaatatgcaagcaaaagacctaaaatcgtaataataaatgatgag
taaaagtatttcataaaatctccaaaaaagtgaaaaatattatagcataaattgatttaa
tattataatgtttgattaatgatattaaatatcattaaatattttaatgtataatagctc
aaatttatttaggagagaatttgcaagagatactaaaaattagccatttgagtaaaaaat
tcggaaataacactgttttaaaagatataaatcttagtttaaactcaggcgagatactga
ctattttaggcggtagcggatgcggtaaatcaactcttcttagaataatagcaaatttag
aaaccgcagacggcggagatatcgagcttttaggtgatgaggtatgtaaaaatggagtat
gcagtaaaaataaaaaagtaggtatgatgtttcaaaactatgctttgtttccgcatataa
acgtatctgaaaatatcgcttttgcgcttcacgctttaccaaaatatcagagaaatcaaa
aagttttagagttgctagataagtttcacataagcgagttaaaagataaaatgatagata
aaatcagcggcggtcaagctcaaagagtagcttttgcaagagccgtggcaaatgaggagc
ggcttttgcttttagacgaaccatttgcaaatttagattcacatttaaaaaatatgctta
gaaatgagctaaaagctatgataaaagagaattcgttaagcgctataatggtcactcacg
ataaatttgacgcgtttttgctaagcgataagatagctctcatatcaagaggtgaagttt
tggcttgcgcaacgccaagagaactttatttcgagccaaaaacggctgaaatagctaagt
ttttaggcgatataaacgagataaccgcagacgctgctttaagtttgccagataaattta
aaaactggttagaggcaaaaaattttatgtttagaccagaagagataataagctcaaatg
agtttgaagctaaagttataagctcacagtttttaggtgcgaattataaacttgagcttg
attttatgggagttagatttcatacttttgtaagttcgatctatgatataaatagtagtt
ttaaatttggtttagcttaagttttttgcttaatcttgtttttgactaagcatgttgcag
ctctcacaagcatcttcaaatcccatttcgcatgcatgacaaaaatagtcttttgctttg
atagcatcttgttctatgccgcttttttctgagtagataaaatacattagcgctagataa
ttacatccgtttgcctctcccatttcacacgcttttttaaataattccatagctttatag
tagtcttttgatataaagtttccatttgcatacataatcccaagctcgctacaactgata
taatgtcccatttcacacgctttttcatataactttgcagctatttggcggttttgctct
actgcgttaccgttttcgtacattactcctagatatccgcaagcttttgcttctccgcca
tcgcacgctttttgaaataattttacggcttttttataatcttgctttacgccttgattt
aatacatataaatttccaagagtataacagctgttcatatttcctttatcgcacgctttt
tgaaagcttatgaccgcacttttgtaatctcctttttcgtatgctttcaaaccgttttca
taatctttgcaaaacgctaaaacagtacttaaaatataaaccaaaactagctttttcaaa
tttatatccctttaaaataaatacaatattataaatttatcatattaatttttaaatcca
acttatcatgcgaccgatttttatatatttgtaaatgccgttttattttaaatttaatct
ctaactctcccgccactcgggttggatagttatgtgacctatttcgagtctattttttaa
actaagagatagatcgttgattatttcatcaaatttaaaaatattatccttgttaagaac
tatatgagcagtcaaaacgtacattttatgagttatttcacttatatgtaagtcatgcac
gtctaaaactaaagggttttctagcataacgttttttgctgcgtttatatctataggaga
tgcttctaatagtatgttcatactgtctcttgctagagaaaatgaccatttagctattat
gatagcgataaatagagccaaagcactgtctatccaccataaatttgtaaaatatactat
tatgccgcctaaaattatagctacagaacttaataaatcgctcatcatatgagcaaaact
tgatttgatatttaaattacccatatccccttttagcattattaatccagtcgtgatatt
tactcctagacctatcgcagccactataagcattgtacctatctcgatcggttctggatt
tatgagcttaacaatggcttcatacactataaatagaccaaaaacagctatcaaaatcga
gtttataaaagccgctatcgtctcaagtctgtggtatccaaatgttttttgctcactgct
aaagctagaagcagcccatatggcaaaccaactaagccccaaagctattacgtgcgatag
catatgcaaagtatcgctcataagcgctaaagagtttgtgattagcgcatatacaaattg
aaatatcatagcggcaactgttataaaaaggctgattttgagaacttttttatttgtatt
tgccgatgagtgagagtgtgaatgtgcgcgatgatggtcacttgcgtgatcgtgacaact
ctgctcaagcggtttgtgtgttatatgtccatatacgcattgcatattttgtccttagtt
tttaaaatttaattttaatttagcacaaaattactttaaaaaagataaaataactcttta
aattagtaatttaaatttatataaaatatttaattaaataatttaagttttattttaata
atttttctaattttattataaaactatggatttatcgatactatttatttcataaagctt
aaaaaataatgataaatttatttttaaatgatatttgatatcattggtaacaatattgta
attatatttcttaagctttgtaaaacttaaaagaatatataatcccagccaaaaaggatt
aaatttgaagataattaaacgcgatggaagtttgcaagattttgcaagttataaaataga
aaatgcgataacaaaagcttataaaagtgctcttaaagaaccaaatacagcgcttatcaa
aaaagtattgtctgaggtaaaagacaaaatgagcgtagaagaaattcaagatattataga
aaaagctctttttgatagcggtgattttacagtaatgcgaaattttatgctttatcgtca
tactcatactatgcaaagagacggtgagcttgacgaaagaacgacttatataaactcgac
tcaaactatagaagagtatatcggaaagtctgattggcgtattatggcaaactcaaatac
gagttattcaaacgccggacttatcaataacaccgctggaaaagtcattgcaaattattg
gttagatgctgtttatagcgatcatgaaggagcggctcatagaaacggagattatcatat
acatgaccttgattgtttgactggatactgtgctggttggagtcttagagccttgttaaa
tgaaggatttaacggtgttagaggcagggtcgagagcagagcgccgagtcattttagaga
ggctttatctcaaatggcgaactttttgggaattttgcaaagcgaatgggctggagcgca
agcatttagtagctttgatacatatcttgcgccgtatgtttttaaagatcgattaagcga
tatagaaatcaaaaaagctcttactagctttattttcaatctaaatgtgccggcacgttg
gggtcaaagtccatttacgaatgttactatagatataactccgccaagcgatcttgccga
tcaaattcctacaaaaaacaatgagcatctatttttaaatttaaaagataacgaacttga
aaaactttgcaaacaacgcggtaaaaatagtttaaaagatatgacttactcggattttaa
acctgaaatggataggataaatatagcattttatgatattttaactaccggagataagtg
ttcgcagccatttacgtttcctataccaactgtaaatttgactgaggattttaagtggga
tagctctgtggctaaaaagatatttgaaaataccgcaaaaatgggttcgagttattttca
aaattttatcggaagtcaatatacgacagatgaaaacggcaataaaataccgaatgaaaa
agcttataaaccgggtgccgttcgctctatgtgctgtaggcttcagctggatttaaggga
gcttttaaaacgcgggggagggctttttggaagtgccgagatgaccggaagtatcggcgt
agttactataaatttagcgcgcctaggatatctgtttaaaggtgataaaagtgcatttta
tgcaagacttgatgaactgctagagttggcaaaaagtactcttgaaaagaagcgtaaatt
tataaatgagatgtatcaaaggggactttatccatataccgctagatatcttagaaattt
taataaccattttagtacaataggaataaacggcgcaaatgagatgatacgcaatttcac
tgatgataaagaaaatataacgaccaaattcggtatagggtttacaaaagaacttataga
atatctaagagctaaaatgatagagtttcaaagaactaccggaaatttatataatcttga
agcgactcctgctgaaggaacaacttatcgctttgctaaagaagataaaaaacgttatcc
agacatcattcaagctggatttgatgataaggtgtattatacaaactctactcagcttcc
ggctgatttcggcgatgatcctttcgaggctttaaatttgcaagatgaacttcaaagcag
ttatacgggtggaactgtttttcacctttatatgcgtgaaaaactaagcagtacaaaggc
ttgtcagcatttagtgaaaaatatagtggagaattataaacttccatatattacgataac
tcccgtgtttagcgtgtgtccaaaacacgggtatatcgcaggcgagcatgagtattgtcc
aaaatgcgatgaggagattttgaatttggcctaagttgtatttttagtactttttatggg
gataaaccgtttgctttatcgctttagtgtgccttgggtgctcatggtttcaaaccgtaa
aatcatctaaaaatactttgctgagcaagatttgtttttaaggcattggaaaagcgttat
ttaaatttgaattatcaaaatttaagcccttttttgataaaatcgccagaaaatttaaag
gtaagatatgaatttgatactaaacacagacggctataaaccttcacattatcttcagta
tccaaacgatataaaatacgtaagctcttacatagaatcgcgcggcggtaggtggaatag
agtactattttatggtttgcaaatgtttttaatggagtatctaagcaagaaaataacaca
agatgatatcttagaagctaaagattttatgaaaatttacggactttcttttaatgaaga
gggctggagatatatcgtagatgaacacggcggcgcacttcctcttgagatagaagcggt
aaaagaaggtagcatagttcaaacagataatgtgttgttgcagatacgaaataccgatcc
aaagcttccatggttggcaggttacttagaaactgctattttaagggctatttggtatcc
agttgctgtggctacgaatagttatttttgcaaacaaaacattttgcaatttttaaatga
gaccggaactcctgagcttatcgacttttgtttgcatgattttggtgcgcgcgtcgtgag
tagctttgagagtgcggggatcggtggaagtgctcatatggtaaattttaaaggctcaga
tacgataactggagccgtatttgctaaaaagtattatgacgccgatatggcggcatttag
tatcccggcaagcgagcatagtacgatgactacttggggaaaagagcgcgaaaatgaagc
ttataaaaatatggtggataaatttagcagtggtatttttgcttgcgtgatagatagcta
cgatacgctaaatgcgatagatctttggggaaagttattcgatgaggtaaaagctaatgg
cggtcgcgtcgtgcttcgcccagatagcggaaatccagtaactatggctagtgagtgctt
agaaaagatgatggatatagctggatttagcgtaaatcaaaagggttatcgcgtacttcc
aaatcacgtcagactgatttatggagacggtataaatccgcaaagtttagtcgatatttt
aaacgagctaaaacttagaaagataagcgcggacaatatagtttttggtatgggtggagc
gcttttgcaacaccttaaccgcgatactcttagatttgctatgaaagcaaatgcagtatc
aaaagacggtgagcattggatagatgtaaaaaaagatcctatcaccgatccttcaaaacg
ttcaaaatctggacgtcttgcgttggtgagaaaaggaaatttgtttaaaacggttcgatt
aaatgagctaaaaaaagaagaaaataaactaaaaccggttttcaaagacggtaaaattct
aagtaaagtaagttttgatgatatcagagctagggttaaagaatttaattaaaggagaag
atatgagaaaagaagagatactagccaaatttaaagacaaacgtacaaaatgcgtggttt
ataccagagttatgggctatcatagaccagttgagagctttaatcttggcaaacaaggcg
agcataaagagaggatcaagtttttagaacctactaaatgctagacaaatttatctacga
tatcacgccttttagcgttgttgattatcctgatgaactcgctgctatagtgtggtttgc
gaagtgcaatatgcgctgcgtttattgctacaacaaagatatagttttgggtgagggcaa
gtttgatatgcgctatctaagcgagtttttaaattcacgccaaaaccttttaagtgcggt
agttttaagtggcggggaatgcactaaaagtttgcattttagtgatgttttgaagctagc
taagaatcttggatataaaaccaaagtcgatacgaatggaagtagtcctgagattataga
agaaaatttgagtttgatcgattttatatcacttgatttcaaagctccaaaggctaaatt
tgaagctataactgcgtcgaatttatatgataaatttataaaaacgcttcaaattttact
aaaaaacagagttgaatttgagtgtagaacgactatccacgcagatatgctaaacgaaaa
cgatatcagtgatatggtaaaagttttaagtcaaaacggttatgataaaacttactatct
gcaaaatttttttgaatccttaaatttagggaatttacaaaaaccaaaaaccaaattcga
tccgaagttgataaaatcaaatttaaacatagaacttaggaatttttgatttggattaaa
attaggtaaaagccgtttttagcttttaccgactgttttatctaattaccttagcttcac
taagcggcggtgaaaatacaaaaagttgtttgggctctatgtcgacaaaaaattctaaaa
cgcagcgtactagtcctactctatcttcgatcggcacgtttggattttcaaatgttccta
agcactcgtttgtttttagaactagtgatcgcagctgcatagctccactacttgtaggga
tgatctgaaaaatagtctcaaactctccgctatcgtagtcttgcttgcagttttttagtg
ctaaaaatccgctaggagcgatctgaaggcacatttttacgtcggctgctacttgaaatt
gcacgtatccaaaaggaaaagaatttgaaaatttatctactttttttatcttaggatcta
ctcctaaatcatttaaaaaccagttttggtaattaaactgccctgaaaatcgctttatat
ttataggaattccggtgtttgcattgcgtatttgaaaagcgtcggttatgttttcgtttg
caaaacttatgcttacaaataaaaatattattgctaaagctttcattagttatctccaaa
ttttctaaaatttaccggaaaatggtccgaaactaggtgagtccgcaggtttgctagcat
caatactgctacaagcgtagttcggacaagatctccggctgagtttccaactatagccca
gtcaagcgttccgccgcttctttgagtaggcgccggaggtgctaaaaacgttactctgac
gcgagtttctaatccaagagttcctcttaaactctcaggtgagcggttaaaatcgcctaa
aatcatccaagtgatatttggcatatttctaaatctgtcaaatactgaatttattatcgc
cggagcatcgactccgccatttgctagagcgtgtatgttgaaaaatacgtcgtttcctat
tcttatacctatgagcggacgagaagctaccgtaggaggcggcaagatgatgatttcatc
ggcttttatgcgtgaaacgattgctaaatttactctatttgcccctgtgtcgatttgagc
ataatatatatagacttggaacggtctagatatactgcctagctgccataaatgctcagt
tacgatcgtgccgccttgatttatgctcctacctgtaggaagagctgtttgaggtaaatt
tcctgcttcttgaacggctaatatatctgctggattttcaccgctaattatttgacgtac
gcttatattccatttgctttcggttatagccgaactgccttgcaaattccaagtagcaat
tttataatcttctggttttgcaaagcctaaagttgctataaatataatcataataacatt
tcgcatttttactcctaataaaatagtcttccaacttgcggcggcgggagcaaataccat
tgttgatcgatagtatcagtgcattttgtcgtaagatttatcgccccaaaaacgtcaaaa
ccgaatagattattaacaggcgtttgcaagcacgaattagtagctttgttataaatttgt
acggctccgtttgtcattggacgaaacgtaaatttctgaaaaggattatctttattgcaa
ggtgagtgaattactccgtttttataagtatttatgcaagtcgtgcgagtgttgaaattg
actatcatgacttcattatttggtagtaaaattagacgccaaacacgatatcctcctaaa
ttgccgctttcatagagcgagtagccccataaccagtttccaggagatgtgtaccaaata
gtgatcacaacgccgtttgcacccattatcaccataaaatcgcttgttctatcaaataga
tcaggcgggataccttgtagactgatagtcggttgtttgaaattcaagtccggtttacta
aaagcacttgaaaacatcggaccatgtgttaatgagttcattacaggcaaatccactttt
ttaagtagcgatggcgttctagtcggcataggatttgtaaaatttgatgttagaagagtt
ggaaaatcgcctaaatttagcggatctggatcatccgttttgccaaaaatgcttcctaat
ggatttattttttgagtgcttacatttgtcgtttttgatgagcaagcactaaaaagagcg
atacaaaatagtaaaataagactatttttaatatgcttgaaaataattttagtcataaat
ttccttttttagtattttttgattttggtaatttttaaaatatcattttggctgagtaga
tttaatagccgcaaaagttttttcataaaatttacctataatgatatttgtaaaatttaa
taaataaaaataaataaattttaaatacataccaaaattataacttcatagtcgaaaatt
tcgtcatataatatattaaaatttatttgtataaaatttaagttgttgtgaaatttgaaa
aatttatattcataataaaaatatttataattcaaggatgatttattcagatcgttactt
ttcgtatttaaatttgattttccgatatttattatatatttcagttatataaaaattatc
caattataaatttaactgtttcttaagatgctatctccgcctaattgaattccgttttgt
atccactctttcattgtagggtgaagataaagagcgttgcaggtctttttccatgagata
gatgattgctgccacatggttttaaactttatcgtgctattatcaatactataaaataag
cattcaactgcccaagggtgctctttagcaccgcgtttaatcgcctcaaaatcagataat
gtcgagtcatttcctattaataatcttaaatggagataactatcaacttcgtttttatcg
gcatttaattttttattgactgagctatttgatatatagatagagtttattttatcaaat
gtattttttatatcgactactatttttgccacttcggcatccgttcttgacattgtaagt
tttggtatactaacacttgctaataagccggtaataactataacaaatgctaattctacc
atcgtaaatgcttttttcatcggtaatcctttttttaatttgaattctaataccaatgta
attaatatattatcaataattattaaaaagcatgcattattattttagtttcataaattt
gtattcaaagttatttaatacttttttggataaaatctaatctactttaaaatttgaaag
atttattatgaatagaaaaaaaatttataatccaagctcaaacgagactttaaacgatag
aaaagtatttggtggaaatccgcatggaattctaaacttcacaaaagcaaaatacacatg
ggcgctcaagctttgggatcttatggaagcaaatacctggtttccaaaagaggtcgatac
caccgatgacgtgcgtgactacgcatgtaatctcacgaccgctgaaaaacgcatgtatga
cttagtttggagccaactcatttctatggatagttttcagacaaacaatctagccgataa
cataaatccttatatcacagctcctgagataaatgcgatcttagcgcgtcaagcttacga
agaggcaaatcactcaaaaagttacgccgtaatggtagaagcgatctgtgataacacgga
tctgatttacgaaatggaaaaatacgacgacgttttacgtaagaaaaacgactatatctc
aagcgtatatgaagagcttgcgggcgaagttacggatgagaaactacttcttgctatggt
ggcaaatcaaattttagaaggcgtgtatttttacagtggatttacagcgatttacgcact
ggcgcgcgccggaaaaatgctaggaagcgctcagatgatacgctttatccaaagagatga
gataactcacttacttttgtttcaaaacatgataaactcagtgcgcaaagagcgtccaga
tctatttacaagcgaagtcgaagctaaaatttacgagatgttcaaaaaagccggagacct
tgaaatagagtggggaaaatacatcactggaaatcagataatgggctttaccgatgatat
tatagaggagtacatccactatctcgttgatgataggctgacttctatcgggcttaaaaa
gctttataacgcaaaacatcctataaagtgggttgatgattttgctaaatttaacgacca
aaagagtaatttctttgaaagtaaagttacgaattatagtaaaggaagccttacttttga
tgatttctagccttagaactttaactcttgattcgcttggtgtggtaaatagggctagtg
agcttttaaatttagtaaaagatataaaaccgggcgaattggcgttaggcagtgagcttt
gcgtgagcggatatgaaagtttgggtgataattttgaaaacgctctaatagcgaatttaa
aaaaatcgctttctaacggtgcttttttcggttttactcattttagtgatggttttaacg
aatttatacttttaaatggcgataaagaaatttataaacagaaaaaagcgattttattta
ctccgaatttagaacaagataagttcaaagctggaaaagttgaagatataaatttatttg
aacttgagggcgttaaaatcggtgttttgatctgctttgagttacgttttactgagcttt
gggagaaattaaaaggcgcggatatcattctcgtgccatcgctttggggaaaaggacgca
aaaggcattttgaaattttgtgcgaagctttagccttacaaaatagatgctacgtggtgg
cttgtagcgataaagatctaaaattcgaagcagtttttaagccaaatggtcacattgcca
aaagctctgagtttgaaccaaattcggctaatgagtttaaaaaatctttaggactcgttt
aatttaaatactactataagcaaattttatgtataatttccctttgttgaagggaaaaaa
tggatagtttagagcgtgccagatgtcaaaaaatggctgatgatatagccgatgttatag
agctgacgcctatggtttataaggcgttttgtagtactccacgtacggattttgttccgg
tttcgatcaatgcttttaagttagatgctcatccgattggaggcaatcaatggattagtt
cgcctctaacagtagctaaaatgacacttgctttggaagctgaaaattgcgataatatac
ttgagatcggttgcggaagcggatatcaagctgcaattttaagtatgcttgctcacagaa
tttttagtattgagcgtatagaaaaacttgcaaatgaagctaagctaaagatgaaaaaac
tcggttttaataatgtaaatataagatatgacgatggaaacgtaggctggaaaagttacg
ctccatatgatagaataatacttagctgcgcttgtttaggtgttccgactaggctttttg
agcagttaaaagatggcggaattttagtagctcctattaaagaaaatagtaaacaattta
tagttaaatttaaaaaaaatggctcaaatttagaaaaaatagttcttgatgagtgtgagt
ttgttcctttattagatggtagagagtagtttttaagagtatatttctcttatttaactt
ttttgtgtataattatgctatcaaaaataattaaggagaaattatggaattaagaacact
gccttttaatccggctacaaatgctgtcgtaagtgaagaaacctgtaactatcattatgg
aaaacatcatcaaacttacgtaaataatttaaacaacctcataaaaggtacggattttga
aggtgccgatctttttgagattttaactcactctgaaggtgcgattttcaataacgctgc
tcaaatttacaatcatgatttttactgggattgtatagctgctaagacagatattagcga
tgagttaaaagctgctttgcagagtgatttcgcggattttaaatctgagtttttaaagag
cgctactactttattcggtgccggatggacttggcttgtttataatccaaattcacataa
actcgagataaaaaacactagtaacgcaggaacgccggtaactgaaggtttgatcccact
tttagtagttgatgtgtgggaacatgcatactatatcgatgctagaaatgcaagagctgc
ttatttagagaaattttatgaaaatataaattgggactttgtaagtgctgcttatgaatg
ggctaaaaaagagggtttaagctcggttaaattttatatagatgaaatttataaaggttc
gggctgttgcggtggacattgcggttgtcattaagatataattgacttataacatttata
taaatttataaattatagcagaaccggctttggttctgcttttttaatctattagtgcta
aaaaattgatttgaaatagtataataaatttgcttatttagcaatctttctataaccgat
aatctataatttttaccgttaactaaactttaaatttagcttttgaactcaaaaatcttt
taaatttaaaatatgcaaaatagctttaaattttaatttattccttttttaaaggaaaat
atttataaaaaatgtataaaaatcaacgtaaaatttgctatttacactctgttttggata
taatacgcgtcttttgatgagaaggcttagccttacttgtatgcttattctaacccaaat
aaagcctatgcaagcttgattatatcaaaaggtcacgtgtcgtgacaagttatttttaaa
ggaaaaacaatggaaagaattaggcttaagctaaaagcttatgaccacagagttctagac
cgtacagttgcagctatcgtagaagctgttaaaagaactggagccgacgtaagaggtcca
gtgccaatgcctacaaagattaaacgctatacagtgttaaaatctccacatgttaataaa
gattctcgcgaacagttcgagatgagaattcatgctcgtatgctagatatcgtagcagct
actcctgatacagttgatagtttaacaaaacttgacttagctccagaagttaatgtcgaa
gttcgtgctatgggcaagtaagagtaaaaggaataaatgatggaatatattgtagaaaaa
ataggcatgagtagaactgtttcagctcctagtactcctgtaactctgcttaggctagtt
cctgctaaagtttgcgagctaggcgaaggcggtaaagctatagtggcttatgcgcataca
aaagcagataacaaagccataaaaggtcagcaaaaaaaatatggtttgagtagtgaattt
aattcatttgctactttaagcgttgcaaatagcgaagctggcgatttggacgtaaatcca
ctaaatgaagcaaaagttttaaaagtaagttttaatactaaaggtagaggcttccagggc
gttataaaaagacacggattctcaggcggtccagcaagtcacggctcacgttttcacaga
cgtccgggatctataggaaactgcgaatggccaggtcgtgttcagccaggtagaaaaatg
gcagggcattacggcaatgagaaaactacagttaaaaatgaagtagtgagctttgatagt
gctaatggaattttggttttaaaaggttcagtaccaggatttaacggtgctatgggtaga
gtaaggatagtcaaatgagtaaaatagccgttttaaacgaaaaatttgaaaaaacaagcg
agattgaacttccagcaagttacgctgaagtaaattcgcataatttatatttatatgtta
aaagctaccttgctggtataagagcaaattcagcccacactaaaggtcgctcagatgtaa
gtggtggtggtaaaaagccttggagacaaaagggtcgcggcggtgctcgtgctggttcaa
ctagaactaacgtatgggtaggcggtgcagttgcatttggtccaaaaaacaacagaaatt
atgatcaaaaagttaataaaaaacaaaaaagacttgctcttgagtttgctttaaatgaca
aagttgcaaacggcaaattttttgcggttgatagcatagaaatatcaagcggcaagacaa
aagatgcagcatctatcatcaataaactcggtgtaagagatgcacttatcatcaaaaatg
aacttgatgcaaaaacacttttagcatttagaaatttagcaaattgctacgttatagatg
ctagcgaagtaaatgcatatttggtttcagtttatagtgcggttatagctgaaaaagcag
cactacaatctatcgtaaaagagggctaaaaatggcagatataacagatatcaaaactat
actttatacagaaaagactcttggccttcaagaacaaggtgtagtggttatccaaacttc
accaaaaatgactaaaaacggtctaaaagaggtgctaagagagtattttggcgtaacgcc
gcttagagtaaattcattaagaatggacggaaaagttaagcgttttaaaggaagagtcgg
cgtaagaaacgacttcaaaaaattctatgtaaaattaccagatggcgttagcctagaaaa
tggggaggcgtaagatggctataaaaagttttaaaccatatactccaagcagaagattta
tgacaggtttgtcaagtgaagatataactgctaaaccaagcgttagaagcttacttgtaa
aaattccggctaccgcaggtagaaatcacaatggtagaatcacaagtcgtcataaagaag
caggcgcaaaaaaactttaccgtataattgattttaaaagaaagaaatttggtattcctg
gaaaagttgaaactatcgagtatgatccaaatagaaattgccgtatagctcttatatctt
atagcgacggcgaaaaaagatatattattcgccctagcggtttaaatgtaggtgatgtta
taagctcagctgaaagcggacttgatataaaaccaggtaatgctatgaagttaaaaagta
tccctgttggtacaatagttcataacatagagcttaagccgggcaaaggcgctcaaatgg
ctagaagcgcaggtggttatgctcaacttatgggtaaagaagaaaaatatgttattttaa
gactcccaagcggtgagatgagacaagttttagctgagtgtatggctacagtcggcgttg
ttggaaatgaagattgggcaaacgtaactatcggtaaagcaggtcgtaatcgttatagag
gaattcgccctcaaactagaggttctgcgatgaacccggtagatcacccacacggcggtg
gtgaaggtaagaaaaattcaggtcgccatcctgttactccatggggcaaaccaactaagg
gtgctaaaactcgccgcaaaaaagctagtgatagacttataatatcaagaaggaaaggta
aataacgatggctagatcgctaaaaaaaggtccatttgtcgatgatcatgttatgaaaaa
agttctagctgcaaaagctgctaatgacaataagccgataaaaacttggtcaagaagaag
catgataatacctgaaatgataggtttaacatttaacgttcataacggtaagggttttat
tccggtttatgtaacagaaaatcacataggttataaactcggtgagttcgcaccaacacg
cacatttaagggtcataaaggctctgtgcaaaagaaaataggtaagtaaggggaagttat
gagtagagctattattaaattcataagactatctccaacaaaagctagacttatagcaga
tgaagtacaaggaatgaacgcagagcttgcacttgcaagtttgagttttatgcctaatcg
cggcgcaaaatatatcgcgagtgctatcagctcagctgtagctaatggcggatttgagcc
agaagaggtagttgtaaaaagttgtagagtagatgctggtccggttcttaaaagatttag
accacgtgcaagaggaagcgctagtagaattagaaaaccaactagccatattcttgtaga
agtatctaaacctgaaagtaaggaagcataaaatgggacaaaaagttaatccaataggcc
ttagactaggtatcaatagaaactgggagtctagatggtttccatcgaaagcgactttac
cagaaaatataggcgaagactataaaataagaaaattcctaaaaactaagttatattatg
ctggtgttagtcaaattcttgttgaaagaacagctaaaaaacttcgcgttaccgtagttg
cggctcgtccaggaatcataataggtaaaaagggcggagagattgaaaatttgagatctg
aggttacaaaacttgtaaataaagatatcgctatcaatatcaaagaagagagaaaagcag
gaagttcagctcaattggcagcagaaaacgtagctatgcagcttgagcgtcgtgttgctt
tccgtcgcgctatgaaaaaagttatccaaggtgcccaaaaagctggtgccaaaggtatca
aagtttcagttgctggtcgtttaggcggagctgaaatggctagaacagagtggtatttgg
agggtcgtgtgccgcttcatacgctaagagctagaatagattacggctttgcagaagccc
atactacttatggtaacataggtgttaaagtttggatctttaaaggcgaagtacttcaaa
aaggtattcaagccgataaaaatgaagatacatcaccaaaaaaaccaagacgtgctagaa
ggggtaaatagttatgttattaccaaaaagaactaaatatcgcaaaatgatgaaaggtcg
taaccgcggctatgcaacaagaggagtagatcttgctttgggtgagtttggactaaaggc
tgttgaagccggtagagtaaattcacgtcagatagaatcggctcgtcaagcatatactcg
tcatgtgaaaagacaagctaaaacttggatcagagtttttccagataaacctattactaa
aaaacctcttgaaactcgtatgggtaaaggtaaaggcggtgttgaagagtgggttatgaa
tataaaacctggtagaattatatttgaaatgtctggagttagtgaagagcttgctcgtga
ggctttaactcttgcaatgcacaagctaccatttaagactaagtttgtaactaaagagag
cgaaaatgaagtatattgatataagtgcaaaaagtatgagcgaacttaacgctttattaa
aagagaaaaaggtgcttttatttacacttagacaaaagctaaaaactatgcagctaacta
acccaaacgagatcggcgagactaaaaaagatatcgctagaattaacactgcaattagtg
ctgcgaaataaggggcgaacaatggcagtagaaatgaaaagacaaattcaaggcgttgtc
gttgcaaaggctggtgataagacggcgactattcttgttgaaagaagagttatgcaccca
agatatcacaaatttgtaaaacgctttaaaaaatacctagttcatgatgaaaaaaatgaa
ctaaaagcaggagatactatatctgctgttgagtgcagaccactaagtgctagaaaaagc
ttccgcttacaagcggttttgaaaacaggagttgaataatgatacaaagttttacaagac
tagcagtagctgataacagtggcgcaaaagagcttatgtgtataaaagttttaggcggta
gcaaaagaagatatgcaagcctcggcgatatcatcgtttgctcagtaaaaaaagctctac
caaacggtaaaataaaaaaaggtcaagtagttaaagcagtagtagttagaacgaaaaaag
aggtccaaagagcaaatggatcacttattagatttgacgaaaatgcagccgttatacttg
ataataaaaaagagccagtaggcactcgtatatttggcccagttggtagagaagtaagat
atgcaaactttatgaagattgtatctcttgcaccggaggttctataatggcagttaaata
taaaattaaaaaaggcgatgaagtaaaagtaatcgcaggtgatgataaaggtaaagttgc
aaaagttattgcggttttgccaaaaaaaggtcaggtaatagttgagggtgttaaggttgc
taaaaaggcggttaaaccgaccgagaaaaatccaaatggtggatttattagcaaagagat
gcctattgacatttcaaatgttgcaaaagttgagggataagtatgagactaaaagcaaaa
tataatgagagcattaaaccggctctaacaaaagagtttgatataaaaaaccctatgctt
atcccggcaattgagaaaattgttatcagcgttggagcaggcgagggcgcaaaagatcaa
aaattacttcaaaatatggctgatacgatatctttgatagctggtcaaaaagcagttgta
acaaacgctaaaaaatcagtagctggatttaaggttcgcgagggctatcctgtaggtatc
aaagtcactctaagaaaagagcaaatgtatacatttttagataaacttgtaagcgttgct
ttaccaagagttaaagacttccgtggtcttccaagagatggatttgatggtcgtggaaac
tacaattttggtttaaatgaacaattaatgttcccagaagtagtatatgatcaaatttta
agaacacatggtatgaatataactatagttacaacagcgggtgatgacaaacaagcattc
aaattacttgaattgttcggcattccatttgcaaaaggaaagtaatatggcaaaaaaatc
aatgatagcaaaagcagcacgcaaacctaaatttagcgcgcgcggatatactagatgtca
aatttgtggtcgtccacactctgtttataaagattttggaatttgccgtgtgtgcctaag
aaaaatggctaacgaaggactaatacctggtcttaaaaaagcaagttggtaagggaagca
agatgataaatgacttaatttcagatggactaacacgcattagaaacgctagcatgagaa
gacttgatacaacaaaacttcttcattcaaatgttgttgaagcaactttgaaaattttag
ccaataaaagctatatagagagttataacgttgttgaagagggaaataaaaagtttatta
acgtagttttaaaatatgacgagcgtggaagaagtgttataaatgaattaaaaagagttt
caaaaccaggtcgtagagtttatcaaggtagagatgagatcaaaagatttaaaaacggtt
acggaactatcatagtaagcacaagcaaaggtgttctaagcaacgacgaagcccacaaag
caggtgtcggcggcgaagtactttgcacagtttggtaagagttgaattagccttttaaat
ttgtagtattaaatttaaaaaaggctaaatcttttttatggcattgggtatccattcgtt
ttatgtagaaataccctagacaaataaaaaaggaaaaagatgtcaagaattggaaaacaa
ccgatatctatcccaaatggtttagatgttagtttaaaaggtagtgttttggtttttaaa
aaaggcaacaacactaaagagctagatactaaaggtaatgttaatatcgaagttaaagac
ggaaatatcatatttacaagtaaaggcgatgatagacaaagcagggcttattggggaact
tatagagctttagcgaacaacgttgttgttggtctaactactggatttacaaaacaactt
gagataaacggtgtcggttataaagcagctgcaaaaggtaaagttttagagcttgcgctc
ggtttttctcaccctataaattatgaacttccagaaggcatagagataagcgtggaaaaa
aatattatcactatcaaaggaagcgataaacaagttgttggtcaagtagcagcagaagtt
agaggatttagaccgccagaaccatataaaggtaaaggtgttaaatacgtcgaagagcgc
ataatccgcaaagccggcaaaacatctaagaaataagggtaagtaatggtagcaaatgta
ttaaaaagaaaaatatctctaagaattaagagaaaaagaagaatcagagctaaaattagc
ggtacaccgtcttgcccgagaatctcaatcttcaaatcaaatagaactatatatgttcaa
gcgatcgaagatattaatgcaacaactctttgtgcaagtgatggtaggaagcttggtata
aaggcaaacaaatctggagcagcagttttggctaaagatatcgcaggtaagctaagtgca
aaaggtataaacgaagcagtatttgatagaaacggctatctatatcatggcgttgttgcg
gcttttgctgaagctttaagagaaaatggcattaagctataacgcaaggattgttgatgg
aaaagtataatagagaagaatttgaagaagtaatcgtcgacatcggtcgcgttacaaaag
ttgttaagggcggtagaagatttagatttacggctcttgtggtagtaggcgataaaaaag
gtcgtgtaggttttggttttggaaaagctaaagaagttccagacgctatgaaaaaagcgg
ttgatgacgcttttaaaaacatagttgaagtaaaactaaaaggcagtacgattcctcatg
atattgaagttaaatttaacgcaagtagaatcttgctaaaaccggctagtgaaggtaccg
gagttatcgccggtggtggcgcacgtcctgttgtagagcttgcaggtataaaaaatatac
ttacaaaatcacttggttcaaacaactctgcaaatgttgttcgcgctacaattaaagcgc
ttagtatgctaaaaggttaaggagagagcatgggactagaaaatttacaaaaagctaatg
gctcaactcgcaatactaaaagaatcggtcgtggtcaaggtagcggttggggtaaaaccg
ctacaaagggcggtaaaggtcaaaccgctagaaaaggttataatgaaaaaagaggttttg
aaggcggacaacaaccgcttcaaagaagacttccaaaagtcggctttgcttctaaatttg
taaaaccttatgccataaacgtagataaaaatgaaggtattaaaactttaagcgaaatta
cgcttgatagccttaaaacagttcataaattttcaaatagcatcaaaaaagttaagctta
ttggtgcgggtgctaaagatttagcaagcaaaataaaagacgagaacataaccgttactg
gaaataactaatgaataaaacattaatcaacaagatacttattacgcttggatttttgtt
tgcttacagagtgctggcttatgtgccagtacctggcgtcaatgttgatgtcataaaaga
attctttacttcaaatagtaacaatgccttaggattatttaatatgtttagtggtagagc
agctgaacgtttgagtattatttcactgggtattatgccttatatcacaagttcgattat
tatggagttattagcagccacattccctactcttggaaagatgaaaaaagagcgtgacgg
tatgcaaaaatatatgcaaatcatccgttacgcaactatagttataactattatccaagc
tataggagtgagtataggtttgcaaagccttactggacgaggcggcgagcaagctattat
gatagatataaatctatttatagctataagttgtatctctatgctaagcggaactatgct
tcttatgtggataggtgagcagataactcaaagaggtatcggtaacggtataagccttat
tatatttgctggtatagtaagtggaattcctagtgctattggcggaactataaatttagt
aaataccggagagatgaactttttagttgttattggtatagctcttgttatacttataac
agtaggaatagtaatctttgtagagatgggtgaaagacgtgttccgatctcatactcaag
aaaaacggtaatgcaaaaccaaaataagagaataatgaactacattccgattaaagtaaa
tttaagcggtgttattcctcctatctttgctagtgcgattcttatgttcccgggcacgat
tttgcaagcaagcacaaatgagtttatactagctataaacgactttttaaatccaaatag
ctactttttcaactttttaacatttttgtttattctattttttgcatatttttacgcatc
tattacgtttaatgcaaaagatatcagcgagaatttaaaaaggcaaggcggatttatccc
aggagtcagaccgggcgagagtacggctacatatcttaacgaggttgctagcagacttac
tttaaccggatctgtttatctaggacttatctcaacacttccttggattttggttaaatt
tatgggagtaccgttttattttggcggaacaagtgttcttatagtcgtttcagtagcgct
tgacacgatgagaaaaatagaggctcaaatttacatgaataaatatcaaacattaagtgc
ggttggactttaatatggggatatctattaaaaatgcaaaggatctagaacaactaagag
cggcaaataaaattgtcgctaatactcttgattatctgcataactatataaagcctggaa
tttctttgttggaaattgataaaatttgcgaagatatgataagaagtgccggtgcaaaac
cggctttcaaagggctttacggttttccaaatgcagcttgcataagcgtaaatgaagtgg
ttatccatggtattccaaatgaatataaactaaaagagggcgacatagtaagtgtggata
tcggctcaaatttaaaaggatatttcggcgatagtgctagaacatatccagtcggtaaaa
tctcagttactgatgaagctttgatagcttgcagtaaagatgctctttattttgcgattg
agtatataaaatccggaatgcattttaaagagatttgctatgagcttgaaaattttatat
taaatcgaggatttgttccattaaagggtttttgcggtcatggtataggaaaacgccctc
acgaagagccagaaattccaaattatcttgagggaaataatccaaaaagcggaccaaaga
tcagaaatggaatggttttttgcatagagcctatgatatgtcaaaaagacggtacaccag
ttatcgcagatgataaatggactgtgacgagcaaagatggtcttagaactagccattatg
agcattgtttagcgataatagacggtaaagcagagattttaagtcaaatttaaagttttt
aactttgtcttttttgactatgttgtgttggtttttaaatttagtcaatcactgatgtta
agtttgcatcactctaaatttaaaaatcgccttgcttggtaaaaataccttattttaggt
atttaattaaatttactcaatacttaaagcgtgagcaaaagcgaacggactttagtattt
ggttctttagtacgaatttattcgtacgctaaaagaacatcaaaatagaaaggagaaaat
attggcaaaagatgatgtcatagagatcgatggcaatgtagttgaagctctaccaaatgc
gacttttaaagtcgaacttgacaacaagcatataatactttgtcacatagccggtaagat
gcgtatgcattatattaagattatgccgggggatcgcgttaaagttgaacttacgcctta
tagccttgataagggcaggataacatataggtataagtaatattaaagctaaatttagat
aaaatccaactttttgcaactaactgtgtgaagaagtgttttcaaaattaaccactattt
tgaaaacagttggtttgagatttcgtcaaaacctaagtgcagttgaataaaagtggtaat
aaatttttaggagactaagatgaaagttcgtccttctgttaagaagatgtgtgacaaatg
taaaattgtcaaacgcaaaggcatagttcatgttatttgcgagaatccaaaacataaaca
aagacaaggataaggtatggctcgtatagcaggtgttgatttaccaaagaaaaaaagagt
tgagtatggccttacctatatctacggtataggcttatttacttcaagaaagattcttaa
tgctgttggaatctcttatgataaaagagtttatgagttaagcgaagatgaagctgctgc
tattcgtaaagagatccaagaacactatatggttgaaggtgatcttagaaaaagcgttgc
aatggatatcaaagcacttatggatttaggtagctatagaggcttaagacacagaaaagg
tcttcctgttcgcggtcaaaaaacaaagactaacgcaagaacaagaaaaggcagacgtaa
aactgtcggcgcggctacaaagtaaggatagaaaatggcaaaaagaaaagtaattaagaa
aaaaatcgttagaaaaaatatagcaaaaggtatcgtttatatctctgctacattcaacaa
cacaatggttacagtgactgatgaaatgggaaatgctatagcatggagcagtgccggcgg
tcttggctttaaaggtagtaaaaaatctactccttacgcagctcaacaagcagttgaaga
cgctatgaataaagcaaaagagcatggtatcaaagaagttggtatcaaagttcaaggacc
aggaagcggtagagaaacagcagttaagagtattggcggagttgagggtattaaggtatt
gtatctaaaagatataactccacttgctcacaacggttgtagaccaccaaaacgccgccg
cgtgtaatgttagatagaatttaggagaattataatggcaagatatagaggaccagttga
aaaattagaaagacgcctaggtgtatctcttgcactaaaaggtgaaagaagactagctgg
taaaagcgcgttagataaaagaccatacgcacccggtcaacacggacaaagaaaaacaaa
aattagcgaatatggtttacaattaagagaaaaacaaaaagctaaatttatgtacggcgt
tagcgaaaaacaattcagaagattgttttctgaagctgctagaagagagggcaacaccgg
agctcttcttataggtcttttagagcaaagacttgataacgtagtttatagaatgggatt
tgctacaactagaagattcgcaagacaacttgtaactcacggacatattttagtaaatgg
taaaaaggttgatatcccttcatatagagttactgccggagagaaaatcgaagtcgcaga
aaaaagtaaaactaatccacagattgtaagagcaatagaacttacaaatcaaactggtat
agttgcttgggttgatgtagaaaaagataaaaaatatggaattttcacaaggattccaga
acgtgaagaagtggtcattccagttgaggaaagatatatagtagagctttactcaaaata
gtaggaggcgattatgaaaaaaattacaacatcagcttatatgccaactgagattgaggt
tgttaatgtgagtgagaatgtagctaagattatagcatatccgtttgagacaggctacgc
tgtaactttggctcatccgcttcgccgattactttatactagcacggttggatttgctcc
gactgctgttaagatagatggcgtagctcatgaatttgatagtatgcgcggtatgcttga
agatgttacgctatttattataaatttaaaaaacttacgttttaagctcaaaaatgactc
aaaacgtgaagtcatagagtatagctttaaagggccaaaagagataaccggaattgattt
aaacaatgatatagttgagattgtaaatccggattcttaccttgctaccataaacgaaga
tgctgagcttaagtttagccttatagtagaaaaaggtattggatatgtgcctagcgaaga
gatcagggattatatagatagcgagtatatagcgcttgatgctttctttactcctgttaa
aaaagcggtttatgagatagaaaatgttttggttgaagacaatccagactatgaaaagat
cgttttaacagtgacaacagatggtcaagtaagtcctatagaagcgtttaaacactcaat
agaggctatgtacaagcagatgtctatatttaataatgttctaaatatagatgtaaatat
ggcattaacttcaagtcaaaactcaaatgagcattcaaaattgcttgaaagcgttgagaa
tttaaatttaagtgctagaagttttaactgtcttgacaaagccgatatacgctatatagg
cgagcttgctcttatggaagagagtgagttgaaagatctcaaaaatttaggtaaaaaatc
tcttgatgagataaaagctgtaatggcagaaatcggctatccgtttggtgaaaatacatt
aggtgatagtaaagaagcgctcagaaaaaagatatctgagttaaaatcataagaagcgaa
ggaatatataatgagacataatcacggatatagaaaactaggacgcactagctctcaccg
tgcagctttgcttaaaaaccttacgatagctatcgttaaggctggtaagatagaaacaac
gttaccaaaagcaaaagagctaagaggctatgtagaaaaacttataacaagagctagaaa
gggtgattttaacgcccataaatttgtttttgcacatttgcaagacaaagaagctacaaa
tatgcttgttactgaaatagccccaaaatatgctacaagaaacggcggatacactcgtat
catcaaaactcgcgttagaaaaggcgacgcagccgagatggcttatatagagttagtagc
ccaataactagtagtcttgttttgccaagaattttcttggcaaacctttttaaatttaaa
aaggcttcttaattattttattataaatcaaaattttattcaaatttattaaacattcta
aaatttaaaacgatattttatttaaagataattcatgtttattagcctaaacagataagt
tctgttttagtcctttagtgatataataagctaaaaataaagaggaattttatgatacca
tttagcgatgaagagctgttagaaccggttaaagaaagcttaaaagttattatgcctatg
ctagaacaagatggcggcggcatggagcttcttgggatcaaaaatggagttgtatatgtt
agacttactgggcattgtcatggatgtgcagctagttcacagacgttgaaatacggcgta
gaaagacagctaaaagtagatattcatccagaactcagtgtagttaatataccaatagga
gaggaatttgaactctaaaaattacaaagatctaggtataaaactttttaaggcttctaa
attcgatgaagcaaaatcatacttttcactagcttatgaagataaaagtagcgaagagtt
gttagccctcattgatctatgtgaggtcgcaaaatcaagcggtcaagaggctttgtcgtt
gtttgaaatttatataaatacggctaaagataatcaacaagataatataaacgagattat
aaatatacttcaaagtggaaatatgcagaacttaaaagagttagattatgaaaatgctat
aacatacgcggattttaaaaatctcttaaaaggcaaggattttaaagatatatttcaaag
cgttatgttctcgactaaaattattatagcagataaagaggatttgcttgagtttgtcac
taagcttatagataatggatatgacgagatggggcttaattatcttgagagttcagctgt
tatgtttgccggagatattcgcatagaacagatgttaaacaagcttaggaataaaaatga
aaatcttgttaaatgacggaaattttataaccgataactccaaaacatgtgaaagcggat
gcttttttctcaaatcaaattctaatgctaaatttgaaaatgatgcgataaagagcggag
ctattatcataactcctaagagagcaaaaactattttaaatttagatgatggaatacgat
taatcggtatcaccggtacaaacggtaaaactacaaccgcgtttgctattgcttttggac
ttaggtctcttggatataaagtcgggataagcggcacaaggggcgcatttatatgcgata
aacaaatagcagataaaggtctcacaacaagtcaaattctagaaaccctaagctatataa
agcaggcaaaagagtccggatgtagatattttgtaatggaggtaagttcgcacgccatag
ctcaaaatcgtatagaagggcttaattttgctcttaaagtttttactaatttaagtcaag
atcatttagattatcacaaaagttttagtgagtatgctagagtaaaatcaagtttttttg
atgatgattctcctaagcttataaacggtgatgacgagagtattaaatttaatcataaaa
atactatgatttattggcttaaaaatagcgacgcaagttttttcgtagaaaattatgatt
ttaaaggcggtataaaagctaatataaaaagcaaaaatgaaacggcaaatttgcaaagtc
atttacaaggcaaatttaatctttataatcttttggctgcgatcgggtccattaagtttt
taagcagagttagcttgcaagaggctgctgactctgtgcgcaaatttgaaagcgtggcag
gtagagtcgagatagttagtaaaaatccgcttgttatcgtcgattttgctcatactccag
atggaatagaaaaagttttagatgctttaagtcacgatgagcttgtagtagtttttggcg
caggtggagatagagataaaacaaaacgtcctataatgggtaaaatagtacaaaaatacg
catcgatatctatagtcacaagcgataatcccagaacagaagatccaaattcaataatcg
acgatatactagctggtatgcagataaataacagcgttttttctatagaaaatagaaaag
atgcaataaaaaaagccatagaactagcagccggtaaaacagtagtagtacttggtaaag
gcgatgaaccttatcaagaaataagcggtaaaaagtatccgtttagcgataaattagtcg
ttcaagaaattttaagtgctatttaaaccaaaaaaaggaattaaaatggaaatagagatg
ttatatagcaaaattcacagagccacggtcacagatgcaaatttaaactacgtaggatcg
ataactatagacgagagacttatgaaagcggcaaatttactcgagtttcaaaaggttgaa
attttagatattaacaacggtgagagatttcaaacatatgttataaaaggtgaaaaaaaa
ggtgaaatttgcttgaacggagcagcagctagaaaagtatgtataggtgatataataatc
atagtaagctacgcgtcgatgaagcgtaaaaaagcaaaaaacttctctcctacgatagtt
cacgtaaatgaaaaaaacgaaattaacgaatgaaacggtacaatgcaagcttcccaaatt
ggattttagatgcaaaatatactataagttctacttgggctatttaaatttaaaaataat
ctagttttaaatttggatcgcctaggtttataccctatactcttcatttaagataataaa
tttagtcttaatttgatatattaaaatatttaagtatttataaaacttttaaatttgtat
agactaaaataatcctatttttaaaaaaaaataaaaatttataaatgtaaataaatattg
aaaaataaatatttgaaatgatgatatttatcattataatatacataaagcatagttttt
atcgcattatttgtacaaaaataataaattattagattatatttattagtttatttagag
ataaaaaatagaattataataagtatcaattatgtgaattaacatagaattaacaaaaaa
tgttataattcgccaaatttagttacgaaaaggatttgtttatgaattattttgagaatt
taaaagtttcaacaaaactttatctaagttttgctattgtcatttttcttatgataataa
ttagcgtgataggcataaatagggttgattttatcgataaatctctatctacaatgacag
atgttaattcactcaagcaaagatacggtataaactttagaggatcggttcatgataggg
ctatagccataagagatgttatattgacaaatgaaaatgatgaattaaaaacatttttaa
acgatatagctaggcttgaaaaattctataatgaatctgacgctcctctaaaacagttta
taaagcagatcggctcagtaacgaaagaagagctagatatgataaaggatattgattata
tcaatgaaactaccgttcctttatacaaaaaagccattttgctaaaacaagaaggaaaat
acgatgaagctcatgagcttcttatgcatgaaatagctggcaaatttacgcaatggttgg
ctgctattaacaaatttatagattatcaagaaaacgcaaacaaagagcttaccgatgtta
taaaagccgaagcctccggttttaaatacataatgatcgttttgactttgatagctatcg
ttatagcttctactataggatttttgatacaaagtggtataaaaaggcagatcggcggtg
aaccaaaagatgttaataacattatttcggaagtcgctcgcggaaatttaagtataaaat
cagatacgacttatgaggctagtattttagctcaaactatcaaaatgcaaaataaattaa
aagagatagtcgaatccataaatcaagcttcatatcaagtcgatgataaaactaagattt
tgattgagacgtttaagaatgttaatacatcagttactaaacaaaatgatatagcaacaa
attctacaaaaatagttcaattagcaaaacaaaaaaccggcgatgtagcaaatatggcaa
aagacactcagttaaattcaaataaagccacagagttatgccaaaatggaaaaaattctt
caaatgaagttgctcaaaagatgaatgagataaacgcaactgttgctgaacaagtaaatc
aaataaaacttttaagcagtcatgctaaagatatcagtggcgcagctgaacttatctcag
aaatcacagatcaaacaaatcttttagctctaaacgcggctatcgaagcagctagagcag
gagaagcaggaagaggatttgcggttgttgcagacgagatcagaaagcttgccgaaagaa
caggcacggccacagatgagattacaaatacaattaaaattattcaagaacaaaccgaag
tggcagtaagtattatcgaacaaggagttccaagagtcgaagacggatacaaactatcaa
gcgacgtagcagggcttttaaatgaaatttataatcaagcagttgattcgtctcataaag
ctagtgaagttgtaagtgtggctgaaaatcaagtagaatcaatggttttattggctacaa
atatagaaaatatatcaaaagtctcacatgatactcaagacaatatgaaccaaaatcaag
aaaaacttaaagagttggaagcgatatctagaaagttgaatgaattaataggatttttca
agatttgataattcggtaaaaagctaaatttaatacccgttttgttataattaatcaaaa
ctaaaggtagtttatgtttaaagattttgatttttctaaaatgggtgaaatgctctcaga
ggctcaaaaaaaggctgcagagtttgaaaatgagattgccgctaaagagtttgtggctaa
aagcggcggcggtcttataagtgtaaaagctaacggtcgatcccaaattttagacataag
tatagatgatacgcttttagaagacaaagagagtcttcaaatactgcttatatctgctat
aaatgatgctattaagctatctgaagacgagaaaaaacgtgccgcttctgctatgtttgg
cggtcttggcggatttggagtgtagaatgaaaaaattatgctcatttttactgctatttt
tagctatttttgcttacagcgcacctaagccgactcctgaagacgtagatgcgatatatc
aaaaaaacaaagattctcagtttaactataaaggcaatatcgcagttgcattaaatgcgg
atcttgctgctgttatttatgataaaaacaataaattagatagtaaggattatattaaat
ttgatccgtacttagggctttatcttatcaaatcccaaaatactttaagagcttcattta
tgatagatgagctagatagcaaagaagatatgtgggttatgattttagataaaaactcta
ctgaaatggggcatataaagagttttgcaaaagatataggcgaactcgacgagcttagtt
ataacgctagcaaagccggacttttagtttgcgattgcggtactatggtcggtataggcg
ttggaggaaataaatttataggaaatagatacataaaacattttatgaaatatagcgatg
tatattacggcgatataggcgtgacttttagtgatgataacggaactataacagtaaaaa
gcgcaaatccttttggagcaggaaaagagcttttaacaggagatactatagtatctgtaa
attcaaaagtaccaaataatctaagagaaataaacgagatgattttgtttgctccaaaag
atgcggtgttgaaatttgatattaacagagatggtaaaaaccagtcttatagcatcaaga
tgtcaaatttgccaaataaaattatgaattcttccgatgataataaaacatcctcgctca
aagccaaaaaacctgttaaaaagcgtacttttttaagtcagtacggtataactttaaatc
cgaatttaactataaaaagtgtagctcgaaactcaaaagcgtataaagccggttttagga
acggagataaaataatgcagattgataaaaaacaactgaattcctcagccgatatagaaa
aaataatgtctgcaaaaaatggtgctttttattatctagtttcgcgtgatgattttcagt
tttttgtgaaagtttatagatgagctttgaagagttttttgagttaaatttaccaaaggt
cgatagtttccatcctcattttaatgattctctttcttgggttttgaaagcaggcggaaa
gcattttagagctaaacttcttttaggagtcgtagatgctttgaaacctgatcttaagag
cgcatcttacccagtcgcagcagcagtagaaatgcttcatacatattctcttatacatga
tgatctcccttgtatggataatgcggatcttagaagaggcgttgcaactttacatgttaa
atacgatgaagtaagtgcggtattggctggagatgctttgaatacccatgctttttatat
gcttagttcggctaatcttcctgccgaagcggtagtaaaatgcgtccaaacattagccga
aaatggcggtatatacggtatggtaataggtcaagccatagactgctactttgaaaataa
gcatttaaatttagatgaacttaagtttttacatctgcataaaaccggcgctttgatcgc
agctagcatgaaaatgggtgccataatatcagctcagagcgacaaacaatgtgaaaaaat
ttataatataggattaaagctcggacttgcgtttcaaattcacgatgatataatagacgc
tactagcgatgagatgaaagctggtaaaacagtaaataatgatttgtttaaaaattcttt
tacaaatttaatgggtgttaacggcgctatagatgctagagatgagatagaaaatgagat
tttatacgagcttgatggatcgcctcttaaaactctgattttaaatttaataaataaata
tctaaaaggatagttaaaatgtttaagaaacaagccgatacaataaggtttttatgtgcc
gatatggttcaaaaagcaaactccggacatccgggtgctcctatgggtttggctgatata
atgagtgttttggtaaatcatataaaacataatcctaaaaatccaacatggttaaataga
gatagattggtatttagcggtggtcatgcaagtagcttggtttatagttatttatatctt
tgtggttatgacgttagtttggatgatttgaaaaaatttagacaacttcactctaaaact
cccggacatcccgagatagaaaccccgggagtagagatagcaactggaccattaggacaa
ggagtggcaaatgctgtaggttttgccatggcggcaaaaagcgcttcaaatttacttgga
aatgagattataaatcataaagtatattgtctgtgcggcgatggagatctagaagaaggt
atcagttatgaagcttgtgctttggctggaaaacactctttagataatttagtgattata
tatgatagcaataatatcacgatagagggcgatactagtatagcgtggtgtgaagatgta
aaagtacgttttgaagcggctggatttgaagttgcgcggatagatggacataattatgat
gagattgaatttgcactttgcgaagcagatacgaaagaaaaaccttatcttattatcgca
agtacaaagattgctaaaggcgcaggagatttggaaggtagtcaccatgctcacggcgct
ccgcttggtgaagaaatcataaaacaagctaaaatagaagccggatttgatccgcaaaaa
cagttttttgtagatgatgacgtgctttttaaatttagaagtgccgtggagttaggagac
cttgcaaatgcgcagtgggacaagctagttagcgaacttccaaatgagaaaaaagagctt
ttaaacactcttttaaatcccgatttttctaaaattgattttccaaatttaaaaggagag
aaactagctactagagatagtaacggcaagattttaaatgctttagctgccgcgcttccc
ggatttatcggcggtagcgcagatcttgcacctagtaataaaacagaacttaaaggtttt
ggagactttccaagaggtaaaaatatgcactttggcataagagaacacgctatgggagct
atatgtaatgcttatgcgcgttatggactatttttaccgttttcggcaacgttttttata
tttagcgattacttaaaagcaagtgctagaatagctgctttaatgggtataaagcatttt
tttgtctggacgcatgatagcataggagtaggcgaagatggacctacgcatgagccgatc
gagcagctttctacatttagagcaatgccgaatttttactcattccgtccagctgatggt
aatgaaaatgtggaatgttggaaaactgcattaaatttaaatgctccatctgcatttgta
tgttctcgccaagctctacctcctttagatgagcctaaattcggagatgtaaaaaacggt
gcttatttattgaaacaagcctcaaatccgaaaataactctagttgctagtggaagtgaa
gtcggactttgtttggaagctgcaagtattttagatagtgagggcatagcaacaaacgtt
gtatctgctccttgttttgatctgcttttggagcaagatgcggattatgtaaatacgatt
tttaatccatctacaaaagttttagcagtagaagcagcaagcgctcttgaatggtataaa
tacgctgatgatgttttaggaatgcgtacttttggtgctagcgcccctgctaatgaactt
tttaaatattttggctttaccgctacaaacgtagccaatagagctaaaaatctactttaa
atttaaaaagaggattcactcctcttttgttacttttttactcaaatttatattaattat
caaaaatataagccttttatccggtaaaaaaataaaccgtttgctaaaagtagtgtatga
taatataaatttatataaaggaaatatcatgcgtacttacgaaatgtatatagacggtgc
ttttgttccaaatagaagctctaagagcattgaagttctaaatccagccacaaaaaaggt
tatttcgactattccagatgccgatatatcgcaagtagaagaggcgattagcagtagcaa
aaaagctcaaaaatcttgggaggcacttgcagcgatcgaacgtgcaaattatttaagaaa
aatagcaaatgagataagagagaattcagaaatgttagctcagactattaccgaagagca
aggtaaaatcatatctttagctagagttgaggtaaattttacagctgactatcttgatta
tatggctgaatgggctagaagatatgaaggtgagattatacaaagcgatcgcacaaatga
aaatatatttatatttaaacaagcaatcggagttacaagcggtattttaccttggaattt
cccatttttcttaatcgctagaaagttggctcctgctcttgttacggggaatactattgt
tatcaaagccagtgttgaaacgccaaataacgcgtttgaatttgccaaacttgcccataa
agcaggtcttccaaaaggagtgtttaatctagtaagtggacgtggaagtacggttggaaa
tttactagcaagtcacaaagatataggtttagtaagttttactggtagcgtggaaacagg
agctaagattatggaagctgctagtaaaaatatcataaaagtaaatttagaactaggcgg
taaagctcctgctattgtttgtagagatgccgatatagacgcggccgtaaattatataaa
aaactcgcgtattatcaatacaggacaagtttgtaactgcgctgagagagtttatgtgca
aaaagatattataaaaacttttacagacaaaatggtagaagcaatgaaacatgtaaaata
tggcattccgactgatgaaaaagtagatatgggtccccttgtaagcgaagccggattaaa
ctcagtaaatgctatggtagaacgtgcgaaaaatagcggtgctaaggtattaaccggagg
acgcatatctagcaatcaagacggttactattatgaacctactgttattaccgatataga
tcaaaaaagtgagcttatccaaagtgagatatttggtccggtgcttcctatagtggcttt
tgatagtatagataatgctatagagatggcaaacgatagtgattatgggctaacttcaag
tatttatacacaaaatatagatatagcgatgagagcatgccgtgagattaaatttggaga
aacatatatcaatcgggaaaattttgaagctatgcaaggatttcacgccggttttagaaa
aagtggtataggtggagccgatggaaagcatgggcttgaagagtatctagctactcacgt
tgtatatttgcaatacaataaagatgctaatttttaatttataaattttaaatttatata
attaaatttaaataattatagccggaaaatatatccggctaaactaaacttattttgtac
tggcttaactaaaccattttaagtttatcagcatttaacatttttggctttagcgtcttg
agcttctttaaaaaactcagccctagaaagaggttctttcccggggtgagttttgttaaa
atgttccagatatttttcatatctttgaagcccgatcaaaggatacaaggcttcatctaa
tttctcataagcttgccaaatttttttaagtttagcaagtaatgccattgtaatcgctcg
cttttttgtattcgctttcaccaagtggataagctttatcattaccatctttgtaaattc
taaagcaaattctaaatgtttgtatagctacaataacgacaactatcataaaaaatccac
aaagcacagcgtcaattatattatttctaataacggcttcagctttagctatggctgctg
gatcggttagagtttctagttttttcgcccagttttgagcagtagctatgtgacttacgg
cgtcatgaactctctctccatttgccggaagaagtttttgatatgctgcatacattgtag
ttataagcacccaaacaagaggagctatagtaacccatgagtattttgcttttcccattt
taaataatactacggttccaagcataagagcgatgccggctagcatttgatttgccgcgc
caaatagaggccaaagtgtgaatatacctcccatagggtcagtaacaccgctatatagta
ggtatccccagccagtaacgcatattatagtagctataataccccaaaaccagttttttg
tatcacctattggtttatgaacgttacctagtatatcttgtaccataaatcgtcctgttc
tagtaccggcatcaaccgcggttaatataaatagtgcctcaaataatatcgcaaagtgat
accaaaatggcatagcttctactccgcctacaagctcatggaaaagcaaagtaagaccta
ctgcaaatgtaggggcaccacctgttctgctcatcatagtctcttcacctacattttttg
ctagtgctaagatctcttcaggggttacgctaaagccaagctctgttatcttagcagctg
cggctaccacgtcagtgcctaggcctcctatatttatagagaagtaaagcccaggagtta
gtatagtagctgaaactagtgccataactccaacaaggctttccataagcatagaaccat
aacctataaatagtgtttgactctctttttctaccaatttcggagttgtaccgcttgata
taagagcatgaaatccagatatagcgccacatgctatagtaataaataagaacgggaaaa
gagggccggcaaatacaggaccagtaccgtctgtaaatgaagtaactgcaggcattttaa
tttcaggtccgacaagcaatatagctatagccataccgactattacgcctatttttaaaa
atgtacttaagtagtctcttggagctagtaaaaaccaaacaggtaaaatagcggctataa
atccataagctatagtaagccatgctaatgttgtgccttttagtgaaaatatatccttcc
aaaacggatcggcagcaacgtagtgacctcctaatagagcaaacataagaaatataaatc
cgattatagaagcttctataactttaccaggacgtaaaaatctcatataaattcccataa
aaatagcaataggaatcgtcatagctatggtaaataatccccatggagattcagctaagg
cttttacaacgaccatagcaagtatagctacgataattagcataataaagaaaatgccca
ccatagctacaccgccggtgaatgctccgagctcctcttttatcatctctcctaagctct
ttccgtttctgcgaacagataagaaaagaacaacgaagtcatgaacggctccagctagca
cgacaccgactaaaagccatatcatgcttggtaaataacccatttgagcagcaactaccg
gacctacaagaggaccagcacccgcaatggctgcaaagtggtgaccgaaaagaacgtatt
tatttgtaggagtatagtctcttccgtcatttagggtgtaggcaggagtagcgcggttgt
catctaacattaggactttcatggcgataaaacgaccatagaaagtataacctatcatat
agatacaaacgctagctacaactagccaaacagcgcttatgctctctccgcggtttagtg
ctaaaacaccaaatgtccaagcacctatcacagatacaagcagccataacagtttttgat
atagcttcaaaatttatcctttcagaaaatgtggtaagttgtttattttatcatatttaa
cttaaaattatttttaaatttataattaattaaaatattattgaaaatttcctaattagt
gtatcaaattttcacattatatattaaatattaataacaaaaacgtataatcaaacagta
tcaattcattaaaaggttagcgatgaagataaaaattaactcaaatatcatagatataga
tgaaaaccttagtctaaaaaagtggttagagacaaatggctataatttagatagaatcgc
tatagaatgtgatggagagatcatttcaaaaagtgtttggaatgagtttatattaagaga
aaatttaagcttggagatagttgaatttgtaggcggaggataatccaaacatacattaat
gccatactttatcattttatatattcttattatgcctttttttgcactcaaatttatatt
ttaaatttaaaatctttcttttaagaaaaaattggttttactctgttataatgaacgtta
tgaaaacgataaaaattaattcaattacacgtcaaactaacgcaaataatttaaatgagt
tacggaacgaattaggtattagtagcgatatgcttactatatataaaggttttgctacaa
atgacaatatagctttaaatgataatgatagcgttgtatttataaaaaaaggagaaatgc
ctcctaaagagtttttagaagagatgatgagttcaagaaactctcctgagatcaacatag
ctttaaaaagcgcaaaagtaggcgtagcaggacttggaggacttggaagtaacgtagcaa
tagctttagctagagtcggagtgagctacttaaaattagttgattttgatactgttgatc
cttcaaatttaaatcgtcagcagtattttataaaagatatcggacgttttaaaactgagg
ctttaagtgaaactttaagtcttataaatccatttgtaaaagttgagtttgaaaccataa
gacttgaagagacaaatgtgaatgaagtttttcaaaagtgtgacgtagtagctgaatgtt
ttgataatccaaagtcaaaagctatgataataaattctttaactaaaaagatgatagtag
cagctagcggaatggccggatacggtagaaatgaagatataaaaactataaaaatggcaa
ataatctctatgtttgcggtgatttagtaagtgcggctagtataggaaatggacttatgg
cgccgcgagtcggaatatgcgctatgcatcaagcaaataaaatattagaaatattaatag
ataaggtaaaacaaaatggatgagcttgttttaggtggagttagttttagctcaagattt
attatgggctctggtaaatttgatccagagttgataagtgcttgtgtagaagacgctaaa
gcgcaaatagtaactcttgctttaagaagagtaaataaagacaaagatagtataaccgaa
tttataccaaaaaatgtaactctcttaccaaatacaagtggtgccagaaatgccgatgaa
gcgctgcgcatagcaagacttagtcgtgagttgggctgcggaaattttataaaagtagaa
gtcattcgagatagtaaatatctatttcccgataattacgaaactataaaagctaccgaa
aaacttgcaaatgaaggctttatagtgttgccatatatgtatccagacttaacttgcgct
agagatttagtaaatgctggagcaagtgccgttatgcctttagccgctccgatcggttct
aataaaggacttataaaccgagatattattcaaattttgattgacgagatagatattcct
attatagttgatgcgggtataggccgtcctagcgaggcatgcgctgctatggagatgggt
tgtgctgctattatggtaaataccgctattgctacttcaaaagatataagagctatggca
aaagcgttttgcgaagcgataattgccggaagaactgcttataaagccggacttggtagg
gtaaaaaatatagcaagtgctagttcgcctttaactggatttttaggcgaaaattaaaag
ataaaatgagaatataaaatgagagatagaacagatcatatgcgttatcttcctcatcaa
gaggttataagccatgatgtgatgaataagatatttaaagagtgggaagagactaaattt
gaaaactttactcaagatgatgttataagcgctattaatgcaaataataaaagtatatat
gactttaaggcacttttaagtcctgaagcagctccctttttagaagatatggcaaaagaa
gcgatgagtatcaaagagaggcattttggaaaaaatatctatctttttacacctttgtat
atagcaaatcattgcgataataactgtgtttattgcggatttaatgtacacaacaagata
aaacgtgcgcagcttgaagaagatggcattatacgtgagttagaaaacatcgcaaaaagt
ggattagacgaaattcttatacttacaggagagagtcaaagcaaaactccgcttagttat
ataagtagagcttgtgagcttgcaaaacgttattttaaggtagtaggagtagaaatttat
cctctaaattcggatgaatacgcatttttacacaaatgcggcgtggattttgtaaccgta
tttcaagagacttataatccgctaaaatatgaaaaaatccatctggagggaaataaacgc
atttttccatatcgtctaaacgctcaagaaagagcacttatgggcggtatgagaggggtt
gcttttgccgctcttttaggtatagatgactggagaaaagacgctttatctacagggctt
catgcttatcttttgcaagcaaagtatcctcatgctgagatttctatctcagttcctaga
ctcagacctattataaacaataaaaagattaatccaaaagacgtcggtgagagagagctt
ttgcaagttatcgttgcttatcgtctatttttaccgtttgcaaatatcactcttagcact
agagaaagtgcgcattttagggataacgcaatcaaacttggagtaacaaaagtttctgcc
ggagttagtgttggtatcggtgagcacggtggtaaaaaagatgagcaaaaaggcgattct
cagtttgagatcagcgacggtagagatgtagaagagatgaaaagatctataagaaaagcc
ggtttaacgccggttatgagtgattatatttacgtataaattaaaattatctcttgttgt
gcttatatgacaaaagattttatgaaaattagataatttctttggcaaatatcggcactg
caagaaagtaaaatccatctatttcaaaatcttttgcaaatttaaaaaactcttcaaaat
cttcttttttaaatttaaaagtataaatagacccttgctctacaaattcctttttttcgt
cttttactccgtgtttttcaaagtaatgattaaaacgtgccaacaaggcaaacggtataa
aaaacagacattcatcttgcacttcgaatttgatcaaatttgcgttatttatcactaaat
ttgcactgctggagtatgctcgtacaagtccgccgactcctagttttactcctccgaaat
accgtacaacaaaaactcccgtgtttataaggtttgctcctcttagcacatcaagacaag
gtggtccggagctgctttttggctcaccgtcatcgctggaattttctactatttgaaaat
gtttgttgtaatttctgtacgcccatactatgtgagccgcttttggatgatcttctttta
gctttttgtgaagagtttcaaattcatttatagggcataaatagcttataaaatttgact
tttttatctcttttgagccggtataaatttgatttactataaacatggatatattttaac
agataaatttaaatttaaatgaatttaagataaaattactaaaaaattaaggattatcca
tatgatacaaacttgcctttttcctgctgccggttatggtacgagatttcttccagctac
aaaaagtttgccaaaagagatgcttcctatccttactaagcctcttattcactacggagt
agatgaagctagagaagccggtatgaaaaatatggcatttgtcaccggtcgaggaaaaag
agctttggaggattattttgatataagttatgagcttgagcaccaaatagccgggactaa
aaaagagtatcttcttaccgggataagagatcttatgaattcttgtagcttttcatttac
tcgtcaaagtagtatgaaaggtctaggagacgcgatatatactggtagaactttagtagg
agatgaagcttttggtgttatacttgccgatgatttgtgtataaacgaagatggtgaaaa
tgttctagctcagatggcgaaaatttatgaaaaataccgctgtagcatagtagcggttat
ggaagttcctaaagagagtatcagtagttatggtgttgtaaatggcaagtttatagaaga
tgatcttttaatggtaaatgatatgatagaaaaaccaagtccagatgaagcccctacaaa
tcttgctatcataggcagatatatacttacgcccgatatatttgagatattagaatctac
aaaaccgggcaaaaacggtgaaattcagataacagacgcgcttttaaaacaggctcaaaa
cggtatggttttagcttataaatttaaaggaagaagatttgattgtggttctgttagcgg
atttgtcgaagctacgaatttcttctatgagagtgacaatggtaataaatgagctgaagt
ttccatttaaggatatgcaaaatatcagctcatacgcaagacgtatgaatgaagagctaa
ataacgatgagatcggctattatcatctgcctagttttggtgaggagataagcgaaaaac
ttgctttgtatcgtaaaaatgtaaatttcaacacggttgtgttaataggagttgggggca
gctcgcttggcgtgaaagcactttatgaaatgctaaatttaaaaactaagcttatatttt
tagataatcttgatccgttttatatagaaaatagattaaaagatatcgagtttgatagca
gtatttttatcttatctagcaaatcaggcacgactatagagccaattagtatttataagt
atattttagatctctattcgccaaaaaattacaaaaattttatcataattaccgatcccc
aaagccctcttgaagagtacgctaatttacataatataactgtttttaatattccaaaaa
atgttggaggacgctttagcgtattatctgctatagggcttgtgccgcttggattatgtg
gagtagatacgtcatccttgttagacggtgctgtttcttgtaaaaagcagtttttagaag
atgatgatagtttaattttacaaaaagcatatcactatgcaacgcataaaagcgctaaga
taaatgtagtttttagctatagtgaaagatttcatagttttaatgattggtatgtacagt
tatgggctgagagtcttggtaaaaagcgcggttataagcgaatgggacttactccggtcg
gacttataggaagcaaagatcaacactcgtttttgcagcttataatggaaggaataaaag
ataaaacagttacgtttttgattttaaaagatcatttaagcagcatttgtattccaaatt
taaaacttgagtatttagatgagtgcgactttgtaaatgaagtgtccatgagtacgcttt
taaatgctcaagcaaaatctaccattcaagctttacttagtgaaaatatcagcatagata
cgattttagtagatagattagatgagtggcactctggttggctcatttattattacgagc
tccttacaagcgctactggacttatgctcggagtaaatacttatgatcagcctggcgttg
aagcctctaaaagaatactaaaaaatttactatcaaataactaattttgtctgtttgtat
tttgataatgattattcaacaaatagggttcaaaataggcaatatttattttttatttat
catttaaactatataatttacttaataagagattctgtatctaaataataaaaattctta
tctaagatttatttctttttaagaataatttgatataattctcgaaattaaaaaataaag
gatataaaatgacaaatgtagttaaacaacttaaccaaattcaagcagacgctcatgcgt
ttttcattgcgtttcatgactatcattggaatgtaaaaggtcttcaatttttctcaattc
acgaatatactgaaaaagcatatgaagagatggcagagctatttgatgatgtagctgaaa
gagctatacaaataggcgggaaagctattttaaaatctgaagagcttgtaaaacttgctc
atgctccggtaatgcaaaaagatagctatactgctatagaagttatagaacaattaagag
tagcttataaacatcttgttgaagagttcaaaaagcttgaagcggcagctgaaaaagccg
gtgatacaacaactgcaaatatcgctcaagatcattacggttcatatgagaagaaaattt
ggatgcttaattctactttagcgtaatttttgatactaaaacctgatactttgatatgaa
aggcggataaatccgcctttttttatttattttgctgcagcttctacttctatatttatc
ttaatttcatctcctaaagttaatgtgcttgtatctggagcaaagctaaaatcgcttctt
tttatcttgccctcaaggctaaatccaacgatttgaattcctttttgatttttgctttgt
ccgccaaattcatagtttagagttactggttttgttacattttttatagttaaatttcct
ataattttaccttcgttatcgccatcttttttaaattcggtcataacaaatttcatttca
ggaaatttagcaatatcgaaaaaatcagcttgttttagatggttatctcttgcggtgttg
cttgtattgatagaatcaacgtttattatagcatctatcttttttggtataccgttttct
atatcaacaattccgctaaatttgtcaaacgatcctgttacgttgctcacgcttaggtgt
ttgattttgaaatttgtacttgaatgagtaacatctatatcgtagtttgctgcgtttgca
aaacctactaaaagcattgcacacaacgcagatccaaatattctctttgtcatttttgtc
cttttttataaaatataaataattgtacaatgtaaaatacaattaatattaaatttcaat
acaataaatatactatttaataattttttaaatttcattaactacgttaattttttcaat
ttaaaaatattaataaattttatgcaaagtagatattattttttgataaagttataattt
tttaaatttaaaacgagttgatttgtaaatttttctatatttaaatcccttttcgtacca
tctctttgttttgtaccccacatcgactcaggaaaaaagctatcgtctttgaatctggct
tgaacgtggatatgtacttttggaacgtaattagcaaaacttgcccaatttattttatcg
gcgcagtagaaatcaagcatagttttttcggtaattagagccgcttcaaatagccatttt
ctagtcacatcatctacatcgctaatctctttgaattctttttttgtaaatacctttacc
caaggaatttcgcttttttcaagttcaatgcagataagttcattttcatatatcatagtt
ttactctcgcttttataatttgttcttttaatctaagacttgctttttcaaagcttgttt
catcaaagttttctagattaaaaaaatgtagatctttaaactgcttctttaaataattct
cactttgctcatctttagatccactaaaaataacccccaaaatctctaaatttttcattt
ttaaggcttctatgcttaaaatagtgtgatttatgctgccaagatagtttttagaaacta
aaaacgtaggaagatttgctgttttgatatagtcgatcatgtaaaatttgtcatcaagcg
gacagtaaagtcctcctgctaactcgactaaaatatcgtctggttttggaatttttattt
taagtccgtcaaaatgtatgttctcatttatcattcctacatgcggactagcagcagttt
gcagcattacgccaggagagtgtgatttgagatttggcacaattttttttacaaaacttt
catcggttatatttccggcttgtattaacttaaaatactcgtatgaaaacgcataacaca
aagccgcgcttacgcagctttttccggcatccgtatgaataccgctgatacagatatttc
tcattttttaccttttttgcagattatatttgtaaatttataagttagtttgaaattatt
attaaaatgcgtttcaagactttttaaatttgatttggttagtttaaaactcccgtttaa
gttatttacccctgtttgcttaaggtgagttaaaagctcttttaaactaccgaatttagc
tataaattccccatttttatactctaaaatatcaaatttggttccaaaaatatctatgat
ttgatccgtatttttataatttaaactatctttagtaaagcttgaaagttcatttaaagt
tccatttataaacatagaaaatgcaagtattccgttattttctaggcttagaaatatctt
atcacatagtttttcaatctcatcaatccattgaaatactgagctcgatatgataatatc
aatgttttttggcatttgcttagtagttatatctcctatatctatataaaaattattcat
aaattcacttttatagatatcattaagaattaaatgttcataattaaaattttgtataaa
aagctttgttaaaactccgcttccagcaccgatttcataaacattcttaaagttttgcgt
atatttttttaacaaatttatgagattgagagcggcaaatttttgagccactgcaaattc
ttcgtagttgatagctttttcaaatttcaattatatctccaaagcttttaaagttaaaaa
atgcaaaatgtggagcatttatatatattttttgacatgtaaaccattcagatgcttttg
gcaaaaagatcaaatcttttttgcttataatcgctttatcccaacaaatgttgttatcac
acggttttatagcgtttttatagagattaagtagttcgaattttgcgtttgtattgaatt
taaaatttgagattttttctggtggaattcctaaaaaacagaactttttgaagttttcaa
aatcataattcgttattgttttataaaaattacctgcgtttataccgtatttttcatcta
taccaaacggagttccgtttatggctattgatttttttaaaggtatattttttaatacca
aatttgcagcccaaacccccattgaccaagacactagataaatatctttatcttttaaaa
aactatgatcaaactcaagttcgctatagtcgtaaataaccgctaaagcgaaatctccta
cttctaaatgttctacacaactaggcgtaaatgaatagcctaaaaataacaaaattagtt
ttttaccgtcttttttaatgatatctattttcatctaaaatcttttttaaatttgataat
tcgcctatttctatatctcctcttaagcttatcctaagtcttgaattatgtttaggcact
gttgggggacggattgccggtacgaaatatccagagtcaaaaattttatttgcgagttct
agagttttatcgttttcataggtcataaatagacatatgtgagttgtgccaagatctaaa
aatttgatatttttttctaaatttgtcctttcgcggctaaaatctttgtttagtataaag
ttcgtccatgctatatttatactaggaatggcagtagagtaaatcaggcttctagccgag
tttataaaaatatctttatactctttatcgctaagtataacagctccttctcccccgact
gctttgctaagagttacaagtaaaaaatccacatcggtatctgtttggctgctttttgct
agacctaattcgtctttgataaaaaatgaatgagcttcatcgatataaagtagtacattt
ttataccgtttttttaaatttataagatttttgatatctagcaaatccccatccatgctg
aaaatagtctctgttaatattataatattttcaaatttatcttgattttgttcgagtaaa
ttttgaagtgctaaaaggtcgttgtgaggatatcttttgaaatttgctccggctaacttt
agagcgtctatcatgctagcgtgagctaatttatcggctaaaaatagagtatttggacta
tttatggctgatatacagcttaaatttgcacagtagccggagttaaaaattgttgctttt
ttaccgtcaaatttcgattcaaaccagctttcaagctcattaaattcgctacttgaagta
tatacaagcctactcgcgccagagccaaaaaaccactctttatgtttggcgattgttaag
aattcgtctcttaaacttatattcgtagctatgcctaagtaatcgttgctaccgagattt
aaaagagttttgcctctatagtttataaatttggaatggctttgagatatttttaactct
ctaaagttgctttcttgtttggctttttttatatcaaacattttgtacctaattattata
ctgaattaattatcgtgaataaatttatgtcgtaagattatatcaaatagatcttaaatt
tatgactattttatgcggctttcgctaatattatgcaaaacaaaaggtgatatgtgaaga
gctgcatagtcttgtatgatggaataagtatgcttagctttgctaaaatttatgatttct
ttatagcaaatagcgttgatttcgaagttgcttctttaagagaagagataacttgcgagg
gctcatttaagctcaattcaccaaattactctcagtcgctttatggatatgatatagtcg
tatttccagatggtaccggagctttaaatttaagctatgacgatatatttttaagctgga
taaaaagtgcaaacgatgcaaagataaagatcgctataaacagggcttctttgatcatta
aagaagccgggctttttcatcgtcaactatttatgaatgatgataaggtgacagcgattt
gcgagttttgcgttgataaagatgtgattagtatggctgatacgtcagcttcgtggcagg
agcttaaagagtggataaagagcagagtataatagaccgtttttctcataaactaaacgg
cgatgatggagcagtagtcggcaaaatggtgcttagcaaagatatgtttgttgaaaattc
gcattttaaacgtaaatggttaagcgcttatgagatcggcacaaaagcaatgctggtaaa
tttaagtgacgcggtagctatgaacgcaactcctaaatatgcgcttttagggcttggtat
tccaaaaaacatatcaaataactatatttatgagatctgtagaggtataaaaagcgcagc
gaaagattttaatgttgagatagtcggcggagacactataaaaagcagcgaaataataat
aagcctaacgataatatcatacctaaactccaaaaaacctatttttagaaatacttctag
gctgggggatttagtatgctatacagggaagctaggagactccttaaaaggcttgagaat
tctccaaaacggtggaaatctaccgaaaaattctcgttttaaaagacctgttttaagagt
aaattttatgaaaaaagcagcaccttttatacacagtgctatggatatcagcgacgggtt
ggctagcgatttaccaaaaatatgctctaaatttggaatcaaatttaaaaatatacttag
taaagatgagttcagaagcggtgaagagtatgaacttctatttacggtgagtaaaaaaca
tctaaaacgtatgcaaaatgaagcaaaaaaatgtagacttaaactaaatatattaggaaa
actgataaaaggaaaatataaatcatatggaaaatacagccatttttaaaccgcttttag
gcactacgcattcgcctataaacgcgcattttagtaaaaacgcaagtgattttgtagtta
gagaaaaccctctttatagttttagtggaagcggtgagcatctcgttgttgaaattcaaa
aaaaaggtatgacgacttccgaagcccttactgttttaagcaggcaaagcggagcaaaaa
tgcgtgattttggttatgccgggcttaaagataaagaggggatgacaacacaatttatta
gtatgccggctaaatttgaaaatgaaatttcaaaattcagctacgaaaatttaaaaatcc
taagtataacaaaacataataataaaataagaatcggtcacttaaaatcaaacagctttt
ttattcgtctcaaaaaagtcttaggaagtgaagctcttaaacttaaagaggctttaaaaa
ctatcgataaaaacggctatccgaattatttcggttatcagaggttcggtagatttggag
ataatgcaaatagtggatttgaaattttaaatagtgctttaaacggtgataaatcgatgt
ttaaaaaggcaaatccaaagttaagagattttttaatttcagcttatcagagcgatcttt
ttaacaaatggctaagcaagagagtggaaattagccgttttagtgaagattttagcgcca
gggagcttgaagatatatataaatttgataaaactactataaaaaatttaaaatcccaaa
aacaattttttaagctttttcaaggcgaagttttaggtcattatccttttggaaaggtgt
ttttatgcgaagatttagaagccgaggttgctaaatttggagcaagagacagaacaagct
gcggattgataatcggttctaaagcgtatgaaagtacaggagttgcaaagagtttagaag
atgaaatatttagagacgcttataaatttagttcttttgtaagcggttcaagacgatttg
cttggatgtggattgataatttagaatataaatataatgaagaatccgcacagtttagca
taagttttgcgctacaaaaaggttcatatgcgactgttgttttgcgcgaaattttaggta
gagatatttttgaagagtaaaaagtgggagtttttctcccacaagtattcacatactatc
gattttaaacatataatatcggtataaatttaaaaaactttattgatcttttgaatttat
atctattttaatatattttagttaaaataacagccggtgcgatgggtagttgcaagatat
tatcttgaggaaagtccgagctgcaataagacagagttccacctaacgggtggctaggga
aacctaagggaaagtgcaacagaaaggaaactgccgctaaagaaatttaacggtgatggt
gaaacggcgggggaagagcccaccagtataagtagagatacttatagctatgtaaaccca
acttgcagcaagaagggacggtttggagtcttatgctcaacccttcgcttgagtttgata
caatatcaaaactagataaatagctaccataacagaactcggcttatcatcgcacctaca
aagtagcttttagtttagaagctatattttctagcttttttaactttttgaaactctacg
tctaactctttttgttttcgtttatatatcgctgctgcattttccaataaagctgctgcg
cattgcatctcttctatatccattttatttggatagttgtttatcaaatactctatttta
tttagatcttcatttaccaaagcactcttaaaatcatctagccacttcatctgactcttc
tttcgtaacgtctctccatgcatcaagaagctcccttgttacgtgtattacttcatctag
cggagctttatcgtttgtgctatttgctagagatatgagctgaatttgccttgcgtaaag
tccatttaagtattgcgatatcgctccttgattcatatctaaagagtttataagttcaaa
aaatatcgcatttgttttatttagaaattgaacttttgtttctatatctccatcgtctat
cgctttttttgcacggtagataaatctcaaaactccttcataaagcatagtgataagctt
ttgtggagattctataccgatattattttggttataagctgcgtaagctacatttgattg
cataccatcatccttaagatttagagtttagttgtgcatttatcatggtttttagcgtag
aaaactgctgttcgatctttgctatcatgctatcatattgcacccatttttcagccatag
tctcatactttttggtaatactttcctcattgtttgttttttcttttgttagctgtttgt
tgttgctaactaggctctcttcgtacgtaactagcgatcccttagttcctataaatgaat
ctaaagtatcctttaactgtttgaaaaatcctccggtaacttctgagcttcctttaagtt
cagtttcttttaaacctagtttttctaaaaaagtagagtcgccttttatttctaaatttt
ctccaccgctaccttttattactagttttccgtctttatctatagttacagcgatgttgt
ctatacctgcactagtgatagcttttagtatatcttttgcgttttgattgctattgtttg
cagagtcggttttgatatctatatttttaccgtttatagttaaacttccttgaagctctc
ctgcttctacggcttttgttcctgttgtagatacgtttgtatactctgtttttgagctaa
aaaagtttttaaaattatcaaaattgttcgataaagcatctttaagtttgctagcttcta
gtttcaaaagaccatcactgcttagagataatccaaagtcttgaattgattttccgtctt
ttgagactccgtttattatctggttaatttttgattttatctgcgttatttcgcttacgc
cttgaaatgttccgctagctcctgtctctgaattataagaagttgctactgataaattat
tcataagattattgtaactgttaactaagccttctacgtcttgaactataccttctgtat
tttgtttaatgtcgaaattcgagctttctccttctttatccactttatttagctttatag
tgactccggttatgagatcgcttatagagtttgtatctcttgttatctctattccgttat
attcaaatatagcgttttgagcagtttgcagtcttgaagctaaatttgaagtatcgatag
tcttatctgttaatgctgcatcttttatctcatcttctgtcatcatagttagcttttcgc
caggagaagtcgtacttggatctttaaacataaatcctaaagatttcattaaattttttg
agttgtctatacttcctgcgctatcttgtacatagctaaaacttatttcgttatcttttc
cgctatcttttgactggataactaaactatatggattttctcctccgacatttaaaactt
ttgcttgaattttgccgtctgttgcttcatttattttgtttgctatatcttcaagcgtag
ttgaagcattgatctctatctcatatgagtctgatcctatgcttaacttaaaacttgttt
cagccgaacccggacttaaaacagattcgttttttagctcaaattttttagactgatata
catcttgactagctagttgagataccttaattttcattgtttgttcattaactccggtac
ttgcatctacagtagcgcttccacttcctgagctagataccgagcgttttaagtagctag
tatcatcagtaagtgatgatacgttgcttttaaaattgcttaatagtgtttttatggctg
ttaagtctttttgttgagtcaaatttgtttgaattttagtatctatcgttgatactaaat
tttttgtatcaactgattttagtttatcaagaatatcccacgaaagaacattactacttc
ccaatccaagttgggacttttcagtattaatagccattttttattcctttttatcaaaga
tcacaccgacaatctctttaaaatgctctgttaatttcataatctcttcagtcggtattt
ttctgataactttaccgctatcagcttctgttacgctcacatacatagagctaattttat
cattaaaaccaaatcttatgtttgtgtttagagtctccatgttgtcatttagcttattta
ctatgtcgcttatacgctttgagtcttgttcattattgcctttattttggttagagcgtt
cttgcgctacgttttgctgtatttttgcttgctcaacttctcttgtttggttgctatttt
gcttagtatttaaagcaacggaattatctatttgctgcgaggctaccttaaaaatttcca
tctttaaatccttgaaatataaaatctaacttttattatatcggtaattactgcataaag
ctttatagttatagttgaaatattatattaaatatgctagaatgatgcataaggagattc
tatgaaaatatcgatagagtgcgactgcgtacttcttgcacagagtctaagactattttt
ggacggttactacgcgcctaaaaaagagtgcgattttatcatatcagataaaaaaacggt
ttcggataaacctgttttcataataagcgaaaaatcaccatatcttagtgtgccatttac
aaaagatacgctattaaatacgctagaagagttttattccgctatgcaaataagaaatca
aaactatgtaaaaaagagcccttcaagcttagaagagagagtttcaaatttagtcgataa
ttttaagcgtgatttaataaatattataaaagatgaatatgaaaagtagtctgacgacga
ctattagtagtggcagattcaaagggaaaaagctatttttaccgagtttaaatacaacaa
gaagtacaaaatctatagtaaaagagtcattttttagcgcagcgagacaagatatagtcg
gtaaagtttttatagaagtatttggaggaagtgcacttatggctgccgaagcgcttagca
actatgcggctaaagcatatgctgtcgagttagatagggattcgtataaatttacaaaga
aaaatatcgataacttaaacgaccaaaatatacttgcgatcaatgctgatacgtttaaaa
taactcctcaaatagtaaatgaaaatgatgatatagtattatacatagaccctccgtttg
atatcagagatggatttggcggaatttatgagagagtttgggatatgatctctgcacttg
ataaatcaaagatatttttaatagttttagagcatatttcaacttataattctcctgata
gttgtgccggattttctaaatttaaaagccgtaaatttggaaaaacaacgcttagctact
ataagcagcattaaatttaaattaaatttggaataattattgctttaatccttgcaaaat
aaagtaagggtccatatgaaaatatttataaaaatcatctcgttcgcgctacttcttagc
actataaacgctgctcaaatcaaagatcttgcaagtatagtaggcgtaagagacaaccag
cttataggatatggtttggtagttggacttaatggaaccggagacggaagtagtagcgag
tttaccattcagtctttgtcaaatatgctacaaacagtaaatgtcaaaataaatccaaat
gatataaaatcaaaaaacactgccgctgttatggttactgcgaaacttcctccttttgca
aggcaaggagataagttagatgttactataagctctataggagatgctaaaaatctcgtt
ggaggaacgcttcttttaacagctttaaaaggcgttgacggtgatatatacgctcttgca
caaggagcacttactttgggtggcggtactagtaaaggcggaaatcatcctactgtaggc
acaattcttgcaggaggtcttgttgaaaaagaggtaaatttcgatatctatacacagcaa
tccgcaaatttaagtcttaaaaactctagtttccaaacagcagtcggaatgcaaaatgcc
attaacacaaaattcggagttcaagctgctatggctatagatccaagaacggtaaaactt
accaaaccggcaaatacaaatatggtagagtttttagctaaagttctggaagtggatatg
gattataaagccgatgaaaaagttgttattgatgaaagaactggaactgtagtaagcggt
gtaaatatcactatagatccagttgtgatatcgcatggcgccatcactataaaaattgaa
ccaaatgcttataatccagcagcagcaaatgccaatgatgtggacataggcggagcagcg
atagacactactacgaatacgttaaaaattgatgcagcaaaaacaacagtagctaatgta
acaagagctttaaataaactaggagctactccaaaagatattatagcgataattgaaaat
ttaaaaagagcaggcgcgatacacgccggagtggagataatatagatgcaagtagataat
agtttagctttggattcttacaactctcttagtacatcaagcataaattcaaatttaaaa
gattcaaaaaatgatgaacttttaagagagcagacggatgcatttgaagcatttttgtta
aaagaggttttagatatatctattaaaaatgaaaatagtctttttcctcaagatgctgga
gataagatatattcgtctatgtataatgatacgatgagtaaagctttaagcggaggattg
ggatttagtgagatgttatttaattttttgaaagaaagaaactaaataaaaagcttatat
gtccgatttagtcattaatatatggctaaaaaggatcgaacatgataagttctgtaggtg
taggcgctgcttactcaggtttgtcagcacctaaaaatgaaacaaaaaaaagtgaacaaa
caacacaaactcaaagtagtaataacgatagcaaagtagcaactatagctaaagagataa
atgacggtacttataaagtagatatcgataaattagcaaaaaagatagctgactcactta
tgtaaatctcttactcctttgagaaaaaaagggagtaagagctatgttagaaaaatattt
agatgatgctgttttacatcttgaagagctgataaaaataaccaaagccgatatagaaaa
tataaaaaatgcagaccattcttttgtcgcagaacacacaagattaaaatccgaacttat
aaaaaaatttgaaaatacaaaaacattattagataatgaactagtaaaactagctaaaga
aaataatggaacagatcttgctgatatactttgcgatgatataaaagagaaactatcaaa
attgagagaatctcttgtatctttacaaaaagtcaataaagagtacgcaaaatctgttat
tgtagtaaaggaattttacgactctttattaaagtcaatgtttggcagcgactctggatc
aggaacatatggctcagaatctctttcgccagagcaactttttaaattaagggtttgaga
tgggaatattcgattcgctttatacaggagcatcagggctaaacgccgctcagctccaga
tccaagtaaccgggcaaaatataacaaatataaatagtgattactatactagacaaagag
ttgtgcagtcggctacaactccgcttcatacttctccgggcgatgttggtatgggaacta
ggatagatactataatacgaattcatgatgaatttacatttgacaagctcaaaactgcaa
cgacaaataaagaaaataccgcatacaaacagcaagttcttcaagaaatagctcaaagat
ttccagatcttaaagataccggacttttaaaagatatagaaaattactttggcgcatgga
ataattttgcgtctcatccgtatgaaagtgcacaaaaaactaatcttttaaatttaacca
gcactttaacaaatagattaaacgatacatcttctcagctaaaaacagttcataataata
taaacgagcaagtaaaattagcagtagatgagataaacaggatcggcaaacaaatagcag
atttaaatgctcaaattcaaaaagtagaaacaggcacgactcaaaacgcaaatgatttaa
gagataaaagagatcagctagagcttactttggcaaatattttaaacatctcaacattta
aaaatgatatttcgagtaatagcacttttggaggtactcttactgatcaaggaagaaact
ataatcttaatatagacggcataacgctgatagatggagtaaattttcatcctcttactc
ttgatactaatggaaataaagatggatttacaaatatatattatgagttaaatgacggta
cgagagtcgatatggcttcaaagataaatagcggcaaacttggtgccatgcttgatctaa
gaggcagaactatgggcgataatggagaagtcaaagatggtatgataactgagtttagaa
ataatctcgatacttttgcaaagacattaataatacaaacaaataatatatacgccagcg
cagctcaagaaggtatgagttcaaccgatctttcgcagatgaaaccaaacacaactcttc
aaaactttgatcaaaatgttcaaagcggtaattttgatgttataatctataactctcaag
gcgtggaagtagcaagaaaaactataaatgtaaactcttcaacaaccatggacgatacaa
aacaaggaaattcaatagtcggcgactttaactcagataccgatgataataataacggca
acttaaatgacgatgttaatgattttttcactgcaaagtttaactatgatgagaaaacag
gacttggtcatctaagtttttctcctcttttttcatccggcgaatatactatggcgatag
aggataaaggaacaaatttccccggagtatttggaatgagccagttttttgaaggagaca
gcgcttcaaatatcaaaatagaatcatcattagcaagcgatacttcaaagattaaaggaa
ataaagctccggtagatggagataatagtatggcaaacgctatgataaatcttcaatatc
aaagtctaaatttctatgcaaatgacggaactataagatctgaaacgataactgggtatt
atagatatttaactaccgatatagcgtcaaaaactgaatccgttaatgctttaaataaca
caaatttatctctttataaaagtgtaaatgcagagtttcagtctataagtggtgtaaata
tggatgaagaacttggaaatttaattaaatttcaatcaagttacggggcggctgcaaaga
tagtcacaacagtagaaaaaatgttagaaacccttataggaatgaaacaataattatgaa
ttatggtttaaaagaaattttagaaagagctttaaaagagaaaaatactttagaaaatct
ctatttagaagccgatccgctgcaagtggcggctaaatttaaaaacgtgcatataagtct
tatttgcgcacttttcgcttacggaaatgctaaagctatagtgaaattcttaaattcgct
ggatttcgaacttttaagcttaagcgatcagattatagaaaaagagatattggctcaaaa
acgactttatagatttcaaaatccaaaagacgtgtcaaatatttttatcactataaaaag
agcggcgcaagaagatatacaagctattataaaaagtgggtttgataaaaatggacttat
gatagacggaataaattcgcttataaataaaatttatgatttgaacgactatagaagcga
cggttatgagtttttctttggcagaagttatcaaaacgaacccaaaagtccatataaacg
atataatatgtggcttagatggatggttagagatagcgatatcgatcttggtctgtttaa
aaatttgccaaaaagcgagttaataattcctcttgatactcatacgcataaagttagtct
tgctctggggctttgcgataggaaaagttatgattttaaagcggctaaagagataacttt
aaatttaaaaaactttgatgcttttgatccgataaaatatgattttgcattatacagaat
aggtcaaagtaaagagcttgataatgtaaaatcaaatttaaaaaacatatgaagtaaagt
aaatttaatattagttttgatagtattttaatgtttctattctaaatttaaaaaggttat
ggattatgtttgatacgatttttagagagtatgatatcagaggtatttatgaaaaagatc
taaacgaaaccagcgttaaagccattggttattgtttaggtgtagagatggctaaaagag
atgttaaaacgataagcgttggatatgatgctaggcttagcgccgatactctttttaaat
atttaattagtggcttaaatgaagctaaaatgagagtatttgatataggtatgctgccta
ctcctgttggatattttagtgtttttacagatgtttttgatgcaaacgtgatgattactg
gaagccataatccaaaagagtataatggatttaaaataacaactcataaagatagttttt
ttggcgcagatcttcagaaattaaaagatagcgtaaatgaacttatttcttctaaaaaac
agataaaagataattttgaagcgcaaaaatacgatatattaagcaaatacgtagagtttt
ataaaaatgagttttcgcatttgaccggactgaaaacaaagattatttgcgattgcgcaa
atggcactgccggcattactttagagccgataatacaagctttgagtttaaacgctacta
tcttttataaagagccaaacggaaactttccaaatcaccatccagatcctagcgaagaga
aaaatttaaaagatttaaaaaacgctttaagtggtgaatacgagattggttttgggtttg
acggagacgcagatagaatagctgttttaactaaaaaaagaagcataaagggtgacgagt
tagcctatttgtatgcaaaaaatatgaaaaaccctagggttttaggcgaagttaaatgtt
cgcaaaatatgtatgatgaaatagacaaaatcggtaaatcttttatgggtaaaacaggtc
atagtaatataaaaaaggctatgaaagaactaaatatcgatatggctgctgaggttagcg
gacatatattttttaaagagagattttttggttttgatgacgcggtttatgctatgataa
gagttttggagcttattgcaaaaggatttaaccttgatgatgagcttgatagccttccaa
agttatactcgagcgatgagataaaaatagataccaccgaagagatgaaatttaaaatta
tagatgaattaaaaaaagaacttcacaataccaaaaacggacttcctaagatagtcgatg
ttatcgatatagacggtgttaggattaaatttgaaaatggctggggtcttgtaagagctt
caaatacgacaccggttttagtagctagatttgaagccggttcgttagaaactaaagagc
ttttagagcaaaaagtactatctttagtacaaaagttaaaggcaaaaatatgacaaatgt
aattctttgcggaggtagcggaactagactttggccgctttctagagcgcttttgccaaa
acaatttgtaaaaatctttgataatgattcgctatttagtaaaacattaaaacgcaatac
ttttgctgaaaatagaataattatttgtaacgaaagtcactattttttagcgcttgatga
gtgcggaggaaatagtgctaaatttattttagagccgtttggaaaaaataccgcagctcc
tatagtgttttgtgctttgagcgtagataaagatgaaattttgctagttacgccaagtga
tcatctaatcgagcttgaagacgaatataatagatctataaaagctgcagtagagttggc
aaatgatggcaagctagtaacattcggtattactccaaacgaaccaaatataggatatgg
ctatataaaagctgatggaaacaatgttaaaagctttatagaaaagccgagtttaaaaaa
agcaaaagagcttttggcgcagggcgattgttattttaatagcggaatgttctgttttaa
agccggagtttttattgatcaaatgcagaaatatgctccaaatatacttgaacaggcgcg
tcaagctatcttaaatgtagaaaataactcggatataatgcgcattaaaccacaatatat
gcaaaatatcgatgatataagcattgattacgctttgatgcaaaaaagtgaaaatatcgc
tatggttccattgaatgctaggtggagcgatatgggaagtttcgatgaattatccaaaaa
ggttcagagttcgccatcaacaagtatagatgcaaataataactttgttatcagctataa
aaatagcgctttagtagatgtggatgatcttatcatagtagatactaaagacgctctttt
ggttactaaaaaaggtagctctcaaaaagtaaaaaatgtttataatctgataaaaaaaac
aaatccaaatttatgcgaaattcacaccaaagcctatcgtccgtggggaagttatgaggt
tttagaagatgctccaaatttcaaaattaaaaaaattatagtaaaaccatataagcgttt
aagtttgcaaaaacatcttcatagaagcgagcattgggtggttgtcagtggtgaagctct
agtcacgatcgattataaagagacacttttgaaaaataaccagtcgatttatatagaaaa
gcaaaagctccatagattagaaaataagcttgatacggatcttatccttatagaagttca
agttggggattacctcggcgaggatgatataatacgaatagaagacgattatagtaggac
ttaatggtaaatttaaaaaaagctgtttgcgtgataagcggcggtatggatagtgcttta
gcagcgtataaagctaaaaattcaggatatgagatagtagcgcttcattttgattataat
caacgcaccatgaataaagaaagagagtgttttaacctaatttgcgatgatttagatgtt
gaaaaacgatttattttagatgttggttttatagcgcaaattggtggaaatgctttaacg
gataaaactcttaatataccaaaagatggcataagcgaaaatatccctataacttacgtg
ccatttagaaacggtatatttcttagtatagcagcggctctagcgcaaaaagaaggttgt
gaggctatatatataggagtcgtagaagaagatagcagcggatatccagactgcactgaa
cagtttataaattctataaataaggctataaatttaggtaccgcagataataatatagtt
ataaaaactcctttagttcatctctcaaaaggtgatatagtaaaagaggctagtagccta
aaagttccattagagcttacttggagctgctatgaaaatagcgaatttgcatgcggtact
tgtgatagctgcaggttaagactaaaaggctttaaagaggcaaaactgagcgataaaata
ccttataaaagctaattaaacgctattttatacttttaaaacgcttaagctacaagataa
tatttagcctattgtgatataataaatgaaaaatttaaggaaaatagatgtaccgttttg
caccatctccaacaggagatatgcatataggcaacttaagagctgctatatttaattaca
tatgctcattacaagataatagcggatttatattacgtatcgaagataccgataatgcta
gaaacatagatggaaaagataaagagatctttgatatattgactaaatttaatataaaat
gggatacactttattatcaaagtaaaaatcttaagtttcatcaggaatttgcagctaaac
ttttggctgaaaaaaaagcatttttatgcttttgtgacgaaacgaccttagaatctaaaa
aagaagccgcaaaaacagcaggtaagccgtacagatatgatggaacttgtgaaaatttaa
gtgatgacgatgttttaagcaatccccgtccagcagccgttcgcttgaaaatcaaaaacg
agccgcaaagtttttatgacgctataaaaggcgaagtcaaatttgaaccgcaaaatatcg
atagttttgttcttttaagagcggataaaactccgacttataattttgcttgcgctatag
atgatatgcttgagggcgtcacgtttgttatcagaggcgaagatcatgttagtaatactc
caaaacaaaatttaatccgagaagcgcttggttacaccggtaaaatcggctatgctcatt
tgcctattatcctaaataaagaaggcaaaaagatgagcaaacgtgaaaatagctcatctg
taaaatggcttttaaatagaggttatatgcctgaagccattgcaaattatcttattttgt
taggcaataaaaccccttgcgagatttttactttagaagagtctttacagtggtttagta
taaaaaatatttcgaaatctcctgctaaatttgacgaggaaaagttagctcaaataaaca
gagaacacataaaaaaagctagtgacgaaaggctaaaagaacttggtttatcaaaacctc
atttggctagattttatactcaagagtgtagtttaatttcagaaattaaagataaaatag
atcaaatttactctaaaaaagatatttcagatgagtggaaacaaaatgcaaatttaataa
aagacgccgttttaaactcaaatattcctaataattttgatgagttgaaaaatgagatta
tacaaattacaaatttaaaaggaaaatctctgtttatgccatttcgtttattgcttacag
gaagcgagcatggtccggagctaaaagaattatatgcgctaatcaaagatgatataaagg
agataatagcaaaatgatggttataagcacgtttattatagcactagcaaacctcttaca
catagtaatcaccgcctatacgtggattatagttgctgcagcgctcattagctgggtaaa
tccagatccgtataacaagatagttcaatttctgcatcgtataactgcgcctgcttatga
gttagtacgaaaaacaaagatacccactgcatttggcggcatagatatagctccgattat
cgtacttttagcacttcaattcctagatctatttttagtaggattgttaattgaaatttc
tactaaaatttagtatatttacagcttttatagctgtttttttggatgccggagttataa
gttacgagcagataaaacaagctccaaaaggacttgcaaaagattattatatctatagat
acataaatgagagtaaaaaagctactccaaacgagataaaaactcttagaaccgaaattt
atagatactcgggaaagcttaaaaaagatatagaatcgatcataggacctttaaaagagc
gagttgttgattgtagaggcgtaaatgcaaataatataatagatgctaacgctacttgtc
aaaagatggttttgagcgttaaatttttacaaactatgagtaaagacaaaagagacgagt
tggcttttaaatttaaagacggttctcccgagcttgcaaattttattataggttttgatg
ccccaaatccagtgaagtattatatggatacaaatgatactgtaagttattttaagtttt
ataatacaagcaacaataaagagaagtttttaaacgataacaatataaccagttcattta
taccgcacttatctagtaattggcaatttaaaactcttataaatgacgccgtgatcaaca
aaaaatttgataattttaggctgtctttattaaatatatcgccgcagtttgctagttctg
aaatagcgtttttgcttgggataaatgctattatttttaataaagacgatttagcgcttg
agtttttcaaaagtgcggcaaagacttctaaatttgctagtcaaagagataacgctaatt
tctggatatatcttattacaaaagataagtctatcttaaaaaccatatcaaaaagcagcg
atataaatatgtatagtttgtatgcaagagagttcagcggtggaggcaagataaagatag
ttgttccagatccgagcacaaaaactttgttaaattatgactatacagatccgtttgttt
ggcaaaaaacattaaataaagtagcaaaaatgagccagagcgagcttattaggtatgggg
ttagattttttactaaaagtactcttggcgagtacagttatataatggaaaaagctcata
attataaacttcatttttatccgactccgtttatggagcatatcggcacaaatgatgtta
aaaggcaagctctcatattagcattagcaaggcaggaaagccgttttgtaccaagtgcgg
tttcgacttcttacgctcttggtatgatgcagtttatgccgtttttagcaaatcatatag
gaaaagagctgggtatttcaaattttgatcaagatgatatgtttaagcctgagattgcat
ataaatttgcgaattatcatttggattatctggaaaaatatcttataaaccctattttta
tagcttatgcttataatggagggataggatttacaaaacgtatgcttcaaagaggagatc
tatttagtcaaaatagcgaatataaaagatacgagccatttttatctatggagttagttc
cttacgccgagagtagaacatatgctaaaaaagttcttgcaaactatatcatatatcttg
ctattttgaattccaatacaaagatttcgcaatttttcgaaaatttaatgatacctggag
tgggcgagaagttccgtttgaatctacaaaccgctcaaaactaagatttagtgtgtcgct
atttttttgcggcgcacttacctttagataaattccccatggcatttgaaacgttgttag
ttttaaaagaggatcgttatcttctaaaatagatattttagttccgttattatcatcatt
tactttaaatgaagagtagtttattttactatcttttggatagattgtgataatgaaatg
ctcattttttttgtctggaaattcatcttgatgaatgggatttagatatgttcctacggc
taaaaatttatcattcgtatcttcaaatttctgtgtgtatgctaaaagctcattttttaa
tggatcttgtataaccgcttttttatcgctacaagatgctaaaaatatggcaaagatact
tatcaaaatagcatttttcatagataatcctttttctattattataacatatttatctat
tattttatgatttttacgagcttagagttgttttttagttggataatttgataagaataa
tcaaaataagcttaaattcagtcaagtgataatataataacgaatatcaaaaaagtatca
aagtatcaaggaatattatgtcagtattagtaataggcgcagatgaaataacgccgataa
aagctgttttaagagatttaggtgctagtagcattgagcattgggatgcgagaaatgaaa
atagagtaaatcgcaaaccgattcctcaaaatactgaatgtgttattatgttaactagct
ttttaaatcataatacgatgaaaaagatcaaaggcgaagctaaaaagcgcaacattccta
tagtgtgtgctaaaagaagcgtaagctgcgttttttgtgaatattgcaaagtatttggac
tagataaagagtttggttgccaaggctcaaaatgatttctaaattcagcggcttagacgt
tttttatgaaatttacggcagtttgtatagcagtaataggctcgaaacatttttaacgct
ttataattcatctgtcgatgaaggcttaaaaataccctataaatatataaaaaatagtca
aagcgtaggtcatatatttcatttaagagtaaatgatttgctaaatattaagccgtttaa
atttacaaaatgtgttattttttgtttgatttcaaatgctataattcgcgcatttttaga
tggaaaagagttgcctatttttgctcgtgagccaaaaatgagagttgcaaaacttatcaa
aactgcattttcaaatgctaaatttgatatgcaatttatgttcagtgagtatgtttttga
taagatttcaaagcgtcatccatataaagtggtagatatgaaagatggtttgattttgct
aaaggatggtgaaaaaactattttaggggtgatagcatttttcaagctagttgatagcga
ctatgaaaataatctactagctgaaataaattttgctcaccaaaaaagcagagatatagg
cactgatctatatatggcatttcctagaaatgtgaattttactagatatatagatataaa
acaaaatggagctagactaaggctcgttccatataaaatttgtaataaaatttatgataa
aggatattaatgacaggtataatttatggtagcagtatgggaaatactgaagaagcagca
aatttaatagctgcaaatctaggcattgacgaagttctaaacatcgccgatactgatgcg
gctacgataaatggctttgataagcttatcatcggtagctctacttggggaagcggagat
ttacaagatgattgggatagctttgattttgataagcttgaagttagcggcaaaaccatt
gctctttttggtatgggagatagctcaagctattcagatacatactgtaacgctatggga
atattatacgaaaaattatctcaaaaaggcgcaaatatagtaggtgctatatctacagat
ggttatgaatttgatgaaagtgaagccgtaaaggatggtaaattcgtaggacttgcgcta
gatgcggataatgatagcgataaaaccgaagatcgcataaaggcttgggtagagataata
aaacccaacttttcatagttaattttgcacttgcattaacttctgctagccgctcattct
agggcggcttattttaaattcaataacttttgctaaaatcttttttattaaatttaagga
gacaatatgccattacttgatagttttaaagtagatcataccattatgaatgcaccagga
gttcgtttagctaaggttatgaatactccaaaaggtgataaaataactgtttttgatctt
agattttgcaagccgaatattgaaattttaccgcaaaaaggtacgcatactttagagcat
ctgtttgccggatttatgagagatcatttaaataataacgacgttgagataatagatata
tcccctatgggctgtagaaccggattttatatgagtcttataggtacaccgtcttgggag
atggtagcaaaagcatgggaagagtctatgaaagatatattaaacgtaaaatctcaagat
gacattccggagttaaataaatatcagtgcggaacatgcacattgcactctttagatgaa
gctcaagatattgctagaaatattttagctaaaggtgtcggatatatagataatgaagct
ataaagctagatatgagtaagatttagtttctcattgcagagtgcgttatagatataaat
ttatatttaatatttttatcgcatctctgcttttataaataccttaaatttagtttaacg
tatagttgttcaaatcccaatcaatcggagtttgaccgttttttataagataattattgc
attttgagaagtgacgtgagccaaaaaatgctccacgtgcaagcggactcgggtgagctg
ctgttagtactagatgtttattagcttctatcaggtttgcttttgctcttgcataattcc
cccaaagcataaacaccacacctgtttttttctcgctgatattctttataacggcatcgc
taaatatctgccagccgaaattagaatgcgaatttgccattctagccccaacgctcaatg
tcgcatttagcaacaaaactccttgttttgcccagtatgatagatcgccgcaatttggtt
ctattatacctaagtcgtcttttatctctttatatatatttgctaaacttggtggcactc
ttacgccttttggcacagaaaagctaagtcccattgcttctccttcgttatgataaggat
cttgtcctaatataactaccttaactttatcaaatggtgttagattaaatgcgttaaata
tgaggttgcttggaggatatactttgccgttttttagtgcgtttattaaattaaatttaa
tttctaagaaatacgaacttaggaattcgtcttttaatacttctttccagctatcttcga
ttttaactttagctaaatcaatagtcatagtgtaaatttaaaattgagtccaagttggac
tcaatgattatagagcttttttagcctctgctacgatagcagcaaatgcggccgcatcat
tcatagctaaatttgccaaaacttttctgtctaatgctatgtttgcttttttaagaccat
tcataaatcttgaatagctgatatcatttagtctgcaagctgcgttgatacggatgatcc
ataagcgacggaaatcacgttttttcgcacgtctatcacggaatgcataaactaaacttc
tttctaattgttcttttgcttttctaaaatgtttatgtctagcgctgtaaaaaccgcgag
ctagttttagaacttttttatggcgtcttcttcttactacgcctgttttaactcttgcca
tatttatcctttacaaattggcgtccaaattcggaacttgtcctaagctttttggctaag
gaggtttaaatgactttcgtcaaaaacttatatacaaagcatttttttaacggctgaaac
attagtactatctacatattgagattgtctaaggtctctcatacgcttacttggtttttt
tgttaagatatggcttctaaatgctgagcctctttttatcttatttttaccaactttaaa
gcgcttagctgcaccgcgaacagatttcatttttggcatgctaatcctttacttcaaaat
aggtgctgattttaccagaattctctttaagtatagataaatttagatttcgaatatttt
tgttgctaatatgtaaatattgataattaatattatatttaaaaatcatagatatactta
aataaacaaaattttaaaaataaggataagtgaatgaaaaaaagagtactgtttttagga
cttttagcaagcgctatgttagctagtgaagtaaatttatataccgcgagacactatgat
gcagatcagaaaatttacgatgcatttgagaaaaaaacaggtataaaagtaaaagcaact
caagcaaaagctagtgagcttatcaaaaaacttgagattgagggagctagctcatctgct
gacctttttataactgccgatgttgggaatttatactctgcaaagcaaaaaggcgtactt
caaaaagtaaattctgaatatttagaaaaaaccataccgcaaaatctaagagacatcgac
tcacaatggtttgccgtgacaaaaagagctagagttatagtttattcaaaagataggttt
gatcctgctaaaatgggacttaaaaattatgaagatctaggaaattcaaatttaaaaggt
aaactgcttataagaagcggaacggctgggtacaacacaactcttatcgcctctttaatt
gcgcataatggtgaagaaaaaacccttgaactatctaaaagtatcgtatcgaattttgct
agagctccaaaaggaggcgatagagatcagatcaaagcgatatttgccggcgagggagac
gtagctcttgttaatacgtattatataggtcttatgctaaactcaccaaaagcaaatgac
gtagatgctgcaaagagcataggcatcatttttcctgatcaagatagctatggtactcac
gtaaatatcagcggtgttgcgcttacaaaagctagtaaaaatagagaaaacgcaattaaa
tttatggaatttttgctaagtcctgaagcccaagaaataataacaaatatcaattacgaa
tatccggtaaataaagacgtaaaaccgagtcaaactactgctaatttcggtgagtttaaa
gcagatgaaatctctttaagcaaagttagcgaaaatatcaaaaaagccgtatttttagta
gatcaagccggttggaaataagtgaaaatacttaaattaggggcgatttttgtcgcccta
gttatcgtttttcctctattttttatatttatagagatgtttttcggtgatttttcgctt
ctaaatcattttagtaaatatctgctttcgggatatataaaagatacttttttactctta
ttcggtgttttggtatccactatcacaatagcttgtataagtgcgtatttggtcgtgaac
tataaatttccatttagtagattttttgagtttgctcttgtgcttcctttggcaatccct
gcttatatatttagttttgcttatgtggggcttatggattataatggcgaatttatgaaa
gtttttggatttcgcatagatatgatgaatatctggggtgcgatttttgtgataagctta
tcgctatatccgtacatctatatgtttgctaaaactagtttcaaaacgggaagtaaaacg
gtatttgagttggcaaaaatttacaatatcaatggatttatgacattttttaagatatct
ttgcctcttgcaagacctgctatttttggtggagctatgctagtagccatggaaactttg
agcgattatggaacggcggcttattatggagtaaatacttttagtgccggaatttttaag
gtttggtatgatcttgatgattcatatctggctagttttttggctggaattttaatggtt
atagtattttttattatgtttgcagaatatcttaataaaaaatcctatagttttaacaat
aatacttctcttagtctaaaacctgcaaatctctcaaaaatagctaaattttttgcgttt
ttatggtgttttacactatttatgatagcttttgctttgcctttttactggcttgtttat
tggtcgatttttggtgacgtgaaatttgatgcgggttttatcaaaatggcttcaaactca
ctatttatcgctattttagcttctgttttgatagttgctgtagggctatttttgacattt
tcatcaagattttttgtttcaaaactgataaaaactatggttttaagatgttcgtctctt
gggtacgcgcttcctggagctagtgttggagtttgcgtgatgatagtttttggttatata
gatagaaatttcggcacgagtttactctcaagtagctttgtggtgctgatgtttggatat
cttgtgcgctttatgactgctagtatttacgctcttgatagtggttattcaaagatttct
aaatttatagatgacgcgtctaaagttatgaaaattagcctttggaacatgttttttaaa
gtgcatttaccgcttttgaaacattttattttgctagcttttactttagcttttgtagat
atagtaaaagagcttcctctgagtttgattttacgtccatttgagtttgaaactctaagt
attagagcgtttttttacgcgactgatgagagactttattctgccgcgttgccaagtttg
cttatagttttgatatcattatgcgctgttgtttttgtagaagtttatgctcataaaaag
tccaaacagagtatttaattacagagatatttaaattttttaatttatgcagtgtaaatc
aagcagaaaaaaactgctcatttttgagcagttttagggtttcctaaatttaaattatcc
tctttgtagttaaatcctccgccaagagatttatacacatcaactacgctagtagcgacg
tctaattttgattgagctaggctgagtcttgccgataaaagatttctttgcgagtctaaa
aactcaagatgagtgctatatccatcatcatatctggcttttgataagtcataaactttt
gtttgagattttactaaatcttgcatgctttgttcttttaaaactgagttttttcttgta
tcaagagcggttcttatctcgccaaatgcagtttttacggctttatcgtatgataaaaaa
ctagcattttgctctaagtttgcaagttcaactctattttttgtccttccaaaatcaagc
agaggcatcataatacttccacctacgctccatatatttgcgttatttacaaaaaatcta
ttaaactcatcgctactaaatccaaaaattccagtaagcgacaattgaggtagccaagcc
gttctagctactccaactaagaaatttgaagctttaagtctttctaatgaactagctata
tctgctctgtgcaaaagaacatccgaacttataccgcttggaacttctggcatagtcgga
agagtgttaggagagtctatgctctgatataaaatatcatttaaatttttacctactaac
acgcttagagcagaatttgtttgtgcaatttgagtttggatacctataagttgagtttta
gcgctgtgcactgctgcttgggcttgataatacgtaagttcatctatagctcctgcatta
agctctttttgtctatagatgagcgtttcttcataggtattaagagtttcattgagtata
ttttcttgctcttttaacgatattagcatgaaatatgtatttgctgtagtactcgctatg
cttaacatcgcgctatcatagtcgtattttgtagctttgaagatggcctcgcttgcattt
gcgctatcccttactctgccccaaagatctatctcgtagctaagagccgtatttaggcta
aatgcgttgtattttttattatcttgccccatgtatgtttcaccgcttgagcggtttttg
gttgcttcaccgtttaaatttatatttggaaatagctcaacgttagctaaatttagattg
attttagcttgttcgatattatttaaagctatcaataaatcgctgttgtttttaagggcc
tgagagatgagagagtttagtttttcatccccaaaactctcccaccatttttcattgata
ctataaacatcaaatttatactcgtatgtttgttgtatctctatcatatcaggttttaaa
gagcatcctgctacaaatgctcctattagtaaaataagtgctgttttacgcatgttcttc
tcccgaggttattttaccacgtttgttgtctaaccacaaattgaaactttctaatatata
gaaaaacagcggcacaaagaaaatcgctatcgtagacgccgctatcataccgcctataac
tccggttcctagtgcgtgacgagacgcagctcctgctcctgtggcaacaaccataggcaa
aactccaagagtaaatgctaaagaggtcatcacgataggtctaaatctcattctagcagc
gtttatcgcggcttcttttatggattttcccgccaaatgctcttgcatcgcaaactcaac
tatcaatatcgcatttttagccgctaatccgataagaagcaaaagtcctatttgaaaata
tacatcattgctaagtcctcttgtccatgtaaaaagaagtgagccaaatactgaaaaagg
aaccgcagttacgactgctaatggcataagccatctttcatattgtgccgcaagtatcaa
aaatacgaatatcataccaaatacaaatgcttgagcacctttacctgttgacgctacttc
ttgatacgccgagcccgaccatcctatatcgtatcctgttggaagctcttctttgataat
ttgttcaattgcttttatagcgtctcctgaagtgtatcctggttttggttcgcccatgat
cttggctgcaggaaatgcgttaaatctatctacgttatctggtcctaagcttctttttaa
tgatactaccgagtctaacggtaccattttgccgtcctggcttctaacatataatgaacg
taaatcctccggtgagtctctatactctgacattgatcttatatttactttaaatgtttt
acctagcatattaaagtcatttacataatactgacctattgtggagcttaaagtattaaa
tacgtctgatatatttattcccatcatcttgattttttctttatcaagagttagatcgta
ttgagggaaatttgtatcaagcgtagtacgaaccatatttaaagccgggtgagcatttgc
ttttgctaccactttttgcatatctgcttctatttgagagtagttcttaccctccgtatt
ttgtgcaaatagctcaaatcctcctgttatagatagtcccatgatgggaggcggagtcat
aaaatacgtcatagagtttctatctgccatatacatctgtttattatattgagctgcaaa
cgctgcagttgagttggcttctcctggtctctcattccatggtatcatactgataaacat
tatacccgcgttttctctaagagtgcccgccaacatatcgtatcctgcaagtccggttac
gttttttacgtttggattttgagatataatgcttcttataaactctgtatcttcagtagt
tctactaagagtcgaagcaggaggtaaatttgttatagctaaaacagaacctttgtcttc
agcaggaacgagcccccctggaacgactttaaatagttctgccatcataaatataattat
tcccacgcatattaagctcataatgacatgttttaaaattttagctactccggccgtgaa
aattttggttgaaaagtcaaagaattcattaaatttacgcacaaaccaaaacggaggatt
ctcttttttgcgaagtatcatggcacacaaagcaggagtaagggttagcgcaacaagtcc
tgatatacaaacagatacgactaaggttagcgcaaattgtctttgtatgacgcctacaaa
accttccataaaagataccggtataaaaacagccgaaagtaccaaaactatagatataac
aggcgctactatctcgctcatagcttttatagtcgcttcttttacggtgagatttggctc
tccatgcaatatccgttctacgttttctataacgataatagcatcatcgacgactattcc
tatggctagtataagtgcgaacaatgttatcaaatttatagaaaaccccatagcataaag
tccgccaaaagctcctaaaatagatacaggcaccgccaacataggaattatagtagccct
tacgtttccaaggaacatatacataactataacaactaaaatcatagcttcaataaatgt
ttttataacttcatctatagatactttaacaaattcagtcgtgtcgtagccgactatata
tgttaaatctcctggaaaagaggctttgagttcatctactctttttacgatagcatcagc
tgtattaagagcgtttgcaccgctttgtaaaaacacaaacataggtatcattgtagcgcc
gttgattcttcctgcaaatgtgtagttttgtgcgccaagctccacggttgctacgtcttt
tagttttattatattgcctttgttgttggcttttataataatattttcaaattcagaaac
attttttagtcttccttcgggttttatggcataaacataaggattgcttgtttgagtcgg
ctgttcgcctatttttcctgtagcatactgactattttgctcttttatagagtttatcac
gtctgttgttgttaaagagtattttttaaggagatctggttttatccaaaccctcataga
gtagtctttgtttcctataacaacagcgtctccaactcccggaactctttttatggcatc
agctacgttgatatttatataattgctgatctcggtatcgctcattttaccacttgggtc
ataaaacgataaaacatttagtatagaactgcttctttctctaacagtaacacctactct
ttttacctcctcagggagcaaagacaaagcaggagttacgcggttgctgacatttaccgt
tgcggtttgcggattcgtgccgattttaaaatacacgcttagactcatagttccagcaga
gcttgaagtgctttgcatatatatcatatcttgaacgccgtttatagcattttccaaagg
agctgctatagtatcggctatagtctgtgcgtctgcaccgctataattggcttgaaccat
gatttgaggcggagtgagctgaggatactcttctatcggagagcttttgagtccgatata
gccggcgatgacgattattatcgacaaaacgcaggcgaataccggtctgttgataaaaaa
tttagaaaacattatttgcttcctttggcatcatttatcgcctgaaccggttgtcctata
tttatttttttgaaattatccattattattagatcgccgtcatttataccgcttgatata
actgctgatgttgagtcttgagatactatttttatagggtttttagctacttttccatct
tttagcgtatatacaaatgggctggctaaatcttgcaatatagcgacttgtggaatttta
aagccgtttttttgataaaatccatatacatttacgcttgcaaatatacctggacgaatt
tgagttgagttgttttcaaacatagcttttgcgttaacagtaccgctaccctcgtcaata
acgttatctataaaagtaagagtaccgttataatctccgttttgcatactcaaagtgacg
agcgagtttaattgctcccactctttagtgcgagttttttgagcgatatttaacttatcc
acatccgatattccgaatttaacaaaaatcggatttagtttagtaagtcttactaaatcg
gcgtctgatgagcttacgtatgagccgacgtcttttaaagtgtcgcctaaaactccagaa
aaaggagccgttacagtagaataatcaagatcgatttttgcagtttgtacgtttgctttt
gaggctaatacgctagcttttgcagattcataagccgctaaagccgcgtcatactctttt
tgagagattgcgcttttttcttgtaatttttttgccctatcaaagtcagattccgcgttt
tttaaatttgcttgcgatacttgtaaatttgcaaatgcgctatcatacgcagctctgtat
tttgcttcatctatctggtatagtttatctccttcttttacgcttgctccggctttaaaa
aattgtttttctatagttcctgctacttttgcttttaaaacgacatccatatcgctaact
gtttgaccattaaatgataaaacaataggtatatcacccatttttgcttgcataacagtt
actggcataggcggtatctgttgctgggcggctgattttttattatctgagcctaaacat
ccagctagtatcaaagatgaggtcaggataacaaaattaaaaaatttattcatttattta
cctttcaaattttcatttttaaatttagtaatgataattacaaaatagttttgaattata
cataaaatttattaaacatttgttaaattgttaaataagttacttttatggacttcaagt
ttttattttagtgcggcactcaaaaagaactctacgcactcttttacccactcttttttc
tcttgtttattcatatttaagtgtcttttaagtattgcgcttcttactgtaaatggctct
tcgagcaagtagcaaaatctaaatgccaatagctccaaatcatcgcttttaaatcttggt
tttacggatggtttgctaaaaaaatccgtgagtatttgattgacttttttaacaccactt
tcgtaaaatatatctactatttgtgacttatctttaaatgattcgttcaaaatcagcttt
ttaagcagcagagagtcttttgtccaaactacattcaaaaattcttcaccaaatttaaat
aaaaatttctccaaatcatcagaagagtcaagataaatttgattctctacttctgttaaa
aactgccttactccacgatcgattatagctttaaaaagtccctctttactaccgaaatac
gtataaatagtagaaagagatccgccgctttttgaaataatatcattcaagctagtgttt
tcaaaaccgttttttaaaaatagttccagcgagacagataagattaactcatatctatct
tttgcttttttactttttatttgagaaagtatttcgttactcattttcttgcttttgaat
tgctttatttatttcggtcatttttggaaatacaaaaatcgtatcccttgaaactttaac
tgtgtttatatcgtcaacggcgtaagcatttatagtgatatcaataggagtatctttgtt
tacctcgtcgacaagagtatcttttgtactaagcactactattatttttcttttgcctcc
ggcttttagttttataggctcaagaggtctatttatactgattctagtgtcatttacatc
aaaatagtactcgtgcactttgttttgcgtattttggatcaaaaacgtatatgcgttttg
tacttcaaatttcgaatcttccacttttattttatataattccgttgttcggttgatatt
caaaagcatatgctcctttttggtactcataaatatcaaagctataatagctatagataa
aactaccatataagctatagttctaaatctaaaataatttaccttttttccggtttgcag
agattttgcacttgtccaatttataagacttttttcgccaaatccagccataacttttgt
acatgcgtcgctgcattcaaggcagtttatgcattcaagctgcattccttgtcttatatc
tatatgggttggacagatatgtacgcaagcatcacagcctatacattttgcatctttttc
aagaggttttttacctattttcgtatgacattcatatatttttccgccgcgtttttcatc
atatattacttgaaccgtatcattgtcaaacattacgctttgaactcttgcgtaaggaca
tacgtaaatacagaaattttcagctaaaataattacgtcataaacgataaatagagtaat
tcctattaaaattcctattaaaagtttgtgctgagcaggatttgctaagtaactaaaaaa
atcctcaggcggcacaaaataccataaaaaattgcttgccgcaactagggataaacatgt
ccaaatgaatacagctatcattttttttaaaatactcgccatcaactttttttgcttatc
tctaatattttttcttatttttaaaattttagtttgaataagatctctatatatcaccct
aaaacaggtttgggggcatgcccagccgcaccatattcttccgccaagagtagttagaaa
aaatatcgttaaaaataaaattattagtacaaacggcatcaaatatagctcttgcatatc
aaatgatgtaaagagcaggtgaagttgctttttatcaaaactaagcaagaaaaagtgatt
atcattaattctgataaaaggcaaaacgagtgctataatggtgactactgcgtaagctat
gtagcgttttgtagcgtatggagtccagttcgctaagtattgtttgatatttgcagacat
tcgtaaatcctttataaatttaacttggaacaattatataacttatgattttaaaaatag
gttaaacgtattttatatattttttatttataaatcaaatttaagtcaaatttagataca
atctcaacttattttaatctgaaaggtggtgaggactgtgccaggagtaaaggtacatcc
taatgagtcttttgacgaagcttatagacgtttcaaaaaacaaaccgatcgtaacctagt
tgttactgaagttcgtgctagaagattttttgagcctatgactgaaattcgtaaaaaaca
aaaaatttcagctcgcaaaaaaatgcttaaaagactttatatgcttagacgttacgagtc
tagactctaaaaccatagccggaagcttttccggcttttttctctaaattctatgatcta
tttttacttttaaatttggtaaatttatatataaacaatagatatttgggtatgttttat
tttaaatttaaatctatctcttttatcttttgcactgcctttttggcagatatctttgcg
ttttggctaagaccttcttcaaagccaagaacattttcaagtagcaccgagatacctaaa
aacagcgtttttggagtgatggttctaagatagcttagcaaaaccggagtaggtaaattg
tgcgtggagtagatgtaatctctctcgttctcaaggttaaaaaactctatcttatcgtct
ttaaagccgctcatcgcatcgactaccacaatgatatcaggagcaaactctctaatagcg
ccaaactcgttctcaggcacgtcctgtccgtaaaatactctccagctaggcatctgctct
tctactaactcgcccacgtataaacccacggcgtcatcgcctcgcattttattgcctatg
caaagtagagatttttttagttcttttttggttttgggcatttttaactcttttttagga
cgatatagccttcatctaagcttgaaagtatatctctaaattttgagtttggaagcttgt
cttttagcacttttgcatgaacaggcaagatctcgacttcaaaatatttgtttacatttc
cgagtttaaatttgacgtattcatcactgctatcaagcattttattccactgttcatcgt
caaattctgctatcttttcgttgaaatctatcgttcctacgccgtgtcctacgcaagtgc
taaacgtgactatttgtttgtaaatttgtggaagttcggcgttttcatcaacgtggcgtt
ttgtgagtttccagacttgtatcactttttatcccaaatttgatctaaatttatatgaaa
ttcatttgaagcgtttgtgtattttaaataaatttcattaaaaagtacggctagacattc
agcatatctctgatcgtcttgctcttttatggctaagctaagtgcgtcttttgcaagaat
tggatctttgggattgacgcaagtttttagagcggttataaatttatcatataagatcct
gccgtatatatagctcatcaaaaacttagcttttacaagtagatcgcgctcaaaagaagc
gttgtcaagtagcgatttttgagttaaattcggtagtaaatcgtcgtctttgaagctctg
tttttctagcttttgttctatcagaccgaccgcggttgctaaagcataaatgatgcttgc
tggatgaggtgggcaaccaggcacaaatacatcaactggtaaaatcttatcggctccacc
ccaaaccgcgtaactatcgtgaaatatcccaccgctcactccgcacgcaccaaagccaac
tactatctttggatctggagtggcttcgtaggctctaagaagcggatagtacatttgtct
agtgataggtcctgagactatcagaatgtctgcgtggcgcgggtttgctactagtttaaa
tccaaatcgctctggatcccaaagcggactaagagcggcaaatatctctatttcgcaacc
gttgcagcttccgcagtctatgcgaaatacgctaaaactgcgtttgatgtttttaagtaa
atttagctttgagtttagatcgtttgatctttgtatatcatcaggtacaacgtacattat
tttaccgccttatactctttgtttgtcatcatctctactattgcatttttcttgcagcta
ggacagatatgtagatattttttggcttcttctagcctttgtttgcttaaagtgctaagc
ctttgctcacaaaactgcacgaattttttactcaaaaacgctttaccacaaacactgcat
agctcactttctagctctccttcttggatgagtgctgatttatcaaatttaaccgtaagt
tcgtaatcattgcttagccttatagccgcagtgggacatacctcgtcgcaacgaccgcaa
aatatacatctaccgcagttgtatcgccattttatgaattttttcccatcctcccatttt
acgcttatcgcgttgctcgggcacgctaccccgcaagccgcgcaacctatacagtttgtg
taatgatacgtcggtttgcctctaaaatgctcttctactatataaggttcatatggatat
ttacttgtaacgatacctgtttttttgactatatcgtaaattttcatcttatatcctttg
tcggactatcttttaggctttggcagtattttttaagctctttttcgcctatcacttttg
actttccgctttttacatttactaaagtcacgcgctcggtgcaagagtagcaaggatcta
aactacatactataagtgcggcgtctgctatggtatttccttgaagttgatatcttaagc
ttgaccagttattatacgtagaagctctacatctccagcgatatactttttgagagtcgc
cttgcatgatccagtgtatattttccccgcgcggggcttcgtcgtatcctaagcagtaag
ttccaggttgtagtctgtagttagtatctgtaaaaatagcaccgcccggcattatatcaa
ggcactgttttactagccgcaaggcttgtttgcagtcgttatatcgaactaattccctgc
ttagcacgtcaccgtcaaactggacgttaggagtaagctcaagctctttgtaaaatccgt
aagtatgatcatatctcgtatctcttttaaatccgcttccgcgcacgtttggaccgactg
ggctaaagtcacgcgccacttgtttatcaagtatgcctatacctttccagcgtcctattt
ggcgtttatcttccatgacgacttgccaaatttcatctagttgggtgccaattttttcta
agatttcgtaagattgttttatctcatttagcgtgatatctcgtctaacgccgccgatca
cgatagtaccgtatgtttttctaccacctgttatgagttgagctagttcaagcgtgtatt
cgcgaactctaaatatatgcataaatgccgtataatttccagtaacttcacaagccaagc
ccaaatttaaaagatttgagtgcattcgctctatttcgctactcataatcctgatagctt
gtgcacggcgtggaatttcaagccctatacctctttctactgcttcaacgcaagctatag
agtgagcaaatccgcatatcccgcatactctttctgcaaggtagctcatctggttatagt
ttagtctgttttcggctagtttttccatacctcggtgctgataaaacagtctataatcgg
catctactatggtgtcgccgtcgcagtacaacctaaaatgccccggctcatcggctgtta
tatgaagaggtcctaaaggtatgtccgtcacagagccgtttggtcgcataaactcatagt
ctggttcgtcttttggttgcaccggatccgggcgaaatttataatccatagcatcttttc
taagcgggtataaattctcaggccagtcatcgctaagaacgagtcttcttttatcgggta
agccctcggctactaaaccaaacatatcataagcttctctttcataccatacacaagcag
gaaccaaaggtgtaacggagggataacaagggtcgttttgggggataagggttttaaccg
tgataaagcatttttcgctactttgtatctcatctatagttccgtcttctttgctcattt
tcgagccttccatagataaaacgtagtaaagcgcgtaactttgatttatggttctttcat
cgtttgctaccatactagaaagccaaccgccgatactgtagtatagtttatgaacgactt
ttggtagatcatttctatctactaatatcgttatttgatcttcacattgtctgcttgttt
ctaaaatattaaactcattttttaaaatatctataaatttatcgcctctcattagtttcc
ttttatcattgtgacgctgttttgtactaatatccaaaagttatcaaactgccatatgcc
aaagctgattatcaaaaatgctaatgcgataagcggtaaattttcccataaactcatttc
tgatttaaatttaacttcacctttaacttcaccaaaacttgccataaaaaaatgtgaaaa
atcggctataaagatgatagttaaagccagcgcaaataatacgatagcagcgtactgacc
gcttaaaacagcggctttaaacgtcaaaaactcacttacaaagatagcaaaaccaggaac
tcctacgagtgagcagatagatatgccaaacaaaacggttgtgagcggagcgatatgtat
catacaccccattttactcatatcgtttgtcccgtaaattctagcagtgtttcctgtggt
taggaatgctaaagcttttgtaaagctgtgagccgcacagtggaaaacggctgcaaaaac
gcctatttttccaccgactccaagagcaaaagctataactcccatatgtgctactgaatg
gtaagcgaacattctttttacatcatgttgtctgataagaaaaaacgcagatacgaaaag
cgttaatgtaccgcttatcaacattatttgttcgctaaaattacctccggttgcatttga
agcgatagcgtagtaacgcaaaagtcctaacatggcgcattttataacgattccgctaag
catagctgaagttggagctggaccctgagcgtgagcatcagggagccaagtatgagtagg
cactaagcccgcttttgttccaaaaccgattaaagcaaatataaatataagttttaaaac
atcgggatttaagctacttgcgtgaagtattaaatttgaaaacaaaatcgcatttttctc
atcatgtaaagtatttaaactagaagcgtacaaaagtatggtcgcaaacatagcaaatgc
taagccgaccgagcagatgattatatatttgtatccgctttcaagtgagcgtttatcacc
ttttagcgccaccataaataccgttgctaaagtggttgcttcaagagcggcccacattat
cgccatattattgctaatacagcttagagtcatagcaaacgtggttatatgagataaaca
gaaatttgtttttatctgttttaaatttaaagaatttgagtttaactgccacttaaaata
gctagtcgagtataaatttacacaaaatccagtcaaacttataagtactaaaaaaacagc
tcctaaagagtctaaaaacaacatatcgttaaatgcatatatggcacccaagcttaaaac
tttacttatagaacaaagtagtgctaaagatactgcggcgctgcaaagtatatgcaaaag
gtttaaaacttttacatttaaaggagatacaaataaaatgagagccgataccaaaggaag
cagtagaattaaaaataaaatatccataaattaaccttttaaactagcagctatacttgt
atcaagagtgccgtaaattttatagtaagcaaatgctaaaatactcattattatgatggc
aaaaacagcgtcgctaagaatgccaagctcaactaaagcgtgggaattataagctgtgag
agctagacttagatgaataccgttttcaaataaacagtaagataaaatttgctttacaaa
tgaatttctaagtataaatccaaatattcctaccataaatataaaaattccgcctatcaa
agcagtttcgtttttgataagtgaaaactccataaatataggagctatcagcatagccga
tcctatagaaaaagcaaatgcgatcagcggtgaaaccaaaaatccgcctacgggctcaac
ttcgtgagtaaccccaagcttttttactagagtaaagagaatgagcggaactgctataac
ttttataaaaaatgcgattatcgcccatgaaaacagttcatttgctttgtattcgtttgc
taaaaacaaaaacacgcaaactagtgctatagcttctaaaacgtagcttataatgcttaa
tttataacttctaaaaccaaataccaaaagacttaaaatcatcattaaaattattaaaat
ttccatatcatactcctactacatagaggctaagagatataagagatataaaaagtatgc
aagctgagttaaatttcaagcttgaaattatcctaaatctcggtccaaagttgtccatca
aaatcgctcctacataaaaaagccccactaaaataagatgaacaatgagagttaaaaatg
ggcttgaaaaaccgataggaacaaacataactatgaaaaagcttatcatagcaaactgtt
ttagcataagagccatttccactaaagccagatcttttccactgtattcgccgatgacac
cctcttgtacttcttgctcggcttctgcaagatcaaacggttttcttcctgtttcaacat
acatcgcccacaaaaatgctacacttgctactgcgtaagatgcgcttgagtagcctattt
ccgcgttttgtataagctcttttatgatagcaagatttgttgtttttgcaagcattgcta
tcactactaaacaaattatcattataggctctatatagatagctataagactctctctgc
tagctcctactgctgcgtaaggatttgcactatctaagcttgcgactccaaagataaatc
taaaaagcgcaactagataaaccacgactatgatatcgctaactgctccggtgtttgctg
atccgccataagttataggtatcatcatcacaagcatagcacaaacgctaaaaagcatat
acggactaaatttaaaaaaccaatgcacgcagtttggagccgtgcgagaacgttttaaaa
gtttaaatatatcatagtacgtctgtaatatcggtgaacctttgcgactttgaattttac
cacgcagatttctagctataccatcaaacaacggagtaagcgccaatgcaacaaaaagtt
gtaaaatcattagtaaaacagcttccatttaagcccccaaaaagtaaaatccaactacta
gcatagcatatagataaactagtatatatacaacataaaagctacttcttccgttttgaa
aagcacctattttatcagctataagcatattaaacttgataatcggctcgtataaaatct
tccaccaaacatcttcagtgccggttttataatctacattactaaagtaattttgctgct
tagtttctgttttaaatttgataactttgctaataagtcttttaaaatccccgacaaacg
aatttgagttcatgctcatttgcggactaaatttaaatccgcaagcccaaggttcgcttg
ctctgactttgctcatatttgctccaaatagtccaaaaagcagaaacggaagtgctaaag
caaatataagtaaaatcattatagcaggcattgaaataacatttatgttcatgctataca
tggtttgaggtactaaatataaaactacgtttcctaagaatagaattatattatttgcaa
aaacagcaaaataaatagaactaacagctagtataaacatgccaaatggcataaagaatg
atttttcacaagctctgttatgtatgttttcatcttttggtgtcccggcaaatataactc
cgtaaagtttgataaaagcataaactaccatagctccagtaagcgctaaacatatgatag
caagagcaaaaatcagtcttgaagctatactatcatcaagcgctcccataaacatagatc
tataaataaaccattcgctgataaatccatttagcggaggaagagcggatatactaatgg
ctcctattagaaaaaatagcgcagtaaaaggcatttttctagcaagccctccaagagagt
tcatattttttgttctagtgacgctatatatgcttcctgaacctaaaaatagcaatgatt
taaatgttgagtgattaagcacgtgaaataaagctcctatgaacccaagcaaaactagag
tcggctcagctatgctaataccgtaaaatccaactccaactccaagcataataataccta
agttttcaactgagctatatgatattaattttatataatcattttgtatcaaagcgtaag
ttataccaatcagcgcgctaatggctcctaatgctacaacactaagagcaaatccagaag
ttataggcaaaataacgctaaattgaataattccgaatattgtcattttagacataatac
cgcttaacattcctgctacgtttgatggagccaacggataaacaagcggtgcccatacgt
gaaacggaaacattccgattttgctgccaaatcctattaagagcagaataagaatacaag
tagcgactgttggatctatatctagtttgctccattgtataaatgagaagcttccggcaa
agtatgagataaaaagaagcgctataagtatgcaaaatgctcctatttgtgctatgctaa
gatatatcatcactgttttattgctatgtttttcatcattaaatttaagcaaaagagcag
atattaaagtcataatttcccataaaacaatgaaactaaaaacatctgagctagaaacta
caagcagcatagaaaggataaaaaagttaaataaagctgcaaaaacagcaagatttcccc
tgtctttaaactcttttatatatcctattgtatatatgcagataccaattgctataaaag
ttatgataaaactaaaaaatccgctaagcggagttataataaaatgtggagaaaataaga
aatttcctgctaatttaaaaccgtaagttgaattgatattttttataaaatatatcgtgc
taaatatggatattatgcaaggtatcgcaagtccaatataaagagcgattttcggcactc
tataaagaactaagcatataattcctaccaaaaagaacgacgtataaattatttcaagca
tctgcttctccttgctgcacttccccggtctcttttagaggtttgtttttttgcgctatt
atgatttgcggcggcgggcaatctagaattttagatataaaatttgacatattatcaccg
tcttttagttttttaccgtatttgtgtttatttgttataggatcaagcattactaaagcg
ccttttggacagacttctacgcaagcgcttccttcatttctgccatcgcagatatcgcat
tttatcgctacgctcataaagccgtcgccgcacacgtccatttcatctaaatttgatcca
tttgaggggatctctaagctatcaagatgaatcgcgccatatgggcaagcatttacgcat
aaagcgcagcctatgcaaagttgctcatgcatttctacatatccattttcgttgcgtaaa
gccgagcttggacatactagtgcgcaaggcgcgtcgtcgcactgacggcattgatttggc
ataactccgtttgtcatttttataacgtcaagccttggttttgctagttttccgcgttta
taagcctctttaccgcatgctttcatacaggctttacagcctatgcaaagctcaggatta
cagattacaaatttatgttttttactcaaattaaccccatttttgttattttttatttta
aatttatataacgcaacgcgtatcttttaatagtaagttatatattttttattttaatta
tataattttaaaacttaatttaaaatttatattttctacatttttgtaccaaaatatatt
ataaatttaggttatggtgatatttatagcgagctttttggtttgtgttattataataat
aaaatatctagtaacgacgcgattacgtataaaagctgttgagcatagttgaaataaagc
aaattttttataaattcttataatattttgcgactttggcacttgaatttactaaaaaaa
ttatctactaatatgctacttttagtaacaaatttaaatgttgctcggacatctataaac
taacaatatttatattttattacattattatataaaaaataatttaaaattattaaaata
tataaaatttaaaagattactttttggaaattatttttatttaaaattacgttaaatttc
ttacaaaggggataatatgaaaagttttgtgattttatctgctgtggcagcgttggctct
tagtttgagtgctagtagtgtaacattagatggcaatagcgtaacgtctcgcgatatagt
agatatagcaaaccgggcaaaggtaggcattgatcaaaatgctttttcaaaagtaaaaaa
agcacacgaaattttgcttaacgcggcaaaagatggccaaaaaatttatggactaacagt
cggcgtcggtcttaataaagataaaaatttcgttgatgcaaagggaaatttagatccaga
agtcatcaaagcatcaacggattttaatataggtcttatacacgctcattgcggcggtgt
cggcgaagatctaccgcttcaaacggtaagagcgatccttgcaactagacttaataatat
gctttttgccggagctggtgttcaagaagaggtcgtgcatctttatcaggagtttttaaa
tcaagacatacttcctgttatgccaagtagtggttcaatgggagaagccgatatcactat
actcggacacatcggtcttgcgatgttgggagagggcaaggtctattataaaggtgtaaa
aatggacgctggtgaggctttgcaaaaagcagggcttaaaaaactatcaccttttggtaa
agatagtctatctatagtaagttcaaacgcttactcagcagcgcttgcaaatcttgcgct
tgaagattttaagcaagcatttgaagtttcaaaaacagtatttgcactcagtttagaggc
tttaaacggtaatgttgctccatttttaccagaagctactagtttaagaccttatccaag
ctttgtttcaactgcaaaagagataagggagatcttaaaaggtagctatttgtgggaaca
aaacggtgagagagctttgcaagatccgcttagttatagagacgctacgtatttgtttgc
cgcacttaaaagcagtattgacgaattagaaaaactaatgaaaattcagctaaattcttc
agacgataatccgggaatttacataggaaaaagtccaaaagatgctagttttcaagaaaa
taaactatttacaagcggcggcgcagttgttcctacatcaaatttcgagccgttactttg
ggtagttgagtttgaaaaagcatctatagttttagctcataactcaaaagcttcatcgca
tagaactataaaattatcagacgataatttcacccatcttagcagatttttaggcaccga
taaaactatccatgcttttggagctatgcaaaaaccttttgtgtcattagctggtgaaaa
tgaatttctagcaaatcctgcttcgcttgattactctcccgtagcaggaaatatagaaga
tgttgcgacaaatgcaccgtttgtagttcaaaagttccaaaaacagatagataactttta
tcatattttaggtatggaactcatccacgcagcccaagctatcgatctaagaaaacaaaa
agatccaaatttaaaattatcaaaatctacgcaaaaattatatgacgagtatagaaaagt
tgttgagtttatgaatatagatagacctttaagcgatgatttcaaaaattcggcgaaatt
tttgaaaaattataaataaaagggtatcgctatgaaaaaaagtacatttttgcttatttc
aatgatcgctagtatggctttggctaatagcgatacgttgcaaagtgcgcttaaagacgg
taaatttagcggagatatctccgctttttcagaaactcgtcatataaatgaaggtcaaaa
aagcgtttattataataatacatcgtatatcataggttctgttggcttaaaatacgaaag
tgatttttataaaaatttcaaattcgtaacaggctttagaggtacggctcctctatacga
aaaagataaaaattataaaacattacacggtaccggagattccacagagagaatttacga
agacgataggatgatgttatcaaatttgtatttagaatacaacgcgtatgatacgtccgt
taaagtaggtcgtcaagagatgataactgactgggtcggtaagataaatgacggagttag
agtgacaaataactctatcgaaaatttgactttggacgctatttggacacgcgctcaagg
tagagtttatatgaaagagatgtggggctttaaaagtataaataaagataacggcggact
ttttaacctcggcggaacttataaatttgataacgggcttggatttaaagcgtacggttt
gtacgcggatgaggtattttcagctcttggcgcaaagataatctatgatggacaagtaag
cgatgagcttggtgtcggtggtaccattcactacgcccaaagcgacgaagataaaaacaa
agacgatggtagcgtttttgaaggattactctatgctaaatacttagatacaaaacttac
tttaggatatgtgaaatcaggtaaagagatcggctgggggagtttaaatacggctggaga
tcaaatcgttcaatttgaagaaggcgatgtaatgtacgaaagagacgttaagacgtttta
tgcgatgttatcaacaagcatagcagatttttcggtaactggtatatttggtacgacgga
gtataaacttaagggcggcgatgatacgaattatagacaaaatgaatttagcgcatggct
tagttatcctataatgaaaaatttacaaggacttttgatatatgatcaagtatttaaagc
tcaagcgggatatcctagtttgactcaagtcggcgtcgggctgatttatagtttttaagg
agattaaatgaatagtagaagaaaatttttaggtagcttatgcgctcttacatcggccgc
tgttttaaaagctaataactttagcgatgagcagtttaagtgggacgaagaatgggatgt
tttggtagtcggatcgggatttgccggtacggctgctgcttgtcaagcaatcgatgaggg
cgtaaaaacattgctgatagataaaatgcccgttcttggaggaaattcagctataaacgg
cggagcgtttgcggtcgtaaattcaaaatttcaaaaggttcgcggcatagaggattctta
tgagctttacgtaaaagatattttaaaagccggacttgggttaaatagaatggatctagt
ggaagttatagctaaaaacggaaatgacgcttatgaatatacgttaaaaaaaggcgtgta
ttacagagacgcgctaggtcagttcggcggacattctgttccaagaacgatttggccaga
aataaactcgggcggcaagatcacgatacctttgcaagaatacattatgaaaagcggtgg
aacgatcaggactagggttgtattagatgattttataagaaatgataacggaaaaatcat
tggagtaaaagttagggaaaattacgactttatatttgatcctttaaaaaacgaagatga
taataaaagcggtatcgtgaaattttacaaggtaaatggcggagtcgttatggcaacggg
cggtttcgcttatgatgtaaatttcagacaaacggtcgatccgaaattaactgcggatct
agactgtacgaatcactatggtgcaacggcgtacgctctaaaaactatgatgagaaacgg
cgctgatacggttgatctaaaatggatacaactaggaccttgggggagtcctgatgaaaa
aggatttggtatagctcctgtttttgcgatacctgcttttagttatggcgtaatggtcga
tgcaagaacaggaaaaagatttgtcaatgagcttgcagatagaaaaattcgctcagatgc
cattttaaaaatgcataaaaatccagacggaagcataactcatccagttgttatatgtga
tagcatcggcgcacaaggcactacaaaagcaaacgtacaaagaggaatagataaaaaagt
cataagagtttttgatacgcttaaagaattagcagatttttataaaattccttacgaagg
gcttaaaaaaaccgttgatgattatacgaggtattcaaaaaacggaaaagacgaagagtt
tgacaaaccgttttttaaatttaacgatatgatcccggatctcacaaaaccgccttttta
cgcatggcaagccttgccaaaagttcatcatacgatgggcggagtgaaaatagacaccga
agctagagttatagacaaaaacggaaatataatcgaagggcttttttctgccggagaagc
agtcggcggaccgcatggagctagcaggctcggaagttgtgctatacctgattgtttagt
ttttggaaggatagccggcaaaaacgctgctaatctagcaaaaaaggagaaaaaatgtta
aaaattttcaagatatttttaactatatgtatcggactatctataagctcttttgccgca
aatttagatcttaatacatttacgaaagaaaattatcctataaaggctcatcacgagaaa
cttggatttgactgcaaaaattgtcacaaagaaaaaaatccaaacgaatataaagctcta
aaaacagatgagtgtttgagctgccataaaagctacaaacgtttagcagagagaagcggt
caccttggatatgatgataacatacatagcagtccgcattatcctaatatggattgcaat
aactgtcataaatcacacaagtcttcacaaaattattgtgtaatgtgccattcgcaagat
ggtatgaaaaaaatattggtgccataaggagatatgatgaaaaatatttttataaaaatt
tgcatattttgtatttttgcattcgtcatattttttggcggtaactctttgatacacgct
acaagcgacgataaattttgtaccgtttgtcacgaatggatggatcctatggtagaagct
tatgggcaaagcattcacggaggtgcgaataatcacggatttaaggcaagttgcactagt
tgccatttgcctaatgatagttatgtaaaatacgttttcaaaaaaggcttaaacggcatc
agcgaagctactcatatggtttttaacgatgcaaaagagatggattggcaaggcaataga
aaaaatcgcgaggaattcgtatatgatagcggttgtataagttgccatcaaacaatttta
gatataaactcaagcaatcaaaatatcaatgatatgcataatctatacgcggcgtctatt
caaaataaagataaaaaactaagttgtgtaagctgtcataaaaccgtaggtcataaaaat
ttgggtaaaatactgtatgagatcaaacatccgcctgtcggagactggggagatgaaata
aaaagataaggagccttatgaaagagatattatacaaaaataatatctttataatatttt
ctatatttttcttattgcttatgataggaaattattacctaaatcgctcatttgtgaaag
aagttctcacaaatgagcagcttagtattttaaaaaattcaagcgacaagatacaagaat
ggcttgaaaataaaaaaactagtctcaaattcattagtttgcttgtcgcaaatttcgacc
atacgaaagagcaaaatactatacaagatatacttattaaatctcaggaaatagcaaatt
tttcaagtacgtacgtcggatatgaaaacgacacgatgctttctagcagagtatttcaag
gtccaaaaaattacgcgccgacgcaaagaccttggtatataaacactgttttacaaaacg
gaatttacatcaccaagccatatcttgatgccggacttaaaattccagttatatcgattt
gtcaaagtataaaacgagaaaataaactacaaggcgttatttgcggcgtgatatctttcg
agagtataaaaaatgaaattttaaatttgagactagaaaacggatatatatttttaatag
acgaagatcttaacatcttacttcatccagatagcgaaacaggattttcccaaacaaaat
ttaatatagaaaatttaaattttatcaaatcgttaagccatgaaacgtaaaatgaaattc
taaatttcaaaccgcttgaaaactcaaaattgatcttggttacaaaaacgctaaaagata
atatatataacaaaataaacgagcaatttataataaatcttatgatatatgttatcagta
ttattttatttttgatattggcttacttttacaacaaaaggttagagcgacaatcaaaaa
tatttgaaaaagcaaaaagagattacgaagttcttttgttccaacaaactaaaatggcgg
agctcggtcagatgatagcggcgctttctcatcagtggatacagcctttaaattcactcg
gaattttccttggaaatttgatgcagtttaaaaaaatgaataaactaagcgatgaaattt
tttatgacaatatcactagatctttacaaaatatagattatatgtcaaaaactatggata
tgtttaagaacttttataagattgaaaaaaacgttcaagaatttgatatacaaaaagcga
taaacgatacggtatgtgttctttttccggtaaaatcaacgatagatatcaaagttacca
tagcaaaaggcgttacgccgatgtgtaaaaattatataaatgaatttaaacagataactg
cttgtttgatccaaaattcaaaacaaattttacaaaatagtaaaaacaaaaaaagaacca
gaatagtagttaatataaaacaaactcaaactcattttgttatcagagttatcgacaacg
gtgatggaatagctcaaaatttcaaagacgatcttttcactccttttatgagtacgaaag
gcagctccggacttggtttgtatatatcaaaattgatagcaaataaaaaatgcggcggag
atctatatgtaagcagatatcaaaatccgactattgttacgctaactatactaaaaaagg
taaaagatgatagatgaaaatatacttaaaaaactaaaaaatatatcggttttgcttgtt
gaagatgatgaaaatacaagatttgccataactcaatccttgcagttttattgcaaaaaa
atagacgtcgcaagcgacgggcttgaaggatttgacaaattttttaaagataattttgat
atcgtagttactgatataaatttaccgaatttaaacggtcttgagatgctagatgagatt
aaaaaaagagccccgcatgtagcatctatcataatcacatcgtacgatacaagcgaaaat
atacttgcaagtatcgagcttggggcgtacaattatcttagaaaaccttttaaaatcgaa
gagcttcaaataactattttaatggctacaaaaaatttatacgacaataaaatatcctta
aaagacgactatgaatatgacctagcttcaaaaacgctctacaaagacggcgatatgatc
tcatttacaaaaatagaatcaaaacttctgtatctgcttgtaagcaatatcgataaaata
gtaagttacgagatgatcgaaaatttcgtatggggcgataaggcgatgagtagcgaagcc
ttgcgtatggtaatcaaaaagataagattaaaaaccacaaacgatatcatcgaaaatatt
tcgggtgtcggatatagagtcatatcaaagaagtaaatttaaactcggtgttataaattt
gattggttttaggaattttatggcggacagagagggatttgaaccctcgaaagcttacac
tttacacgcgttccaggcatgctccttcagccgctcggacatctatccatcgaatcttat
gattatatagtaatttagcttaaatttaaaatagaactctgaaagaaaccgcccactttt
cagtgagcgctttacaaaaaggaggttatttgtttaggagttgacattatattcttgaat
tttcaatattaaattaatgtaacgttaagattataatttaaaacattaatttattgccat
attgtttcaaattttataactattctatccgctaaaatagtttttattaagttttcgcta
taatcgtcttaaaaaaggagacttttatgctgacgcatttaaatgagcaaaatcttccaa
agatggttgatgtcggtcttaaagatgttactaggcgagtagctgttgctagtggagcga
taaaaatgtctttagaggcgtacagcgccattaaacaaaatacgggtaaaaaaggtccgg
tacttcaaacagcagtagtagcagctgttttaggagctaaaaaaaccagcgatttaattc
ctatgtgccactctttgcctataaactctattaatataaatatagaagatttggaagagc
ttccagggtttaagctcgaagctacagtgattacagatggaaaaactggagtagaaatgg
aagcattaaccagtgttagcgttggacttcttactatttatgatatgataaaagctatcg
ataaatctatggaaataatctttataagattagatagcaaaagcggcgggaaaagtggag
attataggagaaaaaatggctaatgtatgtgattttaatgaaaaaccagagatagtttat
ccgattttttgggagtataaaattattttagataaagactctgatgaaaaaaatttggta
aaagagtgtgttggaaacagaaattatacgcttgatttttctaaaaatagcgcagagggc
aaatttaaaagttttaatcttgctgttttagtaaatagcgatgaagaaagattggagctt
tttagcctgcttaaaagatattcaaagttcgttttataaggagatactatgaatttaaaa
gtggtaatagagcaaaatttaaataacgataatcttgaaaacattatcaaaaaagagata
tttaaatttgcaaaagatagttttttgggacttagttatgaggagaaattagaacgttct
aaatcttgctttagtgagatttgttcttgtttgaatgagtttgaacttttaaatcctaaa
ttcgtaaatgcagccgtagaatctctaaatagggcaattgcttacgaatctgagcagtat
ctatacaagataatatatgaaagagataaattaaaaaagcaaattatagatcaaaaagat
cggataagagctattacgacgctaaattgtaaaaacatagaaaattatatatgtaaaacg
gattttaaaaacaaagatcaaatttcaaaagttttgaacgatagattgctttatgacact
cagatgctcggtatcttaaaagagactaccgaatctgcttttttgactactatagagatg
ggcgatgatgttgaagacactgcgtatgaaatcgctaaaaatatagtttatttggctata
aatgagggggattttacaaaagaaagatttataaatatcgcaagagtcgtgataaaaagt
gccgctagcattgcaaatgagagtaaaatttatgcaaaagagcttgttaaaagcgcgata
attggcagcaacgacggcatttcaaaagctattgaaaagtttaaagacgagcttaaattt
gctccggacgagataggagatagtttaaattatagtgcaaaagagcttatgaaaatagaa
gaagattttataattctattaaaagatatatctttaagcgtgaatgaaccggcttccatc
atagtagcagaagttttgcaaagcgactatgattcgtattttgctagactaagaagaatt
tcagctaaaacaagagaacagataatggataagatagatgagattagccataaaagattt
aaattaacgggtgatttaaacatagatgagaggatttcaaatttaaaaaaagagattggc
gagttagagaaaaaagccagtcaaaaattaactcagataaaaagtcttcaaacatttgaa
aatgcaaaaacagaagcaaaaaaacttggagatagagtttatgaagccgcaaaaaatctg
atagattcggcaaagaaaaagtagaatatcagagtcaaatttagataaatttaactataa
aggcagtaaaaaactgcttttatagttgttttgttccaaatttagactattttatctcat
cagaacctttatatgttgcccagactttttgacttccgtctttataaaatgcaattattt
tataagtttcttctataccatcttgttccataccaggacttccgataggcattccaggaa
cacttataccaatgacgtcgtctggtttttgagataataatttttttatctcggctgctg
gaacatgaccctctatagcatatccgccgaccaaagccgtatggcagctagataattcat
ctggaactccagcattatgctttatattcattatatcgtttgttttgtactctttagtac
taaatccatttttctccatagcttttgaccagttactgcagcaaccgcactccggagttt
tataaacgtctatatctgcgctaaacgcagtagtagcaagtagcgtagtgccgataaaca
aagaagcaattttcataaaaatcctttataggtaagttatgaaattgtaaaatattagat
taaatgtagaattaattaaaagtgatttgggtcaaagcccaaatcattatatattataga
tagccataaagtccagcaaatatatatccaaatatacaagagcttataactccgataagc
cccggaataataaagctgtgatttataacgtatttgcctatatgtgtggttcctgagcgg
tcaaattgtatcgccgcaaggtcacttggatatgtaggtaaaatataataaccataacaa
gcgggagcaaaagctaaaattatagctgggctaacgcctattcctaaagcaagaggaaca
aatgcaactaaagctgcagcttgagaattaacaaatttagataccaaaagtagcattatg
gcgtatgtccaaggatattgagtaacaactccaccaagcatatctttcatcataggagta
tgcactccaaacatagtctcagccatccatgatataccaaatacggcaaccaaggctatc
atacctgagcggaaaatctcgtttttacctatgcttcccgcgtttgtaggagtaaagatt
aagataagagctcctgctaaaagcataaaaatttgaatagtatcaaccatgcttagcgta
gttttgctcgctactttatttgataaagaaatagttgagtttggatactcttttacttcg
ccttttacgtttgtataaataacgctaccttgctcattttgagaaagcattagttttgaa
ccgtctttttgtgtgatagttagtcctgagatattgtttgcaacatttttaactttacta
cctgaaatatctatgctagagccagaaacctcagcttttgcatcttttaaaacgattttt
tctaagatcttttgctctgtcggatatgtagctacgatttgaactactgcaccgtcttta
tttgaattccaagccggtcttaggtctttgaaatatccaagtgtagcaactacggctata
gttcctaaaaatatccacatagcggcccagctggtttttggaagttttttaccaagaaga
gtcgtgccgtctccatacacgtatttctttacttcaggatctttaattcttccttgaaat
tcaaggtctttatcgagatcttttcccctaaaccaagaaaacattccaacgcataaaaca
ccaagatatgttgaaggaattgttattttaagaagatctaaataaccgtcaaatccagct
agatgatgatctgcgcttataagaaacgctgttaaagtcacaaccgcaacagaaaccgga
ctcgcaatgatacccatttgagaagcgatcgaactagcagccataggacgttctggacga
attccatttttgatggccacatcataaacgataggaagcattgtataaacaacgtgtccc
gttccgcaaagtatcgtaagagtagaagttacgaacggagccaaaatacttatgtatttt
ggatttttacgcagtactttttctgatatttgcagcatcacatcaagtccgccgcttgct
tgtaaagtagcgcttgctacaactactgcgagtattgttagcataactgcaattgcaggt
ttccccggttgtataccaaatgcgaaaactagaactataaggcctataccgccaagaagt
cctaaagctataccgccttttttcgcaccgtaaaatagacaaataagcacaattaaaagt
tgaattgtaaattgccaaccttcacttagatttattagaaaatccatcgtttctccctta
tttaaaaagtattagtaataattgtattcctattaattttaaattctacttaaatgctct
gcaaatacatattaattattaatatttataaaaaataaatttgtaaaaaatgtgctataa
tcagctaaatttataagggtttatagatgttttcatcgttttttaaaagtaaaaagtggt
ctctttgggcttatggcggacttcttgtgatagtcatttcgctagttcttcaaacaagat
taaatgtagcaattaatgattggtacaaaaatttttacgatattttacaaaatgtcaaag
aacattccatagatgagttttgggccggaatttggaaatttttatttattgctatgcctt
atgttattatcgctactcttactaatttttttgctagtcattgggtatttcgttggcgtg
aagctatgactttttcatatgtggatatctggagaaagtgtgaacaagatatagaaggat
ctagccagcgtatgcaagaagatgtttatagatttgctaagataacagagactttaggac
ttcaagttcttagagctattatgattcttatagcttttatacctgttttgtggggactta
gcaaaggtgttgacgtgcctattataaaagatatcccaggatctttggtatgggtagcgc
ttatagttagcgtcggaggactcgtaatatcatggtttgtcggtatcaagctaccaaaac
tagagtataacatacaaagaagcgaagctgcatttagaaaagagcttgtatatgccgaag
atgataagataaattatgccaaaaatgagagcgttgtagagctatttaccggacttagga
taaatttttacagactgtttttgcattatggctactttaatatctggttaatctcatttt
ctcaatttatggttatagtaccttttatgataatgggagcagggctttttacgggtctca
tcactcttggtattttagtgcaagttagcaacgcatttgatcaagtaagaagcagcttta
gtgtatttatagataattggactactataactgagcttagaagtattcataaacgtttgg
atgaatttgagaagaatatcaaatttaaaggataaatttataatgaagagtaattttgtt
gctattttggcttttagcttagtgattttaggcggatgtttttacagctcaacaaagccg
acggtttctcaagctagccattctcagctatttttagtaagcaaagagcagatggatgtc
ggtgctaaagatgcttataatgaagttttaatagcagctaaaaacaaaaacaagctaaat
gccaacaccaaagaaaccaaacgagtaagagatatatcaagcagacttatatcgcaagtc
ggtgcttttagaagtgatgctaggagttgggattggcaagtaaatgtgataaatgaaagc
acggtaaatgcgtggtgtatgccaggaggtaaaatagtagtttatagcggaataatggaa
aaattaaatttaaatgacaatgaactagctgctataataggtcacgagatctctcacgcc
ttaagagaacatagcagagaaaatgctagtatagatttagctaaaaatgaactagctgct
ataataggtcacgagatctctcacgccttaagagaacatagcagagaaaatgctagtata
gatttagctaaaaatgcagctatcacgatcggaggtaagcttttagggcttgatgaggct
agtatgaatttagcaaatttagctacaaaatatacgataactcttccattttctagatca
aatgagactgaagcagatgctatgggagccgaattgatggcaagagctggatttgatcca
agctctgcgataactctttgggaaaagatgtcaaaactaagttcatcatctgctttacag
ataacttccactcacccatctcattctactagaataaacgacttaaaaaatatcattaaa
aaagtagaacctttatatctaaattcacaaaagtagtttttatatcggttttattttaaa
tttaaaatttaggtaaattaacctatctaaatttgcagcttttatactgcaaatttatag
ctaagatcaagcagtcgggattataaatggtagccagtgagctattatataagttatagc
gccacaagctattatgaatcctatcgagtattttactgtaaatctaaatagatcgctttc
ttttcctaccaaaccaacagctgcacacgctatagcgatactctgcggacttatcatttt
acctactacgcccccaaacgtatttgctgctaaaaacagtacatcaagaccttgcttgat
tgtcgcatcaggtgcactcataagtgcgtttgcagctgctacttgaagtgatccaaatag
taaatttgagctagtatccgagcctgttagaaatactcctaaccaacctataataggtga
gaaaaatgcaaacgcgtcgcccgtttgagcaagagccgttcccataagacttgcttgacc
gcttttttcggctaaaactgcgtaagcgaccaccagacctatcgtaagtaccggaatttt
catctcttttaaagtatctttggctgctaaagcgactgtttttgcatttacgcttagtat
aaatatgctcactatgccggctaaaagtatagccgtacctgctgtaagtattaagtctag
tctaaattttatatcttcatatatgacaaatgtcataccggtaaactcaaacatccctcc
ggttttaaatagtgctttgaaactaggaatctgccagattattacggctactactagtat
aataaaaggcgcccatgctaaccaaatatcttttaaaggtattaattgcccatcatcttt
atattcgcttctgtcaactctgaatatattttttggtttccaaatttttaaaaatgcaga
tgtaactatgatggatactatcgccgaaataatatctggaagttccggtcctatatggtt
tgaactataaaactgtgtcgccgcaaaactgatagtagctacaaatatagcaggaaacgt
ctccctaactcctttaaatccatccattaaaaatacgatgaaaaacggaacaaaaagact
aacaggcggaagcattcttcctaccattgcggagataacgttttgatcgacatttacagc
ttgagccatagctataataggaattccaacagcgccaaatgcaactggagcggtatttgc
tatcaaacaaagaccagcagcgtataaagggcgaaggccaagtccaactaacaaagccgc
agttatagcaacaggtccgccaaatccgatagcgccttctaaaaacgagccaaaacaaaa
cgcgatcaatataacttgaattctgtgatccggagttatactcattacactatgttttaa
tacgttaaagtatccgctcttatcagaaagtttgtacaaaaatattgcggcgattataat
ccacgcaataggccataagccttttaaaaatccgcctgcaaacgacgctaaagccttgat
cacggacatatcattgagtgtgatagctatgataaaacttagagtaaccgtagctgctgc
ggccacccaaccttttagcttcagccatactaaggctgtaaaaaatagaataataggcag
cccgctaatagcggcatgtagccaatttacttcattagtcattaagtctccttataattt
ttttataaagctatggtgttactatatcaaaaaaattaagttttataaagaatacttatt
caatttatcaaaaaaatagttaatatgtttaaatttgttacatactaggcaatattttaa
tagtttattataaaatattttaagtatatagtttaaatttaaatttataattgtttaaat
ttgaaacatatcgtaaaaataacacacatttactttttataagtttgaaatttgaattat
gaattgtttaatatatttttgtaaaaaaatttgatataatatgaaaaattttttctaaat
aaggatattaattggacacggaacccattcttatgattatacttgccgctgtttttatat
ttttaaacggctttttcgttttatctgaattttgtattgttaaagtcagaaagtcaaggc
ttgaagagcttgtaaaagacagagtcccaaatgcaaaactcgcctacaaaatgtcaaatt
cactagatacttatcttagcgctactcaacttggtattacccttagttcgcttgctcttg
gttggataggtgagccggcggttgcaaatgttatagtatctcctcttaaaaattacttcg
gtatagaaggagtagctgttcatacgatatcattcattatagcttttagcattattactt
ttttgcatgtcgtgttaggtgagcttgtaccaaagtctgtagctatagcaaaatcagaaa
aagcagttcttattatagctagaccgctatatttcttttggattatattttttcctatta
taaagatgtttgattttatggctggaatgtttttaaagctcataggtataaaaccagcca
aagatagtgagcttgctcactctgaagaggagataaaaattatagtcggagagagtttaa
aaggcggcgttttagatagcatggaaagtgaaattatcaaaaatgcggtagatttcagcg
atacggttgcaaaagagatcatgactcctagaaaagatgttatatgtctaaataagcaaa
agagttttgaagaaaatatgcaagttatccaaaatagtaaatttactagatttccatata
tagatgggagcaaggacgttgttttaggtatgatacatataagagatattctccaaaatg
atttaatcgggcaaaacacaaatcttgataaaatcgtacgtaaatttataattgttcctg
aaaatagctctatctcaaagatattggtaatgatgaataaagatagaatttcagcagctc
tcgtcgtcgacgagtacggtggaaccgcaggacttcttactatggaagatatcatagaag
agatagtaggtgacataaacgatgagcacgacgataaaaatcaaagttataaaaaaatct
ctgagcatagttatgagtttaacggtagatttgatatagaaagcgttgaagagattatgg
agataagctttgatgaagaaacagaacagcttactataggcggatatgtatttaatcttt
ttgaaagacttccggtggtcggtgatacgattgaagatgaaaactgtatttatgaagttc
tgaaaatggatggaactagcatattaacagtaaaagcaactcttaaatccgaagattcta
acaattttatttaataatacccaaggcagagcgtatcagtaagtttgatacgcttttcta
acggagtaggcgaaaaatacttgcacttttctatataaatatgcgttttataatcaagcc
ccaagtcatcatatagctttttcagatttacaaatttaaatttagctatatttctaatct
ctaatttatcatataaatttgaaccgttcgattttgttaagtgagaactagaaagtccgg
taaatgagcaaaatgcactagaaagaacaaatccgtttaaatttgagcagctttttaaat
aaatttggtatttgactggaattgattttttgtgtaaaaataccgcttttgaattttgat
atgatgcgcaaactccgtttttccaaaatagataagcatttgaactgatgtttgctaatt
tatatatttcgtagttaagaacatattcatctaaaaattcattacagggcagtgttattt
tgagcatataaacctcgttattagaatttaaaataaatttttattataatctaaaattta
atactattttatcttaataatgtatatataatttataaatctagttaaatatcataattg
cactaattattttgcaatctatctaccattttaagcctcctttaagcactactcttgtat
aattccaactcacgaaacgggaaagaccttttaactcttctagttagaaatcctttttat
tttcgatgttttttaaatttataaatgttaaact
>NODE_19_length_29493_cov_32.381836
atctattctcattaaaagttttatcaattaaaagcttatttctaatgttttatgattgac
aaatgacagatattagtttaatcaatataaatatttatgaatttggctaattgttgtcgg
gttgatattttaaaattatttaatacaaatttatgtaattttatattattggtatgattt
ttaagtttaatttttggattactagcttataattatgcattttattacaaaaaaggagct
tggaatgaagcttgctggtatatttatggcgatttttattgcttcatctagcatatttgc
atatgatggaaatttgaaaaaagatataaatgttgtgatctttttaacaaaaaaagataa
ttttcaaagcgcaatactccaagccaatggaattcagaaaagtttaagtagtagcgaaaa
aggggatattgagctagttatgggtggaagttcggtggaaatttttgcacaaaatgatga
gaaatcaaacaaaataaaaaatgatattgcaaagctcgtagatctcccaaatgttagagt
tgtagcttgtagaggtgcaatgaaaagagctaatgtaagccaagatagcttgatcaaagg
cgtaaatacagtaaaagcagctcctagggaagttgtagatagacaacttgatggttatgc
tattttaatccttaaaaattaggattttattgattcgctttttaaatttgaataatttga
tggttgtatattaaattatttaaatttaaatactatttttactccaaatatttgcatatt
aaattatatagtttatattattattgtaatattttattttaagataatttcaataaaatc
tatcaaacatagataaattaatactatattatacctattatctattattttatacttcaa
tatattgaaatttaattaattatcacttataattttaaatatacaaactaatttatttac
gaaatctaatgttatgtgaaaaattggtaatatttcacagtaaatatttaattatatcta
aaactgcttgagttctgttttgttgcagttttgatttgaggatagtcatgagcagcaacc
ttgttttgagtttttacctatatatttttatagtctgtttgcttataggaatgttttttc
tgacaaaaaagataggtcctagtgtgcaaaattcgtccaaaaataaaagttatgagagcg
gtatagtaaatttctacggtggtattaattctagtataaatgttaaatattacttagttg
ctatagtgtttgtaatttttgatatagaagctgtatttatgtatccatgggcggttagtt
tgcgtgatcttgggagatatgggcttttagtgatgtttgtttttatggcaattttgctag
tcgggttattttatatatataaaaagaagattttaaaatgggaatagaaaatttagttca
aaacgatgttgttttaacaaggcttgatgcgctgtttaattggggtagaaaaaactctct
ttggcctatgatatttggaacggcctgttgtgcgatagaatttatgagtgctgtatcttc
aaagcacgatctttcaaggtttggagcagaggttatgagattttcgcctagacaagcaga
tcttatgataatagctggaaccatatcttttaaacaagctcctattctaaaagagattta
tgatcagatgtgcgaaccaaaatgggtcgttagtatgggtgcttgcgcttgtagtggtgg
tttttacgataattatacgacattgcaaggtatagaccagataattcctgtcgatgttta
tataagcggttgtcccccgcgtccagaagctattatcgatgcgattttggcgatacaaga
taaaatttctaacgagtctataaaagacaggcataaagactataaaggattattagatgc
ttgagaaattttcttctaaattcaatgttttgaagcactctactacaaacggtcttttaa
gtgtgcaaataaatccaaatgatatctatgaggctgttttgtttgttagagataatatcg
gatttgaaatattagctgatatagtttgcgtggataatttatatattgataaggaaaagc
gttttagtctttattatattttcagaaaaataagctcggaaaatttatgtatttatatag
atatagatataaatcagagcgtgaaaagcgttgaaagtatttataagagtgccaactggg
gcgagcgagagtgctttgatcagtttggagttaaatttgaaaaccatccaaatttgaaaa
gaatactcaaccataaagattttcaaggctatcctcttagaaaagactaccctataacaa
agtatcaagttctttatgaaagcgatgatttagtcggcgagatgaaaaatgagatgcaaa
gagccggtttggctagtgaagaaaatgatgagtttaagacaaaatatacatttttgaata
ttggaccgtctcatccagccactcacggtacaataagaaatttcgttgcattagacggag
agaaaatcatatcttgcgtaactgagataggatatctgcatagaggctttgaaaaagcct
gtgaaaaccatagctatgctcagatcattccatatacagataggttaaattactgttctg
ctatgttaaataacgtaggatatgcaaaagcagttgaagaagctcttggtttaaatttac
cagatagaggaatttttatgagagttattttgggcgaacttgctaggataatagatcatg
aagtctgtcttggcgctatgtttgtcgatatgggagggcttacaaactactggtatcttt
ataatcctagagagaggatttataactttttatctaaactgacaggcgctagatttacaa
attcatttgcgaggatcggcggcatggcaaatgatttttacgatggctggaaagaagagc
ttttggcgcatttaaaagatgtagaaaaaggcgttgatgatactatgattttaatagaaa
aaaatcgtatatttttagatagagtacaaaatatatgcaaaataaacgctaatgacgcat
tgagttatggttttagcggtccaaatttaagggctagtggtgtgagctttgatcttagaa
aagataagccgtattattactatgatagttttgattttagcgttccagtaggaagcgaag
gcgatatatacgatagaatgtttgtgagattttttgagatgagagagtctatatctatca
taaggcaagctataaaattaataccagaaggcaaaataagcgtagatgataaagatgtat
ttttaccatcaaaagatcaagtatattcaaatatcgaatcactcatcaaccattttaaac
taatttttgatggaattaaacttccaaacggacatttttatagtgctagtgaaggagcta
acggtgagcttggattttttatatttagtaattcagagcctaatccttaccgagtaaaac
ttagaccgccgtgtttttatgcgttaaatgcattttctagtatggtacaaggatctctta
tagcagatagcatattaaacttgggaagtctaaacatcatagcaggggagctagatagat
gaaattcgaatttactcatgagcaattatcggctctaaacgagcttaagaaaaaagtaga
tgatgatagagcgcttgttcttccgtctctttggatggtgcaaagagcgcaaggatttat
agacgctaaggatgttttatatctagaaaaaacacttggtataagaagtatgttctacgc
tgaagcgatcggtttttattctatgtttaatcaaaaatcgaaaggaaaatttgaactcaa
gttttgcaaaactataacatgtaagctaagaggcagtgacgaacttatcaaatttacaca
agatattcttggtataaaaatgggtgaaacttctagcgacggactttttagccttggcga
aaccgaatgccttggatactgtgaaaaagcgccttgtatgctttgcaaccttgaacaaat
cgactctttagacgaaaattccataacaaatttgatagaaaaaataaggaaagaaaatgc
aagtagttagttctagattttctatcaaaaacggctataaaatagatgttgcaaaagcta
atggagcttatttaaatttagaaaatatcttgaaaatggatagaaattcaatagtagaag
cagtagataaaagtggattaagaggcaaaggcggcggcggcggctcatgtggaactaagt
ggaaaaatatgcttgcttgggaaagcgataagcgttatttggtagtaaatggcgatgaga
gcgagcctggaacttgcaaagacaagtatattttaaatttagatccgcatttgcttatag
aaggaattatcatatcatcttacgcactaggagctaagagagcttatgtttatatacgag
gtgaatacgaaagagagtttataactcttacaaatgcgataaaagaggccgctaacgagc
ttggagatttagaaataatagtttataaaggagccggagcttatatttgtggtgaaaaaa
cagctttattagagtctatagaaggtaaaagaggtcacccaagattaaaaccgcataata
aagccgagccggactttttgtttggttgcgcatgtgtggtaaataatgtagaaactatag
ctagcattccttttatagtgaaaaacggctgggaagcatatagatctgtcggtactgaaa
aaagccccggaactcttttatttgcagtatctggatgtgttaatactccttgcgtaaaag
agatgccttttggcacgaaaatgatagattttataaatgattttggcggtggagtatgga
aaaatagagagttaaaagcagttatccccggaggctcaagtgccgcagttttgacaaaag
acgaagtgctaaaagctactcttgattatgaaagtttaaaggaatttaaaagcgcattgg
gcaccggtggaatgatggtgtttgatgatactattagtatgccagaagtgcttttaaatt
tgcttgagttttatacagaagagagctgtggacaatgcacgccttgtcgtgaaggctgtg
gttgggctttgagagttgtaaaaaagatagtagaaggcgaaggctctttaagagacttag
atacgctaaaagatatatcatatatgcttgatggaaagactatttgcgtctttgctccgg
ctgtaaaggatgtaattatgggatttatcactaaattcgaaaacgaatttgtagcgctat
gtaaggaaactaagtgatggttaatatagttgtcgacggagagacatttagtgtagataa
aaacggtaacttaatcaccgagctaaagaagcataatattgaaattccgcatttttgtta
tcatgaagcgcttggcgtgagtggaaattgtaggatgtgcctcatagaagtagtaggtca
aaaacgccctcaaatagcttgcaatactcctattagcgaaggaatggagataaaaataaa
cagcgagcttactagaaaagttcaaaaaggcattttagagcttgagtttataaatcatcc
aatagactgcccagtgtgtgatcaagccggcgaatgttcgcttcaagagtattatatgtg
ctatgataaaggcgattcaagagttagtcttgcccaaaaggtgcgaaaacctaaaaaaga
ggattttggatcaaatgtcatccatgacgccgaacgctgcgtactttgtagacgttgtgt
gagatttacagaaatttgcacaaagacttacgagcttggagtaggaaatagaggtgagca
tagcgaaataattttatttaacgatgaaaaaataaacaatccatatgccggaaatatcgt
agatgtttgtcctgtgggtgctatgacttcagctgatttccgttttaaaaaaagagtttg
gcacctaaagagttctccttctatatgtcaaggttgtgagagaggctgtgccatttgggt
agatagcagtcaagataagtatgaatataataaaatttatcgctttagaccgcgagtcga
taactcagtaaatggtcattttatctgcgattttggtcgttatagttataaaaatgagca
gattatagtccaagaaaatagtaatgagcttattttaaatttaaaaaatgatttagacaa
gaccagcggcaaatttgatattttgatcacctcgtctttatctcttgaagagatgttttg
tgttataaattttgctaaagagtataacgctaggatctatggttgggataattttagaga
tgagagtttttgcgatagtgagggtttgatgcttcgctatccaaataaaacagcaaataa
acaaggtttggattatttttataataaatcttatatatcaaaagatatatctgatattag
agatagagttatcgtttttcatttaggcggcgagttggattttttaaatttaaaagataa
aaacataactttcataggatcttgcaatagtgctgatatagtttgcgctagtgcgtatca
tagagacgggcacagtgttaatgttgataataaattaagatttagtaaggcggcattttt
aaatttatcgcctagtatagaacagattatacaaacattatctcgaaatagttataaatt
tgataaagatattttaaaggcgtttgaatgaatgagctttttttgaccatttttaggatt
gttttcatactttcgtttatacttttgctcataccgattttggtcttactcgagcgtaaa
atttcagcctttatccaagatcgtcccggaccaaatagggcaaatatcgcaggtattagg
ttgggcggtattatacaagctctagccgacgctcttaagctcgctataaaagaggatttt
actccatctagtattcgttctaagtttttatttactatagcgcctatgatactatttctt
atgagtacgcttactatagcagttattccattttcagattattttactatcgatggcgtt
aaacatcttatgcaaggaattccttttgatggcggaatgttatggtatcttggagtagcg
tcgcttagtatttatggtattatgcttgccggatacgcttcaaataataaatattcactt
ttaggttcgcttagagcagcttctggagctattagctatgagattccgcttggacttgct
gttgttagtatgattttgacttacgactctataaatttaaatgattttgttttgcaacaa
caaggctcgtttttaggtttgccatcatgggggatatttatccagcctttggctgctatt
atatttataatatgtgcatttgcagagacaaacagagctccgtttgatcttgcagaagga
gaaagcgagatagttgctggttatcacttagagtatagtgcaatgagttttgcaatgttt
tttatggctgaatatatagcaatgacggctatgagtgctcttataattactatatttttt
ggcggatattcgcttccttatcttagcaccgcagatcttgtaaacaactataaaatagta
cttttaagcatagtatttattatcactattttaggttttatctttgtgttatggataaat
aaaaataatgttacaagatataaagtcacaaacgactttagaaaaaaagagaataaattt
tacaaaatttgtacgtttatagtagtcgctatcacagatgttatctgtttttacctatat
tttacaggcttgcaaagccttggtcaggaaattttagtaactatactttatctaactata
tttgctttaaaaacatttgttatgctttttgtgtttatctgggtacgctggactgtgcca
agatttagatatgatcaaattcaaagactcggctgggaaaagctcatgcctttagcgata
tttaatatcataataacagcaatggtggtggtatatggcaattaaaacaaaaactatacg
cagaaaaaaaataccgtttttacaaagaatttatctaccttttatatttgcgggtatggc
tagaacatttaggcatttttttaggaatttaaaagatagctcaaatatcgattttttaga
gtatccagaacaaaaaccaactgatataacaaatcgctacagaggtcttcacaggcttac
taaaaacgaaaaaggcgatctaaaatgtgtggcgtgtgatatgtgtgctaccgcatgccc
ggcaaattgcatttttatcactgctactgagatagaaggtagcaaagaaaaagcgccttc
taaatttactatagatctgcttgaatgtgtgttttgcggactttgcgtagaggcgtgtcc
aaaagacgctatcaggatggatactggtatctttactaaagtaggcaacaccagagaatc
gtttttagccgatataaaaactttatcacaaagagaagaggggagcttttgatggaactt
tttttatttataaatttctctttattcgccattttaggaagcttaggtcttattttattt
aaagctcctattcatggggctttgagccttatagttactttagtttctatagccggttta
tatcttttactgtttgctaagactctatttttaattcaaattgtagtatatgccggagct
atcatggtgctaagtgtttttgtaatgatgttttttaatatcaaaagcgacactttgttc
gtaaagcttaaaccaaaatctttttttgttattattcctcctactgttatatttgcgatt
ttgctagatgagatttggaaattaccaagtgattttggaattgcaccgcttgattttgga
gaaataaaaccgcttggattttatctatttacaaattggggtttgagctttgaggcgata
tctttgcttttgacagccgcattaatcggtgtggtggctattttaaaaggcaaaaacaat
gcttgatttttatatattagtggctttgatcctattttttatcggcgttttaggagttat
tcttagaaaaaatatctttactatatttatgtcagtagagcttatgttgaacgctacggc
gctgatatttgctacctttgctagacaaagtctaaatttagacggacaagtaatagttat
gctaataatcgctatagctgcagctgaagctagtttcggtttggctcttatagtgctttt
atacaagaaaaagcagagtttaaacatagatatttttgatgagttaaaggatagagatgt
tagttagcattgtagttttagcgcctattataggcagtattttactaggtttgacttatt
tagctagaaatactcttaagatatcgcagcttggttttgcatttttaggtatggcagctc
ctattactagctttgtttgtatgacgattttgtttttaaattcgcaaatagaaccgatta
atttaaatatgtttggttggatagaagccggtatatttaaaatagatgtcgggttttatc
ttgatcatttaagccttttaatgggtctgtttgtaacttttttaggtatgctgatacatc
tgtattctatcggatatatggataaagatatcggttttggcaagtttttttgttatatga
atttatttttaggcagtatgctcatacttgtacttgcaaataatccggttctgatgtttg
tcggctgggaaggagtgggagcttgttcatatctacttatatcgttttactttagctcta
aagacaatgtaaaagccggaaataaagcatttatactaaacagaatcggtgattttggct
ttgttataggtcttgttagtttgtatcttgctacttctccatatggttttaattatgaaa
tattagctaaaagcgcacctcttataccttcaaatttggccatttttatagcgttttgtt
ttatatgcggagcgcttgctaaatcagcgcaaataccgctttacacgtggcttcctgatg
ctatggccggcccgactcctatttctgctttgatacatgcagccactatggtaacagcgg
gtgtttatatggttgttagatttggatttttatatgaacacttaaatttcgttctagaaa
tacttgcgataatcggtgtagcaagtgcgctttttgcggctataattgctgtaaaagcta
cagatatcaaaaaaatcctagcctactctactatgagtcagcttggatatatgtttgccg
gacttagttttagttctcaagcagctttatatcatctttttacgcatggattttttaaag
cgcttctgtttttgggtgccggatctgtgataatagccttgcatcacgaacaaaatatat
ttaaaatgggctctttacataaaaataaagtactcttttatcctatgttatttgggtcgc
ttgccataagcggagtgtttcctttcgcaggatttttctcaaaagacgcacttatattag
gagcgtttttaagcggtcattattttatatctggagttttgctatttacagcaggactta
cctcttattatatttttaggctattttttctagttttttattctcaaaatgaagcaccta
aacagcataaactcccatttactatgagttttgtaaatgtaatactcgctatattttctc
ttataggaggaggtatggctatgtttttaagcttagagcatgttagtttatcagtagaga
taatagccggagttgttagcttattcatttcatttttaggaatttttatagcctacaaaa
agttctataattacaaaaattgtgaagagcaaacttgttgttttgagaatttggttataa
ataaattctatgttgatgaaatttatgactttgtttttgtgcgcagctttgcaagtttaa
gtaaatttgtaagagaagttttagacgcaaagattttttatccatttgttttaggaaccg
ctagaatgtttaagtttagcggttttgtatattctaaatttacacaaaacggacttgctg
gctcttacgcgttttatatgttagcttttatctgcatttttatcctttatataaaggtta
gtttatgactggtttttcacatattttaagtttgattatatttttaccgtttattgttgg
agttttgatagctctgttttttaatgataaagcaggtaagttgacggcttttgttgttag
tattgtagtggctgttttagggctagttttattttttaaatttgatccgaatgccggtat
gcagtttgtcgatagcatatctttagtgccgaaatacggcattagttacttagtcggtgt
agatggaataaatttatatatcttacttatcattacttctgcatttccacctctgttttt
tattttaaaaaacagaaaaaaaggttactgggcaaatatgctttttatgcaaagtgggtt
tttgtctgttgtttcatcgctcgatctcgtatatttttatgccggctgggagatgatgct
catacctatatttattatggtcggaatttacggaaaggattcaggaagagccggagctct
tatggatatgatgtattacgcgatatttggttccatgattatgctcggagccatcatata
tatcggagctgctcattattatgaatttggattttttagctttagacttgaagatctgat
taaagtaagtttaaactcggatttgcagactgttttatttttctgctttatgttggcttt
tgttataaagctgcctttgtttccatttcatctttggatgagcaatgcttatacaaaatc
gcttacgactgctacttttatgctttctgttatcgcttcaaaagtagctgtttttgcgat
attgcgttttgttttgcctttatttccggtgtcttttgtaaattattctacatggtttat
atctcttgggctattttctatgttatattttggtatagcggctatcaaggtgaaagattt
taaaactttgcttgcatatgcttcggcgtctcatttgggacttataatagccggagtatt
tgccctagatgtagaagctatgaccggatctatgtatcaagtcgtggcgcatgctattac
tagcggaattatgttcttgttagtcggtatgataagtgagcagctaggaactagaaagat
aagcaagttaggcggacttgctataaaggcgcctgtttttgctactatttttgctatcgc
aatgatatctagcgttggattacctgctactgttggttttgtaggcgaacttttgattat
atttggattatttaaggctaatttaatttatggtattttcggtacgacttctatagtaat
aggagctatttatatgtttatagtctatagaaaagctattttacaaaatacgaatgagct
tacggctaaatttaaagatctaagaaagcgtgaaattttggcatttttagtagctgttgc
tatgatatttatcatgggaatttatccaaaaccttttataaagcagatagaacctactat
gaatgagcattatgaaagttatataaaaccaaatttaggagccaaaaaatgatagcgcta
ttaccttttattctctctttggcggctacgtttataaatatatttttatgcgtcactaat
atatcaaaaagatattctataaatttaaatatcttattttgggttataatttttatatct
ttttttattgttcgttctaatttttcaaatgactttttgatggattttgctaccccgttt
atatcgcttgatgagttttcattctgttttggcgtagttttgtctgctcttatgataatt
tttttaatctctagtttttatagcgatgacgaaaaattctacaaacaagagatgtttgca
ctcgcatctttagctggttttggcttgttggctatgagtcttagcgtggaactgatactt
actcttatatttttagaagtagcgtctataagcatttatgctatgatagccatgaatagc
attgaatacaaaagcgttgaagctgcgtttaagtactttttattatcatcatttatgagt
gcattttatctgcttggggcggcttttgtatttggagtggctggatctacgaaatactct
tttatagcaactggattgaatagcgattttttaagtattatagggatgattttagtgctt
tctatgatgtttttcaagatagcgatttttggattttatagatggagcatagatgtgtat
tatggctcaaatttaaatatagcaggttttttagcgtctgcttttaaacttgctagtttt
gccattttgatcaagctttgctttttatatccgggtaataatatagaaattttacaaggc
atctttgctattttagcaattttaagtatgtttgctgggaatttgctatctcttaaagag
acaaacgttaaaaagatactaattgccgctggaatagtgcattcagggtatatttttata
aatttatcctctgttggtgcttctgtttccatatatccagctattttttatctatctaca
tatactatagtagttggtttttcatttgctattttaaacggactttttggagacagagag
ataaaaatatctgatttaaacggactttataaagtacgtcctaccgaagcttttgctttt
actgtaatttgtttgtcttttatcggtttcccttatagtgtcggatttttgggtaaattg
tttatattttctagcgccgtagaaagcggtaagacttatttggctatttttggtataatt
aatactatattttctgtatattattacctaaagattatcatcagcatatactttagcgag
aataaaactgctctgtcttgcgcagatagtaagaaatttggtttaaaactacttgctttg
agttctattttatttataattttagagggaagcggtatattttctataatatctttttta
aatttatttatcagatgagcttatttttagtattaaatttaactaaatttatacttcaga
tagtacgataaatagatgttttacagacaatatatatttagtttgaaatttaaaaactaa
atatatatttaataatatttagcttatttagataacaattttcatttatatatagtttta
tctaaatttaagtttataagtcgcataattacggtaatatttttataaaaaggataataa
tgaaagctaaatttctagcagcgtctgcaatcttaactctattttgtacaagttcgtttg
cacattttggagtagtgatcccttctagctcgaccgtaaatgatgaaaaagaagcgaaaa
tgagtataacttatagatttactcatccgtttgaacagatgatgatgaatatggaaaaac
cggttgaaacaggagtatttgtagatgggaagaaaaatccaatatcaaatttaaccgaga
aaaaagatggtaaaatgagttattatactgcaaattacgaagtaaaaaatcccggaatgt
atcaattttatgttgatccaaagccgtatttcgaagcggctgaagataagtttataagac
atattacaaaaacagttgtaaatgcttacggatttggcgagggctgggatagtcctattg
gcttaaaagccgaaatagtacctattagtagaccttatggattatataaaggaaatctgt
tttcaggaatagttttatataaaggagaaagagccaaaaatgtcatggttgaggttgaat
actacaacacgaaaggcttaaaggcaccttctgaggattttatcacacaagaagtaaaaa
caaatgagcttggagaatttagttttgctatgcctcttgctggctggtggggattttcag
ctttaatagatgatgatgagactattaaaaaagacggtaaaacttatccggttgaacttg
gcggtgttatttgggtcgaaactaaagagtattagatgcatatcagcgaaggagtattaa
aaccagagatcatagttccagcagctgtgatagggggtatttggatagcgtatctactat
ataaattgaagtttaatgatattcctaagatagcttgtatgagcgctatgtttttcatag
cgtcttttatacacattccgattggtccgacttcaattcacttaattttgagcggtttga
tcggggctttcttaggattcaatgcaggtttggcgatatttgcagctttacttttacaag
ctttgttatttggatatggcggtataaccgtgttaggagtaaatcttttgatgatagcgt
ctcccgccgtacttggattttattttttaaaactttcattcaaaaaatttagagttttaa
attggtttttagtcggatttgtgcctattttcgtatcatctttgattttaagcttagttt
tggcattaaacggaaatgagtttttgccggttgcgactttggcttttgtttcgaatttag
ctcttatggcgatagaaggagttatatctctgtttggaatatcttttatttataaagtaa
ataaggacttattaaaatgataaaatttatgctaataatctgcgtggcagtagctttaaa
tgctcactcactaaaagtgtttgctaaagaagaaaacggttttgttttaatcaaaagcta
tttttatggtaattcgccttgtaaagagtgtaaggtcgagctcataaaagataacaaaat
tctaagcactgtaaaaacggattcaaaaggcgaagctagagcaaaaatagtagcgagcga
gtttgatatattagtagacggcggacttgcgcacgaaaaaagagtaagcttcaaggccga
aaatccgcttccgatagataccgatgatagcacaatgatgtatgtgtttaaatttatagc
cggatttgcggctatcgcaattatatttggctgtttgtatattataaaaagaaggcaggt
tgcttgcagctaaatttatcttttggcttggtttgccttgtactttttagctttaaggta
gcgcttagtagtagtatcgacgctgctttttttctacctgctcttctattgttatttatt
agatttaacactatttttattataattaaaaagatgctgtttttaaatttatttatattt
ttaatggctctaagcgcgattatgtatagcaattatcatttagctgcgcttatttttata
agatcaaatttgatcttattttttggattatcggtttttagctcagcaaattcatatgcc
atagcaagagccgtttcaaatttaaaactaggtgacaagataagcgccgtattttatttt
actgtgaaatttatagatgagtttaaatccgagtttcaaagaattaaaaaaacacttaga
gcaagaggatttaagccttgcagctctctttttacttataaaacatatggaaatttagtt
gcaatgctgtttttaatagcgtttcataaatctcaaatgttagaaaaaacatttatatgc
agaggatttcaaggtaaattttactctcaaaataggcaaaaaataggcattttagatata
attttactaggatttactatatttatatatatattaagtttaggaaatatcatatgagtt
gcactctttgtcttaataatatctctgctaaaatagccgaaaaaactattttttcaaatt
taagtttaaatgcggggcataaagataaaatagcaataataggctcaaatggctgtggta
aaacaactttacttgaaataataggtggtcttagaaatcccgatagcggagaaatagaga
tatttcataatactattttaaatttaaaagagtatcaaaaatataggtatttgattggct
atttgtttcaagatagcgatgatcagttcatctgtccaaatgtatttgaagatgttgttt
ttggcttacttacgataggcatacaaagaagtatcgccgataaaagagccgaagagatct
taaaagagcttgatatatggcatttaagagataagatagtttttcatctttcaggcggtg
aaaaaaagcttgtcgcattagccggggtattggtaaataagcctaaaattttactgcttg
atgaacctactgccgcgcttgattttgatatgcaagaaaaagtagcagatctgcttatta
agcttgatataactcagatcatagtgtctcatgacaaagagtttataagtagagttgcaa
ataaaatgtactatttaaacaaagacgggttaaagcttggcgattaattagtttaaaagc
tgcttacaatactcctgctgaactttttgtaaagcttatattttatatacattttatatt
ttttagatagaattacgcctaataaaatctagggtttaaagatgagcaagttaattatcg
tagaatctccagcgaaagcaaaaactataaaaaattttttgggtagcgagtataaagtta
tagctagtaaaggtcacattagagatcttccaaagtctagcttcggcataaaaatagaag
atgataaattcacgccagagtacagagtaagtagcgatcacagcgctatagtaaaagaaa
taaaagatctagcaaagaatgcagataccatatatctagctaccgatgaggatagagagg
gcgaagctatagcataccatatagcagccgcaataggtaaaaaacctgagatgcttccaa
gaattgtatttcacgagataacaaaatctgccatacaaaatgcattagaaaatccgcgta
gtttaaatatggatagcgtaaatgctcaacaagcaagaagacttttagataggatagtcg
gttataaattaagcccgcttttaaactcaaaaatccaaagaggtcttagtgcggggcgcg
ttcagagttcggctttgaagatattagtagatagagagcgcgaaataagaaatttcaaac
ctatagaatattttagcatagatactaaatttaaaaaagatttagaagctgaactggttg
agtttgagggttctaagatagaaaagcttactataacaaacaaagatcgtgcaaaattta
tagttgataaaataaaagatgagagttttagtgtcgcaaacgtagaaagcaaagagcgaa
agacaagtccgcagcctccgtttatgacttctactttgcagcaaagtgcgtcaaatagac
taggatttagccccaaaaaaactatgatgttagcgcaaaacttatatgaaggtgtacaga
caaataacggttttatgggcgctataacatatatgagaacagatagcttaaatttagcta
aagaagctataagtgcagctagagacctgattaaagagcagttcggcgataaatatcttc
caaaatctgcaaatttttacactacaaaaaacaaaggagctcaagaagctcatgaagcta
ttcgtcctacaaatttaagctttactccgacagaggcggctaagtttttagaaaaagatc
tgctaaaactctatactcttatatataatagatttttggcttgtcaaatgtctgcaagcg
tatcagaaactcaaaatatatttataaacagtaaaagcagtatttttaaaatttcgggca
gaaagcttacgtttgatggattttacagagtttatggggatcttgataaagataggattc
ttcctaatttaaacgtaggcgataaaatggagcttgaaagcttaagcagccaaagtcatt
ttaccgagccgccatcaagatattcagaagccggtttggtaaaaaaacttgagagtcttg
gtataggcagaccaagtacgtatgctccgactatttctttgcttactagcagagattacg
taaaagtagataaaaaacagcttattccaaacgagatagcatttaatataactagtatgc
ttgaagagcattttaatgatatagtagatagcgattttacctctaaaatggaagagaaac
ttgatgatatagcagaaaataaagcagattggcaagaggttttatctaaattctatcatc
cttttatgcaaaaaatagatgacggtaaaaaaaatataaagagtcaaaaagtaaccgagc
ccataggtgaaaagtgtcccgagtgcggcggagagcttgtaaagcgaaaaggaagattcg
gcgaatttatcgcttgtttgaattttccaaaatgtaaatattctagaaatttaaaaaatg
aagctaaaattgaaaaaaaagagccgcaaaaaatcggtgtagcatgtcctcaatgcggcg
gagatatagttgagagatttagtaaaaaaggtaaattttttgggtgcgcaaactatccaa
aatgtaactttataagcaaataccaacctacagatcaaaaatgcccgcaatgtggtgaaa
tgatggtttataaagagcttaagaaaggcaatttttacgaatgttctgcttgtaaattta
aaaaagaagggaataataatgagtaaaatggtaatgttatgtgcaatttgtaacgtgagt
agcggaaattgcgccgaagactgcgcatactgtacacagagcgcgcatataaaagccgac
atccctaaattcaagcaaaaaaatttagaacagatactaaatgaagctaaaattgccagt
aaaaattacgctcttggattttgtctcgtgactagcggattaggacttgatgataaaaag
cttgagtttatatgcgaagctgcaacaatgttacgaaaagaaacacctaatttaatgctg
atagcttgtaacggatctgctagctatgagagcttaaaagagcttaaaaaagtcggaata
tttagctacaaccataacttagaaacaagtcgagagttttttcctcaaatttgtacaact
catagttgggatgatagatttaatacgaatttaaatgctaaaaaagccggtcttgagcta
tgctgtggtggaatttacggacttggggagagtcaagatgataggcttagttttagagct
agtttaaaagaactaaatcctttttcaagtccgattaatttttttataccaaatcctgct
ttgaaaatcaagcaacctcttttaagcaccgatgaagctttggaaatcataagagatact
gctaaaacattgcctcagtgccgtataatggtggccggaggtagagaaatagtattagga
gataggcagtacgagatactagaaaacggagctagcgctatagttataggcgactatcta
accaccagcggagaagttgctagtaaagatatagaggagcttagaaatagaggctttgag
tttgcatcacagtgccactaaagagctttctattcttattgttttggcgtttataatttt
tatatcgccgtatttttcaaaactcacaaaaatcccgattgctcctatagagatagctct
cgggataattctaggttttttcggtctgcttcctaataacgatttatttgagatagttgc
aaaagtcggatttttttatttaatatttttagcgggtacagagattgatttacgctcatt
ttttaagatagataagaaagtattaaaacttattttggcttatctatcagttttatacgt
gatagctgcgtttttaggtatatggttggagcctgcatttttggtatttatagtaatacc
tgttatgtctgttggtatgctctcaacgctatttaaagagtacggtaaaaatgagccgtg
gctaaatatcgctatgatcacaggaagtataggcgaagtgataagcatagctttgctaac
tttagtaggcgcatatgtagagtttggtaacagtagcgaactttatacaagtataaatta
tcttattatatttatcgttctttgtatacttggatttaaaggactcgaggtacttttttg
gtggtatccgaatctaaaaatacttcttatgcctcattatgataaagatgagaaagatat
aagactttctatggctatgttttttggcacggttgccgttatgatatatttaaatttaga
aattgtgctcggggcgttcatagccggaagttttatagctacattttttgatcataaaaa
agatctacctcataaattaggaagttttggatttgggtttttagttcctatattttttgt
atatatcggctcaaccgtggatttaaactatatttttataccaggcgttcttgataatgc
tcttcttatgcttttatttatgacgcttattcgtgttgttagttcttttatatttatcaa
gaaactcggagcttatggcagtattttgtatggtttatccctatctatgcctttaactct
tttagtagcggttgctaccgtggcttataatgctaataatatcgaaaaagaactatattt
ttcatttatattagcaagtttatttgaggctattttggctatggtgcttataaaagttac
atattatcttaaaacgaggcttaagtagtaaatttagtatgttataatgattttttttaa
ataaaatttggatagaatattttaagatattcacactaaaaggatgaaaatgagtaatac
agtaacactgacagataacagaaacggtaaaagttatgagtttcccatattagatggaac
aagaggtcctagtgttatagatatttcgacgctttataaaaacaccggaatgtttacttt
tgatagaggttatacaagtactgcaatgtgccgttctgctataacatttatcgatggaga
aaaaggagagttgatgcaccgcggctacgatatagcgtggctagctgaaaataaacttta
tcttgatgtagtatatttactatttaacaaacacctgccaagccaagaggagctggagct
atttagacgcgagttaaaagagagaagctttttaaatgaaaaaatgattagattatttga
ctgttttcccgataaagctcatcctatggccgttttacaagcaagcgtagctaccatgag
tgcatactataaaagagatatgaattttgatgatatgaatgattatatggagcttgcaaa
acgtttagtggcaaaaattcctacatttatagcgttttattatcgtcatgttagaggatt
tcctgtaatatatccgaatttagatcgcggatttacagaaaatttcttatatatgctaag
agcttttcctcacgataaggtagatttaaaacctatagaagtcaaggcttttgatactgt
tttgatgcttcacgctgatcatgaacaaaatgcttcaactactacagttagaaccgtagg
atctactcacgctcatccttactcatgcattagcgccggtatcggcgctctttggggaca
cgctcacggaggtgcaaatgaaggagttatcaggcaacttgagatgataggaactccaga
tagggttgatgagtttattaaaagagcaaaagatcataatgatccattccgtttaatggg
atttggccatagagtttataaaaactttgacccgcgagcaaaagttttaaaaggtcttag
agataagcttataaatgagatcggcatagataataatcttataaaagtagcaagccgaat
agaagagatagcactaaatgacgattactttgtatcaagaaatttatatcctaatgtgga
ttttcactccgggcttatactaaaagctcttggtattccaaatgagatgtttgcggcaat
atttgtcatgggaagagttcctgggtggcttagtcagtggatggagctaaaatcacaaga
taccataaaaatagttcgtccaagacagctttacgtaggacctacttgtcctcctaaaga
gcaatgaaagagcttctaaatttatcgctaaaggctgctagagcagccggtaaagcgatt
ttaaaacattatgacaattacgatgtaaccatcaaaaacgataattcaccattaactagt
gctgatttagcttctaatgaggccatatttaaagagttggagagttctggtattcctata
tgttctgaagagaagatattagattatgaaaaaagagacgcgaattctaaattttggctt
attgatccgcttgatggcacaaaagaatttatagcaaaaaacggtgaattttgtgtttgt
atagctttgatagattgcgctagacctattttaagcgtaatctatgctccaactagcgat
gagatgttttacagtatgggcggctcgaaggtctataaaaacggtgaaattttaaatagt
tcatgcttagaacaaaattatattatatcaggaaatttcagccactcaaaaagtgtagat
atcatagctaatcgttttgggctagatatattaagatgcggttcggcacttaagttttgt
aggctcagtgaaggaaatgcggatgtttatgcaagattttgcggctctagcatatgggat
atagcagccggagagtttttgcttaaagagagtggaggtatagttgtatctttgcaagat
gaaaaagagctgcgatacgataaaaaagatcttagaaatgattattttttggcactaagt
aaaaaagagcttccaaatttaaaaaattacctagaatttatatctttaaatttaaaatca
ctttaatctatattttttataaatttaaatactaaaaatatatttttgttttgtttccat
tttgtttccaagtatagttaaaattccgcaatttaacaaaatcaaaggagataaaatgtt
gaaacaaattgctactttaactatagctagtgcgatatctgcgtttagtttaaatgcggc
tgataaaataatgggtcaaggagctacttttccgcttcccgtatataaagagtggagcaa
actctattataaagccacttcaaatcaagtaacttacaatggtggaggcagcggcaaggg
aataagcgctattactgatagaaatggcgagtttggcggcactgattcgcctttgaaaaa
cgacgagttgcgagaaaaaaaattacttcaatttcctgctatcataggaagcgttgtatt
agcttataatatcgaaggcataaaagatcacgagcttaagctttcagctacagcggtcgc
cggtatattttcaggtaaaataacaaaatggaatgatgaaataatcaaaaaagataatgc
aaatttaaaacttcccgatgctttgataactcctgtcgtaagaagtgattcaagcggaac
tacatttaattttacaagttatttggctaaagcagacgagagttgggcaaaagagtatgg
tgcaaataaaactataaattggggagcaaaagtcactcctgctgcagggaatcctcttgt
tgcaagtactattaaacaagttccaaactctataggctatatagaatacgcctataaatt
atcaaccggactaaacgccgctactttgcaaaccaaagacggtgattgggcagagtctac
accgcaaaactttgcaaaagccgccgcaaactcaaatttcaaaatagaagagaactttta
tgacgtattagcttattcaagcggtaaaggtagttatcctatagtagcagcaacatttat
tcttattcctaatgataaaattgatgatggtaaaaaagttactaagttttttagctgggc
atttagcgataaagacgctttagaagcagctaaaaagttaggatatgaaccattaccaaa
agtaacaaccgatatgatctatgattactggactaaatacgcagtaaatccaaaatagat
ataaaaataaaaaacaggacgtcataatctaaatttaagacgtccgtataaagagtatat
atgataaaaattcaaaaaaatataatcatagaaaagttattttttaatgcggcaagaata
tcgactattatagttttagtagtacttttggctatttttttatctcttgtttataaagct
tatcctgctatttctaaattcggaataaattttttatttgatactacgtgggacgcaaat
attatgatatttggaggacttgctagtatatacggaaccatcgtttctacttttatagct
atgattttagcaactcctgttgcgattggtatcgctatatttctaacagaaattgctcct
tataaaataaggaatttttttagcgttaatatagagctgttagccgcaatcccaagtata
gtttatggtatgtggggatttatatattttgtccctttagtaagaagcgtttttggcggg
agtggatttgggcttttaagcggcggtatggttctagccgttatggtgcttccgtttata
tcttctgtttcaagagacgctatggcaactactccacaagtgttaaaagagtctgcttac
gctttgggcgctactaaatttgatactataaaagatgttgtatttccatatgcgaaagcc
ggcattatgggttctataattttagctttgggaagagcttttggcgaaactatggcagtt
gcatttttgctaggaggtatctcaaaaataccgagcagcgtaacagagccagctacttcg
attccagtaactcttgctactcagtttggtgaagctatgggaaatgaaatttatgaaagc
agcctgttttatctagcacttattttatttgttattagttttataagtatagctacagct
aagtttgtatttttaagaaagagagaatcaaagtgagcgagcttaaaaatattaaagaaa
aatcgataaataaaagagtattaataagcaaaatagcgacttatctaagcgtggtattta
cggtatttggtttgatgtttttgttttggatcatagccactgtagttgtaaaaggtatgg
ctggatttagcgctgaaatatttatatctcctactgcttttggaggacttgcaaacgcat
ttttaggtcagctagagttagttgctatagcgtcttttgttggtatccctgtgggacttt
tagcaggaacgtatcttagcgagtacggcgtaaatcaaaaaaagttaaatttgataagaa
atataagcgacattatgatgagtactccaagtattgtcataggcgcgtttgcttatgccc
ttttggtaaaacctatgaactcatatagcggttgggcaggaagttttgcgcttgcggtta
tgatgataccggttgttttaaaaactactgacgatatgcttagtttggttccaaagacat
taagagaagctagttttgctcttggagcaactaagtataaatgtataacaagcgtagttt
ttagagccgctaaaaacggattattaacaggaatcgtgctatctatagcaagagttgctg
gagaaacggctcctcttttatttacaagtgcaaacagcgacttttttgattttaatctaa
ataacgcgattccatcgctcacagtaagcatatacgactttagttcaatgcctgatgaga
gtttaaaatcagtagcatgggcaggtgcttttatattagctatttttgtactaggagtaa
atatcctaggcagagttttaatacgtaaataaaggaaaagaagtgtctttaaatttaagt
ataaataatttttcattttggtactccggatcatctagccctagtttaaataagataaat
ttacccataaaagagggaaaagtaaccgctttgataggtcctagtggctgtggtaaatct
actcttttgcgttctataaaccgtattcacgatctatatccaggaaatagatatgaaggc
gagataatatttaatggtaaaaatatcttacgtccaaaaacagatctcataaatttaaga
acaaaaattggtatgatatttcagcagccaacagcatttcctatgagcataaaagataat
gtcgagtacggactcaagcttcaaggtataaaagataaaaaaactctctcaaagatagtt
gaaaagtctttaaaaggagcaaatatctgggatgaggttaaaaatagactaaatgaagac
gccggctcacttagcggcggtcagcgacaaagactttgcatagccagagcaattgcggtc
aatcctgaaattttgctatttgacgagccaacaagtgcgcttgatccgatatcgactata
gccatagaagaacttattaatagcttaaaagagcaatacacggtagtaatcgtaactcat
aatatggctcaagctactagagttagcgattttactgcatttatgtatcttggaaattta
atagaatacggcaaaactaaacagatttttgaagagcctagagaaaaacttttaaaagag
tatgttagcggtaagttcgggtgataataaatttgataaatagccattaaagttagcaga
taaaaattgccctatttaatttgcaaacaaagaaaattatgttaaaatcactattttaat
gcaaattaatgcaaggaaagatatgattaaaacagttttaccgcttagttttattgttgc
ttcaaggttttttggactttttgtggttttgcccgtgcttagtctgtatgcgcttaattt
aaagggcgcaaatgagcttttagtcgggcttttagtcggaggttacgctcttactcagat
ggctttgcaagttccttttggtagtcttagcgataagtttggacgtaaaaatacaatgac
ttttggcttaatcgtatttataataggctctttgatatgcgcgcaagctactgatatcta
tactatgttaatcgggcgtttagttcaaggaagcggagctgtcggagccgtggctactgc
catgataagcgattttactaccgaagaaaaacgtggtcatgcgatggctataatgggcgg
catgatcggtgtagcgtttgctatttctatggttgttagtccgattttaagttctaagtt
cgggcttgctagtctattttatctctctgcggctcttacttttgcctgtattgttttgct
ttatactgtagtgccaaaagagagtaaaatacatcatcatgatgctaaagctcctttttt
aaatttaatcactcaaaaaaatctttttattatgaatattacgaatttgatgcaaaaaat
gttgatgagcgcagcattcgtagccatacctatagttctagtaaatcatttaggatatga
tagcagtaggctttggatagtctatctagcagctatggtttttggatttatatcgatggg
attagcaggatttttaggagacgccaaaggtcatagcaaaaagctgcttttaataggcgt
tgttctatttatcatctcttatttggattttgcttttagtgaaaatagccttgcttttat
aatcggagtaactcttttttttataggatttaatctgcatgagcctataatgcaaagttg
cgctagtaaatttgcattagccagccaaaaaggtgcggctcttggagtttttaatgcgtt
tggttacgccggaagttttcttggaggagctgtcggcggatattttttacataaatttaa
tataacatatcttgctatattctactctattttatctgttttttggcttgtcttactatt
tatgctcagcgatcctaagctgtttaaaaatttatacttaaaagatgctgatcttagcaa
acttgattttgttgatggcatagtagagagatataaaaatcaaaaaggctacgttgtaaa
atacaattcttctataatcaatgaaaagcagctaagagatattttaaataaataagtata
tttttaaattgaaagtatttccacatgcaatttggtaattttatcaagcattggaattac
tttataatgacaatatttagcaaaaatcatattattttttaataaaaagatactattata
tcgatcttttaatattctaatattgtatgattttataattattattgtattaataataaa
tttaacgtaaatttgtaaaatcattcatcaaaataaaattcaaggagacctcatctatga
agtcgataaataccaaagttatagcgattatagctattttaatggcgatgcttattgtcc
tatttgtcactttagaaatttttatttctaaagtcaatttatctttcaaagaaattaata
gtatatcagatagacaagagctgctatataaaaatattattaatggcgaaagaaccggtt
tgaccgtaaggcaactgtatatagatataaatgataaagatgctttagatattttagaag
ctacaatgaaagattttgaagttgttagaaataagtataaagagctgtctggaggccccg
caaacgctgctaatcaatcagataagttattgtttatacaaaacgatatattacaaggag
ccaaaaaaggcgaaaaagtcacaatcacggatttagaagatctaacccctacatggagat
catatagatctgttttagaaaaacgacttgaaaaactcggcgaagacaatttaaaagcta
ataataaccttgctagtgatataagcgtacttactatgggatttaccgtatttatcatca
ctatcatcatactttcaagtttgatactattaattagcaaatcatatcttctaaaagcta
ttaaatctatagaaaacggtctcaaagacttct
>NODE_39_length_4304_cov_29.000718
atgagcaaactgaagcaattaaccagataaatgaagctgttgctacggtagatgagcaga
ctaaacaaaatgtcactatagctcaaaatagtaataagataactaatgaggtagagagta
tagcaaatatcatcgtagatgaagttaaaaagaaaaacttctaaacacccgttttataag
tgccttaaaggcacttataaatatattatcattatatccgaaacacaaaacgacccaaat
agcttatttgtaaatttatgctacaatcattttaaatttagaaaattcaaggctcataaa
tgaaaagttataatgatagtttaaaagatcttttgagctcggctcctacttgggatagag
tagaaagaatagctcttagcgcatctcttggaagagtcgtatgtcatgatatagcagcta
aaagcgactatcctgagtttgagacttcggcgatggacggatacgccgttaaatttagcg
atatgaacctaaaaaaattaaaaattataggttgtttgcctgccggagttaaaggtgaag
atataagcataaaaagcggagaatgcatcaaaacctttacgggagctattatatgcaacg
gcgccgatacgttaattccgatagaaaacgtaactgcgaacaaagactacatagatataa
atacacaggtaaaaaaagggtttgctgtaagaaaaatcggtgaaagctacaaaaagggtg
atattctcataaaaaaagggacaaaacttagttactctgaattaggacttttagccgaac
tcggcattagctacgtaaatgtttttgttcgtccgaaagtagccgttttaagcaccggaa
gcgagatagtggatataggtgaaattcctacaaacaaagctcaaattcatagttcaaatc
atattgctatagcaaatatgctttggctgatgaactgcgaagtagtaactttacctgtta
taaaagatgatttaaatttaataaaacaaacgataaaaagtgcacttaaaagctgcgatt
ttttgattactacgggcggagtaagcgttggggattttgattttataagagatattatgg
gagattttgaactcgtggtaaataaagctgccataaagcccggacgccacgtaaaagtag
caaaactaagtgaaaaatatatatttgctcttcctggatttccgtattctgctatggtga
cgtgcgctctttattttagagagtttataaataaaattttatgtttgcaagaaaactata
gatttaaagcgattttagatgaacaatacgttaaaaaatcggattttgaagagtttagtg
ctgctagcatagaaaatgaaaacggtattataaaaatatcaacttcaacgaaaaaatcag
gttcttcggcaattgtttcaaacttaaataacaaagccgtattgctaaattgtcctttag
agagagacaaactagaaaaaggtgaagtagtagagtatattattatgctttaatttttaa
atttggattacatttacgattttagcagtataattccagccaaatttaaataaaggcata
ataaatgcaatttatcatagatggcgtagagtttcataagtttgccataactacaaaacc
gcttatggaacattatttgagcgagcttggaaatgaacttgaagtagatatcagcgacta
cacgtttgccgcaaattacatatggcttgaaaatgcaagcggattttatgcgatcataga
agattcattttgtctatttagtatggcaggaagcgagttaagtatgcttttaccgcctct
tggtaaactttgcaatctgaaaaaagcaatagaaaaatgctttaatgcgatgaatgaaaa
taataccaaaactcattacgcaagaatagattatgttgctggatctattttggaaaaatt
tgccgctcaaatagaaaacggagctagtatatttgatgcttttgaggagtacatttttga
aaaacaacttgtggattatatttacaaaagcgatgatttgatagaacttaaaggcaattc
ataccatacaaaacgcacagaaattaataaatttaaaaacacatatccaaatttcaaaat
cgaaacattagatccaaaagcccacagagagataataatagatttagcaaacaaatgggc
ggctgagcgaataaaatatatgccggctgaaaaaatggatgattttttagaaggaattta
tcaagaaaaagctgctataaaaagaatgttggaccactatgaaaaacttgaattaatcgg
tatagttttgttcatagacgatgaaataaaaggttttagcgtaggtgaaaaaataaatga
tggagtggctagcgtgatcatagaaaaaacagattttgctactcttggttcagcgcaatt
tatatttagagagtttagcaaagtactaaaaaacatatataattgcgactttataaatgt
cggcgacgatatgggatttgaaaatttaaagaaagttaagatgagctacagaccaaacca
ccttgaaatcaaatactctatatatcaaaaacaatgactattcaaccagcaaacaataaa
gatataaatgagcttgcaaatttagaaacaagtatttttgataagctgaattttcctatt
tcaaaagcaagttttagatatcatataaaaagaaatttgatattaaaatacgtcgatgaa
ggtgaaattttaggttatattttagttttaacaagctttaaaatacctagaatttattct
cttggagtctctttgcaagcaagaggaaaaggcgttggagctgcattattaggcgacata
tgttctaaatttaaaaatctaagattagaagttagaaaagataatataggtgcgataaag
ctttatgaaaaatttgaatttaagaataaaaagctcatccgcgcatattatgatgacgga
atggatgcgatagagatggttagaacttaatatcttttaagttaatttcaaataaaagcc
agtttaaatagatacttcggctattatgaaaactcttaaattaatattacaaaaacatta
aaaatttgttacaatatctacaaagtcagtttgacttatacaaatacaaggaattcttat
gaatacaaaatggtttatcgtttcaggtggagttttgggtgttttagcggcacttttagt
gcaagccggcaatccgggcaatatgggaatttgcgcagcttgctttcttagagatagcgc
gggggctttgggatttcataaagtagaagcgttgcaatatctaagaccggagatcttggg
gcttatcataggcggctttttagcaagtttattttggacgaaagaatttgcaccaaaaag
cagtcccgcggcattttcaaatttctttttaggcgttttcgcgatgataggagcgctcgt
atttttgggttgtccttggcgcgcatttttacgtcttgatggcggagatatgactgcgat
agcgggatttttaggactaggagtcggggtcggggtcggaatgttttttaaaagcaaagg
ttacaaaacagaaaaaagcgtagccgttagtaaaaatttaggtattttacctgtaatttt
tagcgttattttacttttggctctagtttttggactaaaagccggaaacggtgcactttt
tacgtctataaaaggtcctgctagtgagcatgctgctatagcggtctctttgatagctgg
agttttagttggtgtatttatgcacaaaagtaagttttgctcagtaggcgcattttcaaa
agcttttagaggcgatttttctatgttttggggcgtgatatctatcatcgtttttgcaag
cataacaaatttagctttgggtcagtataaatttggttttgaagctcaacccatagctca
caatgactttatatggaactttttaggcatggttttagcggggctttgctttagtcttag
cgaaggttgtccaggaaaacatcttgtgcaaatggggactggaaatttaggatctgctat
atttgtcataggaatgatggccggagccggatttgctcataactttttacttgcaagctc
aggagccggaataactgcttacgcaccatacgcggtcggacttggatttatatttgccat
ttatcttggattgtttaacaaaaaatcgacaatataaaataagtgccaaaaaggcactta
ttgcttaaaacttcttcctcttaacctcactaaccacttcattagctatagtttctactt
ctatagtaactctgtccgtattgctagctatagcaaggttttgt
>NODE_3_length_137822_cov_31.782222
ttatttaaatttagtttaaatataattgtgatttattataaagtataatattttaaaaac
gtataaaataatctataaattgtagcggtatatccacgacttaactatatttcaacaatt
acaaaaatttaaaaaaatatataatttttagtaatttgttaataaattccagataaaatt
cagctacatcacgcatttaaatcactttacatatattttaatttaatttgccaataatac
cataaaggtcaaagatgaatataattaaaaatttcttacaaaaggaatcagcaagcggta
tactcataatattagctatgatattggctcttatcttagctaataacggtgttttaaaca
aattttacagcgagatattaagacttgactccggtataatttttggcgaatttaagctaa
taaagcctacgattttatgggtaaatgacggacttatggcaatatttttcttttttatag
gacttgagcttaaatacgagtttttagaaggcgaactaaactcgattagtaaagtagctc
ttcctagcatagcgggaatcggcggcgtgatagttccggcggtcatcttttacgtactaa
atcacgcaaatcgttttgatgtaaatggttgggctatacctacggttagcgatactgcgt
ttgctttagcagtgttgtttttgcttggaagtagaattcctattagcttgaagctgtttt
tactaagccttgccatcatagatgacgtagctgctataatcatcatagctatattttata
ctaaaacattgagcataatatctctttttatatcgttttgcgctatagttattctaacta
ttttaaattataaaaataatcaaaacatatatatctatttattatgcggtatcgtactgt
gggtatctgtgcttatgagcggaattcatgctactctagctggcattatagcaagtatgt
tcatacctttacgagatgaagatggagatcctgagcatggaatgctgcagtccgtaatgc
actttttgcatccgattgtagcgtttttgatacttcctatatttgctttttcaaatgccg
gagtcgtgtttagcgaagactctattttaaacttaacgcatcccgtgccgcttggaataa
tatttggactattcatcggtaagcaaataggagtatttagctttgcgtttttagctataa
aatgcaaattagcagagcttcctaatggctgtggatggctacatttatatggattgtcca
tactaaccggagttggtatgagtatgagccttttcatagatggtttagcgtacgccgaga
gtgatgcgtttttatacgcaaataaaatcgctatactattagctagtactatgtgtgcag
taaccggatattttgtacttagaaaagctagtaagtctcaaaactagttttaaatttaga
actagttttaaaaatttgaaacagcaatttagctattttaacttgctttcaaatttagcc
ctattgccgagataaacgaagcttagcacctcggcaacggcttgaaataaatttcccggt
atctgatcgtcaatatcgcataatttataaagttctctagcaagaggcggattttctact
atttgaataccgttttctgtagctatctttctaatgcgaagcgctagatgatctacgcct
tttgctaaaacaaccggagctttttctttctctttatcataacgaagagccacggcgtaa
tgagtagggtttgttatgacgacatctgcggtagggatattttgcatcattctttttctt
gctgcttgcatctgaagttgtcttatgcgaccttttacttttggatctccttccatctgt
ttaaactcatcttttacctcttgtttgctcattctaagacctttgaagtactgataacgt
acgataaaaacatctgctatagcaattatcaaaaatagcaacaacataactccagctaat
ataagcattttctctttaagccataaaagttgattaaacattgagaaaaatatagtatga
ggaagctcttttacaaactgcaagaaaaagtaaaatgcaacgccaaaaacggcgcttact
tttaatatgattttaacagcatcaataagttttttcagtgagaacagatttgcgatacct
tttatcggatcgattttactgaaattcggcataataggctcaacggtaaataaaaaccca
aactgcattatatttgatattatacctgctatcataatgcaaatagctataggcaaaatt
atcaaaaacgtctgaagcattgagtggatagttatcttaaaaaatagttcacgagtaatt
tctacgccgataagaccttggtagtaaagataaagatttactaatctctctcccataaat
cccataagtcctacaagaaccgcaaatcctactagtaacgtcacaaaaccgctcacgtct
tgagattttgcgacgttgcctttatttctagcgtcttctaactttttcccggtgggttct
tcggttttttcttgatcgtctgccacgatattttacttatccgtattttacgatatcttt
tatatctcgtctctgttttttactagcaggatttttcctataaccaaaaggaagtacgag
agctactcttttttgttttatgtttatacttaaaacactttctagtttatctctttcaaa
tccttccatagggcaactgtctattcctaaaaaagcggcctgcatcatcatattttgcgc
cgccaaatagcactgtgccctagcccaactaaaaagctctttatcgctagtgccttcgtt
atattcaatcatatttgcatatctttgcaaatatgctttttgctcatcttcgcttttatc
ttttctactgcaaattatagatttaacatagtttgagctagctcttagatcgtctatctt
agcatagatcacgatgacttttgaggcagtcgtgatctgagcttgattccagcatgcttc
tctcattttttttaagagttccttatcttctatcacttcaaattcccacggctgcatacc
catagaagatggggataaacgacccgcttctaaaatatcattaaaatccgcactgtctat
ttttctattttcatcaaaaaccttacatgcatgacgaaaatttaaagcctctttaaaatt
catttattactcctagattaaatttattttatattcactcttgctttttacggttccaac
tatacaagagctctcatatcctgcattttttaaatttgaaagtgctttataagcatcatc
ttcatttatgctgatgataagtcctccgctagtttgggcatcacttagcaaaatatctgg
tttgatattgcaaattttagcagtaaaaacactatttttataacttccctcaggaataaa
gcctaaatttgcaaacttcttggcgctagctagcaaaggaataccgtttttatataggtc
aaagctgatatcgtctcttaacatttcgcttaaatgacccaaaaatccaaatccggtaac
atcggtaacagcattaacttttaaaccagataaagcatcaacggcataaaagtttagctg
agacattaaatttgaaatctcgcgtatctcatctaaactaagcatatccgcttttaaagc
agttgttaaaacaccacttccaagaggttttgttagtatcaatatatcattgatttttgc
tgagttgtttgaccaaaacttgctactatctacgcttcctgttacgcttagtccgtaaat
agtttctttagattctatactatgtccgccgactaaaaccgcgccgcactcttttatctt
gttttttcctccagccattatctcatgcaaaatttcattttcaaaatggcaactatcaaa
accgactatattcatagccgttatagctttagcacccatagcgaatatatcgcttaaaga
gtttgcggctgctatcattccatataaaaacggatcatcgactaccggagttataaaatc
caaagtctgcacgatagctctaccgtcttctagcagaaataccccggcatcttcgttgct
atttatagatgatagaagcttactatggggctctaagatactgccgatgctttgtgttaa
acccaacgggtctagtttggcagctcatcctgcggattttataaatttagtaaggttctt
attattatagataaactgtttcattttccaacattaaactcattatttcaaaagcattgc
tgatctgacctactccaagtctatcaacaagaccaaaagcttctaaacaactgccgcaac
taagcacgtttattccaagcgatgaaagatcttttaatacagcaaagctaggatgagatc
tatttgtagtcataagaacagcttcattaacacagataatatgagtcactcttttgttcg
cttgaacagcagatatcgcacttaaaaatttagttaaaagtccttttcctataggatcgc
tgccaactttatcgtattttaaaaataacaccttatgctttttaaaatccgtttcacaac
tataattttgaatatctatttccgtaagatcgcaactcttaacagcagtaacggtatatt
cacttccattttgagagatattaaactctaaaccgtttgcgcttaaaaacttctgtacgt
ttgccaatgaagcaggactatttacgactatttcgagcttatctccgatactaagctcat
ttaaagcgtctctagttttaataatcggctttgggcactcaagtccacgacaatcaatct
gcataatttctccttgctttgtagtattcaaaccttgaatttataaattatacctaattt
attgaattattgttttaacaaacaaatttaatttctacgactatactcatcataaccaaa
atctcgaataatttttacatctccatttttattcatcataaccaaatttggaagtttaac
accgttaaaagtcgtatttttaactatagtatagtgaatttgatcttcaaaaataacctt
gtcgcctacttttatctcattgtcaaatttaaaaatcggctcacctgcggctgctcctac
gatatctcccgcaagacaagtcgcaccgccaaaacggtaggcaaacttaccatttttatt
ttcaccgcgaatactaggacgataaggcataagaatagtatctggcatatggcactcagc
tgacgcatctataatacatgttttttcaccgtttgttactatatctagtacgctagaaat
aagaaatccgcatcgccaacctacggcttctcctggctctataaaaatctgagtgccata
tttttctttaaaactcttaatgagatttataagtaaatttatatcataaccgctttttgt
gatgtggtgaccgccgccgaaatttatccatttcatctttggaataatggttctaaactg
ctcttcaaatgcttttaaaacaaactctaaacttttagcgctctcttcgcaaagtgcgtg
aaaatgcaaaccctcaacaccatctaaatttgaaaaatcaaaattatctttagtgatgcc
aagcctcgaaaactctccgcaaggattgtacatatcagttgggctagccgatgtgtttgg
attgactctaagacctatactttttccgctttttatagattttgatctaaatttattcca
ctgtgcaaaactgttaaacaccacgtgatgagatatgcttaaaacttcatctatatcatc
atcgctaaaagccggagagtaggtatggatctctttaaatccatggtatttagcatactt
tgcttcgtgcaaaccactacaagtagctccgtttaaatactttgaaaccaactccatagc
accgctaaatgcaaaaccttttaaagcgcaaagtacctttgcgccgctttcatcgctaat
attttttagaattttcaaattattttcaagagcagcttcttcgcaaacataagccggggt
ttttatatcgtttaatttcattttctcatctttatatttatgtaaaaacaattatatcaa
gaattggataaaatataaatttgaaaatttaaaatcaagctttaagtgtaaattttgaag
aaatttgagttatatcaccgcaagatataagctctaaaacagcatttttacaatgtgcta
aaacatcttttaatctatctttttcatcatcgataaattcgcctaaaacataactgataa
cactattatttccacgtcctattccgatacgaacacgatcatagtcgttccctataagat
tatctatggatttgataccattgtgccctccgctgcttccgccgcgtttaaatctcacag
ttccaaaaggaagatcaagatcatcatgtataacgattatattatctggcttataaaagt
cattaacggcttttaaagaattaccgcttaaattcataaaggtagatggtttaagaagaa
gaagcgaaccctttttaaaaagttcgccttgaaatttaccggagcttacgctgttaaatc
cgccgtctttaagcatagtgtctatcaacataaaaccgacattatggcgagtattttcat
actctttgcctatattgccaagtccggctacaagagtcattatttagctttaattacgcc
tagtacagcaacgcgatcggcatctaagatacgaacgcccggaactgtttttatatcacg
tacaagtatagtatcatctacgtcaagtccgcttacatcaacatcgaaactatttatcaa
atctttacctttgcattttacggccaaacgttttttagattgaagtaaaacgcctttgtt
tttaaaaccgataggtgttccaaaaggtttaacaggaatcatatattttgatacttcatc
atcaagcacgacttttaaatcaacgtgctttaatgcgcttgttactgggtgtttttgata
atcaacaactacgacatcataggtttttccgcctacgctaacttggaatttcagatcgct
cttgacttttacagcttttataaaatcatttactttaaatgcagcgttaatattttcaac
accttttgcgtaaatgttagcgattagataaccatctttcctaagagcttttgtacttct
cttgtcaatactctctctaacgataccttctaacattatgtttccttatgaaataaaata
gttggcgattatacctagaaactgttaaatttaagcttagccgatatctttcaacgctat
caaatcgtcgattgttctattatctttgttttgcgttgctttacctaaactagattcaag
ttcagcagcttttatacgaatttctagatcatttcttctacttgaaatttctaaagcttc
ttcttttgtgattataccgtctataaaaagtttcaacaaatgcgtatcaaacgtctgcat
accgctatttgcagaactttctgctatggcgtcatatatcatatcagatgctctgttttc
caaaattaaattttttattctaggagttgcaagcattatctcaagagcagccaccctacc
gcttccatcggctcttttacaaagcctttgactaataataccttttaatacagaagctaa
acttaattttatacgattttgttcatttccgggaaacatactaattattctaccaatggt
atctttagcatctacagtatgcaaagtagataaaacaaggtgtccggtttcagctgcgtg
catagctatttctatagtttcaagatctctcatctctccgaccaatataatatctggatc
ctctctcaaagcacctctaagagcatctgcaaaatttgtagtatcttgaccgatacttct
ttggttgataatacaattttcatctttatacacgaactctataggatcttctatagttat
gatatgtgattttctatttttatttatgtaatttatcatactagcaagagttgtagtttt
accgcttccagtaggtcctgttactagaattatacctctataaatctctttacacatatg
ctcaaccgcatttggaagccctaactcatcaaatgtaggaagttttgtaggaatagtacg
aaacacaaaacttacgccatccatctgaaaaaatgtatttacacggaatctataatcatc
attaaatttataggtaaaatccacgctttttttctcaaccagctcattaaatctacctct
taaaagctcttttgcaagggtaatcgcctcttttgagcttaaaacgcgtctattggatat
aggaactatctcaccttttacgcgttttcttatgataccttcagcctttacgtgtaggtc
acttcctgaagagtttataagctctaataaatatgtatttaactcgtctcttagcttaaa
gtcaagctgatcgatatttacgtcataagtcatcattttactttattttaagcttgttaa
aatatcgtcaaacgcctcacaaaatgcttttaaaccatcttctaaaagtattttacaact
tttttcatagtttatatcagccttcttagtcctatcaaagtactcgtctataatgctgca
ttcaagcggagattttggctcactcatatctttgataaactcttttatagtgttaagagg
agcggtatttatactatttttatataaaagctcttttatatagtagtccgccggcaactc
atcaccttttactccggtactggcaaataaagctcttatatttttattatcttgttgttc
tattattttataagcttttgtagcattgtaaattccaaacttagaagtctctagtccggc
gtttttaagactcttatcaagcagcctatcaaaacgactcacaaagatactaataacgcc
ttttggaagcggagttcctggaaaccttttagcataagctctgcttccttcactaaaagc
ttctaagcactcttttacttgagagatcgaaaatacaagagtagcatttacgttaattcc
ctttttcataagatcactcatagcttcatatccgctatcagtggcagggacttttatcat
tacgtttggcattttgataatattaaatagtctttttccctctttataagtgccttcgct
atcatcatataaatttggatcgacttctaagctaacaaaaccgtcatcatcatttgcata
attttttagaagtttatttgcagccatttttatatctgtcgtagctaaaatttcgtataa
ctcttttgggctttttcttttgtattcatcttttaaaagtgcgtaagcacaagatgaaca
aatagcagatttaaatatagacggattgctcgtagcgccgtttataaccgaattttctat
taaatttaaaaactcgccatttataaaatctctctccaaaaaatcacaccaaagtgaaaa
tttgatatccctatacataatataaccaccttataaaatttgttttaattctcttaaatc
ttttgtatctactatatgagttgcggcttttttcaagatctcatttgcacaaaacgctat
gcccatacctgcttctttaaacatagaaacatcatttgcgccatctccaacgcaaactat
ctcatcatcttttaaatttaaaaaactttttagacgtgcaagcatctttccttttgagtc
tccaaacatcatttctccgccgacagatcctgttaaaatactatttttatgatgaagttc
gtttgcaaaatttatatcaaatttaagcttagcttgagcagcatcagttgctatatggaa
tccgccgctaaatactataattttgatatcttttgcttttaaatatgagataatttcacc
agcaccgtctataaacggtaaatttgaagttatttttatagcatcttgaagttttaatcc
ttctataaattttactctttttactagactttcataaaaatcaagctctccggccatagc
tctttttgtaatatcgctaacctctttatcttttccaacagcacttgaaaggatggtgat
agtctcaccatccattaaagtagagtcaaagtcaaaaacacaaagttttatcatatcaac
ccttaaaaatcacgttttaaaagtgcttcaacttttagtatcgtaagtatgttgttatct
cttttgccgattccttgaatcatgcctttatcttttgctaaagtctcaggtggctgatcg
atcctatctttgttaatcctaatagcctcagtaagcctgtcgataacaaatcctgctata
ttatcatcatctttcataacgatatagcgagtatttgccgtcattttagatggatttaga
ttgaatttaatccttaaatctataagaggtataacatttcctcttagattaaaaacacct
aaaacataatccggaacactaggaactctagtatattctatcggttttataatctctttg
atatataaaatcggaatagcaaattcctcttcaccaactataaatccaaccagctgctct
atttcatctctgtcttttgcagtaggctcagatatttgttgcttctgtttttgtaaaact
tgacctaatttatcgttcattttacttccttacatgagcttaatgttttttctaacaaca
ttttcaaggtactctggagagtaaggttttgttatatactcagtcataccaacctcaaca
cctcttaaacggtcgcttttactagttctactcgtaactgcgataagaggtaaattccta
tattttgaatactttctaatctcaccggctagagtatatccatccattcgcggcatctct
atatctatcagtacagcgtctataacatgatcgcctgattttattatatttagagcctca
acaccgtttgttgcttctataaccgttacgcctataggttcaagtgatttttgcataatt
gttctatccattttcgagtcatcaacaattaaaaccttataatcgcttggtttatctttt
gaaacggctttgatgctagattctatactggctctgatatctatcttaagctcttttgcc
atatccataatcattcccacatcaactatcagagtaacttttccgtctcctctgatcgtt
ccgccggcaattcctcgtatattttgcaaatagttaccaagagatttaataacgatctct
tcttgtcctattagattatctactatgataccgagcttgctttcagccacgtttataact
accacatacgtctgatcaccactttcaaatacctgtttgacaccaaacagatcactaagt
ctaacgagacttaaaacttcatctcttagtctaagaacgtttttaccttctatggtgtag
atattatccactggaactctaacggtctctttaacgctagccaaaggtatagcgtaatac
tcttcttgtgatcctacaagtaaagactggataatagcaagagttaaaggtattttgagc
ttcataatagtacctttacctacctcgctatctatatcaattataccgtttagtttttcg
atatttgtttttacaacatccattccgacaccgcgaccacttacgtttgtaacttgtttt
gcaagtgaaaatccaggtttaaatattaaagcaaatgcctctttatcactcattgcgtcc
gcttctctatctgtgatgataccgcgctcgacagctttcatttttactgataaaggatcg
attcccttaccatcatctactatctcaactacaatgtgattgccctcgttataagctttt
aactggataacgcctttttctggctttcctgcttgagccctatcttttggatcttcgatt
ccgtggtcgcaagagtttctgataatatgaactaaaggatctcctatctcttcaacaata
gatttatcaagctcagtttcctcaccactaatttctaaatctatttgcttacctagctca
cggctaagatctcttaccattcttggaaatttattaaatacttttgctatagggagcatt
cttgttttcataacagctaattgaatatcagtcgtaacaagacttaaagccgaaactacc
tgatttagctcttctaggaatttctctccctcgtatctctcttctacgtcatcataaatt
ttaagaagtctgtttttgcctaaaaccaactcgcctatgaggttcataagattgtcaagt
ctttttacttcaacgcgaatagtctgctctatagctgaaccgcttgattgagccggagcg
ttttttgtctcagaagcagccggtttgcttggagcaggttcaggttttggagcaggtttt
ggatcttcatgatgctcattttttctctgctcttttctggcttgatcttctgcttttcta
acttttagaagcctttctatctcagcttccacttcagcttcacttaaactatttacatca
acatcattagccgattcatctacttgctcttcttctttaggctcgttagtattggcttct
tctttaggctcttgttttggagcatcatttgtttcttgttggctagattgcggtgcttcg
ccttcacttatagcagtaagtctaatacaaatatcatctatgcttattcctgcgctagta
tcgctaccgttatctcttatacttcttaaaagagctttcatcatatcaacagattctaaa
acaacatccattatatcaggagttattttcaaatcaccgtggcgagctttatttaaaaca
tcttccatatgatgagtaagttttgttaaaatatcaaaatttaaaaatgatgaacttcct
ttaaccgtatgagctacacggaaaattctgtttaaaagctctaaatcctcagggtttgcc
tcaagctctacaagatcgtgatcaatctgttcaataagctcaaaagcttcgactaaaaag
tcttcaagtatttcttgcatatcatccataaatcacctcttaactaatatattttttatg
agcatcaataactttaatgacctctttgtaaagctgtgtagcattaaatttggtcaaata
cccatcagctccagcctcttttccatgaatctcgctaaactcattgctaagcgaagagtt
aaagataataggaatatttgcaaatcttttatcttcttttaagctggctgcaaagtgaaa
accgtccatctgaggcatctctatatcgcttatgatgacttttaaattctgatctaaatc
atctttataaagcgaataaagatcattcattttctcgattccttcagatccgtcttttgc
ttcaactactctaagacccatcttagcaagagcgtctccaactagacgtctagcagttaa
gctatcatctagcacaagagcgataccgcttaattgtctcatttcatcgatttccatctc
aatttttggctgataaattccgagctcttcaactatgctttctaaatccaaaatcaaaag
aacttcgtcattttcgattctagttacgcctgttatttttgacttatcaagcgttccgct
tcctgcaccacctgcaaaatttgccggttctatatctttccagcttatacgacgaattct
ttttgcttcatgaacaataaaacctataaaaatatcactaaactctgctattataacgcg
cggctttaatatgttatctcttggttctgctatattcatccatttggctagatttataac
agggataactactccacgtagatcaaaaatcccctcgatataatctggcacacctggaag
ttcggtaagatttggcattttgataatctctttaaccttagcaacattcactccataaat
accttcatagaccttatctttgccttgcttaaatatacgaaaatcaacaagttccatctc
attcgaacccgttttaagaatattatcatcaaacatttgggctccttacgatttgaaatt
ttatttcatggtcgtattctactataaaatacctttgttcagacgcaaaacaaggtaaat
taatataaattttatcttcaatctttaaatttacaccttggtgatagtgaccttcgatga
tttttgaggtttgataattatgaattttagcgcctatcacaaaagtaaaatcaataattt
tataatttagattcttattttcttgtgcttttaaaattgattttgagattttaaatttaa
aaaatccatctattttatccataaaccataaaaaaatcttatttctaagagatcttaaaa
caaaggtttcaaacggttttaaaaatatatcgccgtgagcaagacttattttttcaccgt
ttgcattaaaaatttgcggctgagagtagatgtcaaatacttttaaatttggaaatatat
tttttagattaaaatcgtgattgccttcaaaataatatatatcaatatctttaccaagct
catttaaaagctctatttgctcagaataaaatagttgtgaatacgtagtattagcaagaa
aatcaaacatatctcccattataaaaagctgcggcggagccagaatagctccacttttca
aagcctttaggaaatttaaaaagctttttttatttgcattatcgtgagcgtccgcgataa
atagtgcgccgtctaaaatttctttcatatagaattgccgacaaaaggaagtcctaaact
ctcatcaaacccaaacatcaaatttgcatttgccaaagcttgactagaagcgccgcgaag
aagattgtcgatacttgagtttatccagagtttaccgtttttatttatcacaaaaatatc
gcaaaaatgcgttccgcttacaaatttcgtattaactggttcggtacgaatgcggataaa
cttctcatttttataaaaatctcttaaaatttgtagtggatcaatatctttaaactcatc
tttaagaagcaaaaaactactcactaacattccgcgagtaagaggcactaaatgcggcac
gaacattatttcgatatcatcttttaacccgtttttgaggtttttgtttagatgctcttt
tatctcatcactgtgcctatgagtaagaggactataagcatttacattttcatttacgct
tacaaaatggctagtggattttagactttttccagcaccgctaagaccactttttgcgtc
tatcattacaccaaatttaggctctagcatatctacaaacggtagtaaagctaaaagcga
acaagtcggatagcatcccggatttgctatcaaatttgcggtttttatcaagtccctatt
tatctctactagtccataaacggcttcttttaacccgcttttatccaaatgcggacagta
atttttttcataattttctaagctcacgcggtaatcagcagaaagatcaactatctttac
gtctgagccttttagctcttttactaccttcataccttcagtatgcggaagtgctaaaaa
tacaagtttacaacgcttttttacttcatttgtatctgcgacttcgacttttaaatttag
cacgtttttaagacttggaaacagatcttcaagctcattttggctagttgctcctgcata
aactagctcaaaatttggatgatttatcaaaagctttactaattcaagtccggtatatcc
actgattcctattatgccgacgcttattttcatcttcaaccttaatcaaatttgatcggt
ttatagcataccgaaactatctctatctcgcttattccatttggtaagcttaaagttaca
ttatcgccctcacttttaccgattaactgttttgcaagaggcgtattgatacttataaga
cccctttcaagattgctttcgctgattcctactatagtataagtcgtttctaactcggta
tcaacgtccattatggtgatagtagatccaaattttactctgtcgtgttcgtattcactc
gggtttatcacctttgctctgcttaatatatcgctaagctcggctatgcggttttctatg
aaagcctgcttctctcttgcggcgtgatactcggcgttctcttttagatctccatggctt
cttgctatatcgatctcttcaacgatggctggtctttggacgagttttagatcctttaac
tcagatgataatttttcataaccatatagcgtcatcggctctgtcattttgtctcctttg
aacccattttttaatgattttatctaattttggcttaaaaccatatcagcgactatttta
gcgcttccgtgttttaaatagcttctaagctcaccacaagctcctaaaaacttacttcta
tcgcaatttttatactcatcaagtaaagcttttttgctaacttgctcttggatcaactcg
acatttagtgcttctttatccataaaatcgaacattatatttgcaaggccgatgtgtttt
agttttacgagttttctagcaatccatatatcaatcgcttttgctttataacaaagcaca
aacggagttcctataagagccgcttcaagagtagcggttcccgaacaaacaaaggcaaat
tcgctttgtaaaagagctgcgtgagtgtcaaaaattatttggaattcgctcacgtcgcca
taaatttcatctatatcattctttaaattcagtggtactactagaagctttttattgttt
aggcttgacgcaacctctttgtatataggcataagtctagttatctcagactttcttgaa
ccgggtaaaaatgctataactccgctatttaaaagctcttttttttgtacttttatctca
tcaagcaaaggatgacctacataatatgagcgcgaataaaacgaagcatcaaaaggcaag
atagaagctaaattatcgcagtatttttctactttagccgcgcgtcctcttttccacgcc
cagacttgaggaagtatgtagtaagttactttgcattttagcccagcttcttttatggct
tttgctaaaggtaggttaaacgcagggctatcgatcaataaaactttatcgcagttttta
gcaagtttaaccatctgttttaaagcttttttagccttaaaaatcaatggtaaaatctct
acaaaccccatagctgaaaactctttactatcataaagcggttcaccgaattttttatcg
aaaattccgcaaatttcagtatcgccaagatattttaaaacctcttctaaatgtaaattt
gccgaagcttcaaggcaagaaactaaaattttcataaaaggcatcctatctttttatttc
attatatcaaaaatttaaaaagttcggataaaattaatgcaaaggggtcaaatttgaaag
aaattttaataacaaacgatgacggttttgaagctttaggaattagagctttaagaaacg
ctttaaaagacatcgcaaaagtaacggtagtcgctccaagcagtgaaaaatcagcttgcg
cacactctataacattaactcgcccactcagatttatccagcttgatgacggttttttta
agcttgatgacgcaacgccgagcgactgcatatatcttgcgcttgaaactatgtataaac
acaaaaaaccagatcttataataagcggtataaatcacggcgcaaatttaggcgaagata
tcacgtattcaggaacttgcggaggcgctatggaaggtactttgcaaggcgtggcgtcta
tggcgatatctcttttatataaaaacgatagcatagataaatacggttttgatttagctt
gtgagatcagtgctgatatagtaaaaaacatatttgaaaatggtttcccgctaaatggca
gagagtttttaaatttaaatattccagcagttccaaaaaatgagtacaaagggctaaaaa
tagtcccagcaggtcatcaggcgtacaacacaaacgccgaacttcatagaaatccaagag
ggttagagtattactggttaggaacgccgaatatacattaccttaaagaaaatgataacg
aatgtgatttagccgttacttttgacggatacgcgtcactaactcccataaagcttgata
tgaccgctcatcatagtataaatagactaaagagttggatataataatgcagattaatga
tagatttacaagagcaagatggctctttggagataattttgaaaaattaagcaaagcaaa
agttcttgtgtgcggctgtggcggtgtaggcggggtatgtatagacgcgctgtatagaag
cggagtagtaaatttaacagttatagactgcgataaatttgatataacaaatcaaaaccg
ccaaataggaagccagtttgtaggagagctaaaagcggacgtatttactaggctatatcc
aggtattttaggattgaatttaaaacttacaaaagagattgtagaggaattcgatttttc
taaatttgatgttgttatagactgcatagatgatgttccagccaaagtagaaatagcaaa
aaaatgtcataaaaaactgcttagctcaatgggaggagcaaaaagactcgatcctacaag
aatacaagtagcgagcatttggaaaacaacaaatgatccgtttgctagaaaaataagata
cgagctaaaaaaagccggatttaaaaacgactacaaagttgttttttctaccgaaatgcc
aaattgcaaagatcttggaagttttataggcgtaactgcgagttttggattaaatttagc
tagtctttgcgtacaaaagataactcatgcttaatttttggcaaaactttaagcttctag
caaatcctacaaaaacgacacctgatttaagcagcgtagctggaagcttggctgagagcg
aatttgcgatagaactaagcaaaataaaaagaatatgcgtatttaaaaataaaagaataa
aagattgtttagcaagtctgcacgagatagattttatcatacttgatggcaaaaaaatat
atcttatagagataaaaaactggtctggaacagtaagtataaatgaaaatgatgaatgga
tacaaataaataagcaaaaaattataaatcattcaaatccacttaaaaaattacttagaa
atacaacgttttttgtaaatcatctaagatcttcaggctttgatttaagcggctatgaga
tatatccgcaagttgtttttatgagttcgaatttaaagtttgattctggatttaaaaaca
atatatatatcaaaaaaagtagagagtttttacatagtttaaatagacgagataggtttt
ttaaatttaaaaaacccgatccaaatagtcaaaaattagtagaaattctaagttcgctca
cggtctggtctagactgcatctctatggaggaagcgtacttactggaagcatcagatact
tcgtgataaacggtaaaaaaacaagacttccaaaacattttagagtaaatcacgaattaa
attggaatagaaaaaagcctataagttttataaattcactatttggaagacgaaaaaagc
tgaaaataaaatctaaaatatttaaagtaaaaccgaatgatagcgtagcatttttacaag
caggaaaaaatagagtcggattaattaaatttggaataatagaaaaaatagtcaaagacg
atatttcttaaatatttaaagaacctaaaaaggttctttaaactccttgagacattgcgt
tagccacttctgccgaacttgctctgattttttgcatacaatctttagcctctttagcta
attcgacgctttgatttacatcttctaatccatcttttatactttgaaccacttgtgaag
taacatctctaatagaactaatagtagttgatatctcgcttacagagtgttctgttcttt
cggccaaacttctgacttcatcggcaacaacagcaaatccgcgtccgtggtctccggctc
ttgcagcttctatagccgcatttaacgctaataaatttgtctgatccgcgatatcgctaa
ttgtttgaatgatagatttgatttcatctgattgttgattaagcgacgctactaaagtac
tactttgagacatcatatctgctatattttgtacgtttgacactgtattttctataactc
tatctccatcttgagtaagattatcatttttatctgccaaatcactaattagttttaatt
tttcttgatctttgattacttgttcgcttatatcagtagcaaatttaattactttatata
tctttccatcttcatttctaacaggattataactagcttctaaatatacgacttttccac
ccttaccatatctgacgtattttccagactggaactctccgtttcttaatttagtccaaa
atcccacatattctttagagttagaaaagctagaatcacaaagcatactatgatgcttgt
ctttaatctcgtccaaagtataacccatcgtacgcaagaagttttcgtttgcattaatta
tagtgccatctggtctaaattcaataatagccatagagcgatttgcagcatatatagtat
ttttaagatccataagctcataatgtctagttgtgatatcatttgcaaattttataattt
tatatactcttccatttacatctaaaattggtatataatttgcttctagataaatatctt
tgccgccttttgcgattcttctaaatagtccgctttttgactttccggctctcaaatcaa
tccaaaaattatcgtattccatagatctcacaacatctggaagacaaaacatactatgat
gcttgtctttaatctcgtccaaagtataacccatcgtacgcaagaagttttcgtttgcgt
cgattataattccctctgttgaaaattctataacagccatcgtatgtttaatgggctctt
aatatatcttgcaactccgtacagtgtgtatctgtttgttgaatttgctttgcttttcca
aacatcttctaccctttctagttaattttcataaatagtaagattgcaaaataataatga
agtaaaaataataaaattacaataaaaaaataattatattataatattatctaatttttt
ttatagaacatttagataatttatatatattagatggcttagtttcactaaaaacttcac
ctactatgacatcacaactactcttagcatattgtaaatcaaatttttgtccatggatat
ttgcactacttgaatacgcccaaccaagctcatcaagaaattttgaatgaggatgatctt
ttataactcttattgctttcgtgtttggatatatgaacgtagttttcttagctcttcgta
caagatttttgaatttacacggcacgcgagtaaagtttttcaacatttcaaatttactta
cgcaaataagacaaggctgatctaatggacgatttttaagcttatttaactcttctaagt
tttggcttaaaaatccggccgtcgtatcggtttgtgctaaataaatcataaaagagttat
tctagctcctaaatttgcaacgcctttataaactgcacttgttactatggcgtttatgcc
tgtttttgtgtactgcgcggcgtttgactcatttatacccccagcagctaaaatgataga
attcgggaaattcgcgtttttaaactctactaagttttgaacttcgtccacgctcatttt
atcacactgaacaccgtcgcttccggcttttaaagcagcttttgcaaattctaaatcact
agcttcgacgatgatttttctctcgcaaagtctatttttaaatttagagatatcagataa
aaactcatctaaatttatataagcatttgtatggttttcaaaaaacaaaacagtgtcgct
aagccccagtctatgcacttttgctccaccttcaagcgccgcttttaagcagagtttttt
tgcaaacggaaaaacttttctagtaactaaaatttcacagttttgactaatttctcttac
gctttttaacatcaaatttgcgctagttgcgataccacaagcatactcaagtaaattttg
aatagttttatatgtagcgtgaagagtgttaaaatctccgatcacgcttaaaatttgagt
gccgcttctagcttgcatagagtttttaaaattcgaataaaactcaagctctcttacctt
gcaaatttgactcaccgcgtctaaacaactaagcgtgatatcttctctagtaattatgca
aagtttagcttttgcttgaacttccataagctcggtggtaagatcgttaaaaggaatatc
gctttttacaagttcttctagctccgaattactaaatttaatcatttttctagatactct
tgcaagctttttacttccaaagctgcttcgtttgcacttatggatttagctgcgactaaa
gctgcgttcatatttgtaaaatacggaatcttaaatctaagcacggcttggcgaatttta
tgtgcgtcgcttgagcttgatttattatcgctcgtatttaccgctaagctgacttcgccg
tttttcaatttatcttctatatttggacgaccttcgcttatcttatagaccatttcgcac
tctattgctgcgtcttttaagaatttatacgttccaccagttgctagaactacaaaacca
agagtaacaaactcttttgcaagctctattcctctttgtttatcggcgtcagctaaactg
ataaatacttttccgctgcttggaagactattttttgctgcgatctgagacttaacaaaa
ctctttgcaaaactatcgctaatgcccataacttcgccggtactcttcatctcaggacct
aagatcagatcggctccgcttagtttattaaacggaaatacgctctcttttacgcaaact
atatttttaatatttggtttatatacgctgctgttttttgtcacaacatcaaactgatca
tagaatttaagagcttcgggaagattcccttgccacataactctagttgcaacctttgcc
ataggaatgcctgtagctttgcttacaaacggtaccgtacgacttgcacgcggattgact
tcgataatataaagctcattttgatacactgcaaattgtatattcataagcccgactacg
cccaaattcaaagcgatatctttagtgcaaatttcaacttgatttataatctctttactt
aaattttgaggcggaagtatactcgcactatcaccgctatgaattcccgcttcttctata
tgctccataatagcgccgatataaacatttttaccatcacttatagcatcaacatctagc
tcggtagcgtcttgtaaaaatttatccaaaagcaccggagagtgattgctaacttttacg
gcttcgctcatatattctttgagttcactttcgctatgtactcttctcatagcgcgtccg
cctaaaacatagctaggacgaacaagaaccggatatcctataacagcggctttttgcacg
gcttctgattcgctagttgcggtatcgttttgcggctgttttacaccgattttgcttata
aactcgctaaatttctttctatcttctgcaacgtcgataaccctagcgctagttccgatt
atcttagcgcctatcatagtaagtcgctttgaaaatttaagtggagtttgaccaccaaaa
tgcactataatgccatctggttgttctgcttctatcacggctcttaaatgctcaaaatca
atcggttcgaaatacaaaatatcactagtatcataatcggtcgagacggtttctggatta
cagttatacattatcgtagtaacgccaagatcgcgcaaagcatagctcgcatgcacacag
cagtagtcaaactctataccctgacctattcgatttggaccgccgccgatgataagaact
tttttatttttattttctacttttaaattcggtaaatttggagtgatattcgtactgcta
taaagatacggagtaagagctttaaactctcctccacaagtatctacttctctgtactct
aagttgattttatgttttattctagcgtaatatatatcgttttgactaagctcgaggttg
tctttttcatttataagctgagcaagcattttatcactaaagccccaagttttagctttt
cttagaagatctttgttattcaaaatatccatgtcaacgcttttttcaaattcggttatc
tcataaatttgatttaaaaaccacggatcaattttggtgagctcataaacttcatctaca
tttttaccatttctaaaagcttgagcaacgtaaagaattcttttttcatgcgcatttcta
agaccgaaaatgagcttttcctcatccaagcttaaaaaattaaatccggcgtaatctttt
tctaaagaacaaagcgctttttggatactctctttaaagctagttcctatcgccattact
tcgcccacacttttcatagccgtgcctaaatacgggtttgagccagggaatttttcaaat
gtaaatctaggaattttagtaactatatagtcaatcacaggctcaaagctagcaggagta
cctgttatatcgttttttatctcatcaagagtaaatccaactgcaagcatagtagcgact
ttggctatcggatatccagtagcttttgacgcaagagcggagcttctactaacgcgcgga
ttcatctcgatcacggtcattctgccgttttttggatttatagcaaactgaacattgctt
ccgcccgtatctacaccgatttctcgtaaaattttaaaactggcgtccctcatatgctga
tactctttatccgtaagagtcaaagccggagctaccgtgatactatctccggtatgtacg
cccatcggatcaaaattctctatagaacagactattatacagttatcgtttttgtctctg
ataacttccatctcaaactctttccagccaagcaaactctcttctatcaaaatctcattt
ataggacttgcatcaatccctgcttcggctagatctctaaattcgtctatattataagct
acgccgcttccggcgcctccaagggtataactagctcttatgataagcggaaatccgata
tcgccggctgcgaccatagcctcttccatattgtaagcgtacattgattttggaagatcc
atacctatctttaacatagcttctttaaatgcgactctatcttcgccttttttgattgca
gccggattcgcacctagaaatttgacgtttccaagcatacttgcttcatgaagctccata
gccacatttagcgctacttgaccacccatagtaggaagtatagcatctacgttctctttt
tttattatacgacttatactttctttggttatcggttctatataagtagcgtccgcaaaa
tcaggatcggtcattatagtagccggatttgagtttataagtacgactctatagcctagt
tcttttaacgttttagctgcttgagttccgctatagtcaaattcacacgcctgaccgata
actataggaccgcttcctataagtaaaattgtcttaacatcttctctttttggcattaat
tttcctttgtcactacatacagatatgatggaacctctattttattgtcaggctcaacta
ttgcacttttatacagatcttgctcttttatctcaactattttaccaacgggtattccgc
caaaaaatataccgtcaagcccacttgtataaacttcatctcctacttttggatttaacc
actgcgaaatgtattttataactatatttttattatttccttttgcgatgcctgaaattt
tattttcccctataaataccgaaaacatagactcgggatcggtctgcaaaagccctaaag
gttttctatctttatttactactatcccggcactcctacctttatatataagaccataaa
ttttatcttcattgaactctttaaaatccaaccatactttattataatcgcccatattta
catatgatagcgcacttactaattttacttccggagcatagatagttgagtttttgtcac
ttaaaatattatttagctcataagcaaacgctgaaagtagagcagctgaacgctctaact
ctaaattttgagctcttaaagctctgatctcttcagcttgcctaaaatgctctgttatct
tgtcttttaaaaaccctgtgaaattttgataaaagcctatacttgaactagtagaatcta
caaaaaatcttcttgcatagtcgctaaaataaaatgacacaaaagttaaacaaccgattg
ttaaaataaatttaattttattcttcattcataagctgctgaagtaagcctatctcctct
aatgcttttccggttcctttagccactgctaaaagcggttcatctgctacataaaccgga
agttttacgatatcggctagatatctatccagaccacgaataagcgctccaccaccagtt
agcacaactccgcgctcaactatatctccggctagatcaggcggcatcatttctaaaact
gtttttaaagcatcggctatctcttttaatggctctctcatagcctctctaacatcttcg
ctcgttagttcaactctgcttaaaagtccgcctacttgatctcttccttttacaacgata
gaaagctcttttggaagctgagttgccgaaccgacttttatttttatctcttctccggtt
ctttcaccgattaaaagattatacttttcttttatgtaatttactatactagaatctatc
ttatcgccggccgtgcggatacttttacttataaccaaaccccctaaagatacaacccct
atctcggtagttccgccgccgatatcaactactaaacttccttgcggctctcttataggt
aaatttgctcctattgcagcagccataggctcttctatcaaaaatacctctcttgctcct
gcgctcaaagcactttcacgaaccgcttttctttctacttgagttaaaccgtaaggcacg
gatataattatacgaggacgcaaaaagctttttcttctatgagttttttctataaaatac
cttatcatcttttcagtcatatcaaaatcagctatcacgccgtctctcatagggcggatg
gcttctatatcgcccggagttttaccgaccatctctttagcatcatgacctacagctagt
attttttgctttccatacttttctctttggactgctaccacactcggctcatttataaca
atacctttatctttgactaaaactagcgtgtttgccgtaccaagatctatccccatatcg
cttgaaaaaaatccaataatctgatctaatatcataatttcccttcttttagttttgtgc
tttgattaataatggttttgccttgcctatggcaacgtcttttgagatgataacatcata
tcctttaagatctggaagattaaacattatgtccatcataatatcttccatgatacttct
aagacctcttgctcctgttttacgatttatagcttgtgtagcaacctcttttatagcatc
attatcaaattttaaatttgcgccatctatcgcaaataatttctgatactgttttaaaag
agcattttttggttccgttaaaatttttaccatatcatcggttgttatctcatttaaagt
agcaatagcatgcaaacgtcctataagctcagggataaggccaaaatgaactaaatcatc
tggctcaactaagcttattaaattttgcttatcgtcgcgaccgcgttttatctgaccaaa
tccaagaacattttttcctattcttctttctataatctcatttaacccatcaaaagctcc
gccgcatacaaaaagaatatttgttgtatctatctgaataaaatcttgatttggatgctt
tctaccgccttttggagggatatttacggtacttccttctattattttaagaagtgcttg
ctgaactccttcgccgcttacatcgcgagttatagagcgattttcacccattcttgctat
tttatctatctcatcgacaaatacaactccttgctgagctctttgtacgtctccgccagc
tgcgctaagtagttttgtaaggatattttccacatcttcgcctacatatcctgcctcagt
taagctcgtagcatcacaaatcgcgatcggcacatctaaaaatctagctaaagtttgcgc
cataagagttttaccgcttcctgttggacctataagcaagatatttgattttgaaatttc
agtatcatcttctatagcatcttgtttaaatatccttttataatggttataaacgcctac
gctaaatacttttttagctttttcttgacctataacataactatctaaaacatcttttaa
aagttttggtgttatatctttataatctttacttgttttttcactactatttaaactttc
atcaccatgcacagcagcatatccagcatcaatgcagtactcgcatataaaagcgctatc
tgtttcatttgctagtaattttctatcttcggcttcactctcaccgcaaaaactacattt
cctagccattaatattttcctttttcaagcggaattccccttgttgtatttattataaac
tcacacattttttttgcatattcatttggatttaaatttaaaagctcctgagctctatct
tttaatcctccaccgcttctaaataaaaatttataagccttatttatctcttcaacaact
tctttatcaaatctacgacgaattcctactaaatttaaacttcttatataagccctattt
ccctctgctaaacaatacggcacaacatcttgagacaaagccgaagcgcctgctatcata
cagctttcacctattcttacaaactgatgaataggagtaagtcctcctactacgctaaaa
tcgcctatttctacatgtcctgctaaagtagcgttatttgctaatataatattattccca
agtatgcaatcatgtgcgatatgcacatacgccattataaaaacattatctcctatacga
gtaattccatcgcctttatgcgtacctgagtttatagtacaaaactcgcgtatagtagca
tttttgcctattataacacctgtattttcttctggacggtaactaacgtcttgtggggcg
tctcctactatagcataactataaattttgcttccgctgccaattttcgtatcgcctatg
atcctagcgccttgctttatagtaacgccgtctcctaaaacaactttggagcctataaag
gagtatggttctataatgcagccttcgcctaaaatagcgccgtcttctataaccgctgtt
gaatgaatactcatatcgcgccgctacttatcaactatcatagcttttagctcagcctca
gctaccaatttatcgtccacgtaagctttcccgtctaaaacccaaacatttcctttatgt
tttaatacctctaaacgatactctaacttatctcctggctttacaggatttctaaattta
gctctatcgatactcataaaatatacgactttattttctatgctcaaaccgcttggatct
tctgcacttttaaatgccaaaataccacctgcttgagccattccttctattatcataaca
cctggatatatcggatgcccaggaaaatgtccttcaaaaatttgttctgcgatagttata
tttttatacgcataaacacttttacccgtttctaattcacaaactctgtctattaacaaa
aacggatacctatgtggtaaaattttttgaatttctactacgtctatcataaattttgcc
cttacgttgatataaactccaaattttagcaaaaattagcaaatagttagataaaacgaa
ataaaaaaatcaaaatttgtttgtcgtttaattttaattatatataagcgtgcttaataa
atttaatatttttttaaactttgcagaatcaagcaagcaatttggagaaatattctatct
taaatttaaataaataatgatatatccatagataccgtatttgccgcttcgcctttggtt
agtagccagcacatttagcctagcgtaatttcgcagccaaactgatttcttatatcgtca
gtttcctatatcgtaaactctactgtagctctttgaatttgaaataattttatcttgcgc
ttttgcataattttcgcttagataagcttcaagcccaccatcaaaatcattgctgaagct
acgatcaccaaaccaaaaatgattttttttcgtactctctcctttttgaaattcgtaaaa
tatatttaatcaaatttaaacttcatttaactttaatttttaaggttactttctattact
gttgcgcattgtaaatttaagctgattttagagagataatttaaatatttagcttgttaa
agatatagatttgcgcctcaaaaaaagtgcgcaaaatctacagaacaagcttttctatgc
tttgcgtatacataacgctatttgctctaacctcgaatttgccgatatttatctcatcaa
gcacgatgataggagaaagagaaaaattaccacaaagccatttgcgaatttttaactcgc
gctttagcttcggcggatttgccataagctccgaaacgctcttataaaaaaatccgccaa
gctcgttaaatttagcaagactaataagctttatatcgtctttatttgtatttaaaagct
ctgagttctcatttactttaaatttaactaaattcctattaaaatgcgaataaaaaagaa
aataactaggcaaagttacgccatcaacgcaaacttttgcaaattttaagcgataattta
agattttttctcttatcagctcaaattccaaaccatttttttcatattttcttacttttt
tatatagctttaaacgactttttatagatccaaactgaacttgtccaccaagaggttcaa
aaagttcatctatgatttcattttctcttttttgtgcactcaatccaaaaatgcaaccgc
agtaattttgatgatacaatttatcgtttttagctagttcaaactgctttgtagtgccgc
catttttgcgaaaatccacagctataggctctaagtttgtaccaataactgcatttttta
atgcattttctaactgagtaaaatcctttttggggctcattaaaagcgttgtagttatct
ttttacatcctaactcaactgctatttgcgccgattttcccacacgaaaatcaaaacaat
actcgcacctttttcctttttcaggctcattttcaagaccttttgtgcccttaagccaac
tctcgtaatcgtaatctccacaaataagtttaacacctagctttttacaacttcttttta
cgtcttgataacgcaacaaaaactcactatacggatggatatttggatcataaaagtagc
ctatgatgttttggctaggataggcttttttaagctcttgtaaaaagtagtgactatcaa
cactgcagcagatatgaactagcaaaatttgaccttttatttttatattatcaaaataat
agtgaatttttagtaaattttattacttaaatagataattttttatataataatataaaa
ggagtcattatgaaaactgctaagataactgcttatataatctgtcttgtatttctgttt
tatactgttttgggatattttgcagctccaaaactcattatgaattatgtgccaaaaatt
gccgcgcaatatgatgcgaatttaagcataaaaaatataaaattaaacccttttacatac
gaagcaaacattactggagtggagtttagccgtaaatctcctatatttaaatttgacgaa
ataaatataaatttcgatcctataaatttgataacaaaaaccataaaaatcgcaaattta
aaaatttctaaacctgaaatttttatccaaaaagaagaaaacggtgagtttaatttctca
tttttactaagccaaaaagatacaaatagtagttcagatgccgaaaaaacaacccgattc
gagtatgaaataggcgaactcgagataataaacgcaaacttaaactatgaagattttagc
aatgattttaaacttagtttaaaagacatggattataaactttcaaatttatctactaaa
aatggaagtcttggagcacactctttgctagctagctcaaatctagcaaataaaatagtt
atagatgcaaatgctagtttaaatccactcaaaatagatggaaatatacagataaacgag
ctaaaaacgaagccgatttggatatcgtttttcaagaatatgccgctaactataaatagc
gcggttgtgagctctgatgtaaattatagttttaattttgataacaatatcagcataaaa
gcaaacgcaaaaacagatatcaaagatataaatataactcaaaataaaaatacttttata
ataactagcttaatcataccggatttaaacgcaaatttcataaatagctataataatttt
gatatgaaaatgtctatatcaaatgtaaatataggcagttttaaaactaaatttgatgaa
tttaatgctaattttgataagttgagtttggctgcaattaggttaggttttgatcaaaac
ttggatttaaatttagatataaatgatataaatttaaaaaaattaaatgtcaaaaaagat
agttcaaagctaagcatagacacattcgcattaaataaaataaacttaaaaaaagatgat
ttaaaaataaaaaatatgtcgattgcaagtacgagcttaaacttagataagcaaaattac
ctggatataaatggaaccgagcttagtaatttcaatttaaaaaacaacagtctaacacta
gaaaatataattataaataagccaaattttgcgactttcatcgacgagagcggatctaag
ttcataaacaatttattctccttgctccctaaaaacagcgataaaaaagatgaatccaaa
aaagatgagtttaactataatatttcaaatttcatcctaaataacggatacttgcatctt
agcaacgaaatcagcaaaaacagcataaaaaatatagaactgagtgccaaaaatatctca
aataaagacagtctaacactgaatttaaatgcaaaagatgataatttaaatttaaaaagc
agcgcaaagataaatataaataaaaacgaattaggcggagatataaacttaaatttaaac
aatctaaacttcgcaaaaccatacataaaacggtatctaaacatcgcggatttaaatgca
aagataaatttcaatgcaaagataaattataccgataaactaagcgcaaaagccgattta
aacgtaaataacttctatataaaagatgatagaaacgagatattaggttcttttaaaact
cttagccaaaatataaatttgaacgataaaaatatcttgatatcaaatgtaaagcttgaa
aatccacatttaaaatttgtagtttcaaaacaaaaagagttaaatattttaaatttaata
aaaaatcaagatagcaaaactagcaatgaagaacaaagcgataacttcaaactaagtcta
aaaaatttaacgttaaaaaatggtagtttggaatttaaagatgacagtttggctcttcct
tttgatacaaatataactaaaatatctaccacgataaacgagttatcaaatgacaaaata
agcaatatcgcgcttcacggagttgtggcaaactatggatttagcgagattttagttact
actttgccatttgatccaagatctaacacggatcttatcgtacgttttaaaaatataaat
ttaaaaaatataactccgtattcggtaaaatttttaggatatgagattgataatggtaga
ctaagtgtaaatttaaattacaaaataaaaaactctatattaagcggcgcaaactcacta
aatttcgataacctaactctaggacgcgaaattcctagcaaagacgcggtaagtcttcct
ttaaagcttgcgatttctatactaaaagatagcaataatcaaattgatataaatcttcct
atatggggcgatttgaacagtccggagtttagctactcaggtatcgttattcaagctatt
ttccaacttttcagtgacgtcgtcacttctccatttagatttataggaaatgttcttggt
ataaatacagatgagatcagtagtgttgattttgctccaggaacggcgtttttactagaa
acaaatgaatcaaagataaaaaaactagcagatatcgcgaagaaaaaaccagaaatcata
tttactctcacgccgacttattctcaaataccagattcctacgctatagcagatagaagc
gtatctaaagatatacttcttgttatgaacacaaaagatctaagctatgaaaatgcacta
aaagagatgtttaagaaaaaatttaataattctgaatttataaatgaaaaagatgcgaaa
gaaaagcttatatctctagtaaaaatcaaccaagacaggatactagccatagcgcaaaaa
agagtagaaaatctacgtaaaaaattgatggaaaacggagttaaagaaggtcaaatagag
attttaaatatcaaagacgtaaaaggtcaagcaaacgataaaaaagtctcaatgcagata
aatataagaacaagataattgataaaaatagcaaaaagcaccgaccttgcatataaaaat
atattaagattatgcaaagcgttgctttttaaatttactttgccaaatcagctaaaactt
tcatagcgtgacctgcggcttttacgcttttatacacttttgcgatttttcctgtcttat
ctataacaaaagtcgttcgcactataccaagatactctttaccgtagtttttacgtactt
gccatacgccataagcttttgctatttctttttccgggtcgcttaaaagtatatgtttaa
gactctgtttttctatgaaattcgagtgtgattttacgctgtctggactgatacctataa
tgatagtatcgtttgctatgaaatcatcgtaatttgcgctaaactcgcacgcttcagtcg
tacaaccaggcgtgttgtcttttggataaaagtataaaactacgtttttacctttaaagt
ctttgagtgagattttaactccatctgcgttttctagctcaaagcttggagcgatatcgc
cggcctttaatgtaacttttctctcaacgtcttcaggcaaaaaaactgtagtttgagctg
attcttttgttttaggagcgcataaatttgactcttttttatcgttgcacgccatttatt
taccctcttttatagtttgaacagattttgcaccaaaatacgtcgcttcagggcgaattt
catcaaaatttatcacgactctatctggattttttcctaaatcttttaccattatatccg
tgattttgactgcgatttcatctagtttttcacggcttggcatggaacctgctaatttta
tatttataataggcattttatttccttatttaaatttaatgcgtgattatagcgaattta
aattaatcaaattattcatatctctcaaatttactccacaaatttactgccattcaaaag
atattaatcaattttttagcatactgcctagattattatttcataattttattaagcaac
atatcaatatcatcttgatgaatattgtcttccataccatacttttttgccgccaaattt
agcaatgatatttgatcttttatgtatttatccacttcgtatattttccaattttcaaga
ccaaatacattacaatatgtgtaaacagttgaaaaagttatatttaaaatcatacgtaaa
tactggtcgttaccaactatacttttatcatatatgtaatgcgtataagctacagaatat
gtataattaagcaatttttttaattctattctaccttctgaatcgttagcatgatttatc
caaaaatgatttttagaacctttaacagttgaataatatctaacatactgacccaataaa
tattcgccaacatcatcttgtttaccattatatataaaaaatgttatcactaaagcgact
aaaatagaaattccatatgtgaaaaaacttaatattatagcaataatccataaaatagcc
attttattcctttactttatatccaaattttttcaagaaaaatttgtaaagtttttttac
gataaaaatcaaagcccaagcaacaccgcccaataccagcatgtagattatcgctcctac
gctttgtccgtttgatgtagcacctttaaaaactgccaaaaataatccagcagggaaaaa
ccataaggctaatccaatcactaaagccaaagcaaatgcaacaaatttcattctaattcc
cccttattaaaccttgattatcttctctcattccgtatttacggtatctttcaagctcat
aatgcaaatgctctataccaaattccttatttttcattccactggcaaatataatttcat
ttagtataaatagcttttgatttccacttactacttcatttctctcaactgctactttat
caaattcatctgatatagttttaagcaaatttatgatttcctcttttgcaaacataccta
cataaggattttttgtagattttaaaagctctatatttgcatccaccagctcatcgtata
aagttcgctctttttttacagcatctggcatttgagaataaatcataaaaacacaaaata
taacaaataaaataaaaaatattacccacatcattaacctacttaaatattctctttaca
tcacatttacttggaattgtcatatcgtaatcaaaaatcaaagcattatcataagaataa
ttatcatatttcaaaattgcttcgcttccatatgtgtagtgataacaaaattttgtttcg
ataaatatctcatcagatgttctgtataaattactatcaactctttttacataaacttta
tacaactctgcattaagaaatgaaagacaaacaaatagacaaaataaaaatttcatacaa
ccctccttaaatttatcccataggatatagaaaatataattgtatcggtataaatttaaa
agaaaattaatcccataggataaatatgcagagtgaatttagcaatgcaagtgacgagga
aatcgctgctttttacagacaattatcacaaaacgtaaaacacttaagagaacaaagtaa
aatttctcagcttgaattagctttagaaataggtatcaaatcagtcgcattttactccaa
ttgtgaaaataatcgctatggaaaacacttcaacatcgaacatatttttaaaatttcaaa
agccttaaatgtggatatagaagaactatttaaatttaaaaattaagctaaatttagtaa
tattcaaaagatattaatcaaattttggataaaatcaggcaaattttataaccacgaaag
gcaacaaaatggcaataccagaagcagagcatatatggtttgatgggaaactaatcaagt
ggaaagatgccacggttcatgttttaactcattcacttcattatggaaatgctgtttttg
agggagttagggcttataagacaccaaaaggcttagctatatttaaactaaaagaacata
caaaaagactttttgaatcagcaaaagcctgcgggattactatcccattttcacaagatg
agataaataaagcgcatatagatttactaaaaagcaacacttataacagcaacgtttata
tccgtccacttgtatttttagggtacggaaaaatgggagttagccacatcggctgcccag
taaatacggctatagccgcatggcaatggggagcttacatgggcgatgatgctcttgaaa
acgggataaaagtaacgatctcatcttggataaaaccggcaccgttttctatgatggcaa
aagcaaaagcaagcgcgaattacttcaactctcaaatggcgaactacgaagcgcaattat
ctggatacgatgaagctttgcttcttgatcctcaaggatttatagctgaaggaagcggag
agtgctttttcatagtaaaaaacggcgcgatcattactcctccaaatgacacgagtttag
aaagtataactcaaaaaacggttatagatatcgcaaaagatctaggctacgaagtggtcc
gtcaaagaatcacaagagatgaagcatatacggcagatgaggcattttttacaggaacag
ccgcggaagtaacgcctataagcaacatcgacggtaggattatcggctcaggaaaaaggg
gcgttatagccacacagcttcaagccgcatattttgatgtagtaatgggtaaaaatgcaa
aatacgagcattttgtaacatatataaaataaatttaaaaggaataaacttgccagcaga
tttaaatgattatttcaacaagaaaaacggtaatggaggcggaaacggcggagataataa
gccgaatttcaactttaaaaaaccaaatatgccgagccttcctagcggctttggtaaatt
tagcggtataatttacgctatcgtcgttatcatagctgttttagtcatagcaaaaccatt
tataataataaattcaggtgaggtgggtatcaaatcaacagcgggtaaattcgatccgac
acctcttggtccaggatttcatttctttgtaccttttgtacaagaagtaagagtagtaga
tactaaagttcgtatcataaactatacttcaagcgaaggcagaaacgaagcaaattaccg
tggtagcggtatagaaacaaaagatactatatcggttcttgattctcgcggtcttccagt
cagcatggatatcaccgttcagtacagactaaatccgcaaaatgctcctcaaactatagc
cgcatggggatttagctgggaaagtaagataattgatccagttgttagaaacgttgttag
aaacgtaactggtaagtacaccgccgaagagcttcctgagcgtcgtaatgatatagcagt
agctatagataatggtataagaacagatatcgatagccaacaaaataaaccggtagagct
tttaagtgtacaacttcgcgagataatacttccgccaaaagtaaaagagcaaatcgaacg
agttcaaatagcaaaacaagaagccgaaagaacaaaatacgaagtagaacgagcgaatca
agaagctcttaaaaaagcagctcttgcaaaaggtaacgcagaagccgtaaaaatagaagc
tcaaggtagagccgacgctttaaaaatagaagcaaacgctcaagcatacgcaaacaaaga
agtagcaaaaagtttagataataacttactgcaactaaaacaaattcaaacccaaaaaga
gtttaatgaagcattaaaagtaaataccgatgctaagatatttttaactccaggaggagc
cgtaccaaatatctgggtggatacaaaagacaaacccaagcaaagcgctctagagcaaaa
gtaaggataaaatatgtgtgtgaattgggataaagtagctggacttttaccagtaagtgt
acaagagtatagctcaaatgaagttcttatgatggcttatatgaatgaagcagcacttaa
tcttagtatagaaactggttttgctcactacttttcacgcacaaaaaatagaatctggaa
aaaaggtgaagagagcggaaattttcagattattaaatttatggctcttgattgcgataa
cgacgcgcttcttattaaagtcaaacaaataggcgacaatgcttgtcataccggagcaaa
atcttgtttttttaatgaaatttcagccaacaaagcaaatttaaataacaatcaaaaaac
ctataaatacgatattttagatcatctttatcatatagctcttgatagaaaattaaatag
gagcgagaactcgtatatatctaaactatatcaaaaaggtgaaaatagttacttaaaaaa
aatatgcgaggaagccggagagttcagttttgctatcaaagatctttctaaatttaaaaa
atatgcagatctaaacaaagagagtttcggcgaacatatagatggcaaaccagattacga
cgtagtatatgaagcagcagatattttatttcatcttatagtcgctttagctgattttga
tatacatccggctagagttttagatgagctgaaaagacgcgaaggaataagcggtattga
ggagaaaaatgctcgctctagatagcataaaacaaggtattaaattttatatatcgcatt
tcggttttatcgattattttgcgataatttgggttttattagtgtttttagtggtgcttt
ttcttgttataatactcatttttaagcgcccaggtcttgcctcaatcctacttatagccg
atatagtatttgtatttcttggtatattctatacgcataaatttatagatgaaactttaa
gaaagagagagattatgataagtgatataaaacagctaaactactcagatacaatgatag
tcgatctgaatttgactaacaagtcaaataaagcgtttaaatattgcaatgtaaatttga
agttttacaaagtagcgcctaataaatttaaaaactacataaattctcttaagccatttt
acaaaaaaaatagcgtgatagaagatggagtaaatataggtcaaaccaaaaacttaaggc
ttgtcataaatgactttagaccgactgattataatacaactgtgacttcggagtgttttt
gatgggttattttactatttatcacataatcgcactagtgattatatttatactattttt
agcttttttatttctgtccataaaagaaaaaaaggtttcagtagtgctaagtatggtgct
gctaaatatatttgtcatgacctctgttagcatacttgcaatgcttataatagacgaata
tacaaaaatagccagaatagtccaattagaccaaaacagagtactcatcaatgaaagtat
agtatttacgggcactatccaaaacacgggttcacatacgatcactaattgcaaatttaa
tataagacttgttaattctcctgttgaaaaaggaaagcttgatcctactatatttcaaac
aagaggattttttgaaatatttaaaagaaaagatactcaatccagcacacaaaatgctag
cttcacaatcggacatggtttaaaagcaggtgaaactagagcatttagcgtttctatgaa
ttatccggcgcattttagaagtccaagtgtatatcatactttatcttgccactgataatc
agcaagataaaatcacataaaaccaggctttgaaactctggttttaaataaatttatttt
ataaaataatcaccatcaaagctcacgagagaatattttcgctcattgccaaggctgcta
gtaagctcatcgatactaagaaactcaagactatcagcgcctataaacttacgcacctct
tctacgttcatatttgcacttataagctcagcgtaacttggcgtatcgataccgtatcta
caaggatgtttgatttctggagcagctattttcatatgaatctcttttactccggcatgc
cttaaaagctcaacaatttttttactagtagttcctcttactatactatcatcgataaca
acaacgcttttcccatttaaaacagaactcatagggtttaatttcagcttaacttttaaa
tttctcatctcttgagtaggttctataaatgtacgacccacatagtgatttctcactata
gccatctcaaacggtattttgctaaactgagaatatccaagcgccgcgggaactccagaa
tctggcaccggaactacaaaatcagctttgatatttgattttttagccaaagtctcgccg
agtttttttcttatatcatatacatttttaccgtctatgacactatctggtctagcaaaa
tatatatactcaaaagcgcaaattctaggatcgacttgtccaaaaagctggatactttta
aactcgcttttaccctcttcaaatataagcatctctcctggcttcacgtctcttataaaa
gttgctcctacaagatcaaacgcacaagtctcgctagctacgatatatccgccatctttt
aatctcccaagactaagtggtcgtacgccgtaaggatcgcgcaaaacaaacatctttgaa
cgactcagtataagaagacaatacgctcctataatctgacgaacggcttcaactatgcga
tcttgcagatgctcttttttgctttttgcaataagatgaagaatattttccgtatccata
tttgactgaaatatcgcaccgtcctcgacaagcctctctctaacttcatttttatttatc
aaatttccgttatgcactatgctaatctgacccaaagagtattttgcgctaactggctga
gcatccaaaacgctatcgcttcctgcggttgaataacgattgtgacctattgccatttca
ccttttaaaacttcaaaactatcatgattaaaaacttctgttactaaaccgcgattttta
atggttttgatattgtgattattgctagcgctgattccgcttgcttcttgaccgcgatgc
tgcatagaaaatagaccgtaataagcagtcttagcggcatcttttgaatttataattcct
actatcgcacacattttatagtcctaaacaatcataaatagagtaaagcttaggctcttt
tgattttatccaaatggcagcttttatagcgccttttgcaaatgtagctctagatgtagc
agtgtgattgagttcgataaactctccatcattataaaatcctacagtatgacgaccgac
tatatcgccgcctcttagagacataacagctatctcgtctttgcttctagctcctatcat
cccgtctctaccgctaactcttacgctatctaaagtcaagtttctagcttttgcggcatg
cgttgctagtgtaagagccgtgccgcttggggcatctactttacggcgatgatgcatctc
gactatctctatatcaaatccatctaaaactctacttgcaagttcagtaagtctatttaa
cactgctacgcctaaactcatatttgtagcttgaagtataggcataacagagctagcaag
ttttatgagctcatcaccttcgcttcccagaccggttgtacctatgatcaaaggttttgg
gtttgttcttgcatagtttattaaattgacagcaccatctttaatactaaaatcaattat
cacatcgctattatcaaaaagtgtttttaaatcatttgtaacgatagcatcaccgacatc
aaaaggcataggttctatcgtataagcaacgcttaaaattgcttgttcattgttttttaa
atttgaaattatctcatatcccattttaccgcttgcaccgtgaattcctatccgtatcat
catacacctttttggtttgaattttttctcattttatcaaatttttaattacaaaatggt
tatgttatagaaaatttgaaattgaaatttgagtaaatgtgaagatttgagatattaata
taattcgaaatttgatattttaaatttaaaaaactaggctcaaataaaaacttatttgag
cctaaatttaaaaattaaaataatccaacaatttgagaagcaattttatcttctaatata
ggagtagcttcagccaaatctaatcccattttagtagcttcggcaaatataattgtcttt
ttctctatataatcgctttcatagctttggctagaggtgtcaacttggttacttcttagc
gaaccgcttgcattatcatttttgatatttccgccaaacgaatttaaaaatccagattta
cttgaatcgctaactgaagcttgtccgctcacgcttcctgtagagctaagaaccattcct
tttgatttttgttttatatttatatctacttgcatttgccaaatagtatcttcggtaatc
ttgcctaaaactccaccaaccaaagcaccagcagcaccagcagctatcatactaccggcc
cctccgctattatatccgcttatagctgctccggtggctcctaaagctacagcgccgcct
gcagcgttattttctgattttttatcgcaatataatacatttgtactaagtatatatgta
gcaacgtctggatcatctactatctgataacctttagactgcaaaccttgtatgattcta
ttttccaaattcacatcatgaccgcttgtgtttttgatattgacaaaaacaagtctcttg
tctttagaaaccggatctataaatatactttgagtcattttagagctagtctgcaaattc
gtagtagcacaacctgttaaaaaaagcagcacggcaatactgcctaagatagtttttgaa
cttaaaattttcatatgaaaccttatttataaatttattgcataataacaaaaaagttta
taaaaatcgcttaaatgaatttattaaagtcagtaaaaactgactttaataatgaaggct
ctctatatagctcatagctgaaagtgctgcagtagcaccatcggcagctgcacacacaac
ttgttttggagcatcttctcttaagtctccagcagcaaaaagaccgggaatatttgtttg
catttttaaatttaccctaacttgacctgttgataaagtatcacatataaaattgccgtt
ttcatcttttaaaacatcgtttctaacatccaaaccaacaaaagtaaatataccaggcac
tgccaaatcacgcactgagccatcttgaagcttaacttttaccccttttactccagctac
gctatctccataaacctcatctactctcgcatttgttataagctctatttttggattttt
tttaactttttctaccgtgatcggagctgctctaaaactatctcttctatgtatcaaata
aaccttagaacagatatttgctagatattcggcctcttcaagcgctgtatccccgccacc
taaaaccgcaacttctttatttttataaaaaaatccatcacaagtcgcacaagtagaaat
tcccttaccgaaaaactcgtcttctcctttaaatccagctctttttggcgttgaaccggt
gcaaactataactgcttttgcggtttctactttattaccttctaaaaaaatactaaaact
tccatcactgttttttgatactctttgaacatttgccatttcatgttttaaaccaaatct
agtacattgctcagtccaaggagtcataaaactaagaccatccataactgtcgcgactcc
gggatagttttccatctcagaactacttgttatctgacctccgggcattcctttttcaaa
catcacaacatttttaagaccgccgcgagttgcatacaaacctgcggatagtccggcagg
acctcctccaattatcgctacatctaacataatttgctcctaaataaatttatatctata
aaattaaataataaatcacataaaaataaattttaaatttttgattgaatatatacagac
agataatggggtaaaaccccatttggattataaaagcgagttaattttatcagcaattgc
tatttttgattgcgcgccgatcatttgatctactatttgaccatctttaaaaaatagtag
cgttggtatcgaacgaacgccatactcaacagctaaatcttgtgcctcgtccgtattaac
tttacaaattttagccttgccatcaaactcagcagcaagctcatcaataactggagctaa
cattctacaaggtccgcaccaaggagcccaaaaatctactaatgcaacgccttctttggc
aacattaaaattttctgaagtaagctctatatatttacccatttgtttctcatctcctta
ataaatttagtcaaattatacattaaaaagcttaaattaaaagacaatagtgaattaaaa
gctaacgttttgtataaatttaaccttattttgttcaatacatataatatctatctggta
attcaaatcaaaatcgtattttagcatataaaagttaatagtttttattattttataaat
tttattttgtgtaactctatatatagtttcgtaatctttactagtagattttacctctac
aaaatggagaacatcatccttttttgcaattatatcgatttctccgaatttagaatgaaa
gtttttttctaatatttcaaaaccttgcgataccaaatatttagctgccatattctcgcc
tttaaatccaaaaagatactcttttagacccaaattattcttctattctgatcataaatg
gcttatcttttataaaactctcattttcaagtagatttaccactcttaccatatctgctt
ctaagcatgtatgagtagtaaaatacaaagtgctactatcgcaactcttatcgactcttg
gtttttgtaaaaagctatctatagagagattatttttactcattagatccgtaatcttag
ctaaaacacctatctcatcggctacttttaatcttaaataatacttagttctaatatctt
ttggactcataagctcaagcggaactatctcaagcggagctttataaccaagcataggat
ttttaacgtttcttgctatatctataagatcgcttataacggcacttgcagtagcacttc
cgccggctccggctccataaaacagactttctccaacagcatctccagtaacgctaatgg
cgttcatcactccgtctacttttgctatcattttatcttttctaataagagctggatgaa
cgcgaagttctactttatcttctcttcgttttgctatagctaataatttaataacatatt
caaattcattcgcaaaatatatatcttcattagtgatatcgcctatgccttctatgagta
tatcttgcggttttgcatgcaccaaataagctatactagcaagtataaggagcttatgag
ccgtgtcaaatcctcctatatcaaatgtcggatcagcttcagcgtagccgagttcttgag
ctctttttaacgcttcattaaatttagtgccgttttgcatcatatttgtaagtatatagt
tgctagtaccgttcataatgcctacgattttttctatatggtttgcgcttaaaccctctc
ttaaggcttttatgataggaatacctccagctacgctagcttcataaccaaatggagtat
ctccggcaagtatctcaagctcacttctatgataagctaataaagctttatttgcagtta
cgacaggtttttttttctttaagattttgcttactacatcatatggtttttccacgcctc
ccataagctccacaaaaacatcaatatcatccctatttataacactttgtatatcatcgc
taagaggtatactagactctctttttttacttatatcgcgtacaacacctataacaggtg
ttatctcaacacccgatctagctgttatcaaccgtctattatttattaatacgttggcaa
cttcgctgccaacagtacctaatccaagtatcgctactctcattcaaattcttttaaata
tttttttatatttctagctgcttgacggatacgattttcattttctataaatgcaattct
tacatatccatcaccaagcgcaccaaatccggctccaggactaactgctacgcaagcttt
tgttagaagctgctttgcaaactctttgcttcctatgcttcctacttgatgaggaagttt
tgcccatgcaaacatactagctcttggctttgctatctcccatccagcagaacaaaacgc
atctatcaatatatctcttcttttctcatatgtttggcgaatttgctcaacgcagttttg
atcaccatcaagagcaacagtcgctgctacttgaataggagtaaacataccataatcaaa
ccatgattttatctttttaagtgcggcgactaattttttatttccacatacaaaaccgac
tctccaacctgccatattgtatgattttgatagcgtatagcactctactgcaacgtcttt
tgcgccttcaacctcaaaaatactaggagttttatacccatcaaaagtaagttcggcgta
agctatatcgcttattatataaaatctctccttctttgccatatctactaaacgctcata
aaaactcttttgacaagtcaccgttgttggattgtgggggaaatttactactatatattt
tggtcgtggaatactttcatctatagttctttgtaaattttcaaaaaatttattctcatc
tagttcaaattcggaattatagctaagcggcattttggcgacatttccaccagctataat
aaatgcttgagtatgtataggataagcaggatctggaacgatcgcaacgtctcctggatt
tactatagcttgagttaaatgcacaaaaccctctttgctacccatagtagcgactgcttc
agtttctggatctaatactactccatattttcttttataccaattacagatagctaaacg
gagtttatatataccctgacttacgctatatccatgagttttatctttttgagcgctctc
acaaagcttatctatgatgtgtgccggcgttctgccatctggatttcccatagaaaaatc
tattatatcagctccgtctcttcttgcagccatttttatagcatttacttcggcaaaggc
gtagtttggtaatctctcaatagtattaaaacgtatctcgtcaaacataataactcctta
atttgattttatataaattgttaaaccgtgctttatattttctaagctaaaaacatcatc
aataattagataaaacgcctcatcaggaaaatttaagtatatttctttttcttttttatc
tgactttacttgactaataagctttaagtttttatctaaaattttcactaatgctatcca
gctatcatttgatctagattttatctctatgctgcttttaccacttacatttaaaaaata
cggctccaaaggctttgaaagctgtacttcggtatcactctcataagttaaagtttttag
catagctctgctagcatctatttcgtaagaataagcaaattgacctgttttttttatatt
ttttataaatatattgtttgataaaagctctttataaaaacttccaggatttagcataaa
ttgcgtatttatagatatactccataccataccagaatcccaagtatctaggcttttggt
taaaaaatagttatagccaagattatttaaactctgagatatcgcttttagtacaagagt
aggagaagatgagctaacaaaactaatatccatataaacaggcgatgcatagcttaaatt
taaaaaggaatttgtcctaagtatgtttgttatcttatcgtaattcaaatttaggtttgt
atctaaaaactcggcttcatttataaataaacttttaattttttgccggtttgcattata
tacctgatctccaactatgctttttaaatttgagtttaaatcatatccaaagcatatgga
cgcaaaaagcaaaaaagcaaaaaatgattttaccactcttttcccttatttaactttacg
tattcatcataatctatctgctttaaacttccattttctactaaaaatctaagtgcattt
tttgatttaaatgttgtgtttttatcgttttgttctaaatttaattctccatgacctgtt
aatacaagcgaattcaaacttaaatttatatcaaccggatcttttgtgctaaatgatctt
ttatatgttccatcaagactttttacacctatccagattgtcttttttggtataatttta
gcgatcaaaccacccttaggtacgttttgttctgcactattttgctgtaaatttaaaaca
ggtatcaagctatctatctgatcattttcactgctttgtgtcatagatgagctaaataaa
gactcattttcatcagacaaattcgaatcagttacattttcatcttgcaaactgacaaaa
ggaattgtcatattgctttctatctttaaactctcttttgcagtttctactaccgttgta
tttgagtatgaaacgctattatttttatcgtcaaatataaatgaaaaatcatcaaaatat
ttcgtatatccaaaaatccaaatcagcccgacaataacaaataacagcacaagcgtccat
gtccaaaaattgctgcccggttttgatgtataagcgggaattttaggtgctacgcaaaaa
gtgcagccatcatcacctgaatgctcaaagcagtaagtcttaaactcatcataccaatca
gaaagatcccacccatactctcttgttaaaatttttataaaaccagaaacatttagcttt
tttaacttatcaaaatttttatcacacatatactctagatattctgcttctatgtgtgtt
tgctttgcaacttctcttacgcctatatctttgatttttaatatatcattagccattcat
aatcctatcaaataatattccaaatgccacactaacattcaaactatcccagccttcgcg
catatttatacctaaattctcatcgcatttttcaagcgcttttctaggaattccctcgcc
ttcgctgcccatcacaagtacggtttttttaccaaatttgcactcactagggtttttacc
tttagcatctgagccataaattttaaatccaagctgttttagctcgtttaaaagacttag
tccatcactaactagcgttataggcagctcataagccgctgcactgctagctcttatgat
accttccatggaagcacttttagatatcattataacaccgcctccgccaagagcgtaagt
cgtgcgaactatgcttcctatatttcctacgtcgcttaatccatatagcacgactaagaa
gtcttgtttttttatctcatttaagctagcaaactcgaactcacaaacttcggctaaaaa
gccttgatgattgcccccgcgtgctaaagcttgagcttttttgttatctaccttgtggat
tttgactccacttttcacaattttattaaagatatctttttcgatatctttggcaagata
gatatttataagcttctctttgtgcttttctaacaaatgtaaaaatagttgttttccata
aataatcatacgcctgataatacctaaaagccgttaaaatttagcttatgttatcaaatt
ttggtatattttttttgcattctcaccggttattttagaaattagcttagctttttgttt
taaaggcagatcaagctccataatatcttttgtagtgatacgctctaatgctttatttgc
agaacgatcgatcacaacacaccactctccgtttaaatttgagttttcaagctgagtgag
taaatttgtagcactatttttaaatttagcttcaaattttttagtcgcttctttgataat
aaaaacttcccttaaaggatcaaattcagatatgctttttataaggcttaaaattcgttt
tggagactcatatataatcaccggatatagcgaatttaacgcattttggatagcgatagc
tctttctttgcctaaattcggcaaaaatcctaaaaaagtgaattctttttctatgatccc
gctagctgcggctgctagtaaaagagcgtttgctccgcttagaacttcgtattttatact
attttgctgggcaaatttgactagcgaaattcccggatcactgatgcaaggcattcctgc
gtcactagcataaatgcaaattttagtttcaagcctaactttatcaaatttatcaaaaaa
atctttttcgttgtgagtatggagtgagtaaaactcttttgggctgatttgtaagccaaa
ttttgcattcaaaagagttataagagattttgttactctagtatcttcgcagatgatgat
ttcacaaagttctaagacgtccaggcatctctttgagatatcatctaaattccctatagg
ggttggaagaaagtagagcaacggtttatttcatattatattttttcttgaatttatcaa
cacgtcctgcgctatctacgatcttttcactacctgtgaaaaatgggtgacactcgctgc
aaatatcaactctgatttctgacttatttgacttgcttgtaaatgtgttgccacaagcgc
aagtaactgtgcattcaacatactctggatgtatatcttttttcattgcttgtcctttta
aattttataaaacttcgcattataactaaatattcttaaaaccaaattacttagcatcgc
aaagcagctcgcaagatgttctggtgcgtaaatttagatacgctgcgttcaagcatcttg
catctttatcgccacttaaaatttcaagttcatcacctattttccagcctttacacggta
agctcaaagccaaatagtctctgttatttatagtaagctttagcccatcctcacttataa
aattaacttttaaattctcggcaaaaacagcagtgcaaaaaacaagaaaaataacaattt
ttttcattttataactctagtttcattcggtttcatttctatgatctcccacggaagtcc
ttgcttatttaattcgtccataaatggttttgaatcgaaattttccatattaaacacacc
tttaccgctccaaattccacgcgcaaccatcatacttcctatcatcgcaggaactcctgt
agtgtaactcacggcacctactccggtctctttgaaacactcttcgtgatcacatatgtt
gtatatgtagatctttttttctactgcgtcttttaccccggttatcacgcagcctatatt
tgttttgccttttgttctctctccaagtccagcaggatctggtaaaagcgtctttaaaaa
ctgtataggtacaatttttacgccgttatgctctacttcgtctatgcgaagcattcctac
attttcaagacatttcatatgagttaaataactttgtccaaacgtcataaaaaagcgaat
tcttttcagtgtaggtatattttttactaaactctcaagctcttcgtgataaagcagata
actatcttttacgccgacttttggatagtcccatttaaacattatctccataggatcggt
ttgtatccatttaccattctcccagtatctgccctttgcgcttacttcgcgtaaatttat
ctcagggttaaaatttgtagcaaatgcgtatccgtgatctccggcattgcaatctaaaat
atcgatctcgtgtatttcatcaaaaatatactgatttgcatacgcacaatacacatttgt
cacacccgggtcaaatccgctgccaagaagagccatagtatttgattttttaaaatcgcc
atcttttgcccattgcaacttgtactcaaacttagcggtatctggatgttcgtaatttgc
agtatcgatgtatggaattccggcctccgcgcaagcatccataatagtaagatcctgata
aggaagcgcaacatttaacaacaaatccgcttttatatcttttatcaaatttacgactgc
atttgtatcatcagcgtcgatctgagctgtatttacggtcacatttaaacgatcttttat
aaatttagctattttatcgcatttgctctttgtcctgcttgctaaagttatttttgtaaa
aatttcactattcatagcacattttacggtcgctgcttgactaactcctccggctccgat
tataagaatatggctcatctgtatcctttgataaattttttatgaattatacttgaaatt
tgataaaatgttaatatatcgtttttactttacaataaatttaagttataagtaaattta
agcaataatatttaatcaaaaaaaattatcaattagactatcttcattataatttaattt
ttaaaatttatattataatttacttgattttaaaagcgatatcaagcgaaatttgatact
ctttatctacattcgggaaatttgaacttgcttttttcaaagcttgaatagccgcctcat
ttagcgaattaaaagaactttcacttttcaatccatagctttttaagccatttttatcta
agataaactccacttttactacgccttgatatcctagcctttttgcaacttttggataaa
ttacgtttttgataatctcatttttgatctttatgaatagctcgtcattgctttttaaat
agactatatttgaactgttttcgcctgatttaagactactgttttctgagctgctttttg
tcaaactgctgctttttatactttgagtctgatttgtatcaatgttatttgaatttaacg
gaatttcaggcggaattttttcgtacgtttgatttttaatatactggttgggcgctttag
tattttcttttgatatctgctttttttctactttttttggctttggaagcggttttttta
ctatctcattttttggtttcgcttcatctattatctgttttttctgctcttttttaggct
gttggggctctcttgcttcttctgtttttacactgttaatcggagtttcaaatttagcca
acggcagtttaaaactctgttctgattgctcttttggtaatttaatatctaaatttagcg
cgtaagcaaaagcgcaaacatgcaaagcggtcgatatcaaaaacgctatcaaatttatac
taattgttttttgtgacgatggaaaaattttcatgatttttctcttttaatatatctatg
atccacacgaaagtctcaaatttactctctttatcactttttatctctatcaattcacta
tttcctagtttaaatatttcgcttcttaaagcttctttatctactaatatatcattaaaa
tataagttattttgatcatctacgattataacggttctactttttttcatatttttcatg
ctagaattcgcatttggcaaacttagttttaaatgtccactagctataaacgttgatata
ctaagcactatgcaaagtagtaccagcataatatctataaacggaactatatttaaactg
tcatttttaggaagcctcaaagtgtttcctcaaatttagcgagcaaaatatctacttttc
tatttaataaattatatatcgccaaagtcggtatagccacggcaataccaagagctgtag
ctttgagagctaaagagagtcccatcattatagtatttgcatttatattacctgaagcgc
ccatatcgtaaaacgttatcatgatcccgcaaactgttcccaaaagccctacgtaaggag
cgtttgagtatatcacgtataaaaaagttaagtttttagtaagcgccatctcaagtgatt
taatgcttttaaaatgtcctatatccacaaagctataaaaaagagctctttcaatggtaa
aatatagcgcaaaaaaactcataaaacccaaaattcccataataatataatcaatatttt
gctttaaaaacagaactatctccataatgccgacctcaaactaaaatttctataaaagcc
caattcatctctttgtatgtagtgcgatttttttcataataaacttttaaattttgctta
tctacgtcatttactttgtctccataactccactgcaccgccgctataaactcatcgaaa
gtttctgttttaaatttacaatcactatggcttataaaatctactttcgcaagataacgc
atttgataaagtatgtttaaaatatagatataatcaggctttggatagactttggagctt
ataatttcacttatttcatcgcctaaaaaagtttttccgatattgtaagttatataaact
gccctatttgctttgctaataagttttgttaaagcgtcttttgcatcacttacttcaaga
catcttgaagcaatgattatatcgtattttggaagctcttcccagctatcttcaaacgat
agttttttaacctttacattatctaaacctaaatttgccgcatttgatttaacgcattta
agcatttcatcactataatcacaacaaagcacgtttttaacgtcttttgcaagctttaat
cctatcgttccagggccacatcccatatctaaaacggtagtagatttatcaaattttatt
ttactcacaaactcatcaacgtaatagcttttatgaactctctcattcatactagaagct
tttttatcccagtctgtgctgctttttggcttaaaagtgcttatctttttttgctctata
taaagctttgcaaagtctatctcatcgtaatttgaactcatcatcatagtaattcctcgt
attttttataattaactccgtatagtttggatatcaaagagctatctaaaagctcactag
aagtgtctttaaatatctcaccgttttttaccaaaatcgcccttccgcctataaatttag
catgtcttggatgatgtgtggttatgataaaattacaaccattagccgctacttttttta
tcatttctaaaagccttatttgattaccgaagtcaagtccgtttactggctcgtccatta
tgatagtttttgccctgctagctagagctctagctattaaaacaagctgtttttgtcctc
cgctaaggtttaaaaactcgtcatcggctaaatttattataccaagtctctctaaagatt
ccatagctataagtcggtcgtttttagagtaattatcaaaaagccctttatatgcaagtc
ttcccatcaaaaccatatcaagtacgctatagttaaatggagtgtagtttgattgaggta
tgtagcttatgagttttgccagctcttttggattaaaagagcacaaatcggctccgttta
tcaaaacatttcctctaaatttaacaagccccaaactagcttttaaaaggctcgatttac
cagaaccgttttcgccaagtatatttaatattccaccctcaaactcaaagcaaatttgat
ttaatacctcttttttagcatatttcacacttaaatttactaactttatcaagctcttct
cctaagcaaaactgctaaaaagataggaattccaaaaaagcttgaaactatacctatggg
gacttcgtaagtaaagagctcacgacttaaaagatcacaaatcagtaaaaacaaagctcc
gataaatgccgaactaaaaagcatagtgcgtgagtttgctccataaataaatctagcgat
atgaggcacgataagccctatccagcctatgataccggccaacatcacgcttaaagcaga
tatcaaagtagcaaaaaatataatgcaaattttaagcgttctcacatttaccccaaggct
ttttgcctcttcttcgcccatactaagagcgtctatctgtttgccaagaagtacaagaga
taaagtaccaaaaaccataggtataaaaaccgcaaaaacaacgtcttttgtcgcaaagct
caggcttcccataagaaaataagttattgcaggaagcgtttcgttaggatctgctgcgta
ttttaaaactgctaaaaacgagctaaaaagagagcttgatatcacgccgccaagcactaa
cattatcatatttttgctaccgccaaatacagcgatcatcaccgctaaaaaaacagccgc
gaaaccaaaaataaaagtaagccacatctgataaaatacgccaaaacccatcaccatagc
aagtgccgcgccaaaactagcaccgctcaaaactccaagtatagacggacttaccaaagg
atttataaacatattttgataagcgccgccagctactccaagagccgcacctatgatgat
agcggcgatcaccctaggaagcctgatatcaagtacgataacagaggccggactctcttc
gccgctaaaaatccccgtaaaaactctcagatattcactcatacttatatcaaatttacc
gtttgtcaaagatataacgctaaatatagcgagcagagcaaaaagaaaaataaaactaat
ttttttcatttaatataaaatccaggtcgtctttgtttagatccgcatataaaaataact
tgtaaaactcactagcttcacgcctgatatctaagcctaaagcgtctttatgcaaaacat
ccataagccacctaagccccaaaagttttgtaaaacttgcaggttttccgacccatgaaa
acgggcttctaggtatgagataaactcttttattttttactgcgtttattaagttccact
ttttatcgctccaaattttctcaaaaaattccttttcatagactagtatgacttcagggt
ttgccgctaagatcttttcaaaatctgcctttacgcggctcattttgttttttgatttgc
acttaaacttagccgtgtcacctccagctagatctacaagtttgataaaactcgagcttc
cgcactccgtctcaagtccgccttttccaaaagcgtaataaacgcttggcttatctaaac
ttagttttgctaaactatcagccattttttgactttggttagcgtaagctatcagttcgt
ccgctcttttttggttgccgaaaatctcgccaaatgccttatatacttgaactccaaaac
tatcttcatcatctatatataacacaggtattttaagagatctaaaaataccgccgtatt
ttggatcgtcttttgtattttggccggttatgatgagatcgggttttaagcttaataccc
tttcgatattcggcactctaccttgcccgtaaaatccacccacaacaggcaaactataca
catttttatcaagatatcttttttcgatatcccaaaactcgaaaacaagccctgctatca
agcttttatcaaaactataaagtgaataaagcagagttggattgctcgcatagacttttt
tgatattttcaggttttagattttcgcagttttgacactcgaatttacctaaaatcaaac
catcattagccgctatagccaaaaaacacaagagtaaaaatttaaacataaggcattatc
tttctagcataatcttttaaaatttctttatgacgtttgtagcttaaggctgctggtttt
aataaaatatggtctattttagtaactttcactagctctaaaacctgctttttgcactct
tttacgtctcctgttatggcaaatttttgtagcaatttgggatcaaaaaactcatttcta
agtttttcatactcactgccttttaccatttcaaacgtatcttcgttttgcgctccggtc
atcgccttaaagaaaaagctgatagctttgttagcttcaagacttgatttggcttgattt
tgacctatattaatagctctgatcagtcccattttcgggtaaaatccggctattttttta
taacgctcttttatgctcaaaacatcgtctatacttgatctaatgctcgctaaaatagga
tatccacgtctagcggcaaatcccaagctctcatcatgtacgcttgccatataaaactgt
ggtttagacacttttggagtgatgttaagctcatcaaacattaaatttaactcatctaat
ttttcaagcataatttttctatttaaattcggatctctaccttgaactttatcgatgata
ggaaacgagccttttgcaaaaccagttattaatctaccgccgctgatagcttctaaattt
gctatatcactagctagacggagcgtatcataagcaggaaggataaatcccgcaacgccg
attttgaggctttttgtttttgctagagcataggctgcgagcgcaaccggactagaagta
agagaaaaactgttgaaatgatgctcgcttatccacgcttcattaaaacctaatttttct
ataaattttatagttttaaacgcctctttaaaactctttttctcgtcattttctaaattt
tcaaatagcgcaaagattccgtgtttcattagtacttatactccgcagttacaaaaaatc
ttctaccggccatataatagccaccgttgtattgatagttttcatcaagtaaatttgtag
ctcctacgcttaactcaagagatttgtaaggtctaaaattcgcttttaaatccattaaaa
acacgtcgtcgttttgattttcatatccggtcatctcatcataagtccattgcgcacttc
tgtatgttccgcttaataccaaatcaacttgtttaaccgggctataagagataaatgcat
ttgctatgtgatttggatagtcttgaattttatttaacgctataccgttgttgctgtctg
ctgaagtatgcttttgcgtataagtatagtttgctcctatatttactctatcattgaaca
atctttgctcggctgatagctcaagaccgtaactataaccgccgtttgcattatctagca
tagagcagccattttttttatcaggattatcacagccttttagcccatttacagttatga
tagagttttttaaaatgttgtaaaatgcagttgctccaagcatcgtagaaccgttatcaa
atttatgacctatttccgtattatagattgattctgtatctaaatttggatttggtattc
ttgctccccatggtgtgccgtaacgagtttttagagtaggtaaattatttttcttaccta
tgttgaagtgggttgtatttgcattgtcccaatcagcaaaaaatatagtttgagcattcc
aatcccacaaatccacttcataatccagttttccatcgcttgtagctgagcgttttctta
tagcagttatagtatccactctatcatatccagcagataccacataacgccaagtatcgt
tcaactgatggccaaactgcacaaataacgaagtttggaagtctttatactcatcagcat
cagtaaaattaccttgactaaagttgcctttatttgcatctacaaagttataattatcgt
tattcgtatggttatagcgtaaatttgcgccaaattgaagctcttttgtatcatctatct
ggtattttgctgtttctatcaaaccaaaactatgatcatcatagatacttacgcctctaa
atccggcaggagtgatggttccgttttttccgacgccgcccttcatatgcaaaacgttat
aaaaattatcccaataaatctttgagtttaaactccatttatcatttatctgagtttgac
ctaaaaaataaacagtgtttttatcgtaatttggccaatcccaaaaacgaccgttgccat
ttgcatttacggtaccgcctttttcacctctttggataacggcgttaagtgaatactcac
taccctcgcttggctcaaacccgacttttgctttgaatgtttgatttttgtagtagctat
ttcttgctttgtcgccaggctgataatcagtaggtttgtagtcgtttgaaagcggaaaac
tatcacgatcaaccaaagagtaactaaaactagaataccaatttccttgatttgtaccga
catttgcaccgatttgattttctttgccggataataatccgtattttagtccggcttcaa
gctcttttgtaggtttagtgctgatgatatttacagcgcctcccattgagtttataccat
aaatcggacttacaaagccttttgctacatcgatttgagatacgtcataagtattaaatt
gcgaccagtcggtttgacgatcatagatcgagtttactggaattccatctataaatagtc
ctatttgtgtacgaccaaatccacgaatacctatatctgcttcaccgcgagatcctaatg
cataaggagtcgtatacacaccaggagtatttctgatcgcctgatctacgctagttgaaa
gagactctgcgatctctttttgagtgactaccgcatcacttccttctgctatggtttgtt
tttgatttggcgtagtaacctcgatacgaccaagatcataaactccatctgctccaaata
gtaccgaactaagggcacaactcaaaataaatgcttttttcatacaaatttaaatccttt
ctaaacaaaattcaacttgtagctattataactacttttatgaaaatagtaaaatttata
ttttaagttttattttccattataatggtatttaagcagtatattataataattttatta
aatttgataaacgaaagtaacacaaaaaatatgaaaattcaggaataagtgtttattttt
tacgcactgttgtatatttttgtatatttttattatttttgcatgaaaaaagagtctaaa
tttatctcaagaatttagacttaaatattatttgtaatatttttcaagactatttagtat
atattttgccaattccaaaccctttgatctgtgagatatggctagttttgttttaacgtc
taattgtcctatggtcccatcaaaaccatcgggcataaacataaaatcatacccaaaacc
gttatcgccgcgctcttcgtctataactgtgccgtacataaatccatgtgtgctaaaatt
cccgaatttagaagctacggctatacaagcagtataaaacgctccgctttttttaagtct
gagtttatgaagttcacaggtaagtttttttctattgctagcgtcagtcgcatcttttcc
gctatatcttgcagagtaaattcccggcgcaaaaccgagtgcttctacacttattccgct
atcatcactaagagcgataaactcattttcaagctttaaggcgcaaagcttcgcataaac
cgctgttgcttttatgagagcattttctttgaaactagaccctgtttcatcgatctcgaa
cggctcacaaatctcatttagagcataaatttcataaccgtcataaaaggcttttatctc
ttttactttatctttattatttgttgctaaaactattttcacgatttttccttgaattta
aaaaagtaattctactaagaacggcttaatctaaaatttggttacaaatttaaagatacg
accgtaaaataactttaaacctatagaaaccaaaaccaaaacaaacacccaaaaaactgc
ccaccaaaactgtgctgttcctacattagaagcatttactcctaaatttaaaaatacgat
actgctcaaaaccttaccaaaaaagcttcctaaaaaaaatttccaaaacctaaaagcaaa
agctccggcaaaataatttatagcgttataaggaataataggtataagtctaagtaaaaa
tatagtaaaaaactcatcttttatataagctgttttaaatttataaatatcaaagaattt
agctaaaaaatccttacctaaaaatcttcctagaaaatacattataaccgagtttatact
gactcctatcatagtcaaaatcaaaccttcagcaattccgaaaaacgctccgcccacaag
agctaatatagctgccggaaacataaaaataggtaaaataatccaagatagtatataaat
aactgcgctaaatttagaatgactttctatataattttttaatatttcaaaactcaagtt
gtcaaatattaaaaaacaagcgactatcaaaaagataaaaataataaatttaaaaatgct
gtttttcatagcttccaatcgtatgtaaaatatatataaaaacaaatttgaaaaattcta
actaaatttagttaatactttaagtctaaatttgataaaatctaaagttaagttaaattt
ttgggctaaaattatgaaactattttcaaaatataccggtttagtttatttaaaatattt
tattattatttttatggctttggagctattttatataggtattgatacattaacaaattt
aaaagattttccaaaaagtgcgaatttgcagcttatttatctaagccttactgcactaac
tgcggtaaattacgtacttccgataagtttagtttttgctcttatagtttcaaaaataaa
tatgataagaagcaacgaactagttagtttctactctcttggaataagcaaaaatactct
tatacttagtccgtttataatatctcttatcataacctgtttatatatatatttatctag
tacttcatttgcatatgctagagactatcaaaaaagcttgataaattttcaaggatttaa
taaatcttcaaatagtatatttttaaaatacgaaaacaaatttatctacatagacgagtt
gtatcctgctatcggagaagcaaataaaataaaaatatttgaaactcaagacggcgatat
tataggtcaaattaccgcaaaaaaagctaaattcgaagacaacagctggaagctttttga
tgttgatataataagtctgccgccacgtcttgaactaaacgctaccggatatatagaaaa
tacccaaaaagagcttcttatactaagcggattcaaaccaagaactatagaaaatatata
ccaaacaaatagtaattattctatcacagatgcgatcgactctttaagaactttaaaaaa
cgagggaattaatttaaacaagataaaatctacactgtattcactcatattttttcctct
atttgctccgcttatggttcttatcttatactactatctaccgataacgggaagattttt
taaccttgctttagcaagttttatctatgttatcgtcacactgtgcatttggggagtgct
ttttgtgcttattagatttagtttaaacggagttataatcccagaaatcggagtaatttt
gcctattatcatactcgcttcatttgcaggatttaaattttaccagcatcgttagatatt
ttttgtatttagagcctttgtatcatatgaatattctgttaattttgacacatctatctc
acattagttttcttttaatttttcttacaaataattaaatatagttaaatcttaaatgta
aatctatcttcaaaattcttatactttatcggaattttattaaaatttggataaaatatc
aggtattttacatttttggagatttttatggattacagcttgctagctaaaaaatacgga
acacctctttatgcctatgattttgattatatacaaaatcaatataataaattaaaaaaa
gaatttaacgcaagaaaatcacttatatgctacgctctaaaagcaaactcaaatttaagc
ttactaaagcatatagcagatcttggagcaggatttgactgcgtaagcataggagaggta
aaaaaagcgattttagcaggtgcgcaaaattataaaatcatatatagtggcgtaggaaaa
agcgatgaagagatagaagaagctttaaatttagatattttaatgctaaatttagaaagc
gaagaagagatgaagagagtcgaaagtatcgcaaaaaaacttaataaaaaagccagaatt
tcagtacgagtaaatcccaatgtagatccaaaaactcatccatacatatcaactgggctt
agtaaaaataaatttggagtcgggatagaaaaagcccgtaaaatgtatctttacgcccat
aaaagtgaatttttagatccggttggaatacactttcacataggaagtcagctaacagat
ctaaaacctgttatagaagctgcaaatatagtaagcgaccttttaagagaacttaaagct
cttgatatcgatatcaaattttttgatgtaggcggaggaataggaataagatatgaaaac
gaaaaagatcctgatctatacggctatgctcaaggaattctagtagcgcttaaaggtgaa
gatataaccataatatgcgaaccgggaagatttttagtcggaaacgccggagtttttata
acaaaagttttatatgaaaagataaatgatactcacagcgatgataaaaaaagatttatc
atagtagatggagctatgaatgatctattgcgccctagtttatatgaagctcatcatgaa
attatcgctttaaatagcggagaaaaagagctttgcgacgtggtgggtccgatatgcgaa
agcggcgactttttaggtaaaaacgtaaatttaccaaagcagtcaagcggagatattttg
gtagtaaaatcagccggcgcatatggattttgtatgtctagcaactataattcgagatta
agaactgctgaagtcgccgtttgtggcggtaaagatagacttattcgtcaaagagagagt
tttgaagatttagttaaaaacgagaaagagtttatataatgtattttatagatgtgcaag
gaacgcttataagcgacacggataaaagccctattaatggagcttgtgagctcatagagt
ttttaaattcaaaaaatattccgtatgttgtcataacaaacaatacaaaagcaaaaagct
tggattttttagcaaatttgcgtaaaatcggactgcaaatcaaagacggggcttaccttg
atccgttttgcgttttagaagagatacttccgccttgtaattgcgctatgtttggtgcta
ctcagtttgtagataccatgaaaaatcttgggtataaagaggattttaaagagccaaaag
cggttcttatcgctagttgggatgattttaaatttagtgattttgcaagtataaacgagc
ttgttttaaacggggcaaagctcatcgctatgcatgaaactagcatatacaaaaaaaacg
gaaggctttatcctggagtcggcgccatatccgctatgataaattatgcaacaggaatta
gccatgaagctgtcggaaagcctagtaaagcattttataatgaggctttaaggctcttaa
atttgcaaagcagtaaagtcgaatttaaagatataactataataagcgacgatgcaaaag
gcgacttaaaaggcgctaaagagattggtatgaaaacatcgcttgtgcttagcggaaaag
ttagcgaccaaaataaaagcggcgtaaaaaaagacattttagatagcgtttataaagata
taagcgaagttttaaaggcgataaatgcaaagtattgatgagctaagaactaaaattgat
gatatagatgatcaaattttatctttactaaataatagaatgagatatgttcaaaaaata
ggcgagctaaaacagagcagtaaaactgccatatatcgccctgaacgcgagcgggcgatt
ctttctcgccttgaatccactaaagacaataagcttagtaaagaagctatagaggccatt
tatcttgaaatttttgccgtaagcagaaatctagaaatgccgcaaaaagtagcgttttta
ggtcctatcggcacttatactcatcaagccgccgaaagtagatttggcgctatgagcagc
tatacggcgctttcaagcatagaagccgtatttagagaacttgataataaagaagcgaaa
tacggagtcgtgcctatagaaaacaacacagaaggcgctgttggaatcactcttgattgt
cttagaaaatatgaaaatgtaaaaattgtagccgaaatttatatggatattcatcatagc
tttgttagcatgagcgaaaacttaaaagatatcaaaaaaatatattctcaccctcaaggc
tacaatcaatgtcgtagatttttagatgatcacaatctaaatgaagttacttttataccg
acaaaatctaccgcagaagctgcatttctagcatcaaaagaaaaagactcagcagccatc
tgttcaaagatagccgcgcatataaataacgttcctatagtatttgatacgatagaagat
aatcttgcaaacagaactagattttttgtattaagcgactttaaaaacggtaaaagtgaa
cataataaaacgagtattttggctaaaacagcgcacagaccaggcggattagttgaacta
ttatctatgtttaaaaacgaaggtataaatttaaccaaacttgaaagtcgtcctataaaa
caaaaagattttcaaactgtattttatatagattttgaaggccacattgatgaggaaaat
ataaaaaaagtgctagaattagctgctaaaaacggtcatgatataacatggcttggaagt
tatatcaatcaagaaggataaaaatgaaatttaatagccatatagaaaatttacctattt
atgaagccggaaaacctatagagctagttattcgtgaatttggaatagatcaaaacgata
ttataaaattagctagcaatgaaaatccgctaggaactagcaaaaaagttatagaaaaga
taaaaaacgtagcacaaaacagtagtttatatccagatgatagctactatgagctaaaag
acggactatcaaatttatataaagtagagccgaaaaatgtgataatcggtagtggaagcg
atcagataattgagtttgctcttcatgctaaggcaaatggaaaaaagggtattttagtaa
gcggagtaacgtttgcgatgtatgaaatttatgctaaacatgttggagcaaaaatttaca
aaacaaagagcaaagagcataatttagccgagtttagagaaatttaccgtacaaataaaa
atgatatttcggttatatttttgtgtcttccaaacaatcctcttggagagtgtttggacg
ccgatgaagttttttcttttataaaagacgtgagcgaagatactttggtagttatagacg
gcgcttatatggaatttgctaagttcaaaagtagcaaaaaagagatagacccaaaaacgc
taatccagactttctcaaatgctctttatctaggaacattttcaaaagcttacggacttg
gcggaatgagagttggatatggcatagcaaatgaagaaattataaaagctcttcatagat
tgcgagcaccgtttaatataacgacgcttagtcttgcggcagcgattgaggctttaaaag
ataatgattttctaaaagagacattggaaaataattttaaagagatgaaagtttatgagg
aatttgcaaaagaaaacagtatagaatttatagaaagctacacaaatttcattactttta
tatttgatcaacatcaaaatgctactaaaatttgtgacaacttattaaaacaaggtataa
tattaagaaatttaaaaagttactcaatgaatgcgatcaggataacaataggaaaaaatg
aacaaaacagacgtgttttagatatgctaaaaaaggaaatttaataaaatatggattaca
agactctatttcatcaagtcggtcagctatatcaaaatcttacgctaaaacagaagattg
tagcagctagcagtgttgttatagtggttggatttttagtatttttaagcctatataaaa
gcagcagctctggatctgagtatgacggatacagcatactatttagaaatttaaatcccg
ccgactcagctcaaataatagctcaactagaaaaagatggagtaacttataaattagcaa
atgaaggcactatattagttcctactaaaagcgtttataaagagagaatagcagtagcaa
gccttgggataatgaaagacggtaaaaacggttttgagatatttgataaacaagatttcg
gcgctactgataatgagcaaagagttaagtttcaaagagccattcaaggagaactttcaa
agacgatagaaggtcttgaacccatagaaaaagctactgtttatatcgcatttcctaaag
atagcgtatttacggaaagacaagtaccgccgactgcttcagtagtagtaaagataaaag
acggtgaaaaactaaatagaaaacagatagacggtataaaaaggatagtagctggatcag
ttacaaatttaaaagccgaagatgtgaaaatagtcactcaagacggagtagcagtagggg
atgacgaaatagctttagaaagtgaattagtagcttcacaaataaaatataaaaaagaat
ttgaaaatacatatgagcaaaaaattattgatatgataggaaaattcacaggcggaagag
ataaagtaactgcaaaagtcagcatagagtttgacttttccgtaaaagatagtcaaagtg
aaatttatgatccaaactccgtaataagaagcgaacaaaatatagaagaaaaaagagagg
gaaaacagccaaaagaagttggtggagttccaggagcagttagcaatatagggccagtag
aaggcttagatcaaaataaaccagatgagttatacacaaaaaacgtagctaatacaaact
atgaaatatctaaaaaaattatcaaagtcaaagatcaatatgcaacaataaaaagagtga
ccgcagctgttgtcgtagatggaaagtatgaaagagagaagaaagaagacggtagtttaa
gcgatacaatagcttatgtgcctctaagcgaagatgagataaataagataaaatctctag
ttgaacaaactatcggttacaactcgacaagaggagatgaagtcacagttagcaattttg
aatttaaaaaagccggaaatttaaatgcaaatacgacaaaaataggaatattttatgact
catacctaaaacctctaactccgataattaaatatcttatagtgctgcttatactatttg
tattttataaaaaagtcattactccattcttgcaaaaaatggtcgaaaatgctaaagatg
aagactttgagccgcaaaaagaagagagtaatatagaagaagaagccgaagatactttgg
aaaaattcaaagccgcaagaaaaagagttgaagatgagcttggtatcggagaggatttca
acgaagatgaattaaaatatgaggtattgttagaaaaaatgaaacttatagtatctgaaa
gaagcaaagaaatatcaactcttcttcaaggaatgataaaaaatgactcagacttcaact
cgcgtaaggagttttgatgacaaagctaaatgaacagcaaaaaatgatatatgatgatct
tagcatgccagaaaaagtagccatacttcttatacaattaggagaagatgccaccactct
tgtattttcacatatggatatagatgttataactgaaatttcaagatacatagcaagtgc
aaaaactatagataaaacagttgcggcggcggtattggaagaattttacgcacttatgca
gtcaaatcaatatatgaaaagcggcggtattgagtatgctaaagagatattatttagaac
atttggaccagaaattgctcaaaaaatcatggataaactacaaaaatccatggaaactac
aaaatcttttggttatcttagccaagtaagacctcagcaactagcagattttatagtaaa
agaacatcctcaaacaatagcattgatagtagctcatatggatgcaactagcgctgctga
aactcttgtgtattttccagatgatttaagaagcgaagttatcatacgtatggcaaattt
aggcgacataagcccatctgtcgtaaaacgcgtatcaaccgtattagaaagcaaacttga
aagtcttactagctacaaagttgaagtcggaggtccaagagcagtcgccgaagtgctcaa
ccgtcttggtcaaaaagctagcaaatccactatcggtatcattgaacaaagcgatcctag
cttagccgtaaccataaaagaaatgatgtttacttttgaagatattaatactcttgataa
taatgctataagagagatattaaaagtagtagataaaaaagatcttatggttggattaaa
aggtagcggcgaagagctaaaacagaaattcttagcaaatatgagtcaacgcgcaagtga
agcattcgtagaagagatgcaattcttaggagccgtacgcgtaaaagaggtagaagaagc
acaaaggcgcgtcgtagaattagtccagaaactagccgaagaaggagtattccaagtagg
cgaaagtgatgagatgatagaatgaaacaaagtaacgtcatagataacaaaaatgcagaa
catactatagagccttatagatttaaggttttaggcgcatttcctacaaacgatgtaaaa
gagcaagaaacggtttcaaatttagaagagcaaaccgaaactcaggctccaaaacaagaa
gtcgagaaagagagccaaactcatcaagaagagcctaaattagagccgagtttcattgaa
gagctattaaaacgaaccgatgaattaagcggcaatataataaaactgcaaatgcagata
gaaaatcaagaaaatgaatttaaagtaagattagaacaagaagttgcaagaactaaagac
gaagctttaaaagaaggccatatggcggcaaaaaccgaatttgaagccgagttaaacgag
atagaaaaaaagtatatgcattccatagaaaaacttgatgaagaaaaatcaaaactagaa
gcactatacgcatcaagtcagcaagaactagcaagtactgctatagaaatagcaaaagaa
gtagtcataaaagagataaaagatagttcatctgtagttgcttcaaatattgctaaaagc
ttgatcagcgaactaaatgacgcaactagcatagagataaaaacaaatccaaaagattat
gagtttttaaaagcaaatttaaatttaaactcacatataaaaattacgagtgatgatgct
ataaatgccggcggagttatagttttaagcgaagttggaaatatagacggaagcgtgatg
gcgagatttgcaaaaatcaagaaaattttaagcgagtaagatatggatataaaatcaaaa
agtttagaagaattaactgatttatgcgatactcttagagataaaatactaaaaaccgta
agttcaaacggcggacatctcagctcaaatatgggggcagtagagctgagcgtagccatg
cattatgtatttgacgtatcaaaagatccttttatttttgacgtaagccatcaaagttat
gcacacaaactattaaccgatagatggaatcgatttgattcgcttaggcaatttaatgga
ataagcgggtacacaaaacctagcgagagtaaatttgattattttgtagctggacacagc
tcaacttctataagtcttgtagtaggagcttgcaaagctataaaattaaaaggcgaaaac
agacttccagttgccgtaataggcgatggggctatgagtgctggaatggcttatgaagca
ttaaacgagctaggagacagaaaatatccatgcgtgataatactaaatgacaatgagatg
agcatatcaaaacccataggggctcttagtaaatatctgtctcagatgatggcaggacag
ttttatcagaaatttaaagccagagtaaatcaatttctaagctacgttccagattcagcc
gcgtatatggcaaaacgttttgaagagggatttaggctcataactcccggaatgtttttt
gaagagttaggacttgagtatataggaccggttgacgggcatgacctaaaagaattaatc
tctacttttacgaccgctaaattgatgaataaaccagttattgttcatatccaaaccata
aaaggtaaaggatatgagctagcagaaggtccaaaagagaagtggcacggagtaagccct
tttaatctaaaaaacggtcaaagcgtaaatcaagcaaatcaaaaaagtgctactaatatc
tttagtgaattacttttaaatttagccaaaaagtatgaaaatgtagtaggcgtaacggcg
gctatgcctagtggaaccggtttaaataagataatagaagtttttcccgatagattttgg
gatgttgcgatcgccgaacaacacgccgtaacatctatggcggctatggcaaaagaagga
tttaagccttatatagctatttattctacttttatgcaaagagcttatgatcaagtcatt
cacgactgcgctattatgaggcttccggtagtattttgtatggatagagcaggaatcgtt
ggtgaagacggtgaaacgcatcaaggtgcatttgatataagttttttaaatgcaattcca
aatttaaatttagttgctccacgcgatgaagagagttttaaaaatataatggaattttca
tacgcttttgattctcctcttgctattcgttatccgcgcggaaactttatcttaaataat
gagtataaatcgcaaaaaacagctcttgcaaaaggtgaaattttagaaaatggagacggc
agtgtagcttttatcggatatggaaacggagttggaaaagcagtacaaactgctaaaaag
ttaaatttcaaacctacgatagtagatttagtctttgcaaaaccacttgataaagagctt
ttacttcagatcgcaaaaactcataataagtggtatgtattcagcgatagtgccaaaaga
ggaggcataggagaaatattggctggatttttacaagaaaatttattaacaaatatttta
ataaaaagttttgaatacgaagatacattcataaaacatggaaaaactagtgttgtcgag
gattatttatctattagcgctgaaaaaatctctaatacgttttaaaagataaaaaatatt
aattgatataaagatattttaatctttttttagatacaatagcaaaaataattcagagga
aattagtatggattacatggagctattaaaacaggctaatctaaaagccacaccacaaag
actctgtgtgctaaaaatattagacaagcacacccaccccacaatagaagaactctatgc
tgagattaagagggattatccatctatatcattagctacagtctataaaaatttaaatac
attaatagacgaaaagctagttgtagaggttaatactccaaatcaaaaagccaaatatga
tatttatgaacatcctcatattcatgtagtatgttctgtttgcggtcatgtagaagatgt
aaattgcgatgatgctaaaatggttgagtatcaagaacatctagaaaaaaagataggaaa
tttgatagatagactaaatatagtagcaacaacaaacggctgcaaaaagtgctctaattg
ttaagtctggattaatccggacttattttagcacattttttttgaaaaatattagagtta
tgcacagagatacgatgcctatgataaacataggtaaaatatatttcaatgaatctataa
aactaatatcttttaaaaaaactgcctttgtaaataccacatagtaagtaagcggtagta
aattgctaattggcgcaagccagtcaggcatattttctaccggcgttacaaatccagaaa
gcgtaaatgacggaagtaaaaacacaaatgatccaagtatcgcttgttgctgcgttttac
aaagcgcagatataaataatcctataccgcatacagaaaatataaaaatagtcgaaccaa
gatacaaaagccacaaagaacctataataggaactttaaagaaaaatcgtattataaata
taacaatagttgataataataaactaagtataagtgccggtagcaactttcctattaaaa
tttcaaaaggctttagcggagaaacgataatttgatcaaaagtccctatttcgcgctctc
ttgatatactaagagatgtaagcactatcgccattaccataactattgatccgtataaat
ttggaactatccaccaaaaattttctaaattcggattatagaagtttctaactgaaattt
gtatatcgcttaaattcgatatcatagtctgttcgatgtatccatttactatttgagctg
agtttgaatgtctgccatctaaaactagacctaaactttctcctcttataacaaaatctt
tagggatcattaaaaacgcaaaaacctcttggcccgtaagcaactcttttgcttcattaa
gacttttgaccattacgatattttttacaaatttagcactttcaagcttttgaattatct
ctctgctctgttttgaactatctaaatttaaaacagctaaatttaaatttcttacttcca
aagtaacagaaaatgcaaaaatcaaaatctgcataagaggcggcaccatcacaacaatca
tgctttttttatcattttttatcgccaaaatttcttttttgataagagccaatagtctca
atccaaactcctttttgactttttaagtaccaaaatacctactacaaatcctataatgag
catgtaaacagcatctaaaataaaaacattgtataaatttccaactaaaaatatatttcc
taacgaatttacaaaataagtcgcagggacaaaatatgaaagatactggataaatgtagg
catattgcttatctcaaacacaaatcccgaaagtaaaaatgcgggcaaaaagcctacaat
aatcgaaatttgagctgctacaaactgatttttagctatagttgagataaaaagtccgat
taaaagggccggaaaaagatagataaaacttaacaaaaacagtataaaaatactccctct
aaatggaatttcataccagaagtacgccacaaaaaaacagattacggctgagagcatagc
aaatacgaaataaggaatcagcttacctataattatctctaaatttgaaaccggcgtact
catcaaagactccatagttcctctctcccactctttagcgataacaagagatgtgagcaa
agtacctattaaagtcattataactgcgattgaaccgggtatcaaaaaatatctactgga
taatttttcattaaaccagtatctagactctaacaaaacgcgttttgaagttaaattttc
tgcccaaatataaattatactagatccgtattgacgtatcaaatttgcagtatttggctc
gcttccatccgtgataatttgaaatttaaggctatttttatcatcatcaatgactagaaa
tccgcttattttatttaatttcatatcatttataagctcatttttatcggtagttatttt
tgtgataaaaaattttgatgcagcaaacttcgatattatctcttttgaatcctttgaact
actgtaatttactataccaaaagatatatttttagcatccaaagataccgcgtatcccat
caaaaacaataaaataataggcaaaataatagctatcaaagcagtacttggatctctcat
agcctgcaagctctctttaatgacgatagcaaaaatccttttaaagctcatttgtaccct
ttataagctttataaacgcatcttttacagatatcgcgccgactctttgctttagctcat
cgggagctcccaccgctatcatctttccttgatcgataatcattactctatcacaaagct
cggcttcatccataaggtgagtcgtaaccataacacttattcctaaatttgaaatagcat
ctatatgcctccaaaactccttcctagtgataggatctactccgcttgtcgcttcatcta
aaaataatacaagaggagaatgcataagggcacacgataaagcaaggcgctgttttatac
caagaggcagctcaaaaactttatttttcaaatatctatcaaagccgaaaatttctatca
tagaggctattttatctcttttttcttttcccctaagcccataaagtccggcaaaaaagt
caagattgtcttttaagcctagatttccgtataatgagaatttttgagccatatagccta
tcttatttttcataacatctatgctatttccatagataagagactctccttcacttctag
ataaaagtccacaaatcatcttaaacgtggtcgatttaccggctccattaggacctaaaa
agccgaatatttcacccttgctaatctcaaaactaatgttatcagtagcggtaaatgagc
caaatttttttgtgagacctatagcttttagagcaaaacaatcttgcttatcgactctgt
ttagtatagcagttagttttgaatgcgctttggtttttatctttagcatatcaacaaatg
catcttcaaaactaggagctacattttcaaatttaaaatccgcaaaatcttgaaacaaag
agcaatctttcgttttcaaaacaactcttatttttgagccaacaaaatatgcatctaaaa
cattatcgtgctctaaaatattagttaaaaatgattttttatcgcctcttacttcgacta
aaaatactctattttctaatatattatttatacgtttaggatcgtcgtcaaatataattt
taccgtcatttatgagtaaaactttatcacacaaaccagcttcatcaaggtaagaagtcg
cccacaatatacttacgcccgttaaactttttgccatagaccaaatctcttctctagaaa
taggatctacgccgactcctggctcatctagtaaaaggagctccggttttttaagcaaag
ttgcgccaaaagccaacttttgcttcattcctccggacaaacttccagctaatctatctt
taaatatttttaaatttgtgaattccaaaatttcatctatgcgttgctttgaatgctgta
catcttgaagctttgcgtataaatttaaattttcttcacaagtaagatcttcatataagc
caaatatttgaggcatgtagccgattttatttaaaaaatctttctggctacaaggcattt
tatagcctaaaacatttaattcgccgctacttggtgtgagaagtccggcgcaaagcctaa
gaagggttgtttttcctgaaccatctggtcctactacgcctgtgattttgcctttgatgg
catcgaaattaatactttttaaagcctcggtaaaaggcttatcaaaatttcttgtaagat
tagttgctttgatcattgaatttgatatgcactggcataccttgctttagtcgatcatct
ttatctatcaacgtaacttcaaatttataaacaagatctgatcttagctccgtagtttga
atgttcttaggagtaaattcagccacagatgagataaaatttatatagccaagatacggc
tcgcttcttgcatcgctaaaaattttcatcttttgttcgagttttatcttaccaagattt
ttctcatctatataagctcttatgaagtatttatcatctctagcgatctcgactactggc
tcatttgcgtttgttatagcacctatttctttatatcttttttgcaaaattccatcatac
ggagagattaaaaccgaattttttatatcaagctctatagcttcaagattaatatttaaa
tatcttacaagctctctttgagcttcgatatcctctttttgatatccgtttttaagaagt
tcgtaattagcttgagcaagatttaaatttgctttagcggcttcaaagcgtgtttgagca
gtcataaacgcctcttcggaagttgcttttgatagcataagtttttgttgtctattaaat
gagttttgtgtctcttttaaatttgcagcagcagcctcaagtctggctttactctgcttt
atctcctctatcctataaccagattctagttttaaaagatttatattttctatgtttatc
tttgattttaagctatttagagagttttgaagatatgagtcatcaagatataccaagggt
tcaccttttgaaaccttagcaccttcgattttcgagatatctactatttcgcctaaaaat
ctaaaagagagatcgactgtttttgtatcaacatttccgtaaaaaatatcgtccttatct
tttagtataaactctttttcatagaatttataaaataaaaatatcaaaaccagaacaaca
ccgataactccaagctttttcaaataaactccattttaaaataacaattaataatagata
aatattatacaatccagaagtttaaatgtatctgaatagaactattcaaattttaagctt
atttagatatatttatgcaactatttttatcgtatggtagagttttttcataataaatac
attatatattaaatttaaactaaattttaaacaaaatataatattgatttgataatattt
aaataatagaaatttataatcactacgcaaaaaaattagttaaatttaaataacaatgtt
taaaatatttttaaatttaacctaatgttagcgtaatttaaaaatttaaaagagggaaaa
tgcaaaccatacaaattctcatacccgtgtttttgatcggttctattattttaggatact
tatacaaaacaaatataggtatatttgccattccgcttgcatttatagcagcatttatcc
atggattagaagtaaaaaatataataaatttatggggattaaatctatttttcatactta
tatcaatgacgttcttttacggttttgctataagtaacggtacgctaaatcttttggcgt
caaaagccatttacgtctcaagaaatcaaccttgggctattccgattgttttgtttataa
tcgttgcaatgtttgtcggcatagcaggacattacgccggatttgcatttatgtcgcagt
tagtactttacatagcaaataaaataaatatgagtaaaatgttagcggctatcattatat
actccggatcgtgcgccagcggatttaatccgttcacgatcgggggtcgattcgtaaata
gcataatactaaatttaggatttaacgactcggtagctagcgattttacagtatcgatat
ataaaaatatgttttttgtgcatactttgatctttatagttggatattttgtgctaaaag
gctacacagtacatgcaaacaaaatagaaaaatcggcaaaattaagcaaaatacatatca
aaaccatatctttagttgcttttatatttgctttagttatggcaccgtctatctggttgg
catttgttccacatagcgtatttatgcaaaaagccagcgatattttaaatccgatttttc
tttgctttcttggagtatgtcttgctattatattcaaaatcggagatgaaaaagaagcat
ttagaaatataccttgggatattgtttttatgatatgcgggctcggtatgctcatagctc
ttgccaaagaagcaggagctatcgataaacttagcatctatataaatagcgtatcgacag
atgaacatactatagcttatctgcttgggatatcttcaagcacaatgagtatattttcta
gtacgctaggcgtcgtgatacccactttttttcctattattccgaatttaaatatagata
tcgccttaggacttagtatagtcgtctgctttgctacatttactgggtattctcctttta
gcacgggaggcgcacttgttctagccgggacaaaagatccaaaagagagcaaagagctat
ttataggattgttagtgttacctgcgatattggttttaggtggatttgctttgcttatca
tcggattttttaactaaatttaaaatatattggttctaacctgctcaaaatatatttaat
attttttgcaatataagtcaaatatcgccttatattttaattttaagaaaaaaaataggt
gaatatgtataaagctagtttttagtagatttcaggtaaaatattcccattttgtaggca
aaggatcttgatttggttttagaaattgagcgcaaatttctattaaataacggcttcatg
caaatagcattaatgctcgaaggagtcgaatttaaaaaagtaaatattctacaattttat
acaaaaatcgctcctaattacgaagttagatttcgcaaaactgcaaacgaatttataaaa
acaataaaaataggcaaaggcctcataagacaagaaaatgaaaccgtaatttctgaaaaa
gagtttcaaaaacagcgcaaaaacagcatcgcaaatcaaatttctaaatcaagatatata
tttaaactaaataattttccatgcaatatagacatttataatgattgcttatccgatctg
gcgatttttgagatagaatttatgaaaaaatcagacgccgatgtatttgtactacctgaa
tttttaaaaaattatataaacaaagagataacatttgatgaaagatataaaaataaaaat
cttgcactttttggacttcctgattttaaatttaattacaaaaaaacagtaaagatggta
gaaaaacttaatcatataaaactattttttgggaaaaatataagcagttacgatgctatc
agacttgctttattacaaaattacaagatgattttagagtacaaattaaaatacctacaa
ggaaaagatcaatccacattaacaaatttaagagacgctttaagagtaagttattcactt
atggatatttttaaatttgcatttgatgagaagataatatctgtttttttagatactttt
agccaaaaaatcagaaaaacaacagaattaataagagcaaatcttttgattgattacacg
aatactgctggttttgagctaataaatagtgaaaactacaataaacaaaggcaaatttta
gaagatgaaactatactgcttttaagctcagatactttcgaaaaagagctaaaagagtgg
aatatcgtgcttaacgatgaagattatttttatgcctccaataactctacaccgataaaa
accgcgtccgcttatagattgagattagaaatactaaaaaccataaaaagtataaaacgc
aaaaaaaattataaacaaatatataaacaatgcagagatttaagagcgattttatggtat
ttcggagatatatttggaaatactaataaaatgataaaaaatttagataatctgatagaa
aatttaagatttttgtctcaatgcagattatttgaaaatgctaaattcaaagataacgat
agtcttgaatttttcaaaaaaagtttaaatttaaaaatcctaaaaactataaaaaaagca
gacaaaaaatcacaaaaaatcacaaaaaaaataggcaaattctcaaaaaaactaaaagta
tattacacaaaggaaatttgagtggaaaaacaagaaaaaatcatagaaatgttcaaccaa
atagcacctacttacgataaagccaaccgtattttaagctttggagttgataccagctgg
agaaaaaacgcttgttgcatcgtgcttgataaactaaaagcaaaagagataaacatagta
gatgttgcatgtggaacaggcgatatgatgaacatttgggagcaaatggcaaataaaaaa
aatattaaaatatcttctatgagcggagttgatccaagcgttggaatgcttgaagtggct
aaagaaaaatttccaaattataacttcataaccgctcttgcaaacgatacttctttacca
aatgattttgcagatataataagcatcagctacggcataagaaacgtagttaaaagagaa
gaagcgctaaaagaatttaacaaaatcttaaaaccgggcggttatgtgacgattttagaa
tttacaaaaagagagcaaggtggatttatatcaaaaataagagatttttatcttagtaaa
attttaccgaagataggaggctttataagcaaaaatgaagcagcttatacatatttgcct
agcagcattgagaatttcttagataaaaatagcttttgcgatgaacttataaaagccgga
ttcgagatagaagtttgcaaaggttttagttttgatataagcacactttttatagcaaaa
aaagtcaaacaaatatgaccgtaagtgaactaaacgaacaagctaaagcgcttctagaaa
ctcattttagctttgtggaggttactggagagatttcaagacttattcgtcatagctccg
gacattggtacttctcattaaaagatgaaaaaagcgttataagctccgctatgtataaat
ttagcaatcagcaggttaaatttgaagtaaaagatggaatgcaagtaacgatctatggaa
aattaacgatttatccgccgagcggaagttatcagttattagcaaataaaatgcttcctg
ttggtataggagagcttgaacttgcatttaatcagcttaaatcaaagttagaaaatgagg
gactttttgatataaaatttaaaaaacctcttcctaaatttccaaaaaaaatagccatag
tcacaagcctaacatcagcagcctatcaagatatgttaaaagtcataaactcaagataca
aactttgcgagtttatagcatttaacactttagttcaaggtgaaatggcagctgcaaaca
tcatacaaatgctacaaaaagccgataaaatgggttttgacgcaatagttttagcccgcg
gaggcggtagtaaagaggatctttggtgctttaacgatgaaaatttagcaagagtgattt
ttaccctaaaaactcctatagtctcggcagtaggacatgagatagactactgtataagtg
actttgtaagtgatcacagaagcctgactccgactgctgctatggttgatttgttaccgg
atgccaacacgattttacaaagcttagatatagcttttgataaatttgagagtttcatag
atggcaaatttcaaaactcatttaatatactaaatttaataaatcaaagcttaaaaaatc
aagcaataagccaaaaaatagaaaaagcaaatttaactttagaaaacaaaaaagcaaatt
tagaaaatttaataacttcaaaaataaataatttagcacataaaataaaggaatttgagc
tggtatttgatagacaagaacagtttttcaaagccactaaaaacatggttcaaatagaaa
aaaacggcaaaataatgccactccatgaattacaaataggtgatgagatatctatatatt
cacaaataacgaagaaaaatgcgataataaaatcttagaaaggcaagatatgacaagagt
tttaaatttcagcgccggacctagcgcgatccccttaagcgtattagaacaagcacaaaa
agagtttgtaagttacaaagggatggggtttagtattatggaagtgagtcatagaggtaa
agtatttgacgcacttcataataatgcaatagaaaaaatcaaagcattttatggtttaaa
cgatgattactcggtactttttttacaaggtggagctactttgcagtttgcacaagttcc
aatgaatatatataacggcggaattgcgcaatatgtaaatacgggaatttggacaacaaa
agccataaaagaggcaaaaatacaaaatataaattatgaagttgttgcctcaagcgaaga
gaccagatttgaccgtatcccggaaaatatacgtttttcagacgacgcagactatgcata
tatatgctcaaataacactatttacggtacacaatacaaagatctaccaaatacaaaatg
ccctttagtagtagatagtagcagtgatcttttaagccgcgagatagattttagcgcaaa
aaatatcggtctgttttacggcggagcgcaaaaaaacgcgggaccggcaggagttacgct
aataatcataaaaaaagatcttgcaaatagagtaaaacataacgttccaactccgcttcg
atatacaactcagatagaagcaaactctttagcaaatacgccttgtacgtttggtatata
tatgtttgatttagtgcttgactggataaaagatcaaggtgggttaagcgctataaataa
actaaatgagcaaaaagcggctttattatacgataccatcgacacttcaagcttctacaa
agctcacgcaaaaacaggttcaagatctcttatgaacgtaagcttcactactcctagcgc
agaacttgatgctaagtttgtgagcgaagcagaaaaaaactctatgataggactaaaagg
gcataggcttcttggcggaattagagcatctatatataacgcggtttgcttaaaagatgt
tcaaacattagtaagttttatgaaagagtttgaaagagtaaatgggtaaatttggttgaa
taactcataaatttacctagaaaaatatccatttcttactaaataaatatctaaatttat
atattaaatttagatattttataaatcataagctcaaaaagtcaatttgatacaaatttt
actttttatttttctctatttctgcaagacttgctgatacttctgccatctgagagataa
gaccgcttgccttttgagaaagttctttgagtatattttgtgcatattcattactatcat
tttgatactgagctatctgtttttgaattgtttctaactgtttttgaagttgttctaagc
gtttttcaagcatcttttttacggcttcaatgctactgcttgcaccagaagaagtatcga
tttcttctgcttgcttaactgactgagcagaggatttgtcagaagattttgcttgaatgc
tgtttggtgattttaagttatttaaattttgtattgatatcttgcttgtttgagaggtat
tcatactatttaactcactaatcataatatctccttataaaatattagattatatatcgt
caaaattggtatttagtaaaattgtattaaaaaatgaatttaaaaaagcaagcctaaaaa
aggcttgcaaaatagtagtaatatattatagcttatcgccgttttcgccaagataagaag
caacaccatcggtagaaggcttcatacctttatcgcctttgctccaacctgcagggcaaa
cttcgccatgctcattcgtaaatagcattgtatctaccattcttaccatctcatcgatgt
ttcttccaagtggaaggtcatttataacggcgtgtcttaccgttccgtctttatctaata
agaaacttcctcttagagcaactgcctcatcaaataacacgtcaaaaccttttgcccact
cttttttaaggtcggcaactaatggaaattgaactcttccgataccgccgcattttacgt
cagtctctctccatgcaaagtggcaatactcattgtcgcagcttacgccgataacttcaa
tgcctctttctttaaactctttatatctgtgatcaaatgctataatctcacttgggcaaa
caaaagtaaaatcttttggatagaaaaatactaccgcaccctttgatcctatgtttttgt
aaagttcgaaattttcatctatttgaccattgcctaaaaccgctacgccttttaaagcag
gcgctttatttgtaactaacataacctagttctccttagtaatttttatttttggcgaaa
ttatatccctgctatattaattaattttaaataatgataaataatgttattttaaaattt
aaaaatgattaagctgtaatttattgtaattttaattttaatttaaatttacttgcagtg
tattatctactgttttaaagaaaaatttggctaaagttggttataatcgaccaattttta
aaagctaaggaaaaaaatgtttggtgattttttttcaaaaataagaagaaaacaatcaga
tccaagcgaagcaccaagtcactggatcaaatgtaatagctgtaactctttaatgtatta
taaagaagtagaagcatgttttaatgtatgccctaaatgcggttatcatatgcgtttaag
cgcgaacaaaagagtagagttgatagccgatcgagatagttttgttgagtttgactctga
acttagaccagtagatccacttaaatttgtagataaaaaatcctataaaaaaagaatatc
tgaaagcgaagaaaaaagcggtaaaacgagttctgttatatctggtgaagcttgtataga
ctctataccggtgcagcttgtcgtatttgattttagttttatgggcggaagtcttagctc
tgtcgagggcgaaaaaatcactcgcgcagtaaaacgagccatagaaaaaagacaagctct
tataatagtaagcgcgagcggcggagctagaatgcaagaaagtacgtttagtcttatgca
aatgagcaaaacaagtgcagctttgaaacttttaagcgataataaattgccttatatttc
agttttaacagatcctactatgggtggagtttcagcctcatttgcatggcttggagattt
gatcatcgctgaaccaggtgcacttataggatttgccggtcaacgagttatagaacaaac
tataaaagctagtctcccagaaggatttcaaagagccgaatttttactagagcatggact
tatagatgctataattcctagaagtgagcataagaaatatctagccgatatggttaggtt
ttttatgaaagaagatgcaaatttacaaaagccggattttgagcctaaggctgtgtgatg
cagatcctagtccattgtatacaaaaaaaagatgatgattttgataacataaaagagtat
atcaagatgtcatctaaatgggctgatataaaagatataaataaatttaactctcaaata
gcaaaagcccaaagtgcgtcaaaagagcaagctcacaaagcttacgacttagcttatgag
cattgccttaatgggtattgcattgggcttgatgaaaaaggctatcacctagatagtgta
gaatttgccgatttattgaaaaatagctctcaaatttcatttttcataggcggagcttat
ggacttagtcctcagttcaaaacaaagatgaacagattaatcagcctatcaaagatgact
ttagcgcataaaatagcaaaactaatgctttttgagcaaatttttcgaggactttgcatc
aacgcaaatcatccatatcataaataaaggaagcagatgagacaaagcgacttagagttt
tttaaaaatcttcttgaggaacgtaaaattcagatcaataaaaatatacttgatgcggca
gacgagataaacggcttacgacaaagcggcgctagcgacgagtttgattttgcaagtata
aacgctgatgctatactagaacattcgatatctgctaagcaaagatctgagttaaacgag
atagacgagtctttgaaaaagattgcaaaccgcacttatggaatttgcgatatgtgtgaa
gatgagatagatatagaacgacttaaagtaaaacctaatgcaaaatactgtataacttgt
cgagaaataatagaaaaaaacaataaaaataaggatatgcaatgaaaacaagaagatata
tattttattctgttgtatatatagctctagtatgggtaatgacattttcatttatcaatc
aggactttagcgtcaatctgtttgagtacaatataaacttacctatagcaacatggatca
ttatacctataacactgtttgcactacttagtatacttcatatgagctattacggtttta
aaaactttttagacgcaagagccgttaaaaatgatctgcagctttataatactttggcaa
aagagatatatctaggtcttgaatcaaataaagattttaaaacagatctatttttaagtc
ctagcgagatcacaaaatcactttctccttgggtagatcttggtgagccaaatttaaaaa
acgaagagttaaaatctgcttatgaaatatctaaaaaagttaaaaacggtgaggcttgcg
atataaaaaaatttaagatattgaaaacaaatcctctatttttgcaaaatgaaaaaaata
aaatcaaagctgattacaaatacgctataactttgatctctagtaaaaatgagataaatg
acgcaatttataaagaagcttatagcgcgcttataaactttgcgagctatatagaacttt
gtaaatttaactttgcctatacaaatgatgatatatttagccttgtaaaaagatatgtta
aaaatgaaaatttcgaaattgcaagttctgagctatttactatgataaacaaaaacgaat
ttagctgtgatgaatatatcaaactagccattcttctaaaaacaaaacttgatccagata
agcttatatctatgtttgatagactaaaaaacgagcattcaaatgccatggaagcgtatt
tatacatactttatgatttacaaatgttagataagctaagagaaagtttagcttctatag
aacacggagattttgataagataaaaacattactatttttgagagaaagtggaagattag
ctcccgtagatatgttttataaatgatagattttagttcaaaaccactatttctagcgcc
tttggcaggtttttcagacctgcctcttaggggaattgtaaaaaaatttggctgcgatgt
tacaataagcgaaatgataagctcaaacgctttggtatatgagaataccaaaacagtttc
aatgatagaaaaaaatcctttagaaacaccatatatagtgcaattagccggaaacggttc
tgaaattatcaaacaagcagttcaaattttaaatgatattgaaggaatcgatggaatcga
tttaaactgcggttgccctgttccaaaagtagtaaaacaaaattcgggatccgctctgct
aaatgatataaaaacgctatgtgaaatagtagaaactattaaaaaaacatctaataagca
ctatacttcagttaaaatacgtctaggatttaatagtaaaaccgcacacaatatagcaaa
agatatagaaaacgctggtgctgatttcatatgcgttcacggtagaacaagagccggtgg
atacagtgctaaggtcgattatgaagctataggtttagtaaagcaaagcgtgtcgatacc
agtaattgcaaacggcgatataaatgcaaaaaacgcagatgaaatactgcgccttactaa
ctgcgacggggtcatgataggaagagcaagtataggaaatccttggatattttatgaaat
aaaacataaaaagccagtagataaaaatattaaaaaacagattgttttagagcattttaa
cgaaatgctgaattattatggcgaacacggcataggaatatttagaaaacacctgcatga
atactcaaaaggtatagatggagcaagttcatttagaaatgagataaatcatatctcaga
tccggatgatatgctaaaaatattgcggtcatttttcaagtaagatgcaaggatatatct
taaaagtacaaaaagtacgcgatgaagactgtttagtatttatattatctaaagataagc
taataaaatgctacagattttatggtgcgagacatcctgttatcactcaaggctttaagc
ttgattttgagcttgtgcaaaatggaaactttttaccacacttaagaggaactatgcatc
ttggattttcatggttattccatagagatcggctactagcatggcaaaattttatgagac
ttttgtatgagcacttaagagatgttgaagatatagatgagttttactactctcttttag
agttatgctcatataaatttgaaaaacaaaatccaaaacgtataattatagaagcatatc
tcgatatacttgagtttgaaggtaggctacacaaagatttaagatgtttcgtatgtgatg
agataatcgattcgaatttaaccctaacaagaggatttttaccggcacacaaaagatgta
tcggtaaagctgcgtttgattcaaaagatataaaaactcttttcgaaacaaaaaaatgtt
cccatataaatgatttttacattgaccaaatttattatatagttcttgaaggattataat
tagtcaaaagttattgcaaatatagtaggttttaccagttttttgatattatccttgacc
ataaaaaagttttttacgccataaatgtgcagggcgtgatttataaatttaaaactaacc
gtattagatacactcaatgatttagcaagaccgagtaaaaaactaagccatcttaaatca
tttatatctggaagtagatctttgaattcgcctaaatcgcttatttgtctgccttgatac
tctatgatagatgctatgagagatttttgctcatgggtatatccgtagtttagtccattt
tttactaaataactactatgagaatgctcagagtaaaagccaactgatctgccgatatta
taaagttttgcagcagttataagctcaaaaagatacttatcgtctactttatgaagcggt
tttaaaacttcaaatagctcttttacgtattttatcgtagtctgattacttctttttgca
aatctatcttgcaaacttctaagactaggattaaaattatttggaaattttatatttatc
tgctgaggcatagcttttaaaagtttagtttttacgcaaggcttaagcaaatttgttata
aatatcccttctctaactcctgctccgcttgtatatatattttttgcttgcaactctttt
actaaagtacaaaatatcatagctccttctctaatcgtatcatatctatctttttttata
ggaaaattttttagatctagtacgccggtaaaggctattttttctatcaagtcaccatag
tctttgtagctatatgaaaaattatgaacaagctttaatggatgattttttatctgcatt
atagcattagcaagagctcttaaactacctcctatggcaattatattatttgaatgaaaa
tgactgggcacttcagaaatcagtttttgtgcaaatttagaagcgccgtctatatctttt
ttatcaaaaaatagctcttttaatctaaccgtacctacattcaatgatataacatctata
attttaccgtcttctatcttcgctaattcagtagagccgccacctatatctatagtagtc
gcttctttcaacggatttagtaaatttatagccgctattccgccataaaaagcctccatt
tgaccatctatgacttttagtccaagacccaacttatcttgcactcttttgataaataaa
tttgaatttggggcatctctaagagcagaagttcctgcgcacaaaactttatttacacca
tataaatttaaaaaatgtttgaactcgctaaaagcgtaaaataccttatccatagcgcca
tcttgcaaaactccgccattttcataagcaccctcgccaagcctaacttttatcttatat
tcgcgtaatatataaaatccaagcctactagtacgctcaaaaatcgccattctagccgag
tttgaaccaagatctatgactgctactctttttggcattaattcccttctaaatactgtt
cgtgctttaattttaactcttctggagtttctatattatcaggatctggaactatacaat
caacaggacagataactatacaagcaggctcagcatagtcacttatacactcgctacatc
tatctggatctatcatatatgtgggatcatcttcatatatagcctcatctgggcactctt
cgcggcaagcatcacaactgatgcagtctttagttatcataagagacatctcaaaccttt
cagtactattttaaaagccactttatacaatatttttactttaaaaactttgaatttgaa
atgtttttttgcatttttctatttttggtatttataggtagtataaaagtagctatagcg
ccacttctatctgttctatttcttatctctatacgtccgccgagtgcctgagcagctccc
tttgctaaaaataatcctagtccggctccgcctttgtctccatatctcttaaatggagca
aatagatctttattttcatctattccaggaccctcgtctactacttttactataaattca
ttatttaataagtttgatttaatctctatagtcgcatttggaggtgaaaatttaatagcg
ttttgaacaaaattttgtataacatgtaaaaataaagtaggttgcaaaaacatctttaaa
gtctgcggttttagactcatttttatatttttaccctcgccctttgccaatatcaaaaag
ttatttccgatttcatttaaatacgcaattatgtctacatttaaaggttgttcaaactga
gcaccttcttgacgaccgatctctaaaatagaaccgatcattttattcatttgatttatt
gactcattattattttttagggcttctatatatttttccggctctctttgttttattaaa
gtcacttcattcttagttttcataaccgccaaaggtgtttttagctcatgagcggctccg
acaaaaagttctttttgatattgaacaaaagtcaaaattctacttataagcctattaatc
ccatcaccaagaggtttaaactcatctggaagttcatctatactaacttcttgtaaaaat
ctttcatttaactggccaagtctcaagctaagcatttttataggtaaaagcagcattctt
gataaaaataacgcataaaaaagtatcaaaaatatagcagttgcatttataattagtata
tccactaaaacttgatttacgacgctgctgtattcagtagtattttttttgagcgctaat
accatattatctttatatggataataaagcgtcagataagtactattttcatcttcactc
tgaataaatttaggtcttgataagttatcggtattttcttcaactccaatgactgtcaaa
ttttgagattgtgggtagtaaaactctagttcacctatttgaagaagttcttttgagtca
agtatattatttgcttctatagtcaagctttgtactatattttcaaaaatggttattttt
atatagtgatacaacatcaccgaaaagattacaattagcatcgtagaagcagatgctaat
tgtagagcaaatctagcccttaagcttttttggggaaacaaaatctatatccgcgacgtc
ttacagtttctatagttgagatgtttagcggtttatccattttttggcgtatttggttta
tagctacttcgataacatttggagtaacaagctccggctcctcccaaatagcatctaaaa
gctgctctttgcttactatttgatcgctgtgtctagcaagatgagttaaaacttcaaacg
gtttaccttttaactctatttcttgaccaagatatgttattttttcttcatctggatcaa
taattaaatcgtctattttaataacatttgtaccgccgaatcttagtctagcttcaagac
gggctactaaaacttcaaaatcaaacggtttttttatataatcatcggctccggctctta
aggcctttatttcactctctttatcatctttagcagatatgataaccgctgaagtgcgcg
gactcttttgcttgatgacatttataagatcaacgccatctccatcaggaagcatccaat
cactaagaactaaatcatagtttctaatacctatataatattcagcgtctttaaaacttt
ctgaactatctgtttgataaccaaattcctgcaaaccttctgctatggttttgttaagcg
taacctcatcctctactatcaaaattctcattatactttccttaaagcgcaaatttattc
gagattgtaccataaattaagcaatttttcaagttattttaaatttaatttaataaagct
gctcgatttttgctccaaccgtggcatttgaaatgatttttacctttgaaattttcatat
aaaaatactcaagagacggaaaaatttctttaaaattatttttaaaatattgcaaagcct
cttcaacttttttaaatttcattttttcaaattcatttctagtgtgttcacacacaaaag
cataatcaataaattcatcagctttaaaacccatatcaactcttattttttggcgtttaa
cccgctcaaaagccaaaagtccgattatcgttttgaatttaaaatcttccacaaaaacag
ttatcaaatcaccctcttttcagaaccgctcaaaagcctttttatgtttggaatgtgttt
atataaaaccacaaacgatatgataaaaataggagcgtgagtatttatcaccggcatttc
ataatgaaatataaaagatgttcctatcaaagtaaaaagtgccaaaagcgaggccaaact
agaaattttaagtacttttccgattataaaccagattcccaaagcgcaaatgatctctaa
aggtaaaaaataaataagcgctccggctccagtagctacgccttttccgccctcaaattt
aagatacggcgaaaagcaatgtcctatcactgataacacagccatagtccagatagtttg
atcacttaaatcaaaaacaacttttgctacaaccataggaataaatgctttaaaagcatc
gcaaacgactgttagtactgcaagcttttttgccaaattcgggtttgaacttttaagaac
tcttaaaacatttgtggctccgatgctgcagcttccttctttagttatattaactttacc
gaaaattctacccaaaatcaaaccaaaaggtatcgcaccaataagataagccaacacata
agcaacaatattttcgttcattttactcctttaactcttccataaaacagatactttttc
atttaaaatatcactcttttttgggcgcagtattttttcatctatctgtaaattcgcaat
atcaaaactctcttttagttctgatattttggtttcataactactttgcaactcattaat
ttcattcaaaatactctgcatagtctctttagatgcatacatatcatcgtgttttgaaaa
aacgtcagtagctttttttgtactgctcaagatttttgtgctacttaatctctttctaaa
aacagcagacaaaactccgcttattatctcgatagctgcaaatataccgcttttatttgc
tatatttttcttcttttctaaactatttttagcatttaataatcttttttccaaaatgct
tttctctttttcaaatttattcataagcaaagttttttgttcttttaaaagttcgtccgc
tctgagctttactcttaaaacaaactgatctttgctctcatttaaatttgaaactatatc
aaatgctttatatagcactattttttcattagtatataaaaactcggtaaatgattttac
aaattcatttaaattttttgcatttaaaatagatcttggggcatctaaaagctctatatt
ttcatatttttcacagctgaaatttgagaccgaaatttcttcagcattgctccagtctag
ctcatcgctatctgcttttaaacaaaaaattctatcttttataagctcgtcatcactgct
aataaatctcacttttgccgtgccgagcagatgacaaaaaagcttatttgagttgccata
ttcataaatttgaactatatctggatttaatatagcgcttgaattaagcattatagatga
tccatttttaatctcaaaatgcttcataagatttgaaatatcatttttatttaatggacc
ttttaaatagctaagcgcccatctagtagttatgatctgtaaatttgtatcgtggatatt
ttttactaaaaactggcgcttttttaaatttgaaagagtatttagaatctctttatcgct
agttttaccaactccgctaagtccgctaatcacattttgtttatcttgagctgtttgtaa
tcttcctataaaccacgttcctatattactaagtcctttgtaatctatatctactggatt
ttgcgtagataaaacaacacaaattccaaaagctcttgcttgttttaacaaagtaagcat
agctagtttgctaggaggatttgagcttggaggaaaatatccaaatatttcatccatata
tagcactactctaggtttatgcgttccttctaaacctctcatccaagaaaccatctcatt
taataaaatagttacgaaaaacattctactagcatcgtctaaatgggatattgtaaatat
atttgatcttggcttgccattttcaaaaagcatatttgagatatctaatttctctccgct
acaccaaagagaaaaatcaggactagctacaagcgcatttattttcatagctaagtcggc
tcttttatcggccggataaaaactctctacatcaaaaacacctatttttttaaatttagg
atttatgatatcttctatcaactgagctatgctaagatctttttttgcactaaatctatt
aaaaaatatattttgtaaaataagcatctcgggcgaactaaaatcatcatttttaacacc
cactaaagataaaatagaaccacaaattccgataatatagctatttaaactctcaaaatc
atcaaatttaggtgcgttaaaatcactaagcagactaactccaagacccgcattgctttt
tggagtaaatatcttaaaaactgagctatttttaaattttttaactctttcaaaattctc
aaaactactctcaagaccagctttatactgctcataaacgctacttccgacgtttttatc
tgcacaaacttctataaactcgtcttcgctgctaagtgctaagcataaattcgtcatatc
gccttttgggtctattattatagttggaatttgatttaatgaagcttcttctaacagact
tataccaagacctgttttaccacttccggtcattcctatgatagctgcgtgagtaagaag
atctttactatcataaatatatggcgtattttcactaagtcctagataaaattcgccact
ttcaggcattttcatctataaagttctactttttgttgcaattcatctagcgtatcttta
actcttaacttagaaaattcaactattttttccgtgatagattgaggttttactatttca
caacagtaacgcatagagccttgataattcaatgcaactactaaattcaactctaaataa
acatcgataacttctttagttcttggcatagttaaactaaacttagccataagctcctcg
ccgcttttaaatccaccgttttggatgcttaccacgcctattccgccttgagaaatatcg
tataatttaccctctatacttactccgaatttatttgataatataacttttgtatgttga
tttggatgtactctgggaaattttctttggtttgcaaacatattttccattcgtacaaag
ttatttaataaaacagtattattagataaatttatacttaatatatcagctttaacgttg
cttactaagttatcgccttttagtatgtatgcattttcttcttctttcatagccaaaatc
tgcatcaaattcaccttaaaaagcactttatcatcttctatgctagctattttagcatcg
cagctgacatttacgccatagtataaatttaaaaatcttaagcttgagtttgaacgcaaa
gccgctctaaactcgtctattatatcgccaaataacataaatccgccactagttccaaat
ttaaaactctgagggcttgaaattttcgttttagcttctgttttcattaaaacttgagta
aaagcatctatcgcattttctagatatattatataaattgtactgtttaaatctgatttt
gaaatataaatactaaaacgatgtaaaagatgaaataaaactttcaaaataaaataatta
gcataagtttcatcgttaccaaaacatttgtttatctgttttaatgaggcttctttatct
aaatttgtcttaaaaatcgcatcaaaaatcaattctaaagtatcatctaaatcataagga
tcaatctgtttttgcgactcttttgcaagatttttaccgtattttttgtagtcttgctct
aatccttgcaaaatccccatacactcagatataagcacatcttgcccttcataaatcact
atttttccttaaaatttagttgaatttaattatagcataaaaatatttaaatttggttgt
tattttgatggcttattttccgccgaatcttaacaaagcagaaccccatgtaaaaccgcc
gccaaatgcgtctaaaaggattaaactaccttgtttaagacgcccgtcttcataagcatc
attcatagccataggtatggaagccgagctagtgttaccataatccacaacagttacaac
gcactgctcatctgtgaaatccaaacgctgttttactgcttctataattcttaaatttgc
ttgatgcggtatgaaaagatcgatatctttgctgctgacactgtttttttctaaaatatc
aacaacatctttagctagcgtattaacagctattttaaagacctcattaccagacatatg
taaaaaatttagctttttatcgatagtatctttgttggctggatgaacaatgccgcaacc
aggagttattaataaatttcctttgctaccgtcgcttgatgtatgaacatctattatata
attatcatccgaagagctaactatagccgcgcctgctccatcgccaaataaaacacaagt
gcttctatcttgccaattaataattgagcttaatttttctgctcctattataagaacatt
tttcttagctccactctcaacgagagattttgcaatctctaaaagatagataaatccggt
acaagcggcacttatatcaaaagcagttacatcaaacaaacctaaatttgaagccacttt
acaagcagtagagggcatacaaaaataatcaggcgtaatagtcgcgcagataaccgcatc
tatatcatttttgtctataccggctctttgtatggccatcagagccgctttatatgctag
atcactagtgacttcattttttgctaaatgcctagtttttatacctgttcgtttgactat
ccattcatcactagtatcaaccattttttcaaggtcaaaattagttaaaatatcttttgg
aatataagctccaactgaaattatcgatgcttttttcatttatttgctacctaacaaagt
gcgaaagctcatcttctataactctatttatgtctgattcagcaaattttagagcttgga
aaatagcatttttaacggcttttggactacttttaccatgacttataataacacaatctt
taacccctaaaagcggagctcctccgtactcgtcatagtctatttgaatctttaaagcct
taaaaactcttttcataagcaaagcaccaacagtagcaaaaggtgacttcttaacacttt
cttttatgatttttgatatagcgctagctacgccttcactagttttaagtaagatatttc
cgacaaatccgtcacaaataataacatcaacacttccatcaaaaatctgatttccttcaa
catttccgataaaactatcgagttttgacatcatttcaaatgcttcttttgtgacttcat
ttcctttacaatcctcttcgccattacttaaaagccctactttcgggttttttactctca
ttatttgtttggcgtaagattctcccattatggcaaactgaaatagatgttctgctttac
aatcaacatttgcaccgacatcaagaacaagtgtttttttatttaaagaagtaggcataa
gtgtggctatagcaggtcttgcaacgttttttaatctaccgattcttaaagttgctaaac
tcatagtagctccactatgtcctgctgaaactatagctttgcattcgccgttttttacaa
gctcaattgctttaaaaatactgctttccttgcgcttaagtgcatcagtagcactctcgc
ccatagaaaatacttcgctagactcgatataagttacaaatcttgcgtaatcttcaggta
taaggggtttgatcttttgtatatcacctactaaaacagcattaaaacttctatgtttta
aagcgtcgagtacaccagttattataggttctggaccaaaatccccgcccatagcgtcta
ttgctatactaatcattgttgtatatcaatactcgccggttgttttatttatacgatgtg
gcatcttccaactaccgtctttatcttttacaggcataggaagagttactttatagtgag
ttctgcgttttgcagcgcgtgtgtggctcactctacgtttaggtactgccattttattct
ccttttaaaattttacattcatcacagtaaaaatatccgcttttataagcttctatttcg
ctttcaaaaatttcatcgatgtcaatctcgccatcataaaattcaatagtatcacttaaa
tcgttttctaaatctttataaataccgttacttaaagataattttacatcctcattcaaa
tttaaaatcatatctttaccgcatctatcacaataataatttaaatttccagatatcaca
gcaatacactctactatttttggattaattttttttaaatttccattaaattttaatcca
ttaataactatttcaaatggaacaagcaaagatgttattttatcaaatggtattttcaaa
tttatcttcttagtttagcaaatttctctttttgcaaagaaaaacgctatttctgtcttt
gcattttctaaactatcgcttccatgaacagcatttgcatcaatgctctcagcaaaatct
gctcttatggtaccggctgcagcttcttttggatttgttgcacccataagctcacgattt
ttaacaactgcattatcaccctcaagcaccattactacgacaggtccgcttgtcataaac
tctactaattctccataaaatggtctagcggcatgaacttcatagaattttttagcatct
tctacgctaagttgaagtttttttgcggctgctattcttaatccgttgctttcaaatcta
tcgattatttttcctacaacgcctttttttacggcatcaggctttattatagataaagtt
tgttccatgaaatctcctttaatgatggttgaaatttttacaaaattgcgattatatcaa
aaataaacttaaaaaaatagtaagccacataaaagtggctttaaattattatcataatac
aggagtagcggcatttcttacatcagcggttatttcgcttctgcttggctggccagagat
aacctcactccatacaatacagccgtcagtaggacaggcttctgcgcaagccggagaatc
attgtgtcctacacactctacacatttatcggcatatacatagtacgcatcttcgcctgt
tggattatcgctatcatcaactatggcgctaactggacactcatcaatgcatgaaccgca
acttatacaggtatctgtaattctaactgccattatatctccttaaatttagatttattt
tataagattatcaaaatttgactaaaatatgacttaagaaattatatataagtatattat
attttaatacatataaatataacaaaatagctataaattgcagcctaatttactggattt
catttactatatcaagtacagatttttgtagctttttatcttttatatctattctaaaat
aaattttagctagttttaaatcgctatttttgatctgaacactatcaccaaacgatgtga
atctcagcctttttggatctataccgttcccaatcagcatagtaagtacattatacgctc
tatctgctgctaacttgtaatcttttgcgtattcattataatcatcggcatatcccctta
tctctacggaaacagattctggaactttatttattatcatagaaattatttttacaaaat
ttatcatatctggattataaatttcagcactcataggatcaaatttgattcctgcaggca
gatctatagcaacttgattttcagcttgatcaagcgcaactctatagcgttcgttatttg
tattttgcttgaccgaagtgctgtcgctattttgcatagcgataccaggaccatcaaatt
gtttctcgcttttagcgtttttagaactttgtttgacaccttttgaatcaggaaaatcaa
atatttttataatttcggtttttaaagcttcaacttttgcggtatttactgcagatatcg
catataaagctataaataaagcaagcaataaagataaaaagtctgcatacggaacagccc
atttttcacccgctgggcactcttgctgttttttcttttttgccattttgtaccttagtt
aaattgagacactctaggctcatttttatctaaaaagttaaataattttgactctaagct
tctaggatttgcgccctcggctatacctactagggcttctattatcatagttttttcttt
aattatatcttttgcgtttccaagtattttttgaccccatggtccaaaaaacgcatatgc
acccataataccagtaacagtcgcggtaaatgctcctgctatacctgctgccatagctgc
tggatcatctagcaattgaagagctaacataagacccataactgctccaactagaccaaa
tgtagggcaactttcaccggtttttatccaaaaatgtgcacattcatgatagtactcttc
agtagtctctatggcaagttcaagattttctttaacctcatctataggttgaccatcaac
taacatactaagtcccgttttcaaaaactcatcgtctatagaagatgctttttgttcaag
agacaaaataccgtttttacgggccaaagtactatactctaccatctcggctatacgctt
tgacatatctacgccagagcccttaaatgctactttaagctctttaaatgcagctttaac
atattttttatttgtagccgtaacagctgaaaacatggctgtagggataactatcaaaac
tgagctaatatgcaatacatgaagcggattaccaccttctaaaatatcacccacagatat
actagttatagctagcaccataccgaatatcgttgataaatccataaattctccgcctat
tagaattaaaaattattgcataaattagcaaaaaaataacttaatgtaaaaaaatcttac
tttaaatcaccccaatttttcgccataccccaatttgcaaccaaaggcacattgagagca
actactgtttgcataagctcttgcacgtttttagcaaagctaggtgctatttcatctcgc
acctcgaatataagctcatcgtggatctgtaaaagcatttttgcatcatcatttaagaga
tcttttacttttatcatagcaatttttattatatcggctgcactgccttgaaatttagta
tttacagcttctctctcaaacatcgcaagttgcataggagtagcaccgccaaagtcaaaa
tacctctttcgcccaatcaatgtttctacaaagccgtcatttttggctctattttttata
ctatctaaaaaatcttttatagtcgaaaatgccttaaaatagcgatcaatatactctttt
gcgctctttttatcgatgctgagctcattgctcaatttatttgatcccattccgtaaatc
aatccgaaatttatggattttgctatggctcgattttgcgtattactttctccaaatatg
cttatagcagttcttgcatgtatgtcatctccatttttaaaagcttctataagcgcagga
tcgcaactaaaatgcgctaaaagtctaagctctatctgagagtagtcaagagatatcaaa
ctataaccgtcttttggctcaaaaacagccctcatatcttttgccaaatttccgcgagca
ggtatattttgtaaatttggatttttactcgagagtcttcctgtggctgttccggtttga
ataaaatttgtataaactctatgattctcatcttttatggctaagtttaaaagcggctca
caatatgtactttgaagtttatataactctctatactccagtattttttctatagatgga
tgtaaatctaaaagctcactaagtacgctttcatcggtgctataacctgtttttgtcttt
tttttcgcaggaagttttagataatcgaacaaaacagaacctagctgtttacttgagttt
atattaaatctctgctcgcaaagctcataaatttcagttgtcaaagctcgcaaagcagag
tcatttcgcagtataagcgctcttaatttttctaaatttaatcttatgccgttactttcc
atatcaaaaagtgttaatataaaaggaaattcaacgttttttgctatatttagcatgctt
tcttctaatttatttgtgaaagttttataaaatttaagtgttatccacgcatcttcgcta
gcgtattttgaagcactttgtagatcgacactagaaaaatcctcgcctttttttactaca
ctttcaaatttaatggtttcataattataaagcttcttggccaaattatccatgccgacg
ctgctgcttggatcatctaaccacgctaatatcattgtatcggagtaatttttaggaggc
tcgataccaaagttatttgctactattctaaaatcgtattttaaattctgtcctattaca
aaacctttgtaaatttgagatatcgcccattttgcactgttcatactaatctgagattcg
actccaagatagctatgagctaaaggcacgtaatagctggtttgctcattaaaacaaaag
ctaaaaccgactattttagctattttggcatctgttgaagtagtttccgtatcaaaacta
atcataatttcgctattcatatcttctaaaagccttataagctcactttcatccgttaaa
agtaccggagtaaaactcaaaattttatcttcatcgctagattttaaggttgccaaaaga
cgactaagcgaatagtcttttaacgtatcaatgacttttagcaaaggattagacgtcgga
aaaatagcattttgaagatttggcgtttcaagttcatcatataaagtcgctagacgtttt
gaaataaaagcgttctctttgctttcaaaaagcatatttttcgttctctcatttcttact
tgacttaaattttcatatagattttctatgcttccaaactcatcaagaagttttttcgca
cctttttctccgatacctttaacccctgggatattatccgcgctatcaccgcacaatgct
aaaaaatctcttatctgctcaggataaactccgtatttttcataacaaccatcacgatta
taaagctctttttttgcaggactaaatatacttactctatcatctatcaattggtaaaga
tctttatcgtgagttactattcttatttctagatcttgatctttgctattttttataaaa
ctagctatgatgtcatccgcctcataaccttctactctaaggctacaaagccccattttt
tctatcatatctatacatactggaagctgatcttttagctcttgaggagggctaactcgg
tttgctttgtagttaggatcaatctgacttctaaaagtttttccaccactatctaaagca
aaaactatataatcactcggaaaatcttgcttaagattatagataaaatttgcaaatcca
tgcaccattccgcttggtttaccgctctgacttttaagaccgctcattgcgtaataaagt
ctgaaaaaaaatccaaaagtatcaattatcgtcaagctcttcatgttttctcctaaattt
atcgcatattttgcacagacccgttctttttgccatatttttgaaacttagcaacacaaa
cagtccaaaataagcccccaaaatatcttctaaaaagctaataactatattgctaaatgg
agcatcgagtctattcatctctaaaaatgccgataaaatcagcaccaaaataaaaaatat
atactttttatatctatctatatcccaccaaaatccgataataaatccaggaaccgaaca
tataaaagcatgtaaagtacagacaaaaataagtaaaattatagccatatcacaccaaga
acttactcgcaacgcttattattgcggtatttgatttaaggatatttggacattttagac
aataccgatttaaaaacttaactctttcttgtgcgctaaaaccgccctcgcttcctacaa
atagcacttcgcttccattagcattatctaggctgtctcctccaaaatctatcaaactca
cgtttttatgtacttttaaaaactcatctatatctgcaaaaatttcaaattctataatgg
agtttctgccgcattgctgcgacgatcctatcaaaatcctacgaaatctatcaaaatcaa
gctttatatttctttgagaaaaatcagtatatacaaatataattttcttcactccgagct
catttaaactaggtagagtcttttctatgacgctaggatcgactacggcccaagctaaaa
ccagatcactatcaagacttttcgtaagagatttaaatacaagctcgcaagtggcttttc
gttcaaatttaataatttcataaatataactataaccgtcttttaaatttcttatatcaa
ttctatcgcctacgttttgacgccttgcttttaggtgattaaaactatcgccttttatct
ctaaaatttcatttttagcattttcatcatatagaaatttcaaaatactactccaacgac
ggttgctaaaacaaccaaaattatctcacaaactattttaaatatcataaatttcttaaa
tttggagaattcttttgtgatgcgaactcgttttaatctcttaaatccggcagccccaaa
aggtatcaaagctatccagcacactatcataaaaactacgctaaaactaatactaaaatg
taaaatagctaaatttaatacgcccgtaaaaaatataaaagccaaaaaaacataataggt
aggcaaaaaatacataagtctttttatatacgaaaacttagatgtatcgcctacaaaaac
caaaacgatatgcaaaattaaaagccctagcaatatcttaataaaactaagatgcagcca
cgtactcatttcataagtttctcccatatttgcctactctgctactggcgctggcgggaa
atctttatctatatttatattcgcgtcactttttgctataggcacatctggaggcggagt
ttcagaaactacattctgaaccggtttttgctcctcgtttgagcagcccgataaaaacag
gataaaagccgcaaatagccatacaaacttcatcagcactcctttggatttataaattta
ataccgttttttaacttatcgtaaaacatcgcgtctttccactcttctataataccttgg
ctaaatactatatcttctaaatttattatacccatatttggattataagcatcttcataa
aaacactgagcatatccgctagccgtttcatgaacgataatgctatgaagtttcacttct
ctctcgccatttctcatcacagtaagtcctaaaagcctatctataagcacgaaaaatact
ctgctaaactgctcggcgcttggattataaggaagctctatccaccttttagaatacttt
tttatatcatttttatactcaatgtcatcttttgaatatagagttgtggtatgatcaaaa
ctgtcgattatagttttaattccttgtttcatcaaaccaaaatcatacaccatttctgca
ttatcaagataatttgagcttaacattacctcacatttataactatgaccatgcagactt
tcgcgacatcttttagagctgcaaaaccttactatatgggcattttcatagtcatacatt
tttctaataatcatagttgctcactgtttttgcttatattttacctaatctttcattaac
ttaagatataatcgtacaaattttatataaatatcaggagctttaatatgaataatttta
gttttgagtgtcctacaaagatagtttttgggaaagacacgatacctaagctttcaaatt
tattgcctgagaatttaaagatactaattattttcggtggtggaagcgtaagaaaaaacg
gtatatatgaacaagtaaaaaatgctctaaataaacataacgtaagcgagttttggggga
tagagccaaatcctaaactcgaaacttgtttaaaagctgtaaatttaataaagcgtgatg
gtatagatttcttacttagcgttggaggcggaagtgttttggacgccactaaatttatag
ccgctgcggctaaatttgatggagatccttgggatatagtaagcaaaagagcatatttcg
ataaagccttaccgcttggctgcgtgatgagcttaccggctactggaagcgagatgaact
gcgtttcagttatatccaatgatagtttaaagataaaaagaagctttagaaacgagcttt
tatatcctaagtttagcatcatagatccaaaaacaacttttagccttccgctagcccaaa
ttcaaaacggtatagttgatactttcgtacatatactagaacagtatgcaactgtggatc
taaataccgatgtacaagacggtttttgttttgcggtgataaaaaccgtgataaaaaacg
caaaaatcaccataaacgatccgcaaagctatgacgcaagagcgaatttatgctgggcgg
cgacttgcgcactaaatggctggtgtagtgtaggatgtactagcgactggtcaagtcacg
ccataggtcatgagctaagtgcggtttatggtttggatcacggacttagtttagctgtcg
ttacaactagacttttaagatataatctcgagtttaaaaaagctaaattagccaaaatgg
gacgcgaagtttttgggctggatggagatgagataagcgtggcaaaaagctgcatagacg
agatcgaaaacttttttaaaagcaccggaatagctactactttaactgaactcggtatgg
ataaagcatgcgttgcaaatttaataagcgaacgttttaagcaaagaaatttaatcgtcg
gagagcatggcaatatcgactacagagccgcaaaacagatacttttggagtgttaagctt
actttgataagataaatatcgccacttgcaaagaaactctaaaaagacaaagcctatttc
gttagctaattacacgccttctttgtcgttccataagcgcacatggagtctgtcggagta
attaaagccgtttttaatacaaaactcagctactctcttagcgtttttacttagttcgga
tatattttttcctaaaggcatacaccaaacttcgccgttttgtagctctaatatctcgtt
tatctcgccaagctcacttctacaaatcacaaatttataaaacgcatctgcgttagcaaa
gatagcttgtaaggctttttggtttattcttttagattttggctcgccgcttattgccaa
cttcacgcttactgcgaatttacactttttatacactttaaatttatcaaaatcaacaaa
aatgctgccgtttgtttcaaaatgcacttcgtaattttgctcaaaacaccactgtataaa
tttgatcagatcttcatctttataccaaagtagcggctcaccgccagttattacgatgag
tggtttaaactccgtttcttttactaaatttacaagagcttcaaaatcaaatttattatg
ctcaaaatgctctgtctgcactgctttgatcgtatcgcacccaactaatatctcgcctgt
ttttggggattttattttgacgccaaaacctttacaagaaaggttgcatcccccaaggcg
gataaaaagcgagtagcgaccactaaatttaccttcaccttgaacgctggtaaaatactc
gactacatttaccatcagccgcctgtttggtaaaatgcacggctagatatctcaccttta
ccgtcattttcccatttgtttttttcaggtttatcagccaaaacttgatttaaaatttca
caagctttttttatatcccccgctctcattgcttctcttatactttttccgtcttcatag
tacaagcacggtatcaaaagcccttcggcactgagtcttaggcgattacaagtagaacaa
aaatcatgtttatgcgggtctattataccgaatttataaccgtcttcaagttcaaaaaga
ctcgatgggctatttggactttttgttatctcttttatattgtactttttagaaataatg
tctagaatttgatctttattaagcccttgtaactcgctagaggcgtgagaattttccata
aattcgatatagcggatctgagcgcctttttcttttgcaaagtccataagatatatcaat
tcattgtcatttacgctttttaaagcaacggtatttatctttacaccgaatcctaaattg
catgctgtttcaatgccttctataacattatcaagaacatcttttctagcaataaaatgg
gcttttgttttatctaacgtatctaaagatatatttatacgcttaagtccggcgtctttt
agagcttgtgctttttttgctaaaaaataaccgtttgtagtcatcgctagatcaagtcct
gatttatagccgtttatcatggctacaaagttttcaactccttttcttacaagaggttcc
ccgcctgtaagcctgatctttttaacgccgttatcaagacatatttttataaactcaaac
atctcctcatagctcaaaacattactgtgaccagcgtctttaaaaggctcatctggcata
cagtatctacagcgaaaattacacctctcagtcactgaaactcttaaataatcaacaact
cttccatagctatctatcagcattaaatcaccttatgaaattttaaaaccattatcaccc
tacctacactaagtctcaaatctctagcaatgttttctatgctttttcctgagctatata
gctggataattctattttcatcattatcatcaaaacccggaggagtaattttgcttatag
tttttgttcgctcttctagattatatattctattttgttgatcattttgaaaatcatcaa
tgactttttctatactttttacactctctaacatgggaatgactttggcatttatgccgt
ctgtgattttagcatctatttgatcatatatatcttttaaatttatatcgttttgcatta
ctatgggttgatttaactgctcgtttagctgtttttttaactgataattttcttttatta
aaccctctaaaacaagttcgaatttagcaaatttactatttgactgagcatctcttgaat
aaataagcccaaacaaaactaaaaaaagcagtccaaaaccaacatagataaaaatttcgc
tactcattacctttttgtttccttatctctaatctctcactctcggctacataagacgac
cactctttttcatcgcttcttgctattcttactatttttgcggttttgcagtctactgct
ttgaaatagagcaaaatctctcttttgatgaaaagaggcaatgaaattttagcaaaataa
ataacatctttttccaaacaatcctcatcaaaactaaatccttcaaagcctattttgtct
gttattttcatatgttttaaaggctttggcggagttttttcattttttattaaatttgaa
agctcatctacttttttgtaaagctcaactaaaagcttcaaagtgagaggatctgaattt
tcactctctcctcttgctttttcgtggcttagccattcatcaatatttgatctgctctca
ttaaattcaagttcaaatttgaaatccacatcttcttcaaagctaactgcgaccttagag
tctataagtctgaaatctaccataaatccacccacacaaatagtaaaaacataatgccta
aatagccatttaatgtaaaaaatgccttgtcaatttttttaaaatcagccctgactattg
tatgctctttataaagtactaaagcgcataaaatgacacctaaaaaaccaaaaaaactta
gtcctgcagcacctgcaaaaagtagccaaaaaacaacggctaaagagtgaaataaagccg
agataaacatagctgatttttctccgtagatagcaggaatgctataaagtccgacttttt
tatcgtactgtatatcttgtaaagagtataaaatatcaaatcctccgacccaaaaaatta
cacccaaacaaagaagtatagaccaaagaggaatgtttccgctaacagctatagctccgg
ctataacagacaatccaagacaaaatcctaaaacaacgtgagccaaactagaaaatctct
taaaataagagtatccgccaagaactattaaaaataaaaaactcaaccaaaatgcaagtg
aatttataaaatacgccacgacgataaaaataataccgtttacgattataaataagagaa
gatttttgcgccctattctaccatctacgctcgggcgagaagcacatcttggatttggtc
tgtctatatcctcatcaaggtagcgattaaatgccatagcataatttctagcgctaactg
cacataaaataccgaggattaaaagcggaattccaaaccacatagaaccgctttcaagtt
tactagctgttatcatagcagaaaacaaaaacggtagtgcaaaaactgaatgtttgaaaa
ctatcagttcgtttatatcttttaaaatttgagtaaatttagccataatcttcctttaaa
ctacttattttatctaattttttataaatttagcttttttttgataaaatcgcactaaaa
aagggtgagaatgttttacgaatttgctcttatcggaacaacggcgagcggaaaaagcag
cttttctatagagttagcaaaagaaatcgaagctgttattttgagtcttgattcgctttg
tttatacaaaaacatagatatagcaagcgcaaaaccaaacaaaaacgagttaagcatcat
aaagcattttgggataaatttagtatatccagatagccatttttgtgttggggattttat
aaaagagtatcataaagcaaaggaatttgcaatatcaaaaaattgtccgcttatcataac
tggtggtagcgggttttatctcaaatctatgttaaaaggacttagtccaaaacttgaaaa
gataaagatagaacttaacaatgacgaaatttggagcatcgcagagaagatcgatccaaa
tttcacatctaaatttagcaaaaatgacgaatttagacttcataaatggtatcaaattta
taaattaacaaacgaaattccaactaattggttagtcaaaaacacctctgccccaactat
acaaaacttaaaaatatacgaactaaactgggataaagaagagttaaaaaatcgcataaa
aaacagaacgaaaattatgttaaactcaggtcttatagatgaagccaaaaaactttttac
cacctacccaaaagatatcaaagcactaaaatccataggtcttaaagagtgcggcgaata
ttttgaagcaaaattaggagatataaaaagcaaagaggctattttaaatttagaaaatct
catatcgatccatactattcaattagctaaaaaacaacgaacgttcaactcaggagcatt
taaagataggattatattagatacaaaaagccttaaagtcaaacattttttagataaata
tttaaatttataagcctataagctttttttgctgctcacaaagacttttccaaggagagt
cgaaattcgagtttagacactcgcttatatacggttttgcggagtcaaaatcatttaaat
ttatataaatttctgctacttgatataatgctcttaaacgagtatctggtttcaaacgta
tatcaagaagctttcttgcgctcataagagcatcttcaaatttagaaatttttaccaaag
cagaaatatatataaaatcaatatcggggctaaacgtatttatatttagctttgtttgca
tatcgatagtcttttttgaataattaaatgccgcactatcaaaacctttttcatatgcat
attttgccgcagcgtcatatacctcaacaagttttaaatcatttccccttaaactctcaa
gcgcatttatactagaaattgcctcttcaaatctatttaatttcaacaaagagtaaaatc
tgtaaaaaatagattcagtagggtctgaatacggcacgctagccgccaaactaagagctt
cgtcgctagctctaatcacctcttcatatctgccaagccggtataaaaccttacttaaat
ttgcaaaccattgaactctgttgtttaaatccggatcttttatatgcgaaacagaaagat
taaaagcatcttcaaatttaccggttctatcatagcagttaaataacttaaatttatctt
ttatatcattttgtatagagtagttgcttactagcttgacaactgttctgcagtctccgc
tctgatttgacgagttggctaaaaccactgctgatttatttaatatatccaaagtagcag
tgtcatttaaatctctgatttttgtcgtatagtttaaaactttttgatattttttctcat
caaaatttagttttacttcttctttaagtgctcttttacctatatctagacccttatatt
tatccattaaactctgataatactcatgcttttcttcgcttgttttatcgttaaattcaa
aaaacagtctgtcgattccggctgaaatttcaggcatatattcactagtgctaaactctt
tttgatatctttttagatactcataagcctcttttggatgatctgtttttgtaagagtta
tggccaaatttctaagcgaaggctcataaaaattatcggttctatttgatccttcaaata
ttattttataaatttcagaagctatatcgtacatctctttatctctaaactcaccggcaa
tttgcatagcggcgtctctatcttctaaaataaagtttttgtttgcatttataacttttt
gcatataatctttagcttcatcaaatttaagagccgataaactaactttagcaagtttaa
aagcggctctgctggctatatttatatcgtttgaagagtataaaacatcttcataaagcc
tgatagcgtcttctgtttttccctttgtaaatagatcatcggcgtatgacagtatcgcca
ttttggtaaaatgagagtctggatgctcagtcatcagtatatccaaagagtagtttgcat
cgctcgccatatcgcttgtgagatatgcgttcataagcatatacaaaacttctggatagt
ttctatctgatccataacttttcatccattttttagctgcgtctattatttgattgctaa
atttttcagcagacttatagtcgtttactcttttagaaagtttgtcaagcgaacgtatat
aatagagccaaaactcgcttttaaatatactattaggatgcaagcttaaagcttttgtag
cgtctcttaaagcatcactatatccgccttgctcatagctttttttaatagaaagatata
cgcctacatcaccgttttcttcataagtaagaggttctttgttaagatctaaagcgccta
tagacggtcttagaacatttggatattttatcggaaaatttataccgtcgctatctaagt
ttgagtattcattaattctattatccattatcaaagtaaaatgcctagaactagttgcgg
gcttagatatcacatcttcgtaatcaaacaaagctctactagaatcgattaatttcgagt
ttagcttaggaactatagtaacgataaatccatctttgctcggctcaaaactaactttca
taaacggcaaatcctgatcttctatatcaccgctcatcttagcattgactttacatatat
aagtcgtacctttttggttggtatttttcagacatacgatatcagaaatatcttctaaat
gtgctatatagtagtcgttgcccatatcttttccgctatttacgctaagagtaaagccaa
acatattaataacgatcaaatttattaaaattatatatttcattaaaaagattataacat
aaaaatttaaaaataaagatttgcgccatcaagcttacatcttggatttatcgacatatc
aagaggctttgtgaagcatttatttttatatttacaaactcctgcgcgtgctatcatagc
agcattatcactacaaaacttaagcggagcaaacattaaatttgagccgaatttctcgca
aatttgctccaaatttgatctcaaaacttgatttgcacttcctccgcctatagcaccgaa
gtttttaaatttatactcactaaaaatcttttctaacttatctgttatgtgagaaatagc
agtatactgaaaacttgaagctatatcgcttttgtcttgaagactcaaactctcaaattt
agagatctgcgttctaacttgatttttaagccccgaaaaactgtattccaaccttttatc
atgttttaatggaaccgtaaaattaaatcgattcttatctccgctcaaagctaatttttc
tataatggctccgcccggatatcctaaatccatcattttagctactttatcaaaactctc
tccgaaactatcgtcgctagttgtggctatcaactttatgtaaccgctttcatcgatatt
caaaaccatagtatgtccaccgctcaccaaaagtacgccaaggggcaaaacaacattttt
atctaaaaacagagagtagatatgacctatgagatgatttactcctattaacggaatacc
taaagccaagcttaaagctcttgccgcactcacgccgcttatcaaactcacgctaagtcc
aggctcgtttgtaacagcaacggcttttatggatgtaaaaaattcctttacatcttctat
taaatttggaatagcggcggtatgaagcctagcggcaagttctggaactacgcctccgaa
tttagaatgctcgttttcttgagtaatttttttatatttttttaactcaaagttatctat
atccataagagctatggagctatcatcgcaactgctttctatacctaagatcatagtccg
gccacatctacaaatgtaaaagcctctaaagacgcgaattctactaaaaacatacctata
aatttatcttgctcgccgtctttttgctcatataactcaactctaaaagtttttcctttt
ttatctatagaatagtttcttttgatattttttttatgtatagaaatacttgactcatct
ataggttgacttccgtatcctataaaatttactctaattccatcttgtttgatgattttt
acactattttctacatttatttttgagcctaaacttatctctttagtctcattgccgtct
atctcgactccaactttatttatactgcttgaatacttaaaatactcgggtactaatttt
gttaaaactctatttccataatgcacgctatagccatctttatctttgacaagagcagtt
agaggattgctcgcgttgtactcaagcgcgatatttttaggtataggaacgtagcctatt
ctagctcttggatgatctaaacttaagaaaaatttattatcaaataaaactatctcgatc
tccttttctatagcgtttttaacccctcttggagtaagatcaaaatttctctcaaactcg
attccggcgacttttaaatactcttctatagccaaaagatgataataggctctctcatgg
ctaggcaaagatttgctagtttcgtttgcaaatgcggctttaccttttttaatggcaaag
taagtgagagattttagcatctctttatcgccttttgcagtttgcgtatttctaatataa
tatttatgctgatctttaagagctttttcattgattttagatacaactctagaggcgatc
tcttctaaattcccgtatggtacgccgtctaaactaacttgatctataatagagctattg
ccccatcttcttggattttccatatcgtttatatatgttggtctataaaatccgcttcca
tcgtgtaaatttagtatcaaagagacgttttgatctactattaaatcttttatgccttgt
acactttttaaatcaggatcattactgcttatataatcaaattttctattcatatctcca
taaattccacgatctctttttataatactagcgaaattcaaattcggaactacccaaacc
gaaccttttgtaatattataatcagtagccaacaaactagctgccaaaaaacctcccggc
tcatcgccttgtataccgcctatgacaagaaccgtattgttatcgtcataaccttttttg
ataaaagaatactcaagatcctctgctaaaagagcatttaaaaagcccaacgccacaata
aaactaattaatctgtacatgccacggttcaaatctaactccatctaaattttttttcgt
atatcttatagatacgtactctaactcaataagctttttaaattcatctgtttttataaa
ctcctcggtgaaattaagcgcaccaaaaccgtgttttccaacatcaaaatcaccaatact
atggtaactatgagcaggaggagctagcgaaaaactagcttttgatatattataactgct
attttttatcttattcatatataaatacatctgttttggcacacttcttacgccgcttgt
gagaaatagcgtatctccaacatctttaacaagtctagtatatacatcataaggcaatcc
tttaaatagataatgacctgttctaggtattttaacgatatcttttttatttatagcact
agttaatctatcgcaagttttcctaccgtaaaaaccatattttttaggatcctcactaaa
cataaagtccataaaatttatttgagctgtattaaatgcaccgatttttgaatttctagc
tatttttaatacctcatcaaaactaattatattaaaatacccaaatcctatatgagactg
cacggcttttaatttactaaaagtactatcaaaaagcgacttatcgtctatataaaaatc
actactaccaaacgccgtgctaggaaacgcacatgctcctaaaagtcctaaactattttt
tataaatttacgtctatccatatgttaatatccatcatatccatcaaatttatctgtttt
tggaagcactaagtttaaaatcacgcccataattgcaccaagccctattccgctaaaact
agccgcaccgaaatcaaacaccattcctcctatagcaaaaactaatatcaaagatactat
tatcatatttctaggatctgccaaatctactttatgcttgataagagtttccattcccac
gcttgctataataccgaataaaagcaccattataccgcctataacagcagcgggaatagt
cgctataaacgcgcctaatttgcccacaaaagccaaaagtatagccgttatagcagtcca
agtcataatacctggattaaatgcttttgtgagtcgcacagctccggttacttctgaata
agtcgtattgggcggtcctccgaaaaatgcagctgcagatgtagctaaaccatctcctaa
aagcgtatctttaagcccgggatcttttataaaatcagttttcgtaacatttcctatggc
taaaatatttcctatatgctctatggtgggagctatcgcgactggtatcatataaagtat
cgcatttagctcaaaactaggagcggtaaaatttggcatagatatccaactagctttagc
tataggagaaaaatcgacaactccgtaaataatagaaactacgtatcctacgcttattcc
tattattataggtataagtctgaaaatacctttagtaaatattatcgcaacgatggtaga
taaaagtgaaattcctgctatgcttaaagcaatttcatttgaatagctagctccttttcc
catagccatatctaccgcacttggagatagtatcaaacctatagttatgataaccgggcc
aactaccactggaggcaaaagtttatatataaatttttgacctttaaatctaactataaa
actaagaactacataaaatagtccggcagcgactattccgcccatagtggctggtagtcc
ccactcttgtatactaaaagctataggcgctataaaagcaaaactcgaagctaaaaatat
cggaactacacgttttctagtgcaaatttgaaaaataagagtaccaataccggctgtaaa
tagcgcaacattcacatcaagtccggttaggatcggcataagtacgagagcgccaaaagc
tacaaataaaaattgtacgccaaaaagtgcatcgctaactctgaaatgatagccgtcata
aacgctactatttttcatttcgatcctttacaaaaccatctaaattcttttgatttttat
tatcttttattttacaaatttcttcgtacgcaaagcagctcgttaaatgatcgttcatca
tacctatagcttgcataaatgaataaatcgtagttgatcctacaaatttaaatcctaatt
tttttaaatctttacttatcttatcagaaagcggagttgagaccggtaaatctgagattt
ttttccatcgtccgacaacaggtttataatcaacgtattcccatatcatttcatcaaagc
ttcctctagttttttgaatttcaagaaaaatcaaagagttattaacggccgattcaagtt
ttaatctatttctgataattccttgattttgcattagctcatcaattttatttttatcaa
aaagtgctattttagttggatcaaagccacaaaaagcttgtctatatgcttctctttttt
ttaaaaccgtgatccaagaaagtcctgcttgcatggtttctaaagtcagcatttcaaata
attttttgtcatcatgaaccggtcgcccccactcataatcgtggtaatcgatatatattt
ggctatctcctacccaaccgcaacgctctttcatcaacattaaaatcctttacaaaactc
tctgacttttttatctatctcaaaaacagtatcttcatcgtctattttaacgcttccaaa
tttatcaagcgatttaaaaacagctctattgatatctaaaaacgaaatttcgttatttaa
aaatttatataccatctcttcatttgccgcatttatgataacgcctaaatccggattatt
taaaacatctttttttagagtaaatatagggtatttttttaaatttatagtattgaaact
aatattttttaagcttaaaatatcaataggttctaagatttctttctcttcaagacctat
tgcatgagcaatggctagtttcatatcggttcttgatatatgagcagtagtagaaccgtc
cataaaacttataagagcatgaatacaagatgtacgctctataaaagcatctatatcttt
aataccgtataaatgataagcttcaagcacttcaaatagcttgtttgccatagttgcact
atctatagttatttttgctcccatgctccaatttggatgtttcagagcgcttttagcagt
tacaaactcaagttcgtttatgtgcatatcataaaatgcgccaccgctcgcagttataat
catttttttgacagcaggtctatttttaagcaaaaatttaagcccaaaatgctcactatc
tataggattaatactttttgtgtctaaaaatttaccgcctgctactaaactctctttatt
tgccaaagctagcttaaatccaagtttttgagaaactaaactcggtctcaacccactaaa
acccactaatgagttgataacaacggtagaaccaaactcatcataacaagcttctaaaaa
tttatctatgccatctttgctagtaaaaactctactatgctccacaagattttttaattt
attatcttctatataaacaaatttaggattaaatttagaaatttggctattaagttcttt
ataatctgttttacaagctaaagcatctagtttgataccatacttcatagccaaaaaagc
aacattttttcctatgctgccgctactgcctaatagtatcatgcaagtaccaaaaacata
gcaactacaccaaaaagatatccgtctattctatctaaaacgcctccgtgttcgcctaaa
acagtgccgctatctttgagatctacgcgcctttttaagtaactctcaaataaatctcca
aaaactccaagtacactcattaacaccgaacaaaaaatggcaacgctatactcaacatct
acaaatacaaatgcaaaaacagcccccaaaacgcttcctaaaataactccgcctataacg
ccttctatagttttatttggacttgaagcagaaaaattgtgcttaccgaatgcttttccg
gtgaaatacgctccgctatcgcttatcacgatagtgaaaatcaaccaaaataagcaggca
attccataattttgatataaagcaaacatcataaatataggaacgctaggatataaaaaa
ggtagtataaactttaaattttcagattttgtatatgccaaaaccgaagcaacggctatt
aaatttaataaaataactttaaatatatcatttattccggttaaaaacggaagtatcgaa
aaaaatgccaaaactataaaaacaagacttttgtactctatcttaaatagtttcaaactc
tccaaaaaagctacggctaaaataagaccaaatatcaaaaaatttagccaaaatatatca
agcagcgcaacaactaaaaaaactgcaaatagcactaaaccagttatgatgcgatttttc
actttatttcctttttatatgaaatattagcgaattttaactaaaaaagagcctaaaatt
actctataaatttagttaattgatttggtttatttagcgaatctaaatatctgatctcaa
gtttgcttgagatatttggaagattgcaggttaattcccattttcttatgatagaatcaa
atgtagctccgctcgcttttagcttgcagctatttgtgatattattgttattataaatta
ctagcaaactatttatatttttaccaaaaacatcggctttaagcactctgttttctatac
tttttatctctactttatttatcccatcggctccaaacgctgctaagacaagcagaaaaa
caatgattatcttcataaaactaaacaacgatatctagtttatgtacttcttgcgactcg
tctatttctaaatcctcagaaccgttttcatctaaattttcatcagaagtctcatcttgt
tcgctaagctcttgatcattttttttcttttgatgctcatgctctggatctattttataa
gtctcttcggtaggtcggatctcctctacttcttttttcttttcggctgcattttgggct
gcaatggcggactgaagctcgagttttgattgaaaatcaccttgcacgctagctgctgct
ggagtgttttgattaacatagagcgtatttgctaatggagtaattgccattatactcctc
cttaatttttatgattttatccaaatttgataaaataaaaataaaatctttaaatagtaa
tcggcaaatttaggattatctatagatgtaagttgatttaaatttgaagtggctccggat
gctggattcgaaccagcgaccaatcggttaacagccgactactctaccgctgagctaatc
cggaataaaaaagagttgagattataacgaaaacttttgtatttgtcaataatccaaaca
gtattttttaaaaatattttttatttagcagaggttttattaaattttaaaacaaaaaca
tcgactacaatataacaacttcgctttttaactctattccaaactcatctaaaacccgtt
ttttagctaaatttataagactcacggcatcttcaaaacttcctctgccgtaatttatca
aaaaatttgcatgaatctcgctaaatccgcatccgcctatcctaaaaccttttaatccaa
cactttcaagtaaagctccggcgtatttcccttttggatttgtaaaacaagagccaaaac
tagcgccttttggctggtttgttctttttgcgttcaaaaacaaactcagctcatcgctaa
actcacgcacaatctcaaaactagcttcgtaaataacacctttgatagatgagtgtcggt
agctaaaatcgcaatcgttttttaaaatttgaccgaaattcgtagttacattttttaaat
tttgtgatatttcatactctttcagaccggcattcatagtaatcaagccgcccattgttc
caggaattttttttataaactcaaatccgccgagcctatgctcttgaacaaatttaaaaa
gagtggaggttttggttttcccacctacttttaaaataccgttttcaaatttaatataat
caaatttagaacttaaaattcccatttttggaggattgggcgagattaatatattatttg
ctccgcctatcaaaactccatcaaaatcacgtattttgtctattatctccacatcgaaaa
taccgccgattttcactgaactaagctttgaaaaatctattttcattggataaaagtcgg
tatcatatttagtattctagcagtaaattctatcatctgattcatcatccacggcattaa
aaatatgattataacgacaactaaaatgatttttggtacgaagctaagagtcatctcgtt
tatttgagtagtagcttggaaaatgcttattataagtcctgcgataagcccagcaagcag
catcggcaaacttataagcaaagctagtttaaacgtttctactccaagtcctataagatc
gccttgcattaagcgtttctgctttctaaatattcagtcggtatgagattagggctagaa
gttattaaatttccataaaatccatgtttataacctagctcgaaaagcctatcaactgct
tttatctgtattttactcatacttatcgaattatcgtttgcgtataaattcagatatatt
tcaagttttttatcatctactcttaccaaatttcgctcaagaagcattttacaaagtagt
tttttattattgttcgcaacctcaactgcatttgtaagaactctttcacactctatagcg
tcggttataggcaaactccttctaagtgccattcccccaagaggaagtggcaatgaatca
tctcctctaagctcacaccaaatatcccaaatttcacgctccacgcacagctcactacta
aaatccaaaatactctcgtgtataagaactccggcatcgacttcaccgcttaaaaccgca
ttttctatatctaaaaagtttttataaacaactctagcatttggataagctatcttaaaa
attagcgcatttgtagtatgctcaccgctaagcgcgactttgaaatttggttttaaagta
acgccttttttcttaattaattttggtccatatccctctccaaaactcactgcagtacgt
aaaagagcgtaatcttcatatataaacggatacaaaccaaaacttatagcagtcacgtca
taagtcccttttatggcttcgtaatttagcgtttgtatatcggctggggtatttgaaaat
tgcaaaatattactatcaatccagccgaatttaatagcttcatacataaaaatatcatcg
gcatctggagagtgagctacgcttacatttttcaaattttttaccttttttgactttttg
ttagcagtgtattcaaatttagcttaatttttaatactttagggtaaaataacttaaatt
tttaagaggaaaatcatggatgataataagaaaaaaagcctagaccttgctttaaagcag
attgataaagcttttggcaaaggcactgttttaaggctaggagacaaggaaatagagccg
atagattctatctcctcaggatcgataggacttgatatagctcttggtataggcggcgta
ccaaaaggaagaatagtcgaaatttatgggccagaaagctctggtaaaacaactcttact
ttgcatttaatagcagaatctcaaaaagtcggcggagtttgcgcgtttgtagatgcagag
catgcacttgatgttaaatatgctaaaaatttaggcgttgatacggataacttatatatt
tctcaaccggacttcggagagcaagctcttgatatagtagaaactctagctagaagcggc
gccgttgatcttatagtaatagatagcgtagcagctttaacaccaaaaagcgaaatagaa
ggcgatatgggagatcagcacgtagggctgcaagcaagactcatgagtcaagcacttaga
aaattaaccggagttgtccataaaatgggaactacagttgtatttataaaccaaattcgt
atgaaaatcggcgctatgggctatggcactcctgaaactactactggcggaaatgcgctt
aaattttacgcttcagttagacttgacgtacgtaaaatagctactttaaaacagagcgat
gagccaatcggaaaccgcgtaaaagtaaaagtagtaaaaaacaaagtcgctcctcctttt
agacaagccgaatttgatatcatgtttggagaaggtatcagcaaagaaggagagataata
gattacggcgtaaaacttgatattatcgataaaagcggcgcttggtttagctatgataat
tcaaaattaggtcaaggcagagaaaactcaaaagcgtttttaaaagaaaataaagcaata
gcagatgaaataacagaaaaaatccgtgcaaatatgggtgatagcataatgagcggtgca
gtagatgaagaagaaatggaaggagacgagtaatggttatcgtaaaaaagattagtgcta
tagaagttttagatagtcgtggaaatccaactataaaaaccaaagtagagctatgcgacg
gaagtataggagaagctatagtaccaagcggcgcgagtactggaaaacgcgaagctttag
aacttagagatggcggagaagcatttggaggcaaaggtgttttaaaagctattaaaaatg
taaattctatgatagctgaagagatatgtggaaaagacgcctataatcaaaaggctatcg
acgacgctatgttagcgcttgatggaacagataactactcgcgtatcggcgcaaacgcgg
ttcttggagtatctatggcagtagcaagagctgctgcaaatagcttaaacattccgttat
atcgctaccttggaggagcaaatgcctgcacgctacccgtgcctatgtttaatattataa
acggtggcgctcacgcaaataatagcgttgattttcaagaatttatgataatgccctttg
gattttctaaatttagtaacgctctaagagctgcaaccgaagtatatcaaacattaaaaa
agatattaaacgatcttggacacagcactgcagtaggtgacgaaggtggatttgcgccaa
atttaaaagacaacgaagagcctataaaaattattatggaagctataaaaaaagcgggct
acaaaccaggcgaacagataaaactagcacttgatgttgcttcaagtgaactttatgatg
gtaaaacttatcaaattgaaggtaaaaagctaacaagtgaagagttggttgatagatatg
tgaagctttgcgataaataccctatattctccattgaggacggacttagtgaagacgact
gggatggttggaaaattctgagtgaaaaactaggcgataaaatacagctagtaggggatg
atctatttgtaacaaatgaaaaaatcctaaaagaaggtatagaaaaaggtatagcaaacg
ctattcttataaaaccaaaccaaatcggctcggtaagtcaaactatgcaaacagttcgtc
tagctcaaagaaacggttatcgctgcgttatgagtcatagaagcggtgaaagtgaagata
gttttatagctgattttgccgttgcgttaaacacgggtgagataaaaaccggcgccacga
gcagaagcgagagaaacgcaaaatataatcgccttcttgagatagagcttgaaacgagtg
agtttttaggggataaaatttgagtgaaattttagaagagtataaatcgccaaaaagtca
tagagttaactcttttaaaaatttttttgtatattttatagccatctcttttgtagtgat
ggctggagtttatgttggaaatgcgttatttggtaagcgatctttagatgttatgctaga
tctttacaatcaaaaagcaagcttgcaaagtgacgtacaaaaactccaagaagcaaactc
agctttgcaaaaagagtatttcgagcttataggattagatcctgatagctataaataaac
acgcgagtataatgatgaaacaaattttaatcttactagtttttatatcgttcttgaatg
gacgtgaaaatccgtttgttcctacagatataaacagtaccgacttgatctctacaaata
tgaaagatagcgctccgccttttgaaacccagataattaaatttccgagcgatgcaagag
aacttacgtctatagttttttattataaaagtattgatgggagcataaaacaaaaagtag
ttgatataaatggtagctttgactggcacgatgagtttgtactcaaaaatcaaataacgc
cgaataaaaccgcttcaaaaatcctagacgtatccgtaactacggtaaaagcggataata
atagcaaccaaaatgataaaccatctactaaaatctcaaatttagttccgaaaatagagc
ctcctttaaaaagcttgagttttaatgatatgattaaatttgatatttatgctatgaaga
taaatatatttaccgccgatcctaaaatcagagattttgtgataagcaaaccagataaaa
ttgtaatcgactttaaaagaaaaaatgcggactttaacacaaaaactataaaagtcgaca
aaggcgctgttaaaaaacttacgtttggcgcgcatgatggatattatagagtagttatct
cactagatggaaattaccactacggtatcagacaaagcgacggcggatatactcttatac
taagataataaaacgtattttgctataaaatcagatagctaaaagcagctatctgataaa
aaatacaaatccggcgccaactcggctctcatgcttatcatagtctatgagactttgcgc
atatccgttaaaatactgtaaatatccataaaatccactattaaatataggaaataaaaa
gtcaaactgaaaaaaacctttatttgtcttatcaaaatgcaagttatttgctatagtagc
tataaatctcatattatttaaattataagatatctctatatctgcattgcctttgtaatt
ggtgatatctggattatcgtctttattgtctttaatcctataccaaactctaggagctaa
actaaaatttccgtactcaaaaaccgatcttaaatagactctattccaagatctagaatc
tttaccgcttttaccgtttgaatcgtgtaatatgcctatttgggcagatttcaaagtctc
aaaattatcaaatttaaaaggaaaatctacaaagatctccggctgataattactctctct
aaacggagaagactcttttgctatctgccaccaagatatctgagtatatccaagataaaa
agtctcatcaagcccaaataaattatcaaacatcgcctttttgagactaagctggaactt
tgtttcggtatgttttctatctgaatttgatatactagaatacgtaataggaagaagata
atttaccttataaggttctaaatggaaaatattataattgttttctttattattttcagc
tttaattatacggttattttgactatattttaagtttgtcgtctgagtagtttgctgcca
aatgctatgcgtactatctttttgtaaattttgatttttatctaaatttgaaatatggtc
ggttctagtttgctcattttctaaagctttttgagcagccattttatagtaaataagagc
atttttactatctcctttactctcaaattcaattgcttttttatatagttcatttgcatt
gtttgcattcaaacttaaaaagctagccaaaatagttagcaattttctcattttatcaac
tcatactcggcttgagtgtttaaatttaaaaactgctttttatctttaaattcggtgata
acagtaggacaaagatcccttaaaagtgcgattttttgcataccgtttttcaacaaagac
tgcgctgctaggctcactttaggattataaaatccacaaagtccatgcacaaactcaccg
ccttttggaagcgatatatcgttattttttaaatttaaatacagctcttttatagtttca
aactttacaaatggcgtatctgctgctatgatgaaaaccggctcgttatagtttttatct
aaatttgctatgacttttagagcagaaaaatcatcaaaatcatcaaccaaaacaggaagt
ttaggctcaaatttatcattttttgcgctgattttaacatctttgaagatcttgctcaaa
cgctcaaataaaaagtgcgtaatgctaggataatctttataagcaagaagtgttttatcg
cttcccattctgctgctttttcctccagctaaaatcagtgcatttttcaagcttaacttt
cttatagcactcttggatctgctatcttaccggctatcgcggaagccgccgcgactgcgg
agtttgcaagatatacttcactagttctatcgcccattctgcctacaaagtttctatttg
tagtgcttacgcatctctcgcctgctcctaaaattcccatatatccgccaagacaagctc
cgcatgtagggttgctgaccacggctcctgcttctacaaatatatccataagtccttctt
tttgcgcggcaagtgcgattttttgcgtagccggagtgatgatgagcctggtatgcttag
ccactctttttccttttaaaatacgtgctgctatcctaagatcgctaagacgcccgttcg
tacaacttcctatgaacacttgatctatttttagatcgtctttcaaagcctcgtttatgc
tttttccattgctcggtaaaaacggatacgcgataacaggatcaagtttgcttacgtcta
tgcgtaaaacctgctcatagttcgcgccctcgtcactgtagtgaaactttggctttgagc
gtaaatttttactttctaaaaactcttttgttatgtcatctactgctattataccgcttt
ttccgcctgcttctatagccatattgcacaagctaaaacggctatccatatcaagatatt
tcatagcatctccacaaaactctaaagctttgtacaaagcaccatcaacaccgatttgac
gtatgacttcaagtatcaaatccttaccataaatatgcttagcgggttttcctacaaact
ctacttttatagttgcaggcactttgaaccagtttttaccagttatcatagcgtaagcaa
ggtccgtacttcccattcccgtgctaaacgctccaagagcgccgtgcgtacaggtatgag
agtcggctcctataataacgtccccaggcactacaagacctttttctggcatcaaagcgt
gttcgatacccatatctttttcatcaaaaaagttctttagatcatgctcgtaagcaaaat
cacggctgattttagcttgatttgcgcttgctatatctttagccgggatataatgatcca
ttactatggcaaagccgtccggatttgctagtttttttgctccgctctctttgaaagccc
tgatagaaatcggagtcgtgatatcatttcctataaccatatcaatcttagtttctacta
tttgtcctgcataaaccgcgtgctggacgtgttcgctaaaaattttttcagtaattgtct
gcttcatgattttccttagctaaatttgggttattgtagcaaatttttggtataatcagg
cttatgaaatataaagttttaacacaaatacctgagtttttatctaaatttaaaaaaata
actaacataaaaagagttgatgattgcgctttggaaatagtatttgatggaaattatcct
cttgtctttgatttaaataaaagcaactcaagtatatacaaaacagatgaaaaaatcgcc
gtaaaagagtataaagcgccttttgatatcacgctcaaaaagcgtctaaactcagcaaaa
atagacttcgtagaagctctaaagaataatagaatattaaaaattaaaaccacgctaaac
ggctcatataaggctattagttcgattttatatctcgagtttacggggcgatttacgaat
atcattttaactgatgaaaatgatattatcttagaagccttaagacatatggaaaacgaa
aaaagaactataaaagttggcaaaaaattaaccatacttgagccgtttgatataaaagaa
agtgagtgtgagcagatcactaattttgatgaatactttaaaatggaatttttacgtcta
aaaaccaaaaaattagatgagataaaacaggtaaaacttttaaatttagataaaaaaatt
acgaatttaaatgcaaatttaagtgaactccccagtaaagaagagctagaaactcaaagt
cataagctaaataaaaacgcaaatcttatcattgcgaatctgtatcttttaaacgactat
gaaagagaactaaaacttgctgatgaaaatggtgcaattataaatttaaaactcgaaaat
agccctaaaaatagtgccaatgagatgtttaaagagagtaaaaaactaaagcaaaaagct
gccaatataagcttgcaagttctaaatttaaaagagaaaatagagtttctaaataagcta
aaaaatatcatctcactaagtaaaagtaccagtgaaatcagtattttgtcacctaaaaaa
tcgcaaacaaaatcaaatactaagcttagcgatttgatagagaatttttatgtaggagaa
tttaaaataagcgtaggaaaaagcgaaaaaggtaatgaatttttgcttaaaaatgcaaaa
aaagatgacttttggtttcatctgaaagatagacccagcactcacgtcgtcgtaaaaaca
aataaacggacattaagcgaggatatcataaatttcgcagccaaactctgcgttagtttt
agcacgacacaaagcggaaattacttgatagactacacaaaaaagcaaaacgtaaaagtc
gtaaacggagcgtttgtaaattacgtaaattacaaaactataggaatacaaatttaatat
tataggatatgattatatcttttaaggagaaacagtggtaaaagtagaatttctaggacc
tataaacaaagaatctttagagataaaagcagctagtcttggcgaattaaaaactattct
gaatcaagatgaaagtttaaaagagtggttaaatttaagcgccgttgcattaaatgacga
gatagttacaagtcttgataccaaactaaaaagcggagataaaatctgcattttaccgcc
tgtttgcggaggttaaaatgaactctgacatagaactttttagcggtagcttaaacgtca
ctgaaataacaaaccgctggtatgataacagtaaaaatttaaattacggtgcgatcataa
cttttgtaggcgtcgtgcgcgatgaagacggcatagacggtcttagttttgatatttatg
aaccgctgctcaaaaaatggttcgatgtgtggcaaaagaaggcgaaagaaaaaaacacta
ccatctttatggcgcactcaaaaggcgatgttccaaaccatacttcgagcttcatagcag
gagtgttaagccccaaaagaaaagcggcgttaactattataaatgagtttgtagaagact
tcaaggcaaacgctccgatatggaaatatgatttaaaaaataagcaaagaatctatgcga
aagataggagtcaaaaactagccggagcagggattttaagctgatttaaggagaaaagat
gaaaaatatatttttgatttgtatgattttagtaggtttgacaagttttgcatacgcgaa
aaatagtgttacagcgacgtttataggtaaaaatagcagtcttagcttagagctttctgg
tataaatataaattataatttcgtaggaaatccggctattcccgactcaaactccgatgg
catactctcaaaatacgctaaaagtctatcgttttcagtaaattctcaagaaagcaacgc
aaaagagctgttaaaactcatatcaaaaaacgataaagtggatcttgtcattaaaacaga
agtcaatggaataagcagcacttataagataaaagatatcaaagcttatgatttttcagc
ggcttactcaaactatgaagattatgaaaataacacgacctcacctttatcatccaacat
ttacttctcattttactatgaaaatttagagcttgatggcgtgaatttagttaaataatt
aaatgtttatttatgggcaaattcaaaaaattcgtccataatataatacattttttaaaa
ccacatacaacaaggtcaaaactaaatttataaatttttgaataaagcctctataaattt
aatatttttaagttacaatccatcatcatattgttttatatttatttagatttagcacag
caagttaaattatataatataataaatttaaaatataaattaaatttaatctatgaaagc
gcctaatacagttgtttaatcttatttaaaatttttatctaaattattaatatacaaatt
aaatatttaagcttactttttttaaaaaatattataatacaatggaaaataaattaataa
aggaagaatatgttatttggcagcaaaagcatagcgggaaaagtctcatttggagtatcc
atactttttatcattttacttttagttttagcgtttattaactactcagactcaaaagac
aactcaacaaaacttctagttagcgagaggcaaaaagtgattcaagcttctgaaaatcta
atggacagtcgttttggaagcgatatcaatacgataaataatctaaatgactatatctct
aaaaacgactatagtcaacaagaaatagaagatatattaaaaattattgacaaaacttca
aattttgaacttctttatgtaggttatcaaaaagacggtatgatgatacgctcaaacggc
aatagtggattaccttctactgaaaatggtatgtatgatcctagaaatcgcccatggtat
ataaatgcggtaaaagaaaatagagttgtcatcacagagccgtttatcagtaaaacaaca
ggacaatttaccatatctatctcaaaaccgatatataaaaatagcgaacttatcggcgtt
ataagcggacaagtagcattaaatgaagtaaataaaaaatttgcagagctcggaaacgct
gagggagcctatgtgcttcttatggataaagacgccaagattatcatgcatccgacaatc
gattatataggtaaaacgcttagtgctacaaaagaaattctcaaaaattaccaaaataaa
aattttgataaatacggcagacttacatatactcacgaagacggatctttgaaaatagga
caatgcgcaactactaaatttgatggatggataatatgcagcaacgtagatgctaaatac
ttccaaagcaaagtagatgctatattatacaaacaacttttgatttcgtttatatttatt
attattgcagcatttgcggtttggattttggcaaaaagactattacaaccgacacaatct
atagaaaacggtctcaaagacttctttgacttcttaaaccataaaaatgataatcctaaa
gctataagcttaaaatcaaatgatgagtttggagttatggctaaacttataaacgataat
ac
>NODE_7_length_108015_cov_31.586284
attaaatattttataaatttatttttaaatttataactataaatttagatcaaattttat
tagccggttttttaaatttaaactcggctaacgtaaatttatttcaaaagccccatatct
tttagttcgttttctaaaaactcacctgtgaatgaacctgtttttttatattttttagct
acttctataggggttcctttggccaccacttttccacctccagctcccccctcaggtccc
atatctatcagataatcgcagttttttataacatcaagattatgttctataactatgacg
gaatttccaaggtctactaaatgatgtagcacttttactagcctatcgacatcggcaaaa
tgaagtcctgtcgtaggctcgtcaagcacgtacaaagtgtttcccgtgtcgcttctgctg
agttctttcgaaagctttatgcgttgtgcttctccgccgcttagagtggttgccggctga
cctaaagttacgtatccaagtcctacgtcgcttatagtctttagttttgcgtaaattttc
ggtactgctttgaaaaaagtaagtgcttcatcgacgctcatatttaaaacttcggctata
tttttgcctttatactctatctctaaagtctgggcgttgtagcgagagcctttgcagata
tcgcaaaccacgttgatatccggtaaaaagtgcatttctacttttatctctccttcgccg
ctacatttttcgcatctaccgccttttacgttgaaactaaatcttcctattttgtatcct
ctgagttttgcttctttcgtagaggcaaaaagccctcttatctcatccataactccggta
taagttgcagggttgctgcgcggcgtacgaccgataggactttggtctagatagataact
ttatcgagatgttctaaaccttctatcttgacgccttttatcttttgtacttttttagct
cggtttagctcttcaagagcagtcggaagtagggtttgaagtacgagcgagctttttccg
ctaccgcttactcctgtcactccgactaaatttctaagtggaaatttgacgtttaaattt
gatatattgtttaaattcacactgcttatactgatataatcgctttgttttctgccttta
tagtaatttatggattttttaccgtttatatagtttgccgtttgtgtgtttgattttaaa
agcttttcgtaagttcctgcaaatacgacttctccgccgtgcactccggctccaggaccg
atgtcgacgataaaatcagccgcttctatggtttttttgtcgtgttcgactacgattacc
gtatttcctttttcttgcaaatttcttagcgtttttataagttttaaagtgtctctttca
tgaagtccgatactaggctcgtcaagtacgtacattacgccgctaagtccgcttcctatc
tggcttgcgatacgaattctttgggcttctccgccgcttatggttctagcgtctctacca
agacttagatacccaagtccgacgtcgtaaagaaaaaatagtctttcgtttatctctttt
aagatcggtgtagctatcatcttttgttgttcgtttaaatgagtaaaatttgagctatcg
ctaaaaaatttagtacagtcttcgatgctcatatctatgatatcgcctatggttttcccc
gcgactttgactgctaaactctcttgttttaaacgcttggcgttacatacttcgcactgt
ttttcggtcatataatcactaaaatctttatcatctttcaatatctcataggcgattttt
aagacaccttcaaaagttttacttatcttatgtcttttccataaaaaatttatattttta
acatttccataaagtatgagccttttttcgtcttcatttagttccccgtaaggagttttg
gtatttataccgttttgttcgcaaaaagcaagcgtaaatttataaaaataactcttgtta
aatccgtacatcacttttatggcgccttgttctacgctgagattttcatcgatgattttg
tttagatctaagctaaaacggattccaagcccgtcgcagctaggacaagcgccttttgga
gagttgaagctaaagcttaggggttcaagagcgttaaatgatattttacagtcaaaacaa
gcgttatgttcactaaaatgtattaagcttttttctaaatttagctcactcgcattgctt
atatcaatctctacttcaccaaaactttcatgaagcgctttttcgacgtcgcttgctatc
cttgaagagttttccttgcttacaactactctatctatcacgacttttatggtgtgtttt
ttggttttgctgagttctatctcttcatctagtcttaccatgactccatctatcatggct
cttacgtagcctttgttggctaatttttctagttcgtccgcgaaacttccttttttttca
cgtaccataggagctaagatcgtgattttagcgccatcaggaagctttgtgatctgatct
atgatatcactcgcgctcatttttgagacgattttgccgcatttatggcagtgttgaacc
ccgatcctagcgtataaaagtcttaaataatcataaatttcagttatagttcctacggta
gagcgaggatttttacttgtcgatttttgatcgattgcgatagctggagtaagaccttcg
atgtgatcgacgtctggtttccctatgcggtctaaaaactgtcttgcgtaagaagaaaga
ctctctatatagcgtctttgaccctctgcgtaaagcgtgtcaaaagcgagcgagcttttt
ccgctaccgctaagcccagtaaatactacaaggcggttttttggtatttctaagctgata
tttttaagattgtgctctttcgcacctgttatttttatagtttcattcataacttgtcca
ttaaatttaaaatcaatgattatatcaaaaattgttttaatcttaaagaaatgagaaaaa
atctaaatttaaaaattaaatttcaaataatttttatatttgcatattaggtgttacttt
tattcacatatttttcaaaataacataaatttagttgaaatttacaacaaactaatttta
ttcttattaatatgtgtatgttgataaaatattatgaggaggttatatggcaaatccaaa
cattcctgtggataaaaagaccagtactgttcagattatcggtctttttggtggtatttt
ggctgctcttttggtgtattatatgatgccaagtagtgctggagatatagcaaacgccgc
tgcaaacggcaaaaagttaaatatagaaggtcttcctatagtagctgctgtggctgtgct
gatgggtatatggtggatgagcgaggctatagcacttcctgctactgctcttttgcctat
ggttttgtttccgcttttaggtgtcgatagctttaaatcagctgcggctccgtacgcttc
agatactatatatctgtttatgggtgggttcgttttagctcttgctatgcaaaagtggaa
tctgcatactaggatagctcttggtattgtgttactaatcggaacaagtccgcgccgttt
ggttgctggatttatggtggcgaccggattcatgtctatgtgggttagcaacactgcgac
cgcggttatgatgcttccagtaggactttctgttttgcacttagtcagtaaacttactac
cggtaaggatgacggtacagtggagggcgatatgagacatcttgatgagatagctcgtaa
aggcactcaaggcggtatagcaagtgctgtgatccataaaggtaaagatatagtagaaga
agtaaaagcaagaacaagctcatttacttcaaatttcggcattgccttaatgctcggtat
cgcttacgccgcttctatcggctctcttggtactatcataggaactccgccaaatgcact
tcttgtagctcatatgaaaaacgaattcggcgtagagattggttttggccagtggatgat
aatgggcgttcctttagccgtaactatgcttgctatttgttgggctatacttgtttattg
gttatttccgcctgagatagacgagataccaggaggtaaagaaatcattcatgaagagta
caaaaaactcggaaatatgagcagcgctgagtggctagtaggtggcgtgttcatatctgc
tgcgctttgctggatatttcttggttttatactaaaagcatatgggataaaagtaggcag
tcttgatacgatcgtcgctatgagcgtcgctgtattgctctttatcattcctgcaaacaa
aagcggagagagacttatagactgggatagcgctaagaaacttccgtgggatatccttat
attattcggtggaggtcttgcactttctgctcaatttagcaaaacaggattatctttatg
gataggacatcaagtttcggctttaggaactatgcctatacttgctgttatagtggcagt
taccgctcttgttatattcttaacagagatcacttcaaataccgctactgcagcggcgtt
cttgccggttatagccggggttgctataggtttaggatatgagggaagcaatgttatgct
atttacggtgcctgttgctttagccgctacttgtgcatttatgctacctgtcgcgactcc
gccaaatgctatagcttacggctcgggatacgtgcggatcagcgatatgataaaagctgg
attatggttaaatatagtaggtatattcttgataactcttactgttatgttcttgactac
gactgtatttggtctaaagatttaatttaattttcttggctaaattactagccaagaaaa
atcttttttatagttagcaaaaacagtatcatattaaatcctaaatttagtcgtttttgt
tttgttctgtctatttttatagatgcgtttgtaccaaaatatactccaattatcgctcct
ataccaagcgcaaatccgtgataataatcaacaagtccgtttatactaaggcttataaat
ccgctaactcctgcaaaaactacaaaaaatagccccatagataccgcttttttgatatca
tatcctaaaaatccaaaaaatataagacttataagcattcctccgccgattccgacgctg
acacccataatgccgacaaaaatacctattataataagtataggtttagatagttttttc
tcttcgctagcaaaactttttttaataaaagcctttatgatcataatgaaaagcagacta
gcgaacatacattctagccataaagatggggtgtatttgactataaatccgcttaaaaat
gcaccaaatataccgccgattcctacgtaaaatccttctccaaatttaaacatacctttt
ttatagttgatatatgaaccaaaaagtgagctaaatatcatctgcatgactgatatgcca
atcgcgtatttgatatcgtatcctaaaaatacaagtacgcttacgataattccgccgccg
ccgatcccgaaaaatccagacgcgaatcctacaaaaataccaaaaaagctaagtagcaaa
aactcactcatatttagtcctaacttttaaatttaaaaaaatatttttttcaccatcaac
ccaaacatagatatataaagtgctacaagccaccatttttgagcttgcttgtctatttta
tggctggttttcgtaccaaaatatacaccgatcaatgatcctaccgctatcaaaagtccg
gctttatagttgataagatcatgaaaggcaagacttacaaaaccagaaatagaactaaaa
agtacaaaaaatagacttatatatactgattttttgatatccattcctaaaaatcctact
aaaataggagttaaaagtattccacctccagctcccatagatatagcgattactccggta
aaaaatccgactataaataagatatattttggagggtcttttggtttagcggctgtattt
acatagaaaaattttgatatagatattgctaaaattatgagcaatccccactctaaaact
ctttcttgtatatttgatactacaaatccggataaactagctcctacaaatccgcctaat
ccaactataaatccgtctttgagaatgaaatttgagcttttataatttataaagctacca
aaagtagcacttaaaaccatttgaagtatggatatgcctatagcttctttgatatcgtat
cctaaagcgagcattataggtactaaaaccgttccgccgccgatcccgaaaaatccagat
atgaatcctatcaggatgccaaataccggaagtaagatcatgctatcctttcaaatttga
attagaaattgtatcagtttagatataaaacattgcttactaatgatagatagttttaaa
tttaaaaatataaagtacaatgaagtatttctatttcaaaggataagaatgaagaaaatt
ttacctttagcaagcctacttgtaggatttgcatttgcgggagataagatgttagttact
ggatttagtccgcttggagtcgatgaaactgcagctaaattgcaaaatattttaaaagaa
aaaggtcttaaggtatttggtgtgtttgaacactctaagctagcaaaagaggtaaattta
gaaatgagggatactgttgtagtcgcttttggagcgccaaaagcaggaactccgctaatg
caatgtgaaccatcaatcgctcttgaacttccgttaaaaatggtgatttataaagataac
gactcaaaaacagttgttgcttatagagatatcaaagatatagcaaaaagttacggtgcc
aactgtgatgaagtggtaaataaactaagcgcggctcaatcaaacttctttaaagctatt
actaagtaatttgctcttttatcctaaaatttagattttgggataaaatttcttatacct
aaatttaaattttacaaatttacggataaaatcactaaaaaatagacctcaagtatagct
ataaatttaaatttgtactttaagatagacaaagaaaaaattctgtataatattttttta
aaaaaacttttggagccaaaatgcttttacaagaaccagtcgtatacctaagagagattt
taagcagttatccaaactcatatttagcagaagatacaactcaagctataataggcatag
actgtgaatacatctggggcgacgatcttagtaagttaaaatttgcttatgaaaacggaa
ataaaatttgcgattttgcaggactgtttggcgtgatgggttatgacgtggtttataaat
ttgaaaatatcggagataaaaaagagtctatttacgagtttccgacatatttttatgcag
acgcaaaagcgtatttgcattatgataagcagagtaaaatttatagtttttacggaaatg
atgcgtatttttcaaatttaaaagatgcgaaacctcataagcccgagtttaaaaatggat
tttacaaagtaaatactgatctaaatttagaaaaagagcattttaaaaatgctataaaga
aagctaaagagtatataaaaaacggtgatatttttcaagttgtattaagtgaaattttag
agcttgagtcaaatttaaaagcgcttgatttttacgaaacattgaaagtaaaaaacccaa
gtccgtatatgttttattttcctactttatttggcgtggttgcaggaagcagtcccgagc
ttgtaatgcggataaaaaaaggcgagatttttgccgctccaatagccggcactaggggca
gaggtaaagatgcaaacgaagatgaagtcctaaaaaaaaatcttttgagcgatgaaaaag
agcttagtgagcataaaatgctgatagatctagctagaaacgatatctcaaagtttgcca
aacaaggcagcataaaagtcaaaaatccaatgcacgtggagtattttgaaagcgttatgc
atatagtaagtgaagtttatgggcaaaaaagagacgataagagtgcttttgatgttttaa
gcgtggtttttccagcaggtacgcttagcggaagtccgaaaattcgcgctatgcagatta
ttagcgaattagaacttagctctagaggtatttatggcggaggaatcggattttggcatt
ttaacggagatgttcagatggcgattcttattcgttcggctatttttatagctaaagatg
atgaaatttcaaaggtttttataggtgccggagccggtatagtatgggatagcaattctg
aaaatgagtattccgagatatgtaaaaaacgaagaagctgcgtaaaagtttttgagcaaa
gctgtaaggaaatacgatgattttgatgatagataactatgatagttttgtttataatat
ttatcagtatattttagaaacaacagatgaagaaataaggtgcgtacgtaacgatgagat
aactatagacggtataaatgctttaaaccctagtaaaatcatcttaagtcccggtccaaa
acatccaaaagatagcggcgtttgtcttgatatattaagttcaaatttagatattccgat
tcttggaatttgccttggtcatcaagctatcggtcttagttttggtgctgatataaaaag
attagaaaatcctatgcacggtaaaagtagcgttataaaagttgtaaataatagcggtat
ttttaaggagttgccaaatgaatttaatgttatgaggtaccactctttatatgtggataa
tattcctgaatgccttgaaataacagcgtttagcgatgatggaattatcatgggtttgaa
acataaatcaaagcccatatacggtattcagtttcaccccgagagttattttaccgagta
cggaaagaagattatagaaaattttgtaaatttaaataagccaaagacaaaggagaaaga
agtggttgattttgctccatttatgacaaaactacaaaaaggatttcctctagaaagcgg
agattatgaagttatatgcaaagagataaacgataaaaattatgatatagttcagcttgc
aggacttttggttttgataagcgaaaaatctctttatcctgatagccttgccgctcttgt
taaaaatatacttaaatactcgattacttatagcgacactacgccgatgtttgacatcgt
aggcaccggcggtgataaattaaaaacgataaatatatcgaccacggtggctttcatact
agctagcatgggcgttaaagtcgcaaaacatggcaacaaagccatcactagcaaaagcgg
aagcagcgatttgctaaatacccttggagtatcgttaaacagtgatataggagagttaag
agagactttaaattcaaaaaatttagcattttttcatgctccgttttttcacaaaataac
agccgaggtaaaagaagtaagaaatcgccttggtataggaacggtatttaatatgctagg
tccgcttcttaatccaaatttaaatcttactaatcaaatagccggaaattatcttgaaga
ggtaaatgagcttatggctagaacgcttttaaatttaggtaggaaacatgctcttgttgt
acacggtatggacggtatggatgagataacgctttgtgatgaaactcttattcatgaagt
aaaagacggtaaaatattagaatacaggataacgcctgaacaatttggatttacaagggc
ttttcacgccgatatagagggtggagatgctgaaaataacgctaaaatatttgaatctac
tataaaaggcgaactaagcggagctagatttgatatagttctcataaatgctatgtttgg
tctgtatgcggctgattttgtaagctctcctatggatgcaaaaccgctcatacttgaggc
tctgcgttctggtagggtatgggaattttataaagattatatcggcaaatgaagataaaa
atttgcggcatcaaaacccttagcgaagctaaaagcgtttgtgagtgtgaattgaacggt
gttagagttgattttatagggcttatttttgcagatagtaaaagaaaagttagtatcgaa
actgcaaaagatatatcaaatttagctcataaatttggtataaaagtcgtaggagttttt
gcgggaattaaatttgatgagataactaaaatagtaaaatttgcagatctggatgcagtt
caaatttatgaaaaaatagaagataaaactaaattgggttgtgaagtttggcaggttttt
agcgtaggagagaatttgcctgatctgcaaggaagttatgataaaattctttttgataca
caaggtgttttaaaaggtggaaacggcgttaaatttaactggaatttactccagggttta
gacgctaaatttgggttagccggaggaatcggcgtagaaaatttaagagacgcgatgaag
cttaagccaagttttgttgatataaatagtcgtatagaagatgaaaacggcataaaagat
agtgataaaataatggaaattttaaaaatagttagtttaggagatttaaaatgaatgtaa
aagcgtattttgggaaatatggtggtcagtttgttccggagactgctatgaacgctcttt
tggagcttgaagaagcttatgagagcatagcaaataccaaagaatttagagatgagttag
attctcttttaaaagattatgtcggcagaccaagtccgttgtatcatgcaaaaaggttaa
gcgagtattacggtcacgaaatttatctcaagcgcgaagatctaaatcatactggagctc
ataagataaataatgctttagctcaagcattgctcgcaaaaaaaatgggaaaaagaaagg
tgatggctgaaacaggagctggacagcacggagttgcgactgcgactgctgctgcacttt
taggtttagaatgcgacgtatatatgggagagtgtgacactaaaagacaagcgttaaacg
tctataaaatgcatcttttaggagcaaacgtagtaagtataaccgatggtttggctactt
taaaagaagctaccaccgcagctattcaagcatgggtaaatgagatagaagcaaggttct
atgttataggctcagcggtcggacctcatccgtatccaaagatggttagggattttcaaa
gtgttatagggcgcgaagccaaagctcagctaaatgaaaaaggagtgaaaccagattaca
ttatagcttgcgtaggcggcggaagtaatgctataggtatattttcagcatttttgggtg
atgaaaacgtgaagataataggcgtagaagccgcaggtttaggggctgatactccttatc
acgcggctactttgacaaaaggaaaagacggtataatccatggtatgaaaacagtggttt
tacaagatgagtacggaagaattttgcctgttcatagtataagtgccggacttgattacc
caggagtaggaccagaacacgctcatttaaaagatattaaaagagtagaatactacgcag
taagcgatgatgagtgtataaatgctcttaagctttgtacgcgcttagaaggtataatac
ctgctatagaaagctctcacgctttagcttatcttgaaaaactctgtccgaatttaaaaa
caaaatcaaatatagtcataaacgttagcggtagaggtgataaagatatgaatactataa
tggagtataaaaaaggaacaatatatggataagatacaaaaagcttttgagggcaaaaaa
gcaaatataggctatatagtcgccggatacccaaatttagaatacacaaaagagttttta
aatttacttgatgagagctgtcttgatattatagagatcggaattccgtattctgatcct
ttggctgatggaaaactcataagtatggctagttttagtgcgtgtcaaagtggagttact
acagacactgtttttgatatgcttaaagatgttaaaacggataaagctttggtattttta
gtctattataatctaattttagcctatggggaagataaatttttagctaaagcaaaagag
gttggtataagcggattgatagttcctgatatgcctcatgacgaaagtagtgaatttaga
gttaaaacttctaaatttaagctttgtttaatacctcttatcagccctacgtcttctaaa
cgcacaaaagatatattaagtgatgctaacggatttatctacgcagtcggctctcttggc
gtaactggaggtgagcaaagtccagtagataggctaaaagatatgataaaagatataaaa
agctctacttcattgcctgtagccgtcggttttggtatcaaaacaaatgaggatgtgaaa
aaaacaaaattatatgccgacggtgctatagtaggcactgagatagtcaaactcacaaat
aagtatagcccaaatgagataaattatcatatagaagagatattcaaaaaatagtcgttt
cgactctttttttgtagtaaaagtttaattttaataggtttaaatttgaaatatttcaaa
tttaatacattatatttttatttgaaatggttttttcaataaaaatttagtataataact
aaaaaagctaaggagtaaggttatgatgagtgctgtgtgctatgctactaagcatttttg
cactgatactttggggtttgagctaaaagatggaagtaagcttggcaaagatgtttatgg
tgctagtattcctgtgtataaagataatgaagagtatcaatttttcttatattttaaaag
agatacattgaagtattttgcaaaagttttattaaacgtatctgatgagaagcatgttga
tttaggcgatctttcaagagaagttgcaaatcaaataataggttatgcaaaaaatttatt
aaatgatagacatgatggaaaatataaattaggtactccggagtttttaggtaaagttga
atcctttccggtaaaactagcagagtcgaaactttttaaaatgaaaaatagaacatttaa
aataggctataaaaaagcatgagcgatgaagaactaagcccaaacggactctttcacgga
tatgacgaactccttgatataggagttgagtttataagtgagctaggaactacgtctata
accgtaaaagagcttttaaagctcgaagtaggatcggttatagacttagaaaaaccagcc
ggagagagtgtggagctatatatcaataataggatttttggcaagggcgaagttatggtt
tatgagaagaatttagctatacgtataaatgagattcttgattcaaaatccgtaattcaa
tactttaaaagagagttgttatgagatttataattctgttatttgctactttaccgttat
ttggtgtgaatttattaacttataatatatatgaaagaggcgatcgagtagatataatgc
tcagtttcgattctccttatgacggtagtattaaacagcaagtagcaggagataaaacta
gtcttatactgagtgatttaaatgttgaagagcagatagataagagtataaactcatcaa
ttttgcaaaatatttttatatcatcgcctaataagctctcaacgctagttgaattaaaat
caaatttgcctatagctataacagcttctaaaaccccggataaatttggtcttagaatca
gagttgcaaatatcaaaacaaatcaaaatcaagcagctataccatcaaatatacagacaa
aagacaataccgtagtttctgccgatatcgactcaagatatatttccgtgatagttgttt
tacttatactatttttcatatcttttatcataaaaaagagattagcgaaaccgaaaaatg
atattttatttactataggagataatatagataaaaagccgattcagccaagtgagccaa
aagagcccataaagcaagatatcaatagaaattccgcgtttagtgtttctgatccttcac
caacaaagaccgaggagataaaaactccgtcatgggagctaaaaacagatgatggcggcg
tagaagttatatatgaaaaaagtattgataatacaaataaagttactcttttaagctatg
aaaatagaaaatacttagttttagtcggcagttcaaatgttcttttggataaatttggag
aagataaaatacgagacaaagaggactttgaagtattttttgaagaaaatagacaaaaac
tcggtagatatctagaagatagaaaaaattctcttagtagctataaagatatgatgagca
aagagtaatttttaagatgctaaaacagatattttaaaatactaaattcaatatccgttt
agaatttctgctatctttttagcgatattttcgttgaaattcaaaatagttctatctcta
tcaaaatttatcggtgatttttcactttggatgtttaaattcgtttggtatgaactaccg
tttttgatatttataaaaagcgatacttgtgagtcataaaagtactccgtatcaaagtag
tcatcatcaaaactatgcaaatacgaaaatcctatcccgcgactcataaaatgtcttccc
attccaaaattacttcctataaagaaatttgaatttggttttacggaactattttttcta
aagtagttgatatttgcttttatatgtatgttcgagttgtttaaatctgatatttcatag
ccgtttttaaccaattcaaattttataatatcagttagatttccctctgagtttctagtt
tgtatatttacttttttttccgatagtttatctgttataaatagaggcgagctagtcgac
acgtatacgttttgtacgctattagcacaacctatgatggaaaaaagtataattataaaa
aatggaatttttttcatccaaatcctttttttgttaattatactatttttttgctatttt
atggttaatataatacaccaaaaacagcactgtaaagctgatagctagcatcactcctga
gtatatatgagccaaatcgtagtccaaaagttcaacagcgtcataaatcgcaatacttgc
aactttagtttcgcctcctatacttccgcctatcatcaaaacaacgccgaattcgcctaa
agtgtgagcgaaacttactataaaagctgttagcaaagatggttttatatttggcatagc
tacataaattaaagttttaaatttgctctttccaagggagtaactagcttctataagcga
gttcggcatagatttaaatcctgctaaaagaggctgaaacataaacgggagagagtatac
gcaacttgctatgataagtccagtgaagttaaaaacaagtctgacgtcaaaatttgcttc
aagaaatttgcctaaaaacgagtatggagatagaaaaattaacatataaaatccaagaac
cgacggtggaagtactaaaggaagcgatatgactgcttcaaccatcggtttggctttaaa
ttcagttcttgcgattatgtaagcaagtggaagagaaaaggtaaaaagtattaaacttga
gataagagctaacttaaaagatagtaaaaacggtgtccaatctatcattttatacctttt
atcgatattttaaatgcttttgcacttagagttactatatcgcccgtttttaaatttaaa
acttcatttttggtaagaactacttcgcttatttgatttgcgcattctgctataacaaca
tagatcgtatctcgtttttgaatttctagtatttttgcgtgaaaactaaacttttgcgag
ccagatggttttaagaaaatctctgatggcgtgcctatatttatcatctttccattgttt
agctcatatactacatttgctaatttataaatttcacctacatcatgacttactaaaatt
atagtcataccaaagttttcatgtatttttaggagataatcttgcaatttttgtcttatt
tcattatccaaagccgaaagcggctcgtcgagtaacaaaatatccggttttctcatcaaa
gctctagcaagcgcaacgcgctgtttttgaccgcctgaaagcgcattgatgcttgagttt
ttgtgttcatcgagccctgctaagtttaaaagttcattggcaagttttttgtcattattt
gcaaataaaagattttttatcacgctcatatttggaaataatgcgtagtcttgaaataga
taaccgatatttctcttttgcggttctaaatagtagtttttatcacaatatactaaagat
ccgttttttatatatccgttgtctggttttaaaaatcctgcgataattcttaaaatagta
gttttaccgcttccgcttttaccgtaaaaagctacaaaatctcccttttttatctgaaaa
tttacatcaagatgaaaactgtcgctaagagatttttgacaagagatatctatcataaaa
tttcacttatataaagagatgtttcattcaaacaagcccaaatttcctctcctattttaa
actcgtttatcaaatttgagcttaatacggtttcaaagataaatccatttgagttcaaat
ttattgtagatattatttcacctgcattgatatttgttatggagacacaaaagttatttc
tagtgctaatttgtttgtgagaagatagtgctatatcgctatttttaaaaccgagcaata
cttttgagcctattttgatatcatcttgcagctcaagtccgagcataaatagctcaccaa
cttgcgatgaaaattttatttcacacacttgatgagctatttttatctctctaacgactg
cttgcattaaaattcatagccgtattttgcaaatatttctttacctttttcccccaagat
aaagtcgtaaaaatctttagcaagtttatttttctcgccgttttttaatattactatacc
ttgatctattgttgtataaagtttgctatctactaaattaaactcttttccttctttgta
ctcagccatttttgggctgtacatagcgctagctgctacaaaacctatatcgccagcttt
taaagtttgacttagagcttcgcctatacttcctgcttctactattttatcttttatagc
gtcataaattcccgcatttttaaaagcctctatactagcagccccataaggtgcagtttt
tggatttgctatcactatagttttgatttttggatcttttaagacttctaaaccttttgt
cacatcaaatccgcgtactgatagcatagcaactttaccttttgcatatataacagcgtc
atttagtgcaaagccatctttataaagcgtgtttgcatagttcatatctgctgacataaa
tagttcaaacggagctccgttttttatctgagcaactagctttccgctagatcctaaact
tacgttcaaattcgcatccggataaagttttttaaactctttttttatatcttcaaaagc
gtatgttgtgtttgcagctgcagccacgtttaactcacttgcaaaaccgactatgacaaa
agcgacgatgagcagtaattttttcatccattctccttgatatttaaaatttatatgcga
aattatatcataaaatagtattttttagcatataaattatatatttatatttaattttaa
atgattgttttttaagtttagagattagcggagatatctccgctatgttttaagctccta
ttaaaatattactagctttgataaatactaaaatatcatcacctacattgattctcatat
cttgagcagattcatttgttattatagctgtgattttttgttgatcgtttatttctatag
taatttccgcatttactgctccgagcttcgcctctgtaactttacctttgatcttgtttg
cagctgatatctttatatctttttctccatcttgttttccaagtactacgctaggggctt
taaatataaaaagaacctcttttcctacttttagtccaagatctttttcactctctactg
ttatagttgctcttagtttgtttccattgctaagtttggcggttatttctgaatttaccg
cgcctgtttttatatctgttatctcaactaaaagttgatttctagcacttaatttcatat
tcatcctttgtaggttgttgattatatcttcatttatatcttcatttttacaaatttcat
ctaggaaaattttttgagcttttagtataacttcataagtttttataagctttttagcgt
aatcgctaagctcgctaccgctattttttctatttccgtttactcttactattaatggaa
atttagaacgattatttaaaaaatcaagcgagtcccatgcatttttatatgatatatctt
cagcttgagcagctttagtaatactttttgttttttctatggctttaagcagccttatat
gtttttctagtatagccgtgtcgctgtttaagaataattctaagctaacatctgctttca
tttctttacctttttataaaattgctttttggtattttatacttatttagcaaatggctt
gtaaattaaaatgacctaaattttgcgcataaagttattttattaaaactaaaggttgat
ttatataaaattgttcccactattgtggtataaattggagttttatgagatttcttatgg
cggttttgctgttttttcatatatcttgggctaatgatatacagatggattcatttgaag
atgagttcaaaagccctagttttattgatcctctaagtggatataatagagctatgacga
atttcaatgatatgatttataaaaatatttttattcctacgtttaaaggttatgatttta
ttattccaaatgaggctcaaatggcgatcagtaacttttttgataatatactttatccgc
ttagatttgtaaataatattttgcaatttaaatttaaaaatgccggtgaagagactctta
ggtttatagctaataccatagttggatttggcggtataagcgacgcggcaactaatgttt
atggtttagccaaacatgatgaggattttggtcagactcttggatattggggagttggaa
gcggttttcctgttgtcttacctatctttggtcaatcaaatcttagagatatgtttggtt
tggtaggagattgttacgctagtccgataacatatatgaacgtatggtgggcaaaagata
gtaaatttataaatttcgccgcattcacattccaaaaagtaaatgaaggttcaaaagatc
cggaactttatgagagaattataaaagatgcgatagatctttatccatttatcaaaaata
catatgagcaaagacgagatgctcttataaaggaatgaatttgagaaaatttatattttt
aaatttaatattttttagtttaggatttagtttagagctttcacagatagagccggttat
gagagaagatcttaaaaaagcagttttagttatgcaaaataaggcgatatctgaagccga
taaaccaaaaaagatgttcgagctatttgatgggtattttgactatgatcttatggcaaa
actcgcactttcaaaacagtataaaactcttgataaagaacaacaaattcagtttaaaaa
cgtgtttgaaaaaaagctcaagcagtcttttacggataaacttgcttattataccgatca
agttatagagatacaaagtactactatgccaaataaaaatagattttttgtgaattcgat
tatcgtaaatgaagcagataaatataacatagtttttaaatttcaccgtgctagcggtga
taattttttgatttatgatgttgatatattgggtgttagtattattcaaacttatagatc
tcaatttgaagatttaagtcaaaatgtaagctttgatgatattttaaaacgtttagaggt
tactagtttgttagataacaatgaaaccaaagccaaataatgaaaaaagcctttaaaaca
gttgttgcttttccaaaaactgttttaacattaagcattattatctgtctgtttttcgga
tattttacaacgaaacttgaaatagacgcttcaactcagactctgcttttggaaaacgat
cgcgaactttttgtttatagagaagtttcaaagagatatgaaacgcctaattttttagtt
gccgcttatactccaaataatgatcttttatcggataaaactcttgaaaaaataaaaata
atatccgacgaactagaaaaaattaatggtgtaattagcgttttttctatactaaatgca
cctcttttgcaaaatagcaatgtccctttaagtgatcttataaaacatattccaaattta
atggataaagatataaataaaactgcagctaaaaatgaatttttaactagcgcactttat
aaaaatagtctagtaagcagcgattttagtacgactgcaattgttataaatttaaaaaca
aatgaaaaatataatgaatatatacaaaaaaaggattttttaaatttaaaagataaaaac
ggtactataaataaatatgaaaagcaagaactcctaaatttaaataaagaatttaaaatt
tatagagatgaacttcgcgaaaaagagcatgaaaatatagagaatataaagagcgttcta
cgcaaatatagcggcgatgagaagctgtttttaggcggtataaatatgatagctgatgat
atggtaggatatgttaaaaacgatcttatcacatacggtattagtgtgctgcttttgttg
atattttgtttgtggttattttttaggcaaattagatttataattatacctgttttagta
tgttttttaagcgtagtttcggcgagcggtatttttggattttttggctatgaaataaca
gttatcagctcaaactatgttgctttgcagcttataattactatttctgtagttatacat
ctgatagtcgcgtatagagaactctatttattacatccaaaatatactcaaatacagcta
atttatcttactttgcaatctcgtgcaaatccttgttttttcgctatttttacaaccgtt
atcggatttttttctctttgtttgagcgatatcaagcctattattatgcttggcgcgatg
atgagttttggcataagtgtatcattgataatatcgtttgtagtttttggaagtcttctc
gttcttttgggtaaaaaagagcctaaaagaagttttgaaaatagttttaagcttactatt
tggtgtgctcaagctgcgattaattatagaaaaacaatatatttagttagttttgtcatt
gttatggtcggaatttacggaattgctcaattaagagtagaaaatagttttataggatat
ttcaagcaaaataccgaaatttacagaggtatggaggttatagataaaaaactcggtgga
acagttcctcttgatataacaattaaatttaaagatagttccgctttaaattcggatcat
caaaatgatattttagatgattttgaaagcgagtttaatgctaaagtaggtgatcctgaa
tactggttttcaagctataaaatggatatagtgaaaaaggttactaaatttttagaagat
agaaattttataggaaacgtaagctctttaggcactcttttagaagtcggcaaaaactta
aacggcggtaaagagttagattctcttagcttggcgattttatacaatgggttgcccgat
aagtataaaaaagttttattaactccatttgtgagcatagaagataatgaagttcatttt
gtgattagaactattgatagtgatgagaatttaaggcgggacgagtttataaaaagcttg
aaaaaagatcttgaaattttgcttgctaatgatgaagtgagcgctaatgttagcggcgtt
atggtgctttataataatatgcttcaaaatttattttcttctcaagtagatacgtttgtt
tttgtcgttttagctctttttatcgtatttgtttttatatttaagagtataaaactatct
attatcggtattgtttcaaatttagttccgctttgtatggtttttggagttatgggtata
gcaaatattccgcttgatataatgagtatcacgatagctgctattagcttaggaatcggt
gttgatgatataatccattatatccatagatacaagatcgagataagaacaaaagataaa
atagaagccataaaatcaagtcatgctagcatagggtatgctatgtactatacctcattt
gccgtatttttaggatttagcgtgatgagttttagtaacttttggcctacgatatacttt
ggagttttaacagatcttgttatggtgatgatgcttttgggtgctttagtattgcttcca
gcgcttatactatcatttcattctaaaactatcaaaaaagagtaaatttctctgacgttt
tttgtatgcatagcataccaaatagctcttttttcttgttctattttatctactactcca
ctaaaaactacatcgcattgaactacgcttacgcctatgtttgttccatttataagacta
tctgaaaatagctcttttttaagctgagctaaaatcgcaatttcatcagatgagctgcac
cctctatcgctttttaatcttatatatgtttttatctttctgacgccgctactgtttttt
gcgatatctactaattctaatttttgctcaacattatctacttcgcctataagcagaact
tctccccaaaatgactctacatctatatcgaaattgctaagattttttgtgcttgctatt
ttggcttgaatttttgttttgatgactttatctcttataatggagtaaattcccctctcg
tcttgcgaaacgctataaacattataaatcgtgttggcgttcatacctgtgcctattgtt
gttagacatccgctaaacattaaagctaagaaaattaggaatatatatttcatgataatt
agtttagtattataatttttatttcattctatctaaaatgagcttaaaaaattacatatc
ggatatattcaactcaaatttataaaaattttgctaaaatcttaacttagcttatcttgt
tggagagtaaaacgacctggtggcgttctgtgacttcaaatcatgtggcggggcggttga
ccgtttcgcggggtgttcgattcactcactctctcgccaaattttacaaattatttgtag
gtaaggttttttatgttcgtggacaagggcgacgtatcgctttcttctgggcttttgaaa
agagcctacctaatatttatcttatgcgtaggatctatagtctgctttttatcttttata
atattcgttgaactctataaattagaagacggattaaaaagatcaaattcttatcatatg
atgagagttatgagtaagcttgagactatacactctgagttagcatatcttttagaagat
aatatcagcgatgaagagttttatgaaactatcgcagataatgatatcttagatggtata
tttttaacggataacaactttaccattataaaatcatattcgaaatttcaaaacgatctt
agctcattaaaactatttaattataaagatcattttaacaaatatggattttttatatct
aaatttatatatttagagcctgatcatccgaatatatttattattttgccttatgttaat
ggagtaaatttagttggtatgcttgacgcttcaaagcttgcctcatttgctcttttagat
gatgcaaacaagtattcgtatatgatggattctgagggttttatagttttagattccata
ggtagcaatatatacgatacgtttaacatagattatgattggaaaaatagccaaaagatg
catctttcggttgattattctacaaaacaacttagtttttattcagtagagtttaacaaa
ggtttaaatttagccatcatatcaaaagagccgtttttcgatatatttaactcgtattta
gtagtaatcgcagtagctatcatactgttggtatttgcttgtttggttttgatagataat
ataatatttttaaagcgaaatgttatatctcctattagcaagctaaaaagtcttttgtct
ggattagaaataggcgaaatcgatgttaataaatttaaatcaaataaagattttgacgac
atttgctatgaaatattaaatttatacacaagtcaagttatagcaaaaaatgatcttaga
gattataaagaacagtatgctttgatatttcaaaaaagctctataaaaatactatttgta
gatgcaaaaaatgggcagattatagaagcgagcgagtctgctatagagttttacggttat
gataaagatatgcttcttactatgaatgtatttgatttacaagcaactagtttgtatgat
tattcttatagcaaattagcagatatgaatgacgatgaaaatatctactgttctcacaga
ctagcaaacggcgatctaaaaatagttcagataaaaatcactccggtaagctcttattta
aatgatttttattttatgattatttgggacgcaaccgaaaatcaaaaaatgatagaaaat
ttaaataaagagaaacatctattgctttcaagccctatattaatagctacttttaaagta
gatgaaaactggaaaataattcaaatttctaataacgtatctgatatattaggatataac
atcgaagatattttattcaaaaattttagttttagaagtataattcataaagaagatata
gcaaatttaattgtagatataaaacatagaatgaagcttatagatacgccttacgagacg
gataatgagcttgataggctttgtcgtataaagctttcaaacggcaattacgactggttt
aaagtatttatcaagatatcaaaagatgcaaacggcgatatgtttgttactgtgtttatg
tttaatagtacaaatcaaaagcttacagaagatatatttaaagataagataaataagtac
caaaatctactttgggctacttctggaatgtcttttgaatatgatattaaaaagcgtgta
tatacattttcaaatagctttataaatttactaggatatcgaaatagtgatgatctagga
gttattaactctgaaaatatatcaaaaatagtatataaaagcgatttagataaagtagtt
ttagcgtgggataactatctaaaaggacttagtccaagcataaataccgagatcagatgt
atagctaaagatggaagatatatttgggtatgcataaaagcaaaaaccgcgacatctaat
cttgatggaactccaaatttgatatctggaatgcttgaagatatcaccatcaaaaaagag
tctgaagcacagttgcaactcatagctagtgtattttcttactctagagaaggcattatg
ataactgatctaaacggtttgatattagatgtaaatgacgcttttgttcaaatcactgga
tacggcaaagaagaagtaagaggcaaatatccaaatatgctaaaatcagatcgtcataat
aataaattctatgctaaaatatgggcagatataaagcaaagcggtttttggcgcggtgaa
atttggaataaaagaaaaaacggtcaaatatatccagaaattctaactataagtgcagtc
aaaaatcagcttgatgaagttcagcattatgttgctatattttatgatattacgtatatt
aaagagaatgaaacaagattagaaaaaatagctcattatgatcctcttacaaagcttcca
aatagatttttattattagaaaaacttgctatagctatgaataacgttaaagagaacggc
aaaaaaatagctgttatatatctggatttagacggatttaaaaaagcaaatgatacttat
gggcataattgcggagatgggcttttagtagctatatctagtcgtatgcaaggtattata
tcaaatggcgataatttgatagcgcgtttcggaggagatgagtttgtagctctcattaat
gatgtaagcgatgagaatgctcttattaagatcttagacgatatgcttttagccgctcgt
gataaaacggttatcaatagcaacaaaattcaagtaagcacaagcataggcgtagcattt
tatgatagacatagtgatatatctatggaagatctattaaaaagagcagattgggcgatg
tatcatgctaagttatctggtaaaaatagatattatatatttgatgaaaatagagatgaa
atttttaaccagtataatgagagtttattatctaaagataaatttgattccgatgagttt
ttcttgatgtaccaaccagtagtcaatataaaagatgcgaaaatcacaagttttgaagtt
cttcttagatggaaacatccgcaaaaaggtataatgcttcctgtggatttcttgcatata
tttagcgataaagtctggtttgatgaacttactatatggattattataaatgctcttaga
gattctgaagatatttttaataaagggataaaattaagtatcaatataccgtttgaacag
ctaaacgacgagatcttttttgctaaatttaaagatctttataaaaatagcgatttaaga
tttgatatgcttgaaatagagataacagacgctatgtcggtaaaagatattgaaaacgag
atattaaatttagtaatatatgaagatctaggtataaagtttgtatttgatgattttggg
tcaagcttatcacttgctaacactatgaaaactgctcctacaaatacatataaaataaat
aaaaaatatgctcttgagctgcttgatagagcagataatgtagatatgttgcagactata
ttaaatatatgtagcgcgtttaaaaaacgtgctataattaaaggtgtagaaaatgagtat
atctacaacatagttgcaaatataggctttgtagagctacaaggcaattttataagcaaa
ccgatatttaaagatgatatatcagatatgataaatacaatttatattaaacgagttttt
aatccaaatttagaaaagataccgctttataaatttatcatatatcaaataaatgctatt
aagcagattataatatctatagaaaattataacacttctatatttgattactctacttat
agaaaagtatatgacgagtttgataggctaaaagaagtaccggaatcctgcaaagaagca
gataaacttataactttggtatttagtagtaattttataaacaaagaggagatagcgtat
ttgctaaatgagttagaacataaaaaattaaatattttaaacaccataatcggagaataa
atttgaattatacaaataagattatttatgaacatgaaattccagacggctcaaagttgt
attttggaaatagtgctaaattaaaaagagatatagaaaacagggctagtgtgattttag
aaaagtatggatttagcgagattataactccgtattttagttatcatcagcatttaagcg
tagcacctcaaaagctattaagattttcagatagtacaaatcacgagataagtttaaggg
ccgatagcacggtagatgtagtaagaatagctacaaaaagacttaaagatatgagtacga
aaaaatggttttatatccagcctgtttttaagtatcctagtagtgaaatttatcaaatcg
gagccgaaattttagattctaatgatttattaaaatgtataaatatagccgcagaactat
ttgacgagcttcacataaagcctcatttacaaatcagcaatatagaaattccaaaaataa
tatgcaaacttctggatttgccaattagcgtatttgaaaacggaagacttgagttgattt
tgaatcaaaatttaaactggttaaatagattagcaaatataaaaaacgataaagatatcg
atgaggttataaaaatagttccatctgagctaagagagcctttaaattcgataaaagatt
tggctagcggatatgaaaatagagtgtatgcaccgctctattattctaaaatgagatatt
atgataagctattttttaggtttttatgcgataattatattttaagtggcggcggcagct
atgagatagatggcaaagtttctgttggttttgctatttttagtgacgctttgatagaaa
atttaagtaaataaaggactttttatgacaaaggcggatttgattgttggaatacaatgg
ggagatgaaggcaagggcaaaatagtagatatgctttcacaaaattatgacgtagtatgt
agaagcggtggaggacataatgcaggacatactatatgggttgatggtatgagatacgct
ttacacttagttccaagcggaattttacataaaaatattataaatattataggaaacggt
gtcgttgtaaatcctgaagttttgattagcgagatggctcagtttgatcatttagaaggt
agattttttataagcgatagagcacatctaaacctagctcatcactcattaatagatcaa
gccaaagagagactaaaaggcgataaagctataggtactactggtaaaggtataggacct
gcatattcagacaaaatcagcagaagcggacatagagtaggtgagcttttagatccaaaa
gcactttgtgagagtcttatgaaagattttgaatcaaataaaccgtattttgacgctctt
agtatagaaatacctcctaaagacaaaattttagctgatttggttagatttaaagatgtt
ttagctccttttatcacaaatacaaccgagcttttatggagagctatggatgataataaa
aaagttttgcttgaaggagcgcaaggaactcttcttgatatagatcacggaacatatcca
tacgtgactagctcaaataccgtatctgcaggggcttgcaccggtttgggccttagtcca
aaaagcataggcaaagttatcggtatcataaaggcatattcaactagagtcggaaatggt
gctttccctaccgaagatcttggcagtgatggtgaaaatctatgcgagataggtaaagag
tttggtactacaacaggtagaaaaagacgttgcggctggcttgatgttgtcggtataaaa
tactcttcaaggctaaatggagtagatacttacgctttgatgaagcttgatgttttagat
ggatttaaaaatgttaaaatttgtaaagcatatgagtataaaggcgaagttatagattat
tttccttcagatctccaaaatgcaactcctatttatgaggaattagaaggttgggatagt
ataaatggcatcaaaaaatatgaggatttacctttgaatgctagaaagtatatagagaga
atagaagaattaaccggtgtaaaaatcggatttatatcaacaagtccagagagaaatgat
actatcgtaagatgaataacaaatttacgcaagtagtaaaagtaaaagaagaaaacgtta
ataaaatagagctaagccttgctaaatgcagggctttagacaaagagctaaaaaagtcta
tgggcgccattatagatgagttaaatttgcatagattcccacgtggcggtagttctgcgg
atataaagataaatctagaagagcagaagcttttgagagaacaaaaagagagaataaaag
agaaaataatcttaaatcaaaaagagatcgttcattacgaatttcaacataaaaaagcat
atatagagttagaaaagatgaaatatttagaaaaagaagaaaccgcaaaagagatagcta
agataaaaaaacaagaagcaaaagatcttgatgaaattgccgttcaaagatactctttta
tgaaagacgcaaaatgaaatttgccttagttttctgttttttatttgtaagtttaaattt
gatagccgcagatgactgggatgctatatatgaagctaaaaaagctgagataacacgcga
gtttgaacgcatagacagtgcaagacaagagttagaagcttacagagccgctacaaaatc
cttgtttgataaaagagaggctgaaatttcaaaaaaagagcttgatgtaaatagaacgct
agatgaaatttcaaaaaaagaggaaaatataaaaaatatgcttgcaaaaaatgaaaaaat
tttagaagagttgaaaacaatgacttccgataaagttttagaagtatatgcaaaaatgaa
agattctcctgctgcaaatattataagctcacttcctagagacgaagcagctaaaatact
ttatgcgcttgagccaaaaaaaatatcgtctatactctcaaaaatggatccggcgacagc
ggcggaacttaccgaaattctaaaaaaagacgatctatttacggacaataatagttctgt
taaatgaactttaacttttaaatttataaaaaaatatacaaaaattcatatagctttgag
taatgtcacatacctttaactaacttttacgtttttttagataaaattgttacaaaataa
tgaaaggctgtttatgcgaatcaaattaccacacgcaccttatatagcaagaaaagttgg
attagacctttttaattgtggttttgttagttttaaaagcggcatcgagccagttgccag
cgtagtacaaagcatattggaaaatgatattaataaagaaagagcacttgaagataaagt
aaaagaggtgctagatcaaaatgaaaacgagatggattttatgcaagttgatagaaaaaa
tatgttttggcttataaagaaaaaacttgcaaaggattttggcgtaattttatcttacga
ggatagatatagtagcgtttctcatgaaattttagagcttttatggaaaaaagatctcat
agactatagcgtatctgataaccgtgttaaaaacataatttatggcgcaatagaaaatta
tttaaaatcatatgaagatatagaagatattgtagtagataggcttgcaaattacaaaag
aaagcttattgctggtaccgatgagtatgatttgatatttgaaaagctttatgaagaaga
gctacacaaaaaaggaatgatataatgaaagcttatgtttatatagaaaatggagtttat
ttagaagcaaaagcgttcggaaaaggcggaagtgcttttggcgagcttgtatttaatacc
tctttaacaggttatgaagagataataaccgatcctagctacgccggacaatttataatt
tttactatgccagaaataggtatagtgggagtaaatgaaaatgatgaagagagtgcaaaa
atccacgctagcggagtttttatgcgtaattttaatcaaaccccaagtaattttagaagt
gaaaaaagcttagagaaatttttttatgatcaaggtaaatttggaatttatgatttagat
acaagatatcttacaaaaatgttaagagacagtggaaatttaagagcttttgtatcgact
gagataagcgataaagagattttaaaacatgaattagaaaatagtgcgcgtatagacgag
ataaactatgttagtatagtaagtactaaaaagccatatattcactctaaaaactcatgg
aaacatcaaaaacaaagctatggaaatttgagttctatcggtaaaaaagttgcggtcata
gattatggtgtaaaaagaaatattttaaatgaattgtgtgaagcgggacttgaggtagaa
gtttatccgcataatgttaaagctgattttttgatagacaaatttaaaaaaggcgagata
aatggagtatttctaagcaatggtccaggcgagccaaaaatgcttgtaaatgagataggc
gagataaaaaaacttatagccgcagatcttcctattttcggaatttgtcttggacatcaa
ttactttcaaatgcttatgggtatgagacttataagcttaaattcggacaacacggcgca
aatcatccggttttaaatttagaaacaaaaagtatagagataactgctcaaaatcataat
tataatgttcctgaaaccataagtgaagtagcaactgttactcatagaaatctttttgac
aacactatagaaggtgttagatataacggcggtaaagtattttcggtgcaacaccatcca
gaagccagtagtggtcctaacgagagcaaatatatatttaaaaactttattgaaatacta
taatggatataagtacggtatttagcattatcagcattgctcttatgtttagtatatcgc
actgtataggaatgtgcggcggatttgtaatggcatataatgctaaattatcaaataaaa
ccagaaaagagatagtttttcttagtatcagttatcatttaagtagagtttttgcttatg
tttgcttggggattttttttggtttttttggttctatcgtgatattaaatttaaaaacca
aaggatttgtgttttttatcgtcggtgtttttctagttattttatctatagctttgataa
agcgcggaaatctgttagcttttatagaaaatgataaaataggaaatttaataatgcgtt
tttttaaaaagtttagcaaaagaaatgacgctctgtctttcatgatattaggttttttaa
atggtttattgccttgcggggttgtttattattttttggcgttatctcttagtagcggaa
gtatttttaacggttttcttgtgatgtttatatttggtcttagtactctacctgttatgt
tgatttttagcggtacggttggtcttgtaagtgctaaattcaaacacacaatgacaatag
ctacttctgttatcatagcgatttatggtgtatatttatcatatttaggatttatggcta
taaaatgattgatttaagtgaaagattaaaacagtatcaagctgctatcgatacaagtaa
tatcgtttctaaaacagatattgagggttacattacttttgtaaatgacgaattctgtaa
aatcagcggctatacaagggaagagcttatcggaaaacctcatagtatagtccgccatcc
agatgttccaagcgaaaattttaaaattctttgggaaacgatcttagcaaaaaaagtcca
tagagccatagtaaaaaataaagctaaagacggcagcgcattttatctaaatacaactat
tattcctatactagatgagaaaggaaatatagaagagtttgttgctatacgtcataacgt
aactgaggtcgttctcctcaatgagagacttttaaaaacacaaaacgaattgacggattt
aaactcgttactagagcaaaaagtagcagaacagaccaaaaaactcatagatctaaataa
aaatctcgaacaaagagttcttcaagaagtagcaaaaaatgaggaaaaaaccaagcttat
gtttcagcaaagccgacttgcaaatatgggtgaaatgctagcaaatatagctcatcagtg
gagacaaccgttaaatgagttgagtatagatttatttagattaaagcaagccgtaaatac
tcctaatagcgaatttttagatatatatgatcactcaaaaacagttataaaaggtatgag
taacactatagaagattttcgtaatttttttaattctaatactaaaaaagagagtttttt
agtttctagcgcagtagaagacgctgccataatgcttcaaagaacgcttgaaaaagatgg
tataaaacttgattttagctatgataagaatatttttttaaccggatataaaaatgaact
tgctcaagtttttgtaaatctttttacaaatgctagagatgcttttagagagataaatat
agataataaattgataaaagtttcagtaaaacagagcaaaggctttgtgatattaaaaat
acaagataatgctggaggtataaaagaagatattaaagataaaatttttgagccgtactt
tactacaaagcatcctatagtaggaactgggcttgggctttatatgaacaaaaagattat
agaaaaatttaatggcgatataagtgtgcataacgttaaatttggaacttgttttgagat
aaaaataccgactttagtagaaaaaggagataatgatgagtgatatattaaagagtctta
cggttctatttgtagaagacgaagacaagataagaactagtatgggcagtgctatggagg
gaatttttgcaaaagtcatcctagctggcaacggagatgaaggacttaagaaattcaaaa
aatttaatccagatgttatagtaaccgatatttctatgcctataatggacggtcttgata
tgtcaaaagagattagagatatatcaaaagatactcctatagtgattttaagtgcattta
gtgaaaaagaaaaactactaaaagctatagaaatcggcatagataaatacataataaaac
ctatagatatggaagagttgtttgaagctatatcagttttggctcaagataagatcagca
ctacaaatatagtagaaataggcggtggttattcatttaataagacaaaaagagttttag
taagaaatcaagaagagatagctcttacaaaaaaagagttggcatttatctctattttag
taaaaagattgggtacattagtgcttcatgaggagataaaaaatagtgtttgggttggag
aaaaggtgagtgacgctgcgattagaacgtttataaaacgtatccgtgataaagtaggag
caaatttaataaaaaatattccgggactcggatataaaatagaaacaaatttgtaaaaaa
tttataaggtaaaagtgcgcttttaagggtaattatagagttataatttatacaaaatta
atctttttaagaaaatttatattttatttaccttataattgcaaagttatgtttttttca
ggataacataaaaaaatgacaggaggaactttttgatgcagccaagtaatgcattaaatt
atgactatacagtcgctaagtacttcatgtttaccactattatatttggtatagtaggta
tgggtataggaactttgatagcttttcaaatggcatacccagatctaaactacctagctg
gtgaatacggaacatttagccgtttaagaccgcttcatacaaatggcgtggtctatggat
tcatgttgtcaggtatatttgctacctggtattatatcggtcaaagagtgctaaaagtct
caatgaacgagtcgaaattcctaatgtttataggaaaattgcatttttggttatatgtta
tagtaatcgctttagcagtagttagtctatttgccggattatctacttcaaaagagtatg
ccgagctagaatggcctatagatatactagttgttatagtgtgggtattatggggggttt
cgatatttggacttatcggaattcgtcgtgaaaaaactctttacatctctctttggtatt
atatagctacctttttaggtgttgctatgctttatctatttaataacatggaggttccta
ctcgtctagtttctggcatgggtagttggcttcattcggtatctatgtatgcaggaagta
acgatgctttagtacaatggtggtggggacacaacgccgttgcgttcgtatttaccgtag
ctataatagctcaaatttattactttttaccaaaagagagtggacagccgatattcagtt
ataagctttcattattttcattttggggtttaatgtttgtttatctttgggccggcggtc
accaccttatttattctacagttccagattggatgcaaactatgggatcgatattctcag
tagttttgatacttcctagttggggttctgctataaatatgcttcttactatgaagggcg
agtggggacaattaagagagaatcctctaattaaatttatggttctagcgagtacattct
atatgttctctactcttgaaggacctatactttctataaaatctgtaaatgctctagctc
actttactgactggatacctggacacgtccatgatggaactcttggttgggtcggattta
tgactatggcggcactttatcatatgactccgcgtgtgtttaaaagagagctttatagca
aatctttaatggaagcacaattttggattcaaacaacaggtatagttctatattttgcct
caatgtggatcgcaggtatcactcaaggcatgatgtggagagctactgatgagtacggta
atcttgcgtattcatttatagataccgttacggttctaatcccatattactggataagag
ctataggcggattgctatacttaataggcttctttatgtttagttataacataatcaaat
caatttcatcaagcaaaccagttgagcgtgaaccagttagtgcttcacctatggctgcgt
aaggaggaatgaatgtttagttggttagaaaaaaatccattcttttttgcggtatttgta
tttatatttatagcttacgctggtattatagagatattgccagattttgctgatcgtgct
agacctgtagaaggtagaaaaccttataccgttttacaattagcaggtcgtcatatatat
ataaaagatagttgtaacgcatgtcactcgcagttaattagaccattcaaatcagaaaca
gatagatacggaatgtactcaatcagtggcgaatacgcttatgatagaccgtttctttgg
ggttctaaaagaacaggtcctgatctatggcgtataggtaactatagaagtacagattgg
catgaaaaccatatgaaagatccaacaagcgtagtgccgggatctattatgccggcatat
aaacatatgtttaataaaaatgctgatatagagactgcttatgctgaggcatttactatc
aaaaaagtatttaacgtaccatatgatgctgaagatatgccaaaacttggcacttgggaa
gcaactcaagctatggtaaaagaagaagcggcggctatagttggacaaatgaaagatcaa
gatgttaaagatgcatttgcaagaggcgaaattcgcgaaattgtagcacttatagcatac
ttgaatagcttaaaataaggtttatgttatgagtgtagaaactataagagagcttcaagc
atatggctattttgtcttattggtcgctatggttgtattactttatggctattggtttca
tctgaaaaaatctgaaaagtcaggtagaagagattatgaaaagtattcgaatttagctct
taaagatgagttacgtgatgatatcttagaaaatgtttctactaataacaataatgctaa
gaggagcgttgaaaaatgaaatggtttaatcttgaagatagtgtaaattcgctttctatt
cttggcgctatagctatcattttattgacacttattgtcgttggtaggctatttaagctg
atgaaagaaaaaaaagaaggcggcgagcttagtgaagataattgggatggaataggcgaa
tataaaaatccactaccgattggctgggctattgtatttgttcttactatagtttgggca
atatggtattttttattaggttatcctttaaattcatactctcaaatcggggagtacaat
gaagaagtgaaagcttataataagagttttcaagctaaatttgaaggtgctagcgctgag
gagctaaaagctataggagaacaagtttttttagtgcaatgttctagctgtcatggtatc
acaggtgatggtataaacggcaaagctgcagatttaaatatatggggaagcgaaaaagct
atttatgatgttgtcgtaaatggctcaaaagggcttgactatcctctaggagagatgcca
ggcggtatggtagatgaacctactgctaaggctgtagcagcttttgttgctaaagagatt
tcagctataaaatctacttataatgaaaatttagtagcagccggacgagaagcatggcct
acttgtgcagcttgccatggagatgatggtaagggtatggacggacaagctccagatctt
actaaatatggttcgggatcatttgtcgtagatgttcttaatcgcggtaaaataggaaat
ataggacatatgccaaaattcaccggctcaggaatacttaatgagactcaagaaaaagct
gtcggcgaatatgtaatttcgctttcgaaaggggagtagcatggaaaatacaaatagatc
cgtttttggaataagcggagtatctggaatgctgatcgctactgtgcttttgctaactat
tttagtggttttaacatatcttggtattttatcacaacaaaatgttatgcaaaaaccgta
taagttagtcgatcctgcatctgtacagatgaaaagcagtactaagcaagcctcagaagt
aatggttataaaggagtaaaaatgtcaaatgtattagaatcattgatagttgttggtctt
ataatcacagcggctataactgcttggtcggttttaactccaaatagcctatttttagga
tgaagttaataactttgttaaagagcggttttttagccgctctttgtagctttggtctta
atgctgctaccatagataatgctggagttttaagcgagcctataaaatctaaactaaatg
agatgggcgcagagttaaaagagacaacaggtgtcactttggatttgattactttttcaa
atttgaacgctgcaagtatcgatgaagctattaagccttttaaaagtaatttaaagcctc
catatgttattcttgtattagttcctaaagaagccggagctacaactggcaaagtagata
tctacacttcaaacgatgccaattcgctttttgataaagaagctgttcttagtccttatc
cagaaagtggatctatccttccgatactagtttcaaataaaggcaaagatatatacaacg
cagctatgttaaatggctacgccgatatagcagataggatagcagactccaaaggtgtag
ttttaaaaagctccattggaaactcaaatagaaacactattaatatctttagatatttaa
tttatggttcgattatacttgtcatagtcgtatttgcaataagaaaaataaaaaggtaat
ttatgcaaaatagaaaaactttttggccatatgggattttgctatctatatttgctatag
tatgtgcttgtatttatactgtctattattcactggattatccggttcatttggataatt
tctattttgataaataccaaaatgtagaaaacggatacaacgagatccagatcaagcagg
ctaaatttgatcaagattttaaatttaatcaaaatgctactatttatatagacggacttc
taaataaaaatgaacctcaaaaactaaggcgtaacaaaatagttccggtagtagataaaa
ataaaaatgttgagctagtttttgatacaaatgctacaaatttaaaagccgaacttctgc
tttctagaccagatactaatcaatttaataagagtttaaattttaagttagaagataata
aatttagaattagtgatctaaatttaactatgccaggcagatggcaagttatgatgaaac
tagctgcgaatgacgatagtgtaggattttttaaatttgaattatacgccaaataggatt
ttaaacgtccttagctcatcaagaaatgttcgtgagttttacattgtaaattcacgctca
aactctttagtctccaaagctataactatcgctcggtttgaacaacaaattgttatagtt
ccaaatttaaaaaaagctagtcaaatagatagacttttaataatgcaaaaggctgcaaaa
agcgtacaaaatatctccagcgtgataaatgtaggatcgcagttttttgcatttttaaaa
aatagcgattatttattttccttttttaaagagttaaaaagggaatttgtgagcataaaa
gatcttgttaggagcgatacgtatgcgaattatgatgagcatctaagcatacttgaggag
cttttaaaactttatcttattatgcttaaagaagccggattttacgatgatatctctctt
cctgacgagtatcaaataaattatgattttataaagaattacgatgagatcaaaataaaa
ctagacggtatattttcaaaattagactggtatatactttgcgagatttcaaaatacgta
agtgttattatagagtttagttcaagtaaatttaatcaaaaaactatcgaaagcataagc
gaaatttgtgaaactagttttgagatcggctttgattatgttttaaatttgagccgaaaa
acagttatttctaaggtgaaaatagaaaaaaatacagacataaagctaaaaagtttttct
ataagaagtttgcagtgtgcttatgtttttgacgagatttctaattttgtacgctgcgga
atagatccaaaaaagatagccgtggttttaccagatgagagtttttatgagattttaaaa
aatgcagatgagcgtaatatgctaaattacgctatgggaaaaagttttacgactgagccg
gtatttgttcttttaaatacactaaaatctgccttggatcaagatttagtttatgaatac
gatgaaagttatctatcaaaaaatagtagtcttgatagcttgatttcggctttaaattat
tttaaatttgatacggatctttattcaaatttgaataaaatatataatcaaagttgtgat
tttgataggtttaattccgctatttctagtattatttctaaatttacattgagtattgaa
gtaaaaactattttgttaaatgaagcgtttttaataggcgcgcttttacaaaatacatct
cttagatttggaagtttatttgagatatttttgatgaatttaaaagaagcaaaattaagt
attgtaggtggcgcagaagtcactgtaatgggtgttttagaaagtagaagcggaaattat
gatggggtaattattatagattttaatgatgatattgttccaaaacgtagccaaaaggag
atgtttttaagctcatctgtgagaaaaaaagcgggactcatcagccatcaagatagagaa
aatttacagagattttattatgaaagcctcataaatcgtgcaaaaaaagtaagcatatca
tatcttagcgacgaagagtctatattgtcgcgttttgctagggatttttcttttagaatc
gatgaaaaatatactcaaaatgcgtatctaaactcacttaaatcaggcggaataaagctt
agtttagaaaaaaaagatatctatttaagacatgattttttcgctacggagttatcattt
agccgccttaatacttatcttgcttgtaaaagaaagtattattaccgttatattttgggc
attaaggaatatcgtggatttgataaagatatttcaagtcatttaggaagtacaattcac
tctgctttgcaagaatatttttctaaatttaaaactaaattcgtgaaaaaagagttttta
gagttatttaaaaagtatgaaaatacaatagatacgctagatagtgaaattttcaaagcc
ggattagcgaaatttgaagagagtcaaaatactcattttaactccggatttagcgttttt
gagtgtgaaaaagagcttaaaaacgagttttgcggtgttaagatcaccggtaaaatagac
agaatagataaaagtgcagatacttttatgcttatagattataaaagcggaacagtgcct
aaaaaatcttttcaactatcattttatgaagctttattcggacacaatagtatatcattt
tactatgatataaaaaatgagtataaatttataccaaatgatactaatacggatgagcta
gcacagtgtataaacggtcttaaagatgagttcaaaaatgaagtttgttttgatagaaat
gaaaaagcgtgccaatactgtgcgtattttgttttttgcaaaaaggaactaaaatgagtt
tttctcgttatttggctttagaggctagcgcaggaagtggaaaaacatttgctttgtccg
ttagatttatagctcttattttgcaaggcaacgatatagcaaaaattcttgctctaacat
ttacaaaaaaagcagcaaatgagatgaaaagtcgtattatagatgctttttgcaatttgc
acgaaagtagtaaaaaaaacgaattaaacgaacttgaaaagattttagagcttagtgctg
tagatattttgagtttaagagataaatatatgggtaattttttaaaaaatgaacttaaaa
tttctacgtttgattcgttttttacgatgattttacggcagtttagtttaaatctcggta
tcatgccagatttcaaagcgggaactagtttaaatggtttaacaaggtctgaatttataa
aaaatttaaaacaaaatcatcttttagaaagctttgcattttacataaaagagacaaata
gcaataaaaatagagtattcgaaacgctagagcttctgtatgaaaacattagtttgccta
gttttggtgagaattcaaagattcctgatgaatcttatgtttttgctaaatttagtgagt
taaaaagtttagctttagagatttcatcggataaaaatttcttgaaaaattttgaagcta
acaccgtttctcagatcgccggtaaaccgcttattaaagagtttgattcaaaaaaatatt
ttgaaaaagccgctttaaatgcaaaatttatgatgattagggatgagcttatttcaaatt
taaaaaaatattatttggagtatgagcagtttaaaatcaatgagcttttgaagtttattt
atctatataaatatagtagatttgaagcgataaaaaaagaaaatgcgcttgattttatag
atgttacaaggctggtttacgagttattaggcaatatagatagtgatatgctatatttta
gacttgatgatagaataaaacatatacttatagatgaattccaagatacaaatataattc
agtatgatatacttttaccccttattgaagagactcttagcggaagtgggcaaaatgata
taggaagctttttttatgtcggagatattaaacagagtatttataggtttagaggaggca
ggaaagagctattttctagactaagaaacagctataaacaaatagagactttaagtcttg
agagtaactatagaagcgctaaaaatatagtaaattttgtaaatcaaacatttagtaata
aaataaaatattataaaactcaattatcgtgcttagaaaatgaaggttacgtcgaagttt
gtgagtttgttagcgatgagttttatgatactctttttcaaaagatagaattttttgtca
aaaacggtgttagatatgacgatatagctatactttgctggaaaaatagcgatatcataa
atatcaaagataagttagaaaagtccggcgtaccggtggctactggaggctcaaatttac
ttataaactcagctaatgttagagtcgttttgaattttattaaatactgtttattcggtg
atgagatatatatttatagtgttcacgagtttataggggagaaaaaatccaagctgagct
taaatgccacagcagagcttgctagtacgcttaaatttgtagcaagttatctgaatttag
agtgttttgataagaatttacttaaactttatgagattagcttgggatatgcagatatat
ttgattttatatttaatatacaaaacgatcaaactccaagtgccgacactagccattgcg
gtattactttgcttactgtgcataagagtaaagggcttgagttcgatcacgttatagtag
ccgatagacttagtagagccggctcaaacatagacgtatttataaccgaatacaataatt
cagagcaaaaatgggatataaagctaaatgatagtgcactccaaaatctcggagatagcg
agtttataaatttaaaacagaagtgcaaagatcttgattatgaagaggatatcaacaaac
tttatgtagcgttaacaagagctaaaaatagtttgattgttatgtcgaagttggattcaa
acggcttaaaaccgtcatattttaaagcatttaccagctccaaagagcaaatttgttacc
ttgatctaaagccatttagcgtcggcaagatcgagcctagtaaaacaagtatgagttttt
atggaggacttgagcgcctagaagagtttgaaactataaaaaaacaagctgttagcgata
aacaaaatgatgaatatgagctgaatttagaatctatatactttggagaagcgctgcatt
actgtcttgaaatgatttttgattttgaagaagaaaatttaaaaaacgcaaaaacagctc
tgataaatcaatttggagccattttatccaaaaatagtatagaagatattataaataggg
ttctaaatttgataaatagcgttgagtttaaaaatataataaaagataaaaatattttaa
aagagcaagatatcgcatttaaccaagttatcaaaagacttgatctgctttgcataggag
atgatgaaatagtagtaatggactataaaagttcaaagaaattcataactcaaaatgaag
atcaagttagagaatatatgagcatcttatctcaaatttatcctcaaaaaagagttgtcg
ggaaaattatttatcttctaaacgataaagtagagtttttaaatgtagatttaatctaaa
attattcttaaattcagtaaaatttaagtaaatcttgatataattccaactctaattaaa
gaataaaaggcaagattatgacaaatataactaagccaagcgaagttaaacgcgattgga
tcgttcttgatgctgctggaaagagatttggtagattactaacagaagctgcaacttacc
tccgtggcaaacataaaccgggatttacgccaaacgttgattgcggtgattatgtgatta
tcatcaatgcaagtaaagccgagttcacgggtgcaaacaaagctgaagctaaactgtatc
acaggcattcgggctatttcggcagtgttaaaagtgaaaaattcggtgatttattagtaa
ataaaccagaaaaactttataaattagcggttcgcggtatgcttccaaagacaaaactcg
gaaaagaaatgcttaaaaaacttaaagtttatgcgggcaatgaacacccacatactgcac
aaatagctaaagaaggaaaataacaatggcaacaacatacgcaacaggtaaaagaaaaac
agcagttgctaaagtttgggtaaaaccaggtagtggcaaaatcataataaatggtatgga
tctaaatacttggcttggcggacacgaagctattaagctaaaagttgttcaacctcttct
tgttactaaacaagagacgtctatagatattactgctacaactattggcggaggttactc
tgctcaagcagaagctttaagacacggaatttcaagagctttagctgctattgatgctga
ttttagagccgcacttaaaccacaaggtcttcttactagagatagtcgtgttgttgagcg
taaaaaatgcggacgtagaaaagcaagacgtagtccacaattctcaaaaagataattttt
atttcgcaatattctcaaatttggaagcttttttggcttccaaaccatcttttcaaattt
attcatatatttagcaatagtttataataaattataattaagttaaaaagaactaagtat
aattcttttgtccaacagataaaacctcctttttgtaataatttatagagtcgcttgtct
ggcggctctactcccgcttatatttcaaataattttttaaatttttaaaaataaaatcta
ttttttatgaaattcgtgctaaaatatcaaaaaaattttaagaaggaaatgaaaatgaaa
aagattgctttagctatatgtgtcgcgtcagctctttttggtgccaacgcttataactat
gaatttactccagttgttgggtatgctcatccagaaggtactcagggcatagacgatcaa
aattttgtaggtcttagaatcgcaagaaaccttgatgagtttttactaagtcaaattgag
cttggttttgattattcaaaaaatgttagttttgagcataaaaatggtgtgcccgtaggc
tttgaaactgatgttacaagatattatttaaatttagtaaaagattttgctattaccgat
actatctctgtttatggactaattggtgttggttatcaagattttactagagaagccaat
gatgtagaagatggtggatttgctcaagctggtttgggcctaaaatacaaaattacagat
aattttgctttaaaagcagaggccagagatgcacttgattggaataatggatcaaatacg
tttttatacactttaggttttgcagttggatttggcgagtctagatcggcagctccggct
cctgttttggtagaagagcaaccagctccagcgcctactaaaatagttcctgccataggt
gatgaagacggcgatggcgttttagataacgtagatagatgtcctggaactccaaaagga
gttgttgtagatgaatatggatgtgagaaagtgatccgtttaagtttaaaagcaaatttt
gcattcgatagtgcaaaagttactcctgaatatgaagcaaaaattaaagaagttgcagat
gttatggtagcaaatccagaatatagagtgattttagaaggtcacacagatagcactgga
cctgaagattataataaaaaactatctgtcaaaagagcagatgcagtagcggcaacttta
gaaaaaatgggtgttagtaaaaataaaattacaacagttggatttggcgaagaacaacct
atagcgtcaaacgctacaaaagaaggacgtgctgaaaatcgccgcgttgaagctaaattt
agaaataaatagtttctatggattttatacaaaacattgactatatgagcgtacttgcac
ttagtagtaagtacgctattaaatttatagtatccattcttatcttttttatcggcaagt
ggatcatatccaaacttgccattgttcttgaaaaaataatcaaacgaacaaaaatagacc
ctatgcttggtaattttgtaataaatagtgctagaactatgttgtttatatttgttatct
tagcggctctttcaaatttaggcatagaaactacgtcttttgtggctgttttgggtgctg
tgggtttggctataggtatggcgtttaaagatacatttggaaatgtaggagcaggagttc
ttattatcttttttaagccgttcaaattaggcgacaacatcgaaataggcggttcggttg
gagttgctagtgatctaaatttatttagcacatgccttagaaccggagataataagataa
taattatcccaaactcgcaagttatatcttcgcgcattataaattattctttgagtccta
ctaggagagttgatcttgtttttgggatagattataaagacgatttaaagttggcaagag
atattattttagatatagcagaaaagaaagatactattttaaaagatccggcaccatttg
tcggcgtacttagtttaggcgataatagtgtaaatttaactgcaaagttttggacaaaca
atgagaattactggagcgtttatcatcagatgttagaagaagttaagcttgcatttgatg
aaaatggcatttctataccttttcctcaggttgttacgcatcacgtttatgaaaaacaat
aggatataatttgccaaaaaccactatattgtttgatttagacggtactttgatagactc
tacaagttctattttaaatggattccactctgcgttttctaaatttggatttgctcagcc
aaatgatgagcaaatttgctctttaattggtcatcctcttgattatatgttttgctctct
tggagttccaaatagccttgttttgaattttgtagatacctataaagaagcatatagaaa
aacgtatttagagcaaacaaagcttttagacggtgctaaagaagccgtagaattagctag
caatatagctgatatcggcgttgtaactactaaaacttcaaaatactctatttgtttatt
agagcatcttggtataggaaaatactttcaaacagtagtaggcaaagatgatgttataaa
tccaaaacctcatccagaacctatattaaaagctctttcaaatttaaataaatcaaatca
aaatgcttatatgataggagatacttctatggacgctatggcagctaaaggcgcaaatat
aattagtataggagttagctgcggatacgagaagatcgataatttatttaaaatttgtga
ttgggtagaaaaaaatccaaaagaagcggtcgagcgcgtaaatatcatttcaaatttata
atattatttaaagccatttttatattaatttttatttcagtatttttatatataattaca
ataactctaacgataaataagtaagaattaaatttaaaaagcaatttaaattgtaatagg
agccaaactttaagttatatatatgtagaattataaaatcaagttacacgattgaaagga
aggtaacctaatggataaagttatgaagacaatggacggtaatgaggctgctgcatacgc
ggcttatgctttcactgaagtagcaggtatttatcctataacgcctagttcccctatggc
tgattatactgatatttgggcttctcaaggtaaaaaaaatatttttggtatgcctgttaa
agttgtggagatgcaaagtgaagcaggagctgctggaactgtgcatggaagcttgcaagt
cggtgcccttactactacttatactgctgctcaaggtttattattaaaaattccaaatat
gtataaaatagcaggacagatgcttccgggcgttattcatgtggctgcacgttctatagc
tgctcaggctctttctatatttggcgatcatcaagatgtgtatgcctgtagacaaacagg
ttttgccatgcttgcaacaggttcggttcaagaggtgatggatctagcaggagttgccca
cttggctgctattaaaggtcgcgtaccgtttttacatttctttgatggatttagaacaag
ccatgaaattcagaaagttgaagttattgattactctgtttttgataagttagtagataa
agaagctattcaaaaatttcgcgacgaaagtatgaatccagagagtccaaaaacaagagg
aactgctcaaaatgatgatatatactttcaaacaagagagttggtaaataaattttatga
tgatcttccagatgtggtagctcactatatggatgaaatttcaaaagagacaaaacgaga
gtataaaccatttgtatattatggagataaaaagcctgatcgtgttgttatagctatggg
ttcggttacgcaaactttagaagaagttgttgattatttaagaagcaaaggcgagaaagt
aggtatagtaaaagtacatctatatagaccttttagtttgaaatatttctttgatgtgat
tccaaaatctgttaaaaaaatagctgttttagatagaacaaaagagccaggaagtcttgg
agagccgctatatcttgatataaaagcagcgtattatggaagtaaaaaatccccaactat
agtcggaggtagatacggacttagctcaaaagacgtagatcctgctcagatggtggcagt
atttgaaaatttaaaacaagatgagccaaaaaacaacttcacagtaggtataaatgatga
tgtaacaaatttatctttagaagttggagataaaatatcacttagcgacgatgactgtat
agagtgcttattttatggacttggcgcagatggaactgtcggagcaaataaaaactcaat
caaaattataggcgataaaaccgatctttatgcacaagcttactttgcatatgatagtaa
aaaatcaggcggctatacaagaagtcacttaagattcggtaaaaaacctatccgctcaac
ttatctagtatcaaatcctcattttgtagcgtgctccgttgctgcatatcttgatattta
tgatgttgtagatggattaagagatggaggaacgtttttacttaactcaatctgggatgc
cgatgaaacagtaaaaagaattccaaataaagtaaaacgtttattagctcagaaaaaagc
aaatttctatatacttaatgctacaaaattggcttatgatataggtcttggtaatcgtac
aaatacaattatgcaatcggcgttttttaaacttgcaaatattatcgactttaaagatgc
tcaaaactatatgaaagagtatgctaaaaaaacatatgctaaaaaaggcgataagatagt
tgagatgaactatgcagccatagatcaaggcgctgataaattagttgaaattaaagtaga
tccaaaatgggcaaaattaaaagatgaagttataagtgaaaataaatatataggtgacga
ttttatagaaaaagtagtaaaacctatgaacgcagcacgcggagacgatcttcctgtttc
ggtatttttgggttatgaagacggtggattcgaagctggtacgacagaatatgaaaagcg
cggcgtaggtgttatggttccaaaatggatagaggaaaattgtatccagtgtaatcaatg
cgcttttgtgtgtcctcacgcagttattagaccttttcttatagatgaaaaagagctaag
cgctgctcctaaaggtgtaaaatctcatgttttagatgcaaaagggaaagagataaaaga
gttcaagtataaaattcaagtaagtcctcttgattgtacaggttgcgaactttgtgctca
aaactgccctagcaaagagaaatctcttgttatggttccacttggtgaagagatggataa
aggtgagcaagaaaatgccgattatctatttaaaaatgtaaaatataaagatgacttgat
gagtaaagacagcgtgaaaggagctacatttgctcagccgttgtttgaatttcacggtgc
atgccctggatgtggagagactccttatataactttggtcacaagattattcggagagca
tatgatggtagcaaacgctactggatgcagctcgatttacggaggttctgcaccatctat
gccttatcgtaagtcaaataaaaacggtcatggcgtagcttgggcaaattcgctttttga
agataatgctgagttcggtatgggcatggaagtagcaactgaaactatacgccaccgcat
agaaaatattatgcgagataccatggataaagtgccaaatgcacttgcagctctttataa
agattggattgagtttaaaggagatatcacaaaaacagctcaaataagagatatgttagt
gccgcttcttgaagcgaataaaaaagttgatggagtaaaagatcttcttagcttgaaaaa
atatatatctcgcaaatctcaatggataataggcggcgatggttgggcttatgatatagg
atatggcggacttgatcatgttttagcaagcggtgagaatgtcaatgttttagttcttga
tactgaagtttattcaaacactggaggacaaagctcaaaatctagccgtagtggttctgt
cgcacaatttacatctagcggtaaagcggttcaaaagaaagatttaggacaaatcgctat
gacatacggaaatattttcgtagcacaaatcaattcaaacgcaagtcaagcaaatgtagt
aaaagctatagctgcggcagaagcttataatgggccaagccttgttatagcgtattcccc
ttgtatagctcacggtattaaaggcggcttatctttatctggagatcaagcagaacttgc
tacaaaatgcggttattggcctacatttatctatgatccgcgtttagtaaaagaaggaaa
aaatcctcttaagatcacgtctaaagaaccagagtgggatagatatgaagagtttttact
aaatgaagttcgctataattcgcttaaaaagctaaatccagaacatgcagctgaattatt
tagtcaaaataaagcagattcgcaaagaagatatcgtcagttaagacgtcttgcaaatgc
tgatttcagcgatgaattagcataatatttagtagcttccttatcttggaagctactcct
ttcaaatttaaaaaaatccaaattttaccgatatacaaaatgcttaagttaaactaatct
atgaaaagagataaatatggacaaagcatttatcatagaagaaattttagatgatagcgc
aacagacgctacaactgccgcttatagcggaaattttaatgagtataaaatcaccgcttc
aaagcatatgcaagggttttatatcatttcagatattgttaaaaatagagatgagacaaa
tatttttgataattctataaaaatgtttgttttcaaagattgtgtgaaaagttttgatga
gttgattttaaatttagaatcaaatcctaaaaacaaagtacgattttccaatagtttgac
tatagataatggtaatatttcagatatcaaagtctatatttttggttttgatgagaccaa
agatagctttttatttgatccaaataaatttccacgcaatgctgtttataagtataggat
ctcaaaagatgagtttcatgctcatatgagtctgaatttagatcaaagattggctaaaaa
ctttatagaatcttttgcttttagtagcgattatggatttgaaaataagaaaatatctgt
tataataaatgaaatttatagatatgagatattataatattttaaatataaaaaggagag
aatatgcaaataggtgattttaattccaatagtatgttcggttttttaaacataaaaccg
gattcaccggaaaatatagagaaaattaaagaaagtgcttcaaaaatagatgcaaaaaat
attacccaaaattattttttacagtttcagaataacactttcagtaatacttcagggaat
ataaatgttcaagttgggcttatgtcatttagccttccagagccatttatgccgggcaat
agcaataattctagcgggcttagcagcggtttaagtgatttaatatctaaaaatatatca
caaacaggctataccggaaaacctatatctagtttaagtcaaggtgaagctaaagctttg
atatcagaaaatgggtattttggagttacaaatactgctgatagaatagcaggttttgtt
ataagcggtgctggagataatcttgaaaagcttcaaagtggattagaaggagttaaaaga
ggttttaccgaagccgagaaactatggggctcaaaacttcctgatatatcgcaagaaact
atgtctaaggcaatttctcagataaatcaacgcatatccgaattaggaggtaacacctta
aatgtcactgcgtaatatgcttgtaatttcagttttaagtatgtttgctttttctgggtg
cggagttacttccgcaccaaaaccaaaaccaacgccaaaacctccggtcgcaaaagtaat
tccgaaatatataaaaggaactattgctaaaattgaacaagccgaaggaggttggaagta
tgatatacgcggtattgaaacatcaaattcaaagcttaaatttgcaagtgctatttctag
tgaaaacgggtttaaagtaggtgatttggtgtatgctcagatagaaggcagcaagattac
ctacataagtcttatcatacaaaattatgcaaatcctgaaaaatcaaaacaaattttaaa
agtacataaaagagataaaagcaaacagtctaaaatcgcagctcctgtggcggaaaaact
aaatttctgatttatttatataattaccgagcatttactaaatttatttataatttcaga
agcaatccgaattttaactcctttctaaaatttctaggtgagattagtaacaaatctcac
ctaaaaatatattttggtagatattatcaataaaatgtatgaaatttatctttttttaag
caaattacaattaaaattacccataacacattttagaaggagaaaaaatgaaattagtta
aaatgagcttagccgctatagtagctgccggtgctcttacaagtgttgcgtctgcaactc
cacttgaggaagctataaaaaatgttgatgtatctggttttgctagatatagatttgata
gcacaaaagttgatgcaaatggtaatcaaggcagtgatacaaaagctagccatagattta
catcttacgtacatttcaaaactgctttagatgacaattttttcgctgttttaggtctta
gatatgatagcaaagatgtttcaggtgatcatataacaggcggacaaacacaagttggtg
ttaatgacgcaggtgctggggattttggtcaaactttcaatgttagacaattcttattag
gatacaaagccggtaatacaactatccaagctggtcgccaagttcttggaacattcttta
ctgatgatatggtaggaacaggtattaaagtacttaatacagatatcacaggtttaactc
ttgctgctattgcttttgatgatttgcaacttgatacaaacataggaactaaaggtctag
tagtaaatggctcacatacttaccaaaataacctttatggcgtagctgctatcggttctt
atgatccagttagcttccaactatggtatgctatgcttgaaaatgttactgatctatacg
ctatagacgttgcagtaaatttcaatgcaactgctgatctagctcttggtttacatggtc
aatttggcggctcaagcatagatagcgatttcaaaagaggtacaaacaactcagcagatg
atgctaatttatgggctatcgaagcaactgccgaaggatttggtatagactttagcgctg
gttatatagacttctcagctgataaagataaagtttctgttgtatcttatgaggatgctg
gttcatttataaaaccaggcgaggatctattagactatacattattcaatggtgagaaca
aatactggttcattactgcaggatatactttcttagagaaatatagagtaggtgttgatt
acatcgatggtgaaaataaaacaaatattcttaaaacagacaaaacagagttagtcggta
gagttagctatgcatatagcaaaaaacttaattttaaagcttggtggtcacatataactg
aagagccagacaatgctggtaaagataaaactgatcacttcagatttgaagctaaatact
cattctaatttctatgacccgacttgttcgggtctttcttaatatttaaatttaaactta
tttttattaaaaagtaactcttttattatagtatttgtacaaattacatatagctttact
ttattatatttaactgatttttaaatttatatactaaaatatagtacaaaatgtctcgaa
atttctcatttggtaaataatcggtaactattttttaaaaatttatctattcttaagtta
attacaactaaaattgccttgacaactttttagaaggagaaaaaatgaaattagttaaaa
tgagtttagctgccgttgtagctacatgtgctttatctaccgttgcatctgcaactccac
ttgaggaagctataaaaaatgttgatgtatctggttttgcaatgtacagatttgatagtg
ctcaatctgatatgaatggtaaagatacaaaagcataccatagatttaaatctgacttca
actttaaagctgcactagatgataacttctttggtgtagtaggctttagatatgatagta
gagatgtttcaggtgatcatataacaggcggacaagcaaatgttggacaacaagatgtag
gttttgataactatggtcaaactttcaatgttagacaattcctattaggatacaaagccg
gtaatacaactatccaagctggtcgccaagttcttggaacattctttactgatgatatgg
taggaacaggtattaaagtacttaatacagatatcacaggtttaactcttgctgctattg
cttttgatgatttgcaacttgatacaaacataggaactaaaggtctagtagtaaatggct
cacatacttaccaaaataacctttatggcgtagctgctatcggttcttatgatccagtta
gcttccaactatggtatgctatgcttgaaaatgttactgatctatacgctatagacgttg
caataaattttgatgcaactgctgatttaaatcttggattgcacggacaattcgctggct
caagcatagatagcgatttcaaaaaaggcacaaataatttagctgatgacgctactttct
gggctatcgaagctatggctaaagcttatggtgtagatttcagagctggttatgttgatt
tatcagctgatgataaaaaagtttctgttgtgtcttttgaagatcaaggttcattcatag
aggctggtgaagatctatttgatacttactcattcttttacggcgacaaccactactggt
ttggagctcttggatatacttttgataaattcagagttggtattgattatgtaaatggta
aaattactaaagctacttcaaacggtaaagttaatgcttacgaagtagttcctagagtta
gctatgcatacagcaaaaaacttaaattccaagctttctggtctcattaccaaatagatg
agatagatggcaaaaacgatttcaaaaacgatcacttcagatttgaagctaaatacgtat
tctaatctctatgacccgacttgttcgggtctattatccttaaatctttttaaatttaaa
tactctttttatcaactattaaaaaaatattctgtataattaaataaatttaatccataa
ggaatattatgaattttcttaaaaaaccgttacttttcatctgtctcgcatgttttatgt
atgctgctgatctagctgatgatagtagctatgttatagaagctaaaggtgattttggca
aagagcttaaggctcttgtggaaaagtacgcaaaagatgaaaacgtatcgataaatgtct
ataaaaaatctccacaagataatagcggtggatttataaatataggagtagataaaaata
gagcttacaatgctagtaaaggtgaagagctttataatgcaaattgcaagcattgccatg
gagacaaaggaacaagtagggctatgggagtatctcagcgtttagccgacatgagtgcag
aagatatttctgcatctatgtctggttataattcagatcctacttttggcggtaaattaa
aatatattatgcagcctatggcaaaaaatgtaaatttttctcaagtcggagatataatag
cctatataaaaggaaatgacgcatttgccattgaagataatataaaaaatagcaatataa
gtacaaagcctactcaacaaggaagttatcttgagtagcattatggtcaattgaccataa
ttcggttctgtatttcgaattgttacactgctttaaattttttaaaaatttatatctaat
tatctgttatattaagataaatttatgtattatctaaaattatagcaaaacaaggagtat
atatgaagaaaatttcacttgtagcatctattgctttagtagctgctacttcgttgatgg
caaaagagattaaaataggcgttgttatgcctatcacaggagctgttgcagcatatggtc
aaacagcgtgggcaggtatagagatggcgaataaattagagccaactttaaaaaacggag
atacgctaaagttaattttggtagataataaaggtgataaggtagaaaccacaacagcta
ctacaagactagtaagtgatgataaagttactggcttaataggagccatggtcactggaa
atactcagcaagtgcttcaaatagcagatgagaaaaaagtacctatgatagctccagcag
caactgccgataaactgcttgaccgcgcaaaatacggtgctcgagttacttttatggact
cttttcaaggtactagctttgctacttacgctgctaaaagtttaggcttaaaaactgcag
tggttgtagtagatcaatcgacttcttattcgatcggacttgcaaaagcatttaaaaaac
agtatgaaaaagatggcggaaaagttttaaaagaacttaagataagtagcggagataaag
atttcaaagctatagtatctcaaataggaagtttaaatccaagtatagtgtatatgccgt
tttaccatcctgaggcagctttggtagtgcgccaagcaagacaaataggcttaaaaactc
aatttgcaagcggcgatggcgtatcaaatgatacgtttatagagcttgctggagatgctt
cgaatggatacttttatacggatgcgtttgatagttcaaatcccccaacagataaaagca
aagagtttgtggctgcttatactaaagaaaaaggcgatggaaatgttcctggatttactg
ctttaggtgctgattcatattttttgatggtggatgccatgaatagatgcgagaatccag
aagatagagaatgtgttaataaaaagatcaaagagaccaaaaattttgaaggtgtttctg
gtattataaacatagattctaaaggaaatgctatccgttcagtcgttataaaagaggtaa
aggatgggagagctgtatataaagataccgtgaatccttaattttcacatattgtttctt
gagttattttagtggaaattcatataataagtttatgtactagaagtaagccttctagta
tagatttttactttatagctgctaaaataatctcaagatacttctgttaataatttagtt
taggtttcttttgtggcatttataacgataaattttttagtggtaaaagcatatgaaatt
tacttttttaattatcaaatttggtatttaaaaaagtaaattaaatttgaagttttaaat
aaaagtaggaaaattatggatagctcactttttctccaacagatggtaaatggttttagt
ttaggctctatgtatgctcttatagcgataggttatactatggtttatggagttttaaga
cttataaattttgctcatggggatataatgatggttggagcgtatgccgctcttttttct
atgactagtcttagccttccttttggatttgcgcttttgtttgctataacagttgctatt
attttaggagtatttacagatagaatagcttataaaccgcttagaaaagctcctagaatc
tcacttcttatcacggctatcggtattagttttttactggaaaatgtttttcaagtgata
tttggcggaactcctcgatcatttccggtaccgtcttattttgaacaattagttactata
ggatctgttaacttagctatgactgctattttagtaccgattatcacactttttttactc
tctgtcgtactttttatactttatagaacaaaatacggaatggcaattagagctcttgcg
tttgatataagcacggttcatcttatgggaatcgatgcaaatatgattatatctatagta
tttgctcttggttcgtctttggctgccataggcggtgtattttgggctttaaattaccct
agtatagatccgcttatgggagttttgataggactaaaggcgtttgcggctgctgtgtta
ggcggtataggaagtgttggaggagcagtgctgggtggatttatcataggatttacagag
gtcgtagcggttgctttatttcctgatttagctggatttaaagatgcgtttgcgtttata
tttttgatattagttttactttttaaaccaactggaattcttggatataattttgaaaaa
agtaggttttaataatgtgtatttgtaaatttagatatgttttatttgtagctttggcag
tcggttttctttttctaagcaatagttattttagtgaatattccctaagaatagtaaata
atatcgctatttttataatcctagccataagttataacctcataaatggagtaactggtc
aatttagtcttgagccaaatggttttgttgcgatcggagcttatgcggcagctcttttgc
ttttaaactcagattcaaaactctatcagtttgacgtaactgaaccttcaagtatcattt
tagctattcatactacaaattttatttttgctatgctagttagtggtatatgcgctacta
tcttagcgttaattctagctatgcctgtttttcgggtaagaggggattatcttgctatag
ttacgcttggatttggttttattatccagcttttagctgtaaattttcctgcttatacaa
atggctctcttggcttaaatgaagttttaagagtagatggggatggaaatattagcagat
acacaaatatattttatagcggatcggtggcgataatagctgttgtcgctattttaaatt
taatatactcaaaattcggaagagctatgaaagcagtaagagatgatgaggacgccgcaa
ctgctatgggtataaatacattcagagtcaaaacattggctttttgtgtgagcgcatttt
ttgaaggcgtagggggtgctcttttggtcgggcttttaggcagcgtaagcccggatcaat
ttacatttatgtttacgttccaacttcttatcattatagttcttggaggtcttggaagta
cgaccggagcaatactaggaacgattttggttataggaggaagcgagtggttgagatttt
tagatgaacctatgaatatatttggctatgaaactcctgcttttccgggtcttagaatgg
tggtattttcagtagtgctaatatttgtaatgctgtttgctagacgaggaattatgggac
aaatggagcttggagaattatttaataaatttaaaaaggtcggtaaatgatacttgaact
aaaagatatcagtaagagttttggtggagttcaagctatcgcaaagacaagttttggtgt
ttcagaaggtgaaattttcggtcttataggaccaaatggcgccggaaaaaccactatgtt
taatataataaccggagcatacactccaactagcggtgaaataagatttaattctatttt
attaaatagtgttaaacctcataaaatagttagtttaggtatagcaagaacatttcaaaa
tatcagactttttagctctcttagtgttttagacaatgttttgataggtttaaacaactc
tacaaaatacagctttttagaagcaatttctcatataggacgttttagaaagtctgaaaa
tttagccaaacaaagagcttcggagattcttgaagaacttggtattttcaaatttagaaa
tgaatttgcaaatagccttagctacggtcagcagcgtaaagtcgaaatagcaagagcttt
agctacgaatcctaagctattattattagatgagccagccgccggtatgaatcctagcga
aacggacgaattagcagagttgatatttagtttaagaaataaaaataagcttagtatttt
attgattgagcatgatatgaaatttgtaaatagactatgtgataaagttttagttttgga
ttatggtaaagtgatatttgaagggcttcctagtgatgccgtacaaaataaagatgttat
aactgcttatttgggagattttttagaatgataaatgttaaaaatttacacgtatattac
ggtgttatagaagcagtcaaaggtataaatttcagcgttgaaaccggtcaaatagtaagt
ttgataggctcaaacggagctggtaaaacatctactttaaacgcccttataaactcagtt
aaaagaaccggagaaataagttttttgggttatgaaacaagacgccaccaaacgcacacc
atagtaagacaaggaatatcgttagttcctgaaggaagaagagtttttataaatttaaca
gtagaagaaaatttaaaaatgggagcttttaataattcagaaaattatgaacacttaaga
gatgcgatgtatgagttttttccgcgtcttaggcagaaaaaagatcaattagccggtact
ttaagcggtggtgaggctcagatgttggctatatcgcgagctttaatgagcgagccaaaa
cttcttatgctagatgagccaagtttaggactagctccaaagatagtcggcgaagttttt
gacataattttaaagctaaaagaagaaggtataactatacttttagttgaacaaaatgct
tttttggcacttaaaattagtgattatacatatgtgcttgaaaatggtcatatagttatg
gaaggtaactcaaaagatatgataggcaatgatgaaattaagaaaaaatatttaggtgct
tgaaagtattagcaaaatatttattttttggtaatagaatttagccagacgtgacaaaat
tttaaggattttaatggatatttttaaaaaattatttttaagtatgggctccgctgttat
actttttttaatatttgctattagtagcggtgtagcaactattatagaaagtgtttataa
tactcaaactgcatgggctatagtttatggtgctgggtggtttgctttagttcagctttt
gcttggcgcaaatcttgcatacaatatagttagatacaagcttttaaatttaaaaaaact
acctgcgcttatattccatgttagttttatttttatacttttaggcgctgctcttactag
atatatcggttttgaaggccaaatgcatataagagaaagcggcgagagtaatgaaatttc
aacttctcaaagctatattcagctaaaaagttttgatgagggaaaaacttatatagcttc
agagccaaaatatatctcaagcgcttggggaaatagttttaaattatctcttgatgtaga
caataaaccagctattttaacctataaaagttttatgccaaatgctacctcggcatgggt
tcaaagtgataaaggtgagcctgttttggagcttatattttctaatgatacaaatagtag
atcagttactttaaaagaaaatgaaagtatcgaagtaggcgatatcagttttacatttaa
tgatactccaaagcaatctaaatttataaatatagttttaaaagacggtaagttttttat
taaaacaaatcaaaatatagattatatgcaaatgagcgatatgagtagaggctctatacc
aaaagataaaatagtaccttttgagggattaagattgtatagtatcgacggtataaattt
tgctcctaaaaccatgcttgcttcagccataaaaggagttagacaagtaagtgataatga
gcgaggctcagacgctatcatagctactttaagttataatggagatagtaaagaaatatc
tatgcttaattttatgccaggcgataccgtagttgtaggcggtaagaattttgaggctac
ttggtctcctatgatgataaaacttccgttttctctttatcttaaagattttgaattaaa
aagatatccaggttcaaactctcctatgagttatagtagcgatgttatagttaaagatgg
ggatttaaatatggattataaaatttatatgaaccacgttttagatcatagtgggtatag
attttttcaaagcagttatgatatggatgagttaggaactattctttcagtaaataaaga
cccgggtaaaattccaacttacataggatattttttactaggtttaggattatttttaaa
tattttaaatccgtattcaagatttagaaaattagctaaattagttaatgaagcaaatat
taaaaatgccgctgtattcttgatagcctgtagcgtaatatttggagttagtgatctaca
agcttataattcgcttcctactatatctaaagaacatgcacaaaatatctcaactatagt
tgttcaaagtgccgatggtagaatgaaaccttttgatacggttagtcatgaagtattaaa
taaactatacagaagtgataattacaactctatgaacgcaaattctgtttttttgtctat
gatggtaaattcgtcttattggagaaatgtacctattatcaaaataacagataaagagct
gaaaaaagtattagaaatgcctataaatcaaaaatatgcaagttttaacgatttctttac
taaagatagcagtgacaatatggagtataagctgataaaatacagcgaactagcaaatag
aaaatctcctggagctagaaatcagtttgataaagatgttataaaagcggatgaaaaatt
aaatatactttatatggtatttatgggcgagttatttagagtaatacctaaaaaagatga
tgtaaataatacatggttttctccggctggagctataatgagtttctctcctagcgaagc
aagggaagtgactactttattgcaaaattactttgatggagtggctatagcgcaagatag
cggaaattgggaaaaagcggataaaactttaaacgatataaaagattatcaaaagaagta
tggcgcggctgttatgccgaatcagaagaaaatagaacttgaacttgctttcaataaata
caagatattccaaaatttaacgcccgtatatcttttagccggttttgctcttcttatagt
tgtattcacaagaatgataagaccaaaaattaagataaattcagtattcaagatagttta
tattataaatattttagcttttgcggctcatactataggtcttggacttagatggtatat
agctgagcatgctccatggagcgatagctatgaaagtatggtgtttatagcttggtcatt
agcatttagcggtatggtttttgctagaagttctgctatatctttggctttgacttctat
tttagcgggtgtgactctatttgttgctcacttaagctggatagatcctcagatcactac
tttagttcctgtgcttcaaagctactggcttactatacatgttagcgttataactgctag
ttatggatttttaggtctttgttcgcttcttggattatttactcttgttctatttgcctt
acaaggtaaaaaagaaaatagtgaactttcaagaaatatcttagaggctactaggataaa
tgagatggcgatgatacttggattaagccttcttgtgtttggtaactttttaggcggagt
ttgggcaaatgaaagctggggtagatattggggttgggatagtaaagagacttgggcttt
ggttagtatattagtttacgctgccatcgttcatatgagatttgtccctaaagtaaactc
tcagtatgcatttgcagtggcatctatgtttggatatttgtctattattatgacttattt
tggcgtaaatttctatttgtctggtatgcatagttatgctgcaggagatccagttccagt
tccaaattttgtttgggtagcatttgctgtaatgatagttataagtttattagcttatag
aaataaaaagtatagtaagaatttataaagttcttactatcttacttgaagcccattttg
ggcttttttaaaattttacaaaaaaggtattagcttgaatgaaaaattgatatctggaat
tatagctttaattatcattgctttaattattatttttatattagttatagttatggttgc
aaaaaacaaaccaaaagcaaaaactgtacatatagctataaataaagatagcaaaggtct
tgatatagaagatcttatatctattgtttcagataaaaaatctacaaaagaggatatttt
caaagcgtctcaatacttcattaaaaactttaaaatacctcctaagctagacggcaaagc
tcctccagaatcaaagatatatctgcgttttatagcacttgttgcagcacataaaaactc
agatgctaaaataatagcatatatagacaacgagattaaaaaatcaaactctaaatacgg
aaatgagattgataaatatgaaagaaacggtatagcaaggcgaactagattttaagtaat
acccagtagcaaatggcgctcattaatccggcaaacgctcctgctatcatatcatcaccc
ataacgccaagaccgccttttacgtttttatcgactcttcctattatgctaggctttgtt
atgtcaagtattctaaaaaatataaccgataaaattatggccaaccaactagcagaactt
atgctgatagctaaccaaacacctgctacttcatctataactatatggctttgatcgtgc
tctttggttgtttcttcgtatttatttattatatttatagaagctaaaaatagtaaaata
gaagctaaaaatagagtttgtgcgcctaaatatttcagtattaaaactgcaataaccgcg
cctgctatacttccccaagttcctggagccggcttcataagtccaacgtaaaaaaatgtt
aaaaatagcttttgcactaaaatatccttattttaatttaagttaaagatgttgtttgat
agagcctcataagctcttcataaaactctctttggctatgactctctaatataccggaat
ttggaaacagatcatcataaattttttgtaggtttttaaatttatttggaaaaagttcgc
ttaaaatcatagatgaaatctcttttctcataagaatagcaggaggtatgataccttcaa
atagtagttctttaagagtttgaggatgatattttatatgatgatgctgtccgtgagggc
aggttttaatgctcactatagtacggcactgattacaataaactagctcaggcataatga
taatatcgatatttaaatcttttgcatatttgtctaataccgtgtttgcttgattatcat
tataaaacattcctattccgccgtgattttgtcctactacaagttttgtagcaccgaaat
tatgtgcagccaagcactctaaaacaggatttatatgatcactaaacagatatgtatttt
caaaaggaactataataactctttctctgggtaaaaaattatctctaaatagttcaagtg
ttctttttctaagatcgaaactgagtcgtctatcgcttccaaatgttcgtataagaaata
aaattgtgatatctgctttgtctatggtcattctcacaagtctttcatgaagtctgtgaa
atggatctgctgtgagcataagagcggttacttttttgatatttttttgtttgattatat
tatgaatgttctgttttatctgtcttaaatcatcttcgtatatcacaaactcgccactta
ccgcaaactcaccggctctttgattttctggtagttcgatatctcttgctctaaatatgc
tgtgagtaatattgctcagtttaaatatcgatgaaacaatgatatggcctattatttggt
tatcttttaaaatatctattctatcgccttttttggcattttttatggtttcttgatttc
tttttccatatggcgcaaacgtatatgcgtaaggcatcggttcgccttcaaagtatccgc
tttcttcagatatttttgcttctttttcattcataagtcttgtaaatttacttagaattt
gattttggattaataccagcgttccatacgcttcttgatttattaaaatcgtactatttt
ttctttgtgagatcatgcttttttctcttctcccagagtgattttctagaaataccaagt
cttttagaaagttcggtatctgtaaatgtgtcttgatagcaaagtatcatatgttttaca
tattcatctattgtcaaaatctcatcggcttgcaaacctttatcgtttgtatttatgata
actttatctaaatttaaaatattcagatccacgtttgaagatatgactacattttgattt
gatattaagtttaaaaactcgtctctactatctgcttttaatttatcaaattccgttata
tatataaatgagttcggttttaaattttttattatatctgcagtattttcactatctaag
tctatgatttcataagccaaatttaactcttttgcataattaaaaacaaagctatccgca
tattgatttttgtccgttactatcaaaaacggcattcttagctttttgaagtcgtatttt
ggtgttttgtatgttttaacaaacgactctataagactttgatatgttttgtttagtatt
tcatattttttgtatgattcaaatagctttatttttcttactaactcttctatcataaat
ggtttttgtatataatcatcagccccggcttttatcggattagataccgtatcgttgcta
atgtaacttataagaagtattattatagatcttgagtgttttttaataacttgataaaaa
tcttgtccgataagtcccgtagagagtaacacaacatcaaatttatcgtcttttagcgca
tctgttgtgcaagacgcaatctcacagctatatccaaagtcggctagtttgctagatatg
ctttgagctaggtatatttcgttttctatgattaaaactttcataaaacgttccgccagt
taaagtattttaaatttacaatcgcatttgcagcgattccctcgtttcttcctataaatc
caagatgttctgttgttgtagcttttatatttactttatgcaaaggaatgcctaatatat
cggcaactatttttgccatagcatctttgtatggtgatattttcggactttgtgctatta
tggtgatatctgcgtttatgatatcaaaacctatgcttcttattaaatttacgctatttt
gcaaaagtatttttgaatctatgtctttaaatttagagtcgttatctggataaagctcac
ctatatcaggagcgctagcagctccaagaagcgcatcacaaagcgcgtgtaaagcaacgt
ctccatcgctgtgagctataaaagcttttgaatacggtattttgacaccgcaaagagtta
taaaatcaccttctttaaaagcatgcacgtcaaaaccgtttccgcaaaatatgtcatttg
atggagaattcaagtttaggcgttttaagtcatctttataagtaagtttttttgctcttt
catcgccttctatataccagactgttccccctatagcttttatagcagagctgtcatctg
taaaaatattatctgtttttaatgcttttttaagcatatttgtgcgtgatagttgaggag
tctgaatcagttttaattcatctctgtttatgtattcgttttgatatattacgctatcag
aaattttaagggccggaactatgcaatctgcattatgagccgattctataagtttagtta
taagctcttttggtatatccgctcttgctatatcgcttaccattacgaactcgctattta
tattggaaatagcatttctaaggctatcttgccttgtttctccgccttttataaatttaa
aatgactactgaatttgcgcatatattcacattcatttgagacaactatgacatctttaa
ataagtagtttgaactaatattttttgtggcataaagccaaagtggatcatcgccggttc
ttagccactgtttttttgattgcaaaccaaaacgagtggaatttccggcgccaagcataa
tcaaagagagatcaagcaaagcttttcctttagtaaagtgttacgaaattatacactttt
ttatcttacattgcaattattttattttcaaatttaaaattgtaagttaaattgcttttc
aattatatttcagtacaatagcaaaatctaaaaataagcaaggaaaaaatatgagaaaag
attggtgcgaagcccgtaaaaacgaccctacgccaactcaaatgtattatgctaaaaatg
gagttataactcctgagatggagtatgtagcaaaagtagagatgctaaaacctgagtata
ttagacaattagttgcagaaggaaaactcattatccctgctaatataaatcatacaaatc
aaattccaatggcaataggtaaagccgtaaaatgtaaaattaatgcaaatatcggctcaa
gcgcacttgctagcgatataaacgaggagatagaaaagcttaaagtatgtttaaaatacg
gagcggatactgttatggatctaagcaccggcggagatttagatgagataagacgcgcta
ttatagcaaactcaaccgtgcctatcggaaccgtgcctatatatcagataattcatgata
taaaagatcttgataatctaactcctcaaattatgcttgaatgtatagaaaaacaagcta
agcaaggcgttagttattttactatccatgccggatttttacttaaatttatgcctttag
tagcaaaaagaaaaatggggatagttagtcgcggtggaagtcttatggctagttggatga
tgaagcatcataaagaaaacccattttacgaagctttcgatgagatatgcgatatttgtg
ctaaatatgacgcttcgctaagtcttggagatagtttaagacccggctgtttgcatgatg
ctagcgatgaagctcagatgagtgagcttgctgttttaggtgaacttactaaacgagcat
gggagaaaaacgttcaagttatggtagaaggcccaggtcatgttccatttaatcagatcg
agtttaatatgaaagaagagaaacgcctttgtcacgatgcgccgttttatatacttggac
cgcttcctactgatatcggagcaggttatgatcatatcacgagtgcgataggcggaacga
tggctgcatttcatggagctagtatgctttgttatgttactccaaaagagcatcttggat
tgccgaatgcaaaagatgtaagagatggtataatatcacataaaatagcagctcacgcag
cagatattgctcttggtagagtaggagctatagagcgagatcatgctatgagtgatgcta
gatataaatttgattggaacaagcagtttgagcttgctcttgatcctgataaagcaagag
aacttcatgatgagagtttgcctcaagacgtatttaaagaagctgagttttgctctatgt
gtggacctaagttttgtgcttataaaattagtcaagaaatagcaaaaatagagtgcagtg
actatccaaaggagaaaaaatgacaaatgaacaaattttagaagagttaaaaaaagtaat
atatcctggatttaaaaaaagtatagttgagtttggctttgtaaaagaagttgatccgga
tatcgtagttgagatagtttctgctaagccagaaatcgcaactaaagtaaagcaagatat
agaatctttaaatttagatagaaaaattattattcaaacaccaaaactagaagaagaaaa
aagtaattctagaagcggtaaaaatatagcgcctcagattaaaaattttgttatggtaag
cagcggtaaaggcggtgtaggtaaatcaacaacaactttaaatttagctatctctttagc
taaacaaggtaaaaaagtaggacttttagatgcagatatttatggtccaaatatacctag
aatgcttggatgtcaaaatgaacagccaagtgtagttggccaaagattaaaacctatact
gactcacggtatagagatgatgagtatgggaattcttattgaggctgggcaaggacttat
gtggcgtggagctatgataatgaaagctataactcagcttctaaatgaagttatgtggag
cgatcttgatgttttgtttttggatatgcctccaggaacgggagatgcgcagataacttt
agctcaaagtgttcctgtaactgctggaatatgcgtaagtactccgcaaaccgttgctct
tgacgactcagcaagaagtcttgatatgtttgaaaagcttcatataccagtagcgggaat
tgttgaaaatatgagcggatttatctgccctgataacggtaaagagtatgatatatttgg
taaaggcggaactagtgagttggctagtcagtatgatactgagattttagctcagatacc
tatagagccatcgataagagtaggcggagatagcggaaaaccggtaagtttttatgagcc
aaactcagtttgcgcaaaaagatatgaagaagcagccgcaaaactttgggaaaaaatcga
gtccataaatgcagatggtggagccgataattctgctattcaaccagataatagcggtaa
agcagcttgtcattaaacggcattttattttgagtaattttaaggaaattgtaaattata
aatttggttcaaaatccttaaaattacctataatgatactttgaaagtactattcaaatt
tatttatattgtaaataccgaccacgacagttaaaaaatcaaaataatttattaaattta
gttctaatatacttttagctataatcagccaaaaattacaaatttaaaggggcattatga
gtatcaaaaatcaagatgagcttaaaaaatttacagatgagattcgctctaaaagtggct
ataaagatccgtttgcttttgccatcggtagagtacaaaaaggcaagggcggcaagacaa
taagcgtaaattactctgttgtaaatttcaaagaaaattacggaagtgccgcagttttaa
catgggctatagaaaaaaatggtcttaaaatagactttagcgataccgagtttactgtgc
cacttacagctcctgctatcagcgatgcattagaagtttttgactttttagtgccgcaga
gcgagggcgataaacatagaaatatccaaaatttactagttttagatgaaattttaaatg
aagaaaacggctcagaaagcgagtttgtagtaacgtttatatatgaggatgcggcgccaa
aaagcgtagaaagtgtatatttaaaactgtatcttttatctctaaacaaggttgaaatta
gaagtataaatttaaacggtgcatttggaatacttccaaatttagcatgggacgcgcatt
ctcagccttatgaattagactatttaagagaaaatgaaatttggttaaagatgaaaggtt
ggtatccaaatataataagcgtagataaatttcctcgctacttaagccatattatcccgg
cggataacactaggattttagatagtgcaaaagtacgtatgggagctcagttagcaccag
gaacaacggttatgccaggagctgcgtatataaattttaactcaggaacgactggagcag
ttatggttgaaggcagggttagtagctgcgttagcgtaggtgagggaagcgatgtcggcg
gcggcgcgtctattttaggcgtgttaagcggaacaaacggaaatgctataagcgtcggta
aaaaatgtctgctcggtgcaaattcagttactggagtaccacttggcgatgattgtatag
tggacgccggagttgctattttagaaggaactaaggtatttatagacgagaaaaacagat
acgagttggctaaaataaaccctgattttaaatttgaaaaagaaatttataaagcgttag
agttatccggtttaaatgggcttcattatcgtcaaaatagccaaaacggtcagatcacag
caagtatcagcaaaagagctatcaagctaaatgctgacttgcattaaagcgaggcgaata
tgttggaagttaaaagtttgactcagagatttggtcaacaactactttttgaagatgtaa
atttaaagttcaatgcgcacaaccgttacggacttatcggtgcaaacggtgccggaaaat
caacatttcttaaaattttaagtggcgaaactgattatacaagcggtgaaattgttatag
aaaacggtaaaaaagtaggcgtactgggccaagatcagtttgcttttgagagttttactc
taaaagatgccgtactatatggcaataaaagactttatgatgcagtgaaggaaaaagaaa
aactctatatgagcgaggaatttagcgatgaggtaaatgaacgtttaagtgaacttgaaa
ttatctcagctgaggaagatcctacttatgagtatgaaacgaggatagaaaagattttga
gttcattaggactgtataattttgataagcttatgagtgaagtggaaagctcggataaat
ttaaagtgcttttggctcaagttttatttcctaaaccagatattttgtttcttgatgaac
cgacaaataaccttgatttggatgctatttcatggttggagcgagagcttataaaccatg
aaggaacacttgtagttatcagtcatgatagacactttttaaatagagtttgtacacata
ttttagatgtcgatttcaaacaaattcgtgagtttgtaggtaattacgacgattggtata
ttgctgcaaatttgatgagtcgacaagcagagatggagcgttctaagttgcttaaagaaa
aagaagagttggaaaaatttatcgctcgttttagtgcgaatgccagcaaggcaaaacaag
caactagtcgttctaaacagctagaaaagcttcagataggcgagataaaaacgtcaagta
gaagagaccctagtatactgtttcgtacaaatcgcgaaataggaaatgagctgatagagc
tttcaaatttaaataaaagttttgaagataagataatcttaaaagattttaattttaaaa
tgaataaaggtgataaagtagccattatcggaagcaacggtgtgggaaaatccactcttt
gtaaaattataatgggagaacttgctgcccaaagcggcaaagtacatattggcgctacta
tagagcttgggtattttgctcaagatagttcaaataagatcaccggaaatttaaaactat
acgagtggctgcaagatgcgaaaaacaaagatcttgatgagattagaaaatgtcttggca
gaatgctttttagcggtttagaacaagaaaaggaagtcggtagtttaagcggtggcgaaa
aacacagactcatgctttctaagcttatgttgcaaagggcaaatgtattagtacttgatg
aaccaaataaccatcttgatcttgaagccattatcgctcttggcgaatcactttataatt
ttagtggagcttgtatctgtgtaagccatgatagagagcttatagatgcatttgcaaata
gaattttgcatataaaaggcaatggcgatatagttgattttaaagggacttatgaagagt
atcgcttaagtttagaatcttaaataaacctttgtttagtgaagatttttaaatttaacg
gaaatttaaaaaagctttatacgataaggctggaaactccagccttataaatgaaaatta
ttttacagttgcaagtttgcgtctcatatatgctattttgctttgaagtggaaggtgctt
aggacagttgtcttcacaacctagtaagctcatacaaccaaacacgccattatcatcacc
tactagctcatagaagtcatcatcgcttctgttgtctagcggatcaactttaaatctagc
tacgcggttaagccccactgcaccgataaaatcaggtctcataagtgcagttccgcagct
cgctacgcatataccgcactctatacagcgatcaagttcaaaagtttcttgagcagcttc
tggatcaaccttctcttccattttgctgatatcggtttctttgtttgtgtgtatccagct
ttctacttttttactcatagcattcatccagtttccagtatcgacgctaagatcttttag
tagtttaaatgccggcataggcataagctctataacgccgcttggatagtcttttgtaag
agttctacaagcaagttgaggtcgaccgtttacgaccataccgcagcttccgcagatacc
tgcacgacatacgaagtcaaagctaagacccggatcaaatttttctctgatttggtttag
cgcgataaaaagcgtcataccgtctgtttcttctagctcatactcagcaaagtgcggttt
gctgactttgcttagcggattatacttaaatgctcttatttttattttcctactcatagc
caattcctgctctttcatttaatgctttatattttggttgaagctcataatgcataagag
cctcttgaatctcatgtcttgattttccctcagcttctagttttgctcttaagctatcta
cttcttcttgacgttttgccgataacggattttctatgatattgccttttgcaccgtatc
cacggaatgcaggtggcatctccattttcatgatatcaagctcttcgtactcgaccgtag
gcatagtatcgccttctttccaactagttagagttcttttacaccaattaagatcatcac
gttttggatagtcttctctataatgagcaccacgactttcagttctaagaagtgcgccgt
acgcaacgcaaagcgcaagtttaagcatcataggaacacggtaagcttcttcaagctcag
gattgccaaataactctttgttgcttagttttacgtttgttgattctttgtaaagctctt
caagctcttttacagcttttgcaagtccgtcgcctgttctaaagatagcaacgtgttccc
acattatatctttcattttatttttgatttcaaatacgttgtattttccgtctttattta
aaagctcttttaagtagctttctgttttgtttacaaatttttctaatgtttgagtttgta
tatctatctcattttcatcgcaatactgagcaaaataatccccgactatcataccgctaa
ctacggtttcagcaacgctgtttccgccaagtctgttaaatccgtgcatatcccagcaag
ccgcttcaccgcaactaaatagaccttttagagtttgactctcaccatttggttttactc
ggataccgcccatagagtagtgttgcataggaaggatcggagcccagccttttggacctt
catcggcaggatctataccgttgaaaatttggcaaatttcttgaacgtcacgtaagtttt
tctcgatatgctcacgtccaagtatgctgatatctagccatacgtgttcaccataagggc
tttttacgcctttaccgtttctgatgtgctccattatacggcggctaacaacgtcacggc
tagcaagttcttttttctcaggctcgtaatcaggcataaagcgatatccatcgacatctc
ttaatagtccgccatcgcctctacaaccttcagtcaaaaggataccagatgggacgatag
gagtcgggtggaactgaactgcttccatatttcctagttttgcaacacctgtttcaagag
cgatagcagcaccgataccttcgcatataaccgcgtttgtagtgtgtttataaattctac
cgtagccaccggttgctataagagttccttttgcaacataagcagttatctctcctgtca
caagatcgcgaactatagcaccataacaacggttgttttcatggatcagagctatagctt
cttttctatcatgaacttcaacattatgttttaaagcttcatttgcaacgccaaataaca
ttgtatgtccggtagcgtcagcagtaaaacatgttctccattttttagtaccaccgaaat
cacgactatggataagcccatgaacttcatctttttcatcaatagttgttttttgtgcgt
ttataatagcacttcttttgccttttgtgattctagtccacggcactccccagctagcaa
gttcacgtatagcttttggagctgtttgaacaaacattctagcaacttcttgatcgcagc
cccagtcgctaccttttacggtatctgcaaagtgaacatcctcgttgtctccctcactca
tttttgagttgccaagactcgcttgcataccgccttgagcggctgccgagtgacttcttt
ttacaggacaaagacttaaaactaccgtactaagtcctttttctccggctgcaacagcag
ctctaagaccagctaaaccgccgccgattactagtgcatcataatattttacattcatac
tcttactccgttgctaggtatttgaaaaacttgcgctgttttccaatttccagttgtgta
gttgttatagcctatttttaagaaagctgctaaactaagtagcccaaggactatgaaaaa
tacgcttaagatccattttgcttttttaagtttttttctagactcttttgcgttgtttcc
ttcaaaccaaccccattttacacatagtctatatagacctatgcttccatgaagttcaac
agcaaaaagcagtactaaataaaacaaccacataaagtgactaaacactctttgtgagct
aagatccgcactgagtttgtcagagtttgtaatgattatgataaggtgggcagatgctag
gaagaacattataaaacctgtacaggcttgtatccaccaaagcgtcgtatcttcatgttt
catacgtacagtatgagcacgataaatttgccactgtctaaagtttatcggcatttttct
cataccaagtgcagcgtgtataaaaaatataacaaatacaccagctgctatgaagctagt
aacatagctcatatttggagaatcagagataaatcttagctctaataagtgaacgatagt
gttaaacgcattatcactaatcagtattgtagatacaaaaagcatatgtaaccacataaa
aagcccaagaaataatcccgtgccactttggataaggtcgagtctggcaggaattctact
ttttttgccactctcgcttataccaagaaacccttcgatttgcttactcataagctcccc
ttttggaaaaaattatctaatcgcgataattatactctatgcaaacttgaagtaaaatta
aatatttatttaatttatctattaaaagttaccgctatatagtatttttagttgaatttt
atattgagcttaaaaaccgtaatataatatattttaattaattttattttaaagaattat
ttaatgttgaaaataattaattcagattaaaaaatcggtatcataataaaataaatttta
taaactaaaatttatttttcagtttttactctttttaatttcaaatttaaatataccgca
agaccaaatacaaacataaaaatcgataaaatttgacccatactcataccaaaagcaaca
aatcctataccaaaatccggttctctataaaattcgctaataaatctagcaacagtgtaa
agcatcgcatacatagctatcaattcaccgtcaaatttcttaaattttctataaaaatag
agtatagcaaatactatggcgccttctaaaaatgcttcataaagttggcttggatgtctt
aactgtccagctaccattatcccccacggttcatccgtaactcttccgaataactcttga
tttaaaaagttgcctattcgaccaaaaacatatcctaaaggtacagaaatagccacaaga
tctagcagcatccaaatgttttgtctcttttttttacaaaataatagcgtagctatgata
aatccgacaactgctccatgataactcataccgcgaattcctacaaactcgccattatga
aatggattaaaaatttcccacggtttaaatagatagtagctgctgtttggatcataaatt
aagatatatccgattctcgcgcctagtatcacgcctatttccacccagaagaagtaatta
tcaagaagcgagtctgatatatttaatttatctttttttgcaaaatatttggctgccatt
agagctactatgagagctaaaacgtacattatgccataccaatgaacacttagaccaaat
atctcaaatgccactggattcatattttgatagattaaattccagctacttaaattattc
aatttccatccttaagcctaatgtagattttaaaattttgcaatagtctatcaaaaattc
cccaagagccttataataatatgtttttgcgttgtatcttataaatttagcaaataaaac
agtacttggcaatagatattcgcttaaataaagtcctaaaagtgcgtgagatttgtcatt
cgtatcgttttttaagatagcgcttagtaaggccagcatatttgatatatgagatgattt
tagctctttaaaaggtttgttgaagtttatggatttgtaaaactcatctactttttcttc
gctaacttgtttgaaaaactttagcacacacgctccgccaaatgacgcaaggtcactttc
tatactattagtatcatctgtttgcagtgctttttgccaaagttccagacctttttcatt
ttcgatattttctgtttttataacccagctatttgtgagtttttttaaattttcttcatt
catagcttttgcgaaattatttgcgaagataagagctatgatagagtaagcttgtgatac
tttcatttttgccacctttttataaatttaaaactctatttatgaaattatacaaaacct
tgcttaaatctcaccaccgcttttgatcgcatttactccgtactttagccgaatttttgc
tagagtatcgcttatggctttatcttttttattttgaatatcaaaaagagacatttgcgc
tttttcgtttaaacctcctaccccgacactaagatatgttatagcaaaatcacttgtttt
atcatgcttgagaaataattcttttatacttgtttctaagagtttttgcgtgaaaataga
gtgctttgtaacgcttgcatttatgtttcggttgtttttatatttgattttgagttcaaa
tttagtcggatttacacctagcataaatacttcaaaactaacatatctgcaaagcaccat
tagtcttttttctatgatatttctatctcttatctctttaaaagttcttgctatgcaaag
tgattttcgcggtcggtttttatgaatttgatctctgctttttccgcaaattctactata
taatatcaaaccgtttttgcctagttttgcaaatattttttgggcgttaaatacatcttt
tatatagatgacgccgtgagattttaagaaattttcagcacttgcgccaactcccggaaa
catttttatctcgtagttttgtatctcagaaatatcgttgataattttgattttagacgg
ttttgctaaatttgttgcaaatttagctataaatttagtttcgcttatacctatgctaga
tggaagtttgagctcgttttttattctgttttgtagaatttttgcgaaatttaatggatc
gttttcaaatttagttcctttcaaatttagaaaaaattcgtctatgctatatttttcaat
ctcgtccgtatagtctaaaagtaacttaaaaaggttatttgaaagagttttgtatagatt
aaaatttgtaggtagtataattatatttgggtatatttttctagctatgcttgagtgcat
agtacaaccaataccaagtcttctagcttcataactagcacttactataactccgctttc
tataaaatcaccaaatatatctgttttgtttcctcctgctactgctacgactttaccgtt
taaatcaggatttacagtcctggaggcggaaacaaaaaaacagtctaaatctatatgtaa
aaacataattagaatttcataattcttagtctaagcgaatttaaaactacactaaccgag
cttatactcatagcaagtgccgcatacataggagttaaaagtagtccaaaaaacggatat
aaaactcctgcggctactgggatacaaagtatgttgtaaatagacgcccatgctagattt
tcttttattactttcatcgtatttgtggctaaatttatagaaaataaaaccgatttcaag
tcgttttttataagtatgatatcgcctacgtcttttgctatatcgcttccgctactcata
gctatacctatatctgcagcttttagaggaggtgcgtcgtttataccgtctcctataaaa
ataacttttgagccatcttgttttagagagtttataatctcaaatttaccatctggtaaa
actcccgccatgactttgtctatctcaagttcttttgctacgacaagcgctgttttttca
ttgtctcctgttagcataactgggattatgccaagatcttttatctcttttatactctgt
ttcgcatcgtcttttatggtatcgctaagagttatataacctttgtattgtttgtttatc
gctactaatactattccaaaaccgctatctaaaatcttgttaatctcatttagatgttcg
ctgctgatatctatatcaaatgagtttaaaagctttatatttcctattaaaatttcccca
ttgtttgcgtctattcccattcccggaatatttttaaattcaaaacttaagcttttatct
accttatcaggatcgtatctgactatagcttttgaaataggatgttcacttaaagcttcg
gcgtttatagctatttttagatcatcgctatttaaatttgtatttatcactgaaatctca
ccttttgtaagagttcctgttttatcaaatactgcgtattttatatctttcattacttcc
ataacttctggatttttgattaaaattccattttttgcacctactgatattccagaaatg
atagctataggcgttgctaaaccaagcgcgcacgggcacgatatgataagtacgcttata
gcggctaaaattcctctagtaggagtatctagcatcgtccatatcaaaaaagtcgctata
cttatgcttataaccgaaggaacaaatatatttgctactctatcagccagtcttgatata
ggcattttttggctacttgcatttgctaatagatttaaaatttgcgataacaaagagtcg
ctatctcgttttgtaactttgatatttatataaccgtttgtgttgagagtaccagcattt
acgttatctccgacacttttatagacaggcaaactctctcctgttagcgctcccgtgtcg
atctctgcacctccgcttactatgattccatcacaaggtatattgtatccgttttttact
actactatatctcctatttttagctcgctagtcggtatagatacgctgcttccgtctttt
gtcagaataagagctgtttttgggctaagatccataagcgtttttagataatttccggct
ttgatttttgatctttcttctaaaaatttaccgagcagtacaaatgttattatcattgat
gctccgctaaaatataaatatctcatattttgcggtattgcctcgggtattataaatgta
aaaatagagtataaataagccattaaagtacctaaaaatataagtacgttcatatcgtag
tttctatttttcagcgaagagatcgcatgtttataaaagccaactccgcagtaaaatata
acaatacttgttaaaagtagcaaaaatagagatttaaaaaaattatcttgtccggtcatt
tcaagagccatagtaactgtgctgaaaatcgcggctataattaacttattttttaaattt
agaacttctttttgttttacggcttcaagctcgtcataatttgcgacgatcccgtatcct
agcttttttatttttgattttatagtctctaatctgctattatcatctatttcaaatacg
gcgctagattctgcaaagctaactttagaacttataactccatccaatttttttgtactt
ttttctatggcgttagcacaatttacacacgtcattccagtaatgtttaatttaacacta
tttgccaaaataactcctagtctatttctttgatgactttatatcctaagtcttctaatt
cggatttaaatttttgcttatcgctattttgcaaatcacaacttagtattcgcggattta
cgctaagatctatttctattttgccaaaatcgtcttctaatgaattttttattgtttgtg
cacacttttcgcaatttatattatccactacaaatttcattttatctccttaatcatata
gatatatttgtggtttagaatttctttatttccgcaaggtttaaatccaactcttttata
atagcttttgacatctgatttggcttcatctactaaaagagacagatttatgccaagttc
ttttgctcgtaaaaaactagcttctataagttgtttcgccactccttttcctctatgatt
ttcatctactgctatactatctatatacagctcattgttttgggtatcgcattcaacctt
aatatttggctcaattcccagactttttaatctatttataaatgcgatatcaagttcttt
tgccatttttgactcatatatacaaatagctcctataacttcatttttaaactcaaaaac
taaaatattttcataacttaaacgattatttgttgatctaaaaaactcttctaaaatagt
atttgaaattttaatatctgtagttccgctaagagtaaatgctatattgtccattgctaa
atttagtagttctataactcttttcgcatcatttttcgtagcatttcgtatcattcttca
tccttgattcggtattatattttttttgattaaattaatgattaatataaaacattacta
aatttaatatagtttaatatcgcatcaaataggcgatttttgggctatttttattaaaat
tatacaaacttgctttatgtttggttaaaatattaaatatataaagataattttataaga
gttctacgacgatataacagatactaaatttagcatatagatatttttgatttttaaaag
ttttgttttgatacaatagcgcaatttttaattaaaaaggtaaattttgtataagtttga
taaatttaataaatatgatcttagatggacgatgtcgctttttggtactgcggtcggagc
tggaattttatttttgcctataaaagccggagtaggcggcatatggcctgtttttatcat
ggctattttggcttttcccatgacttttttaagccatagggctttggctagattttgcaa
tgcttctgctaaaaaacagagtgatataacagatgtttgcgaggagtattttggttttaa
gtggggttatatcatcacttttttatatttttttgcgttttttccggcttgtataatgta
tggagtgggtataacaaatacggttatgagctttatgacttatcagcttggatttggtga
gattaaccgttttttagtctgttttgtagtcataactttgatgatgtttgttatgatttt
taatgaagatttggttataaaagtttgtgaatggctggtttatccactttgtgctttgct
tcttatgttttctttgtatcttataccacactggaaatttgaagttttttcgtatgttcc
tagcataacggattttggcataactatatggtttgcgcttcctgttttagcttttgcttt
tgagcatacgccggctatttcaacgtttgctcttagtatgcaaaggcattacggagatag
tcataaagattataaatgcaatcaaattttattttacaacgccggacttttgttattttt
cgtaatgtttttcgtgatttcttgcgtgatgagcctagatagaaatgatttcttattagc
tgcccagcaaaatatacctatagtaagttattttgcaaataaactaaacgaaccagtaat
tagctattttggtcctattatcgctattttagctatcgctacgagttttttcggacatta
tttcggcgctagagagggattaaacgggcttgtacataaaacttgcgttaaattcggtaa
aaaagaacccaataagaaaaagatcgccaagataactgccatatctttttatatagttat
gtttgttttatcgtatttaaatcctagcattttgggtattatagatactttagcaggtcc
ggtgatcgcggcggttctgtttttactgcctatgatcggtatatataacgtgcctgctct
taaaaaatatagaagcaaatttgcggatctgtttatagtgctttttggaagcgcgactgt
actaactgttttgttcaaaatattttaaattttattggatataattttaagcttaaaaaa
tagatttctaaggattataatgggacgagcatttgaatatagacgcgcttcaaaagaagc
tcgttgggataaaatgagtaagctttttccaaagctatcaaaagcaattacagtagcggc
aaaagaaggcggaatcgaccctgatatgaaccctaaacttcgcaccgcgatagcaacggc
aaaagctcaaaatatgccaaaagacaacatagacgcggctataaaaagagcaaacggaaa
agatagcagcgatataaaaactatattttatgacggaaaagcagctcatggagttcagat
tatagtagaaacggcaaccgataatccaactcgcaccgtagcaaacgtaaagtcgatatt
tagtaaaaacggcggagagatgctgcctagcggaagtttgaattttatgttttctaggaa
agctatttttgaagtagttaaaccaagcggcgatatagaagagcttgagcttgagctcat
cgacgccggacttaccgatatagaagaaaatgatggaactctaaccatatacggagatta
tactagttttggtacgcttagtgaaggcatagaaaaaatgggacttgaagttaaaaaagg
tagtttgcagttcataccaaactcgactgtaaatttagatgaatctgcgattggtgagct
tgagagattgcttgataagcttgaagatgacgacgatgttcaagctgtttatactaatat
agagtaaattaaatttaaagagaggtgaagatatgagagaagatttaaaagtttatgaaa
tagacaaagatgagttagcaaagctaaaatacgctgtgataaaaacagataaaggcgata
tggttgcagagctttttggagacgacgcacctcaagccgtaacaaattttgctactttgg
caaaaagcggattttatgacggattaaatttccatagagttataccgaatttcgttatcc
aaggcggttgccctttaggtaccggcacaggcggtcctggctggaggataaaatgcgaat
gcgtaaatcaaaaacataggcatctaagaggaagtctatctatggcgcatgctggacgcg
acacaggcggaagccagtttttcgtgtgtcacagcccacaaccgcatcttgatggagctc
atactgtttttggagtattggttgatgatgcaagcaaaaaaattttggattctattaggc
aaggcgacaaaattcaaacagttgaaataaaagaaagcttataaaaatagttaaatttta
aaaataattattagcttcttacagaggctaataattaaataaaacattaataaagagtta
ttttttcgtgactatgttacaatattaaacatatcaataatttatatttctgtttttgta
gttattttatacttattacttttactttgtggtattcttacatcgttaaaattattaagg
agatgttttgagtactgttgtaaaaagtcaaagaccagtttttgtaagaactataacgaa
tcttgcattttgggtcgtacttggtatcgtattgggtgtcatcgtaggttttgcatggcc
agaacttggtatagcttcaaaaccgggaatcgactggtttattaaaattctaaaatggat
gatcggtcctattatatttttgactatcgtgtctggtatcataggccttgagagtttaaa
agaagtaggcagcatcggatttaaaggttttgtatattttgaagtagttagtactttagc
gcttgctgttggtatcagcgcggcatatttacttcagcctggagtcggaatgaatcttga
tgtcaatgctcttgatccggctagcgttgcaaaatacgtgaaagatccaaaagaggtcgg
atctgcgcttgctattttaaaaagcgctattcctacagatcctataacgccttttataaa
agcaaatactttgcaagttctttttatggcgatcgtaactgcgatagttctatcttttat
gcctaataactacaaaaaaacttgtatgaagccgcttgaatttgctcaacattacgtatt
aaaaatcctagcatggtttatgtggtttagccctattgctgcgtattctgctatggcata
tttgataggtaagttcggtctatcatcgcttataggtatgattcagttgcttgctgttat
ggctgtagcgtgtattatatttatatttgtcgtgcttggtatcatatgttacgttgctaa
ggtaaatatatttaaatttatgcgttttatagcaaaagaagttttagtagtatttgctac
aagctctagtgaaactgctcttgggccgctaatgaaaaagctagaagccgctggtatatc
aagaggttgcgttgggcttatcataccgactggatattcgtttaacttggattgtacgaa
tatctatctttcgatgagtatcatattcctagctcaagctttcaacatagatcttagttt
tactcatcttcttagtatacttatcattcttatgatcacttctaagggtgcagtcggcgt
aactggttcagggtttatcgtacttgcaggaacattaggggcattgcacgacgtgattcc
tgtcgtaaccgtcgcagtgttgctcggagtggataaatttatgagcgagatgagagccgt
aggaaatctttgtggaaattccgttgcttgtctaatagtcgctatttgggataaaaagat
agatatggaaaaattccgttacgctctagatcatccagatgagtttagttttaattgatt
atttaaacttttaccggtgattgcgtgtatttcgctcaccggtagaatttaaatttagtc
taaacaagttctattttttttcttgataattttactattccatttttctcaaaacttttt
agtattctgctgataacttctcttgaagtaccgatgatatctgctaactcttcgtgcgat
aaatttattattttgctttttttagactgtaaaaagtgcaaaattcttgaatctaaacct
aaaaatctaatatcttctataagagctgccatatgctccattctttttgcatattgttca
aaaacatatgtttgaaacgctttatcttctataaacatctgggcaattatacttgtaggt
atggtatatccttctaaatcactctctgcgatagctgttcctatagccggcatagcgtta
aacgtgctagtaaaatttacgttacactgttcgccttgtgaaaaatagtagagtagtatg
ctctgtccgctctcatgctgacgcaccactctaactttaccttttgtaagaaacatcaaa
tttgggcatgtatcgccttgtctgtaaagctcggttcctacatccagtttaataaatgta
gaattatcatctaaaagcttttgatgctcagggctaagtgatgaataaaatcggaaagtt
ttcatattttaacctttatattagataatggtttgcttgtacaataatatacaaataata
ttaacaattagattaatatattaaattaacactaaaatatataaatttatatttaaaatt
taaaattaattctgtgatttatgtcacatacataaattttaattcaatatataattaaca
aatattttgtaattaaaggagaaaagatgctaaactctaggcgaaattttttaaaaggct
tagcattaagtagtgcagcagtagcctccatgaaagctgacgagcttttaagtccggttc
aaaaagtcgctcacgcaagtaactttggaccattttatgctctaactcaagacggaaaaa
tcatagatatacttcctcatcctatggataaacgtcctactgcgatgacaaaaatgtggc
tagatcgcgtttattcaccgacgaggattaaatacccttgcgttagaaaatcgtatttag
aaggtaaactcggtcacgaaaagctaagaggcaaagaagaattcgtgcgcgttagttggg
ataaagcgttagaacttgcttataacaaaattcaagaaactccaaaagaaaatatttata
acgcaacatatatcggctggagtcatccaggaggaattcactcttgtccttcgctttgcg
gtagattttttaatgtagcaaaacgcggagccataggcacggccggagagtatagtaacg
gcgccgcaggagcggtaaacgtcgatataataggagacgttgaaaaatactcgcttcaaa
ccactcacgaacagatattagaacatacgaaaacctatgttttatggggagccgatcttt
ttaaatgtaacaaaatagacacgaaagttccaagccgtgaaaacgatctttactattcaa
aatacgcaaaaagcagtataaatttcatatcaatagatccaatctacaccgaaactgctc
aaatgctaaatgcaaggtggataaaaatcagaccgaacacggatatcgcgttgatgctag
gcatgatgaactatctttatactagtggtaaatatgataaagaatttatagcaaaataca
ctgatggatttgataagtttttaccttatattttaggaaaaacggacggagttgcaaaaa
cgccgaaatgggctagtaaaatcactacaatagatgaaaaaaccatcatggagcttgcaa
atttatttgttaaagatagaacgtttttagcaggaaactgggcgcttcaaagagcgcagc
atggagagatggcggattggtgtttgatagttttagctagtatgataggtcaaatagggc
ttggcggcggcggagtcgggttttctatgcattttggcggcggaggacaagctagagcca
tagtaggaactccagcaggaatatctcaaggaagaaatagagtagaagacagaattcctg
cttcaagaatagcagacgccatcttgaatccgggtaaaaaatatacgtataaaggcaaag
aaagagtatatccaacagtaaaagttgcttatgtggcaggatgtagcatagtaggtcatc
atccagatacaaataatattataaaagctcttcgcactttagatacgtttatcgtacaag
agccatggtggacgccgactgctaagatggcagatatcgttttcccggcttgtacgactt
tagagagaaatgatatagctatgggtggagttcatggtaaaaacggcgtttatgctatga
aaaaagctatcgaacctctttatgagtcgaagagtgatttagagatattttcacttcttg
cacaaaaatttggagataaagtttataacaaatttacagatgaaaaaccaaacgagatgg
ataagataaaatacgagtatgatatatctccaactgcagaactcatgagttttgagaatt
tttgggagcaagggtatatcgaacttcctagaaacgaagagtcttataaattcgttcgtc
actctaaatttagaaatgatccagtaacaaataaattagcaactataagcggtaaaattc
aaatcgtagtaccgaaattcgcagatctaggatacaaagatttcaaaggacatcccgcgt
ggatagagcctgatgagtggctaggcgataaaaatcgcaaatatcctcttcacttgctaa
gtccgcacccaagctatagagtgcattctcaaggcgataacacttatcttaggagctttt
ataagataaatgatagagaaccagttatgataaatccaaatgacgctaaaaaatatggca
tagctcacggcgacgtagttgaaatttataacgacagaggcagagttttagccggagctt
atgtaagtaaaaatatatctgagggcgttatggcgttaaacgaaggtgcgtggtatagtc
ctgaaaatagttctgaagataagccaagatgcgtaagcggtcacgtaaatgtactaacta
gcaatcgtccgacttcaagtatggctcaagcaactagcgtaaatacgaatttagtcggta
tcaaaaaagctacaggagtcattccgccaaacacggcttataatccaccaaaaatcatag
aggcgtaacatgaaaaaaatagttttaatcttaagtctatcagccgttgtttttgctagt
agcatatatgtaaaaagtgatgaaaatatacttcagctaaaagatgcaaaggtgtatttc
ggaactccgggagtcgttataaaagacggtgataaatctaaaatagttaaattcgaaggg
tattttgataacgcaaatccaaatactctttacgcaactaaaaactttaaacttccactt
ttagaaagtgtaaatttaaaaaaagacggtgaaaaagctagcatcgaacttgaaatttta
aactcaaatttgactagtgattggcagatcgcatgggaagatagcggcgatgtattttac
gataaatgtacaaagtgtcatggaacgcacgctccaaaagagtttgatatgcttagttgg
gaagggctttatatcagtatgaaagatagagctcagccaacagataatcaagaaatgcaa
attctaagatatctctatgctcatgcaaatgacggtattttagaagagagatgatcttaa
atttaaaaagatgtgagcgtcgacttgtatctttttaaatattttaagcaatctataatt
tttatgttagaatttagtgatgagtttttaataaaatttaaaaaaaggagctaaatttga
agattatagatgctatttatactcgtattgaagagtttaaaatttacatcgttatatctg
cttttacagtgatatttttgggtattactatatttagcttaaacaaagttaaagatgagt
tcgtatctttagctaaagattataggatcactattacaaccgagctagctagttatgtta
ctgagtggatggactcaagagtttctagcgtgaattcctattcagccatactctcaagct
tgattttagaagacaatattaccaccgatagattgtataatgctatagatattttaagta
aaacaaatcctatgttcgatacttttcaactctatttgcaaaacgacagacttcttatac
acgccgggaaatatcttgtgatagatcaaaaagaccttgatagaatagctaagtttgcat
ggtataaagatactaaagatcacaacataactactattagagttatgccgaatcataaaa
cgttaaatgaaaaaacgataaatatctgctctcctctcatagcccacggtaaatttaaag
gagttttatgcggcattatacgaaccaaaaatattttgcagcagataaaaggagtggata
aagatatcgtttcacatctttttttaatggataaaaatcacgatataatcacttcatact
accagccaaatccatttgcgagtagtttgaaaaatatagatagcaactttagttctaaag
agtttgtaagcggcggtatgaaagtaagtgttttaaaaacatctatgcaagattgggcag
taggcgtaggaatcgatgaaaacagcattatttcaaaaagtttaaatgtggttgcaaaga
[truncated: 1,620,037 more chars]
